# Supplementary material for: Inositol pyrophosphate catabolism by three families of phosphatases regulates plant growth and development
Source: PLoS Genet. 2024 Nov 12;20(11):e1011468. doi: 10.1371/journal.pgen.1011468 (PMC11611267; doi:10.1371/journal.pgen.1011468)
Supplement: S1 Table — (XLSX) [file pgen.1011468.s011.xlsx]

## Sheet: Sheet1
Purpose	Primer name	Primer sequence 5'-3'
cloning AtPFA-DSP1 for recombinant protein expression	PFA-DSP1_FL_F	TGAGAATCTTTATTTTCAGGGGGCCATGAAGCTTGTGGAGAAGACGACTA
	PFA-DSP1_FL_R	TAGTCGTCTTCTCCACAAGCTTCATGGCCCCCTGAAAATAAAGATTCTCA
cloning truncated AtNUDT17 for recombinant protein expression	NUD17_23-163_F	tgagaatctttattttcagggcgccatgCATGGGTCGTCGTCAAGTCGTTGGATGT
	NUD17_23-163_R	ggtggtggtggtgctcgagtgcggccGCCTATGATGAAAGTCTCTCAACCAAAACATCTA
cloning AtNUDT13 for recombinant protein expression	NUDT13_1-202_F	gagaatctttattttcagggcgccatgTCGAATCTTTCTGCAAGAACAGGAC
	NUDT13_1-202_R	ggtggtggtggtgctcgagtgcggccgctcaGACTACAAAGCAGTAGCGAGGATCAATT
cloning truncated MpPFA-DSP1 for recombinant protein expression	MpDSP_1-172_R	GTGCTCGAGTGCGGCCGCctaCGGTCGCCCTCGTCCAGAAG
	MpDSP_1-172_F	TATTTTCAGGGCGCCATGGGGATGATGGAC
point mutation in MpPFA-DSP1	MpDSP_C105A_F	AAAATCACCCCATTCTCATTCACGCCAAT
	MpDSP_C105A_R	CCTGTCCGATGCTTTCCTTTATTGGCGTG
cloning truncated MpNUDT1 for recombinant protein expression	MpNUD-opti_HC-9-169_F	GTTTAACTTTAAGAAGGAGATATACATGGGCAGACACCAACAACGTTATG
	MpNUD-opti_HC-9-169_R	GGTGGTGGTGGTGGTGCTCGAGTGCCGGCAGACACAGGTACACTTTACAT
point mutation in MpNUDT1	MpNUD-opti_E79A_F	AGGCAGCAGGGGTGCGGGGTGATCTGC
	MpNUD-opti_E79A_R	GCTGCCTCAAGGGCTTCTCTCAGGGCA
CRISPR/cas9 targeting guides for AtNUDT17 (TAIR ID: AT2G01670)	sgnudt17	ATTGTGTGTTTAGCTTCTCGTAC
		AAACGTACGAGAAGCTAAACACA
CRISPR/cas9 targeting guides for AtNUDT18 (TAIR ID: AT1G14860)	sgnudt18	ATTGATTTCTTAAGCAAAAGCAA
		AAACTTGCTTTTGCTTAAGAAAT
CRISPR/cas9 targeting guides for AtNUDT21 (TAIR ID: AT1G73540)	sgnudt21	ATTGACGACTTGACGATACCCTG
		AAACCAGGGTATCGTCAAGTCGT
sequencing KO nudt17/18/21	gNUDT17_seq_F	ACCGACCATAGAGATTCGTGGGT
	gNUDT17_seq_R	AGCTTGAATCTGTAAGGAACACATC
	gNUDT18_seq_F	CCAGGGTGGTTGGGAGCTTG
	gNUDT18_seq_R	GGTTCTCGTCTTCTTCCATAGGCTT
	gNUDT21_seq_F	TGCGGCGGGAAAAGAAGATAACA
	gNUDT21_seq_R	TCCTTTCCCTTTCTTCTGTGCACT
promoter amplification for reporter lines in arabidopsis	pDSP4_F	tttGAAGACTTtacgGGTCTCTgcggGGTGCATAGTATTTATAGGGACAA
	pDSP4_R	ttGAAGACTTcagaGGTCTCTcagaGATTGTATTGAGCGCCAAAAAGGG
	pNUDT17_F1	tttGAAGACTTtacgGGTCTCTgcggAGCACCTAGCGATTTTTTGAACAA
	pNUDT17_R1	agaGAAGACttGGTCTaTCGATTTGTAGGGTTTAAT
	pNUDT17_F2	agaGAAGACttAGACCACGAAACGACAGAGA
	pNUDT17_R2	ttGAAGACTTcagaGGTCTCTcagaTTTTTTTAGCAAGATTTCAAAGAA
	pNUDT18_F	tttGAAGACTTtacgGGTCTCTgcggCTGCTCTAACCCTAACTATAATTG
	pNUDT18_R	ttGAAGACTTcagaGGTCTCTcagaGCTACTAGAAAAACAGAGTTCTTG
	pNUDT21_F	tttGAAGACTTtacgGGTCTCTgcggTCCAATATTTTCTCTTTATATGAG
	pNUDT21_R	ttGAAGACTTcagaGGTCTCTcagaTTTTTTGTTGATGTTATCTTCTTT
CRISPR/cas9 targeting guides	sgDSP.4_F	ctcgcatggcaaaattgagggg
	sgDSP.4_R	aaaccccctcaattttgccatg
	sgNUD.3_F	ctcggggctaccgtctcgtggc
	sgNUD.3_R	aaacgccacgagacggtagccc
	sgvipge_F	ctcgGCCCAGGCTAGCCTTGATGA
	sgvipge_R	aaacTCATCAAGGCTAGCCTGGGC
	sgVIP5_F	ctcgGCCCAGGCTAGCCTTGATGA
	sgVIP5_R	aaacTCATCAAGGCTAGCCTGGGC
sequencing Mppfa-dsp1ge gene editing	MpDSP-gDNA-seq_F	TGAGCTAGGGTGCGTAGTCT
	MpDSP-gDNA-seq_R	ATTGAGAAGCACAGCGGGAG
sequencing Mpnudt1ge gene editing	MpNUD-gDNA-seq1_F	TCTCTCCTTCTGCGGCATTG
	MpNUD-gDNA-seq1_R	TGCACAGAAACAGGCCAAGA
sequencing Mpvipge gene editing	vip-seq	ccttgtctttagtggcgttg
		gagaaagtatttcagcggcc
sequencing MpvipDpdge gene editing	MpVIP-PD_genot_F	CCCACCTTTCTTCGCAGCTA
	MpVIP-PD_genot_R	GAGCAACCTGTCGTGGGTAA
amplifying proMpPFA-DSP1 to do reporter construct	pD1_F	TTTGAAGACTTTACGGGTCTCTGCGGATAACATAGCTTTGTT
	pD1_R	TTTGAAGACTTTGACACCTTGGTGACAACAA
	pD2_F	TTTGAAGACTTATCTACGTATGTTACCTCCT
	pD2_R	TTTGAAGACTTTGACGAAAAGTAGTGTAATA
	pD3_F	TTTGAAGACTTATCAAGTGTACATTTCCTCA
	pD3_R	TTTGAAGACTTGGCCACTGTCCCCGTGCCCC
	pD4_F	TTTGAAGACTTGCGAGTGCCGCGCCCGGCGG
	pD4_R	TTTGAAGACTTCAGAGGTCTCTCAGATCGGACTCTCGACGGA
amplifying proMpNUDT1 to do reporter construct	pMpNUD_R	tttgaagacttcagaggtctctcagatgtgctcggcctttgaatcttgtcagccctg
	pMpNUD_F	tttgaagactttacgggtctctgcggcgatttcgatttcgtcgtggagactcgcgg
amplifying proMpVIP1 to do reporter construct	pMpVIP_F	tttgaagactttacgggtctctgcggagcttccatctatttgacccacccaatgct
	pMpVip_R	tttgaagacttcagaggtctctcagatccactgtcttttgcactctcctccctgaa
