# Supplementary material for: Inositol pyrophosphate catabolism by three families of phosphatases regulates plant growth and development
Source: PLoS Genet. 2024 Nov 12;20(11):e1011468. doi: 10.1371/journal.pgen.1011468 (PMC11611267; doi:10.1371/journal.pgen.1011468)
Supplement: S1 Data — Raw data in.xlsx format for Figs 1A, 1B, 1E, 1F, 2B, 2C, 2D, 2E, 3A, 3B, 3D, 3E, 3F, 3G, 4A, 4B, 4C, 4E, 5A, 5B, 6B, 6C, 6D, 6E, 6F, S2B, S2C, S5A, S6B, S8A, S8B, S10A, S10B, and S10C. (ZIP) [file pgen.1011468.s012.zip]

Archive with 44 entries (44 files):
- all-raw-data/Laurent_Fig1A_1B_NMR_AtNUDT17_raw.xlsx
- all-raw-data/Laurent_Fig1A_1B_NMR_AtPFA-DSP1_Mg_raw.xlsx
- all-raw-data/Laurent_Fig1E_RosetteSurface_raw.xlsx
- all-raw-data/Laurent_Fig1F_PP-InsPs-quantification.xlsx
- all-raw-data/Laurent_Fig2B_RNAseq_raw-DEGs.xlsx
- all-raw-data/Laurent_Fig2B_TPM-RNAseq.xlsx
- all-raw-data/Laurent_Fig2C_Pi-quantification.xlsx
- all-raw-data/Laurent_Fig2D_RNAseq_no-filter-DEGs.xlsx
- all-raw-data/Laurent_Fig2E_Heatmap_Pi-NO3.xlsx
- all-raw-data/Laurent_Fig3A_3B_NMR_MpNUDT1_raw.xlsx
- all-raw-data/Laurent_Fig3A_3B_NMR_MpPFA-DSP1_raw.xlsx
- all-raw-data/Laurent_Fig3D_rhizoid_raw.xls
- all-raw-data/Laurent_Fig3E_time-course_thallus-area.xlsx
- all-raw-data/Laurent_Fig3F_time-course_gemmae-cups-quantification.xlsx
- all-raw-data/Laurent_Fig3G_PP-InsPs_quantification.xlsx
- all-raw-data/Laurent_Fig4A_Pi-quantification.xlsx
- all-raw-data/Laurent_Fig4B_4C_raw-DEGs_Tak1_Pi-starvation.xlsx
- all-raw-data/Laurent_Fig4B_TPM_raw.xlsx
- all-raw-data/Laurent_Fig4C_TPM_raw.xlsx
- all-raw-data/Laurent_Fig4D_raw-DEGs.xlsx
- all-raw-data/Laurent_Fig4D_TPM_raw.xlsx
- all-raw-data/Laurent_Fig4E_Mp-RNAseq_categories_raw.ods
- all-raw-data/Laurent_Fig4E_Mp-RNAseq_categories_raw.xlsx
- all-raw-data/Laurent_Fig5A_RNAseq_Heatmap_Mp.xlsx
- all-raw-data/Laurent_Fig5A_RNAseq_raw-DEGs_Mp.xlsx
- all-raw-data/Laurent_Fig5B_RNAseq_Heatmap-At.xlsx
- all-raw-data/Laurent_Fig6B_thallus-area.xlsx
- all-raw-data/Laurent_Fig6C_rhizoid-mass-quantification.xlsx
- all-raw-data/Laurent_Fig6D_gemmae-cups-quantification.xlsx
- all-raw-data/Laurent_Fig6E_Nitrate-quantification.xlsx
- all-raw-data/Laurent_Fig6F_Pi-quantification.xlsx
- all-raw-data/Laurent_S10A_Heatmap-RNAseq_raw.xlsx
- all-raw-data/Laurent_S10B_S10C_ICP-OES_raw.xlsx
- all-raw-data/Laurent_S2B_S2C_NMR_AtNUDT13_raw.xlsx
- all-raw-data/Laurent_S2B_S2C_NMR_AtNUDT17_raw.xlsx
- all-raw-data/Laurent_S2B_S2C_NMR_AtPFA-DSP1_raw.xlsx
- all-raw-data/Laurent_S5A_At_low_PP-InsPs-quantification.xlsx
- all-raw-data/Laurent_S6A_S6C_NMR_MpPFA-DSP1_C105A_raw.xlsx
- all-raw-data/Laurent_S6B_NMR_MpNUDT1_E72A_raw.xlsx
- all-raw-data/Laurent_S6B_NMR_MpNUDT1_raw.xlsx
- all-raw-data/Laurent_S6B_NMR_MpPFA-DSP1_No-Mg_raw.xlsx
- all-raw-data/Laurent_S6B_NMR_MpPFA-DSP1_raw.xlsx
- all-raw-data/Laurent_S8A_low-PP-InsPs-quantification.xlsx
- all-raw-data/Laurent_S8B_TPM-RNAseq_raw.xlsx
