# Supplementary material for: Inositol pyrophosphate catabolism by three families of phosphatases regulates plant growth and development
Source: PLoS Genet. 2024 Nov 12;20(11):e1011468. doi: 10.1371/journal.pgen.1011468 (PMC11611267; doi:10.1371/journal.pgen.1011468)
Supplement: S1 Data — Raw data in.xlsx format for Figs 1A, 1B, 1E, 1F, 2B, 2C, 2D, 2E, 3A, 3B, 3D, 3E, 3F, 3G, 4A, 4B, 4C, 4E, 5A, 5B, 6B, 6C, 6D, 6E, 6F, S2B, S2C, S5A, S6B, S8A, S8B, S10A, S10B, and S10C. (ZIP) [file pgen.1011468.s012.zip › all-raw-data/Laurent_Fig1A_1B_NMR_AtNUDT17_raw.xlsx]

## Sheet: AtNUDT17 5-InsP7
Time (min)	InsP6 (uM)	5-InsP7 (uM)
0	0.850163	100
15.7248	1.64631	100
15.7248	4.99243	96.5574
18.5495	9.20272	97.2987
21.3742	5.90223	96.2434
24.199	10.0106	94.6482
27.0237	8.76822	94.2413
29.8485	7.80569	92.567
32.6733	11.9357	90.6892
35.498	11.0195	87.774
38.3227	13.1106	88.9832
41.1475	15.181	87.5857
43.9723	15.5401	86.3761
46.797	16.7868	86.5257
49.6217	17.9856	87.4439
52.4465	19.062	84.3229
55.2713	20.4732	84.8384
58.096	22.7969	83.3078
60.9207	20.691	82.918
63.7455	23.5434	77.2551
66.5703	24.6048	79.3971
69.395	27.3975	75.9661
72.2198	27.5345	76.7661
75.0445	26.2687	74.6803
77.8692	27.065	76.3314
80.694	31.541	70.6893
83.5187	32.4273	74.4832
86.3435	31.9201	73.7466
89.1683	33.1167	72.61
91.993	34.3657	69.6621
94.8178	35.7864	68.3932
97.6425	35.2094	71.6377
100.467	37.1995	65.8953
103.292	41.2933	65.6931
106.117	38.5433	65.6133
108.942	39.0224	65.3924
111.766	40.2754	64.0904
114.591	43.3098	61.7845
117.416	41.8794	61.3863
120.24	43.3645	61.7131
123.065	44.6472	62.1116
125.89	48.1204	58.8791
128.715	45.3032	57.6725
131.54	48.425	57.5332
134.364	48.3942	55.0065
137.189	49.5966	56.9645
140.014	49.1916	52.5133
142.839	49.6728	55.0858
145.663	54.1254	54.4252
148.488	52.584	53.4866
151.313	53.6926	56.2696
154.137	55.4335	49.9722
156.962	56.1547	50.2391
159.787	58.5803	49.3165
162.612	56.7536	48.3563
165.436	58.5064	47.2973
168.261	60.3689	47.9995
171.086	57.2971	44.2006
173.911	61.2555	45.5196
176.736	60.9818	46.2812
179.56	58.2146	43.8549
182.385	59.9814	43.1599
185.21	63.0912	41.8693
188.035	66.0795	39.0026
190.859	65.6937	41.5664
193.684	64.2214	39.4212
196.509	64.212	40.0403
199.333	68.3087	37.4839
202.158	68.1116	37.4702
204.983	68.7252	32.2459
207.808	66.8673	35.3181
210.632	67.8431	34.5727
213.457	70.1684	38.172
216.282	71.2216	31.9154
219.107	68.4097	33.3526
221.931	71.9662	30.117
224.756	70.7668	31.2739
227.581	72.4912	31.8484
230.406	72.1464	33.6756
233.231	72.9662	30.3194
236.055	72.3794	29.2122
238.88	75.1577	30.4298
241.705	76.1506	30.5608
244.53	75.4694	28.2477
247.354	76.0708	25.7415
250.179	77.4344	25.8177
253.004	75.7787	26.809
255.828	75.8814	26.5931
258.653	79.1731	23.7481
261.478	75.1719	26.9537
264.303	77.5814	25.4958
267.127	78.08	24.3245
269.952	78.1657	24.0656
272.777	79.4991	22.8975
275.602	77.916	21.5203
278.426	77.6183	21.0488
281.251	81.8273	21.6714
284.076	83.0251	21.0477
286.901	80.495	20.438
289.726	81.478	21.7979
292.55	81.4085	20.3668
295.375	81.2029	20.9326
298.2	80.584	18.5895
301.024	81.1178	19.3299
303.849	85.1049	16.9318
306.674	82.8794	19.1208
309.499	83.0933	18.825
312.324	83.086	17.3788
315.148	84.1949	16.3756
317.973	83.9644	17.3362
320.798	85.5598	15.9714
323.623	86.7174	14.6901
326.447	84.4709	13.1841
329.272	89.0497	15.5587
332.097	88.3033	10.7974
334.921	87.6075	10.9274
337.746	86.3791	14.8541
340.571	87.6405	12.1143
343.396	85.3867	12.8922
346.221	88.4698	13.7192
349.045	86.9067	10.0459
351.87	91.2492	11.7048
354.695	92.0114	11.2814
357.519	86.1544	12.7596
360.344	89.9143	10.5518
363.169	90.8418	11.5344
365.994	88.6185	12.2425
368.818	87.1152	11.809
371.643	88.0782	11.989
374.468	88.9948	9.46926
377.293	91.9266	9.90107
380.118	88.8536	10.4553
382.942	88.189	10.8954
385.767	87.753	10.5581
388.592	90.2843	8.1114
391.416	91.2184	7.36181
394.241	91.9154	8.70063
397.066	88.406	10.4313
399.891	89.6239	7.08205
402.716	89.6762	7.18902
405.54	90.8917	4.70907
408.365	92.9078	9.25774
411.19	90.5319	6.41393
414.014	92.9142	6.98914
416.839	91.4459	6.65566
419.664	92.1617	6.51258
422.489	89.3556	3.97974
425.313	91.6319	7.00291
428.138	92.5222	6.00458
430.963	92.3523	4.94863
433.788	89.5007	5.35369
436.613	90.6793	4.44122
439.437	93.0235	5.81838
442.262	93.3986	6.15836
445.087	90.1101	6.35109
447.911	94.8697	4.37728
450.736	93.4999	4.20368
453.561	90.3933	5.6746
456.386	92.512	5.1903
459.211	94.7082	3.28448
462.035	91.9458	4.44197
464.86	92.8195	4.81942
467.685	96.2754	6.9174
470.51	92.378	2.97627
473.334	94.5642	4.49596
476.159	92.6592	2.12011
478.984	93.5465	7.42243
481.808	93.0129	5.98072
484.633	95.5669	2.53957
487.458	91.435	3.70453
490.283	94.8851	6.07297
493.108	93.1127	1.6434
495.932	91.7752	3.4097
498.757	92.6281	0.526629
501.582	93.2259	3.93638
504.406	94.1226	3.18625
507.231	94.7423	4.40298
510.056	92.0047	2.51719
512.881	95.861	2.4995
515.706	91.2291	5.53267
518.53	94.2021	2.89717
521.355	95.5639	1.33604
524.18	92.7604	2.85583
527.005	92.9646	2.37443
529.829	95.2075	5.48592
532.654	95.1712	3.91709
535.479	96.6353	1.70425
538.303	94.1108	2.44637
541.128	94.6664	-1.24681
543.953	93.6914	3.24701
546.778	95.0569	1.30876
549.602	94.224	1.50615
552.427	94.6865	1.26897
555.252	94.8702	4.00092
558.077	92.9099	4.69952
560.902	95.5909	2.48484
563.726	93.348	0.952813
566.551	93.2295	0.99882
569.376	93.2897	2.52224
572.201	96.8364	0.389659
575.025	95.8736	4.76343
577.85	94.7685	-1.79365
580.675	94.3975	1.05754
583.5	95.2342	0.565528
586.324	95.8775	0.885937
589.149	94.5499	2.43302
591.974	92.5668	5.59598
594.798	94.9624	3.59152
597.623	95.779	3.76621
600.448	95.2656	3.42725
603.273	95.7377	2.4231
606.097	99.3373	1.10787
608.922	97.2062	0.563967
611.747	94.9269	6.57743
614.572	95.1048	2.63773
617.396	93.0403	2.30769
620.221	93.5002	-0.47544
623.046	94.9133	2.03182
625.871	93.8595	2.89343
628.696	95.2822	1.05323
631.52	94.0879	0.925339
634.345	93.8697	3.4918
637.17	94.7248	3.56137
639.995	97.0345	0.805648
642.819	98.5919	-0.357523
645.644	94.7579	2.19567
648.469	96.5497	0.148233
651.293	93.0127	-1.22727
654.118	96.6956	0.0228433
656.943	91.81	-1.5704
659.768	95.7954	-0.277079
662.592	97.1358	1.90481
665.417	92.7424	1.55323
668.242	93.8434	1.84108
671.067	96.9436	3.02983
673.891	95.5089	-0.178133
676.716	94.2748	0.646754
679.541	94.6695	1.54686
682.366	93.3015	1.30447
685.191	93.8064	1.34331
688.015	96.5064	1.66893
690.84	97.359	2.15002
693.665	93.3992	4.4525
696.49	96.772	0.672175
699.314	97.7413	1.27697
702.139	94.0112	0.301045
704.964	95.3444	2.94697
707.788	96.8314	2.28257
710.613	94.7456	-0.84466
713.438	94.5222	0.541279
716.263	94.3058	0.575913
719.087	95.516	1.7096
721.912	93.8898	1.3269
724.737	95.3474	0.0796345
727.562	92.8568	0.957344
730.386	94.2368	-0.762277
733.211	97.0518	1.56033
736.036	95.8795	-0.298572
738.861	94.6667	-1.80036
741.686	94.3716	0.698374
744.51	94.8338	4.19099
747.335	94.097	1.06696
750.16	97.4455	-1.44808
752.985	96.2194	-1.06088
755.809	93.7371	-0.585126
758.634	96.5116	0.397652
761.459	98.1368	2.87704
764.284	98.1429	1.77598
767.108	96.7374	2.01074
769.933	94.5058	-2.76863
772.758	94.9816	-1.98995
775.582	95.9028	-1.6116
778.407	93.4326	0.805961
781.232	97.1961	-1.23321
784.057	94.3923	2.80933
786.881	95.1122	-0.237994
789.706	94.4494	1.24762
792.531	98.0018	0.181403
795.356	94.8008	0.289855
798.181	95.5795	2.15064
801.005	94.9938	0.168754
803.83	95.0108	1.52272
806.655	95.737	1.26901
809.48	92.7171	2.3325
812.304	99.6975	0.546409
815.129	91.8805	1.0489
817.954	96.942	1.97605
820.779	92.673	2.56788
823.603	95.6508	2.95993
826.428	97.0827	2.62447
829.253	93.3284	1.1563
832.077	96.2323	-1.73545
834.902	93.5181	-0.0631894
837.727	96.6735	-2.65744
840.552	97.2291	0.796149
843.376	96.0713	-0.0173754
846.201	93.9356	1.5491
849.026	95.7551	0.691228
851.851	93.8488	2.99844
854.676	94.3669	1.059
857.5	94.0113	-0.0560746
860.325	95.5989	0.946459
863.15	93.4418	-0.672447
865.975	96.1539	0.34023
868.799	96.5143	-1.67925
871.624	95.1467	0.827788
874.449	93.8395	0.019832
877.274	98.4922	2.29721
880.098	96.6682	0.303736
882.923	94.0349	3.10991
885.748	96.5448	-0.211268
888.572	94.3567	1.29744
891.397	94.6677	-0.128257
894.222	95.9318	0.710416
897.047	95.4998	0.0642575
899.871	93.4855	-0.820677
902.696	94.7172	0.811739
905.521	95.8757	1.57553
908.346	95.788	0.157943
911.17	94.8655	0.0457382
913.995	93.9111	-0.409629
916.82	94.9384	-0.381569
919.645	94.5122	1.23824
922.47	97.3424	-0.782601
925.294	94.9141	0.59683
928.119	94.2941	3.02569
930.944	93.2788	0.782915
933.769	95.238	-1.2554
936.593	98.1434	1.0074
939.418	95.1613	1.15996
942.243	96.6014	0.0860534
945.067	96.3316	2.22858
947.892	95.7425	2.83973
950.717	94.3335	0.552714
953.542	95.1695	-0.539863
956.366	94.8574	0.490858
959.191	95.1429	-0.362953
962.016	92.6755	1.7919
964.841	96.2074	2.39314
967.665	95.2264	0.199322
970.49	94.3338	-0.445454
