# Supplementary material for: Inositol pyrophosphate catabolism by three families of phosphatases regulates plant growth and development
Source: PLoS Genet. 2024 Nov 12;20(11):e1011468. doi: 10.1371/journal.pgen.1011468 (PMC11611267; doi:10.1371/journal.pgen.1011468)
Supplement: S1 Data — Raw data in.xlsx format for Figs 1A, 1B, 1E, 1F, 2B, 2C, 2D, 2E, 3A, 3B, 3D, 3E, 3F, 3G, 4A, 4B, 4C, 4E, 5A, 5B, 6B, 6C, 6D, 6E, 6F, S2B, S2C, S5A, S6B, S8A, S8B, S10A, S10B, and S10C. (ZIP) [file pgen.1011468.s012.zip › all-raw-data/Laurent_Fig1A_1B_NMR_AtPFA-DSP1_Mg_raw.xlsx]

## Sheet: AtPFA-DSP1 5-InsP7 Mg
Time (min)	5-InsP7 (uM)	InsP6 (uM)
7.19865	96.4649	4.12943
7.19865	98.3829	12.2042
8.6473	97.7519	1.80235
10.096	89.4407	4.33767
11.5446	96.0853	8.62998
12.9932	93.8488	11.8357
14.4419	92.1192	10.8765
15.8905	91.8254	6.40469
17.3392	88.1075	8.07744
18.7878	92.4714	6.3235
20.2365	85.4924	15.7629
21.6852	87.5397	16.7097
23.1338	83.8396	14.4436
24.5825	80.8886	15.5224
26.0311	79.1893	14.9064
27.4797	89.4626	21.0362
28.9284	86.4715	19.2483
30.3771	81.9513	22.4
31.8257	84.0676	18.6683
33.2743	85.0524	23.7482
34.723	81.0303	21.4081
36.1716	85.5494	22.1662
37.6203	80.0567	15.8507
39.069	80.3313	24.5774
40.5176	78.0997	18.2021
41.9663	80.6652	16.4496
43.4149	78.5008	11.4716
44.8635	80.0245	20.7304
46.3122	79.6285	21.9729
47.7608	78.8982	20.5264
49.2095	73.1024	25.7292
50.6581	77.3933	22.6322
52.1068	76.623	19.2138
53.5555	79.7014	14.2616
55.0041	68.1331	22.396
56.4528	76.1303	24.0109
57.9014	77.5494	25.8075
59.3501	65.2352	22.293
60.7987	72.879	25.8528
62.2473	69.6977	18.59
63.696	72.4545	25.6289
65.1446	73.442	28.151
66.5933	73.4095	26.1057
68.0419	75.5687	17.8753
69.4906	68.4646	21.5719
70.9393	65.8089	24.7833
72.3879	63.3557	27.5109
73.8366	76.1726	25.6912
75.2852	69.5029	20.9528
76.7339	73.4003	27.3146
78.1825	71.9658	17.3276
79.6312	71.931	27.4781
81.0798	58.9621	16.8308
82.5285	70.7109	26.2955
83.9771	67.3815	26.4667
85.4257	64.4376	26.5662
86.8744	69.8037	25.7256
88.323	71.9084	21.4304
89.7717	70.0473	25.0907
91.2203	63.6975	24.8293
92.669	69.979	32.5641
94.1176	63.1261	30.0239
95.5663	62.3938	26.8492
97.0149	59.8159	27.4349
98.4636	61.8028	21.8937
99.9123	61.1893	24.0315
101.361	70.7113	26.0819
102.809	60.5614	28.0787
104.258	63.5127	34.4735
105.707	71.907	26.9849
107.156	63.3658	32.7609
108.604	64.997	23.4672
110.053	56.2728	39.8475
111.501	65.5698	31.6044
112.95	63.9375	32.8181
114.399	67.4545	26.1881
115.847	62.2593	31.832
117.296	62.0463	32.3781
118.745	66.5615	29.9008
120.193	62.0813	28.3756
121.642	61.9891	28.1438
123.091	55.8673	33.2439
124.539	60.8302	26.2797
125.988	63.04	26.4577
127.437	48.7728	35.124
128.885	59.2466	27.8894
130.334	60.6897	33.3011
131.782	56.7593	31.8515
133.231	62.9497	41.9755
134.68	58.72	28.2001
136.129	63.9856	31.463
137.577	58.2673	30.4263
139.026	59.6279	31.7857
140.475	62.0944	37.0598
141.923	53.465	33.2935
143.372	59.9806	27.4379
144.82	65.9347	34.1633
146.269	59.4115	30.5568
147.718	61.6014	31.9789
149.166	54.7104	36.4637
150.615	56.5813	31.7413
152.064	54.4164	32.3696
153.512	61.8633	36.587
154.961	61.3207	35.5988
156.41	58.5687	26.5699
157.858	59.3302	33.455
159.307	56.1977	39.7242
160.756	60.0429	32.0025
162.204	61.5849	31.2438
163.653	61.1009	38.8976
165.101	60.1616	31.1499
166.55	58.4034	29.8611
167.999	54.3959	37.5864
169.447	57.4016	32.9265
170.896	59.4494	38.5483
172.345	56.0641	35.6869
173.793	60.188	33.5106
175.242	52.1213	36.5354
176.691	59.5629	39.4296
178.139	63.9547	36.4959
179.588	60.2628	37.3921
181.037	57.0691	35.6098
182.485	61.1535	35.3343
183.934	59.2251	34.1382
185.383	59.1662	34.2282
186.831	53.1011	38.5591
188.28	60.4713	36.4407
189.728	51.605	37.3431
191.177	51.9478	33.8027
192.626	58.0102	35.6821
194.075	56.206	40.6237
195.523	50.5759	40.2408
196.972	55.7666	34.2368
198.421	63.2849	34.3569
199.869	59.401	40.5352
201.318	58.1642	37.9173
202.766	56.67	36.8335
204.215	55.4986	37.034
205.664	54.75	36.0785
207.112	54.0245	37.262
208.561	51.2363	30.6065
210.01	51.6104	32.8722
211.458	55.5073	36.0454
212.907	55.2221	34.6121
214.356	56.1921	42.4019
215.804	56.9804	36.1045
217.253	60.141	36.9033
218.702	49.8736	35.8638
220.15	55.6921	43.9152
221.599	58.7649	33.2649
223.048	52.8517	35.1741
224.496	49.5026	44.8585
225.945	59.3493	43.0494
227.393	58.9492	36.221
228.842	59.1379	35.913
230.291	57.8107	40.2793
231.739	56.0484	40.576
233.188	58.5826	38.8391
234.637	50.9404	45.5518
236.085	57.9202	37.1863
237.534	48.6969	36.6115
238.983	56.231	34.9458
240.431	57.881	35.0308
241.88	50.7301	35.1539
243.329	55.6135	42.7373
244.777	55.007	38.3209
246.226	52.7005	35.7627
247.674	48.4087	41.4913
249.123	53.3361	37.6883
250.572	55.6041	42.6209
252.02	60.2931	34.3895
253.469	52.7642	40.8043
254.918	55.8993	37.5574
256.366	56.085	43.5904
257.815	47.8435	41.8422
259.264	52.656	34.644
260.712	54.0925	40.4316
262.161	54.6939	35.7085
263.61	52.1048	37.693
265.058	55.843	41.4391
266.507	56.3405	35.5123
267.956	56.4232	37.6878
269.404	51.7459	41.3951
270.853	48.6686	38.2631
272.302	57.7497	42.4576
273.75	56.2516	33.9178
275.199	47.9942	38.1723
276.648	50.3428	36.9352
278.096	51.8812	34.2624
279.545	56.3734	44.6184
280.993	51.1086	37.4955
282.442	48.8241	43.9649
283.891	58.5589	38.6252
285.339	52.0384	43.5031
286.788	47.7036	39.7997
288.237	54.7172	36.5854
289.685	47.6278	39.2349
291.134	50.3758	35.9685
292.583	50.9015	42.6772
294.031	54.7665	42.4058
295.48	46.7455	44.743
296.929	47.3855	35.7142
298.377	48.7805	43.2599
299.826	47.5936	32.0618
301.275	47.0077	47.9868
302.723	50.7677	40.9689
304.172	50.7589	40.5987
305.62	49.3396	43.9785
307.069	52.9337	45.5122
308.518	50.798	45.2082
309.966	43.787	49.3756
311.415	52.6866	38.3454
312.864	47.9589	45.2847
314.312	50.2537	50.2275
315.761	50.4406	47.4436
317.21	56.1554	41.8902
318.658	49.5621	46.9496
320.107	52.0012	45.8306
321.556	49.9479	48.1785
323.004	48.5328	38.4763
	0	0
	0	0
	0	0
	0	0
	0	0
	0	0
	0	0
	0	0
	0	0
	0	0
	0	0
	0	0
	0	0
	0	0
	0	0
	0	0
	0	0
	0	0
	0	0
	0	0
	0	0
	0	0
	0	0
	0	0
	0	0
	0	0
	0	0
	0	0
	0	0
	0	0
	0	0
	0	0
	0	0
	0	0
	0	0
	0	0
	0	0
	0	0
	0	0
	0	0
	0	0
	0	0
	0	0
	0	0
	0	0
	0	0
	0	0
	0	0
	0	0
	0	0
	0	0
	0	0
	0	0
	0	0
	0	0
	0	0
	0	0
	0	0
	0	0
	0	0
	0	0
	0	0
	0	0
	0	0
	0	0
	0	0
	0	0
	0	0
	0	0
	0	0
	0	0
	0	0
	0	0
	0	0
	0	0
	0	0
	0	0
	0	0
	0	0
	0	0
	0	0
	0	0
	0	0
	0	0
	0	0
	0	0
	0	0
	0	0
	0	0
	0	0
	0	0
	0	0
	0	0
	0	0
	0	0
	0	0
	0	0
	0	0
	0	0
	0	0
	0	0
	0	0
	0	0
	0	0
	0	0
	0	0
	0	0
	0	0
	0	0
	0	0
	0	0
	0	0
	0	0
	0	0
	0	0
	0	0
	0	0
	0	0
	0	0
	0	0
	0	0
	0	0
	0	0
	0	0
	0	0
	0	0
	0	0
	0	0
	0	0
	0	0
	0	0
	0	0
	0	0
	0	0
	0	0
	0	0
	0	0
	0	0
	0	0
	0	0
	0	0
	0	0
	0	0
	0	0
	0	0
	0	0
	0	0
	0	0
	0	0
	0	0
	0	0
	0	0
	0	0
	0	0
	0	0
	0	0
	0	0
	0	0
	0	0
	0	0
	0	0
	0	0
	0	0
	0	0
	0	0
	0	0
	0	0
	0	0
	0	0
	0	0
	0	0
	0	0
	0	0
	0	0
	0	0
	0	0
	0	0
	0	0
	0	0
	0	0
	0	0
	0	0
	0	0
	0	0
	0	0
	0	0
	0	0
	0	0
	0	0
	0	0
	0	0
	0	0
	0	0
	0	0
	0	0
	0	0
	0	0
	0	0
	0	0
	0	0
	0	0
	0	0
	0	0
	0	0
	0	0
	0	0
	0	0
	0	0
	0	0
	0	0
	0	0
	0	0
	0	0
	0	0
	0	0
	0	0
	0	0
	0	0
	0	0
	0	0
	0	0
	0	0
	0	0
	0	0
	0	0
	0	0
	0	0
	0	0
	0	0
	0	0
	0	0
	0	0
	0	0
	0	0
	0	0
	0	0
	0	0
	0	0
	0	0
	0	0
	0	0
	0	0
	0	0
	0	0
	0	0
	0	0
	0	0
	0	0
	0	0
	0	0
	0	0
	0	0
	0	0
	0	0
	0	0
	0	0
	0	0
	0	0
	0	0
	0	0
	0	0
	0	0
	0	0
	0	0
	0	0
	0	0
	0	0
	0	0
	0	0
	0	0
	0	0
	0	0
	0	0
	0	0
	0	0
	0	0
	0	0
	0	0
	0	0
	0	0
	0	0
	0	0
	0	0
	0	0
	0	0
	0	0
	0	0
	0	0
	0	0
	0	0
	0	0
	0	0
	0	0
	0	0
	0	0
	0	0
	0	0
	0	0
	0	0
	0	0
	0	0
	0	0
	0	0
	0	0
	0	0
	0	0
	0	0
	0	0
	0	0
	0	0
	0	0
	0	0
	0	0
	0	0
	0	0
	0	0
	0	0
	0	0
	0	0
	0	0
	0	0
	0	0
	0	0
	0	0
	0	0
	0	0
	0	0
	0	0
	0	0
	0	0
	0	0
	0	0
	0	0
	0	0
	0	0
	0	0
	0	0
	0	0
	0	0
	0	0
	0	0
	0	0
	0	0
	0	0
	0	0
	0	0
	0	0
	0	0
	0	0
	0	0
	0	0
	0	0
	0	0
	0	0
	0	0
	0	0
	0	0
	0	0
	0	0
	0	0
	0	0
	0	0
	0	0
	0	0
	0	0
	0	0
	0	0
	0	0
	0	0
	0	0
	0	0
	0	0
	0	0
	0	0
	0	0
	0	0
	0	0
	0	0
	0	0
	0	0
	0	0
	0	0
	0	0
	0	0
	0	0
	0	0
	0	0
	0	0
	0	0
	0	0
	0	0
	0	0
	0	0
	0	0
	0	0
	0	0
	0	0
	0	0
	0	0
	0	0
	0	0
	0	0
	0	0
	0	0
	0	0
	0	0
	0	0
	0	0
	0	0
	0	0
	0	0
	0	0
	0	0
	0	0
	0	0
	0	0
	0	0
	0	0
	0	0
	0	0
	0	0
	0	0
	0	0
	0	0
	0	0
	0	0
	0	0
	0	0
	0	0
	0	0
	0	0
	0	0
	0	0
	0	0
	0	0
	0	0
	0	0
	0	0
	0	0
	0	0
	0	0
	0	0
	0	0
	0	0
	0	0
	0	0
	0	0
	0	0
	0	0
	0	0
	0	0
	0	0
	0	0
	0	0
	0	0
	0	0
	0	0
	0	0
	0	0
	0	0
	0	0
	0	0
	0	0
	0	0
	0	0
	0	0
	0	0
	0	0
	0	0
	0	0
	0	0
	0	0
	0	0
	0	0
	0	0
	0	0
	0	0
	0	0
	0	0
	0	0
	0	0
	0	0
	0	0
	0	0
	0	0
	0	0
	0	0
	0	0
	0	0
	0	0
	0	0
	0	0
	0	0
	0	0
	0	0
	0	0
	0	0
	0	0
	0	0
	0	0
	0	0
	0	0
	0	0
	0	0
	0	0
	0	0
	0	0
	0	0
	0	0
	0	0
	0	0
	0	0
	0	0
	0	0
	0	0
	0	0
	0	0
	0	0
	0	0
	0	0
	0	0
	0	0
	0	0
	0	0
	0	0
	0	0
	0	0
	0	0
	0	0
	0	0
	0	0
	0	0
	0	0
	0	0
	0	0
	0	0
	0	0
	0	0
	0	0
	0	0
	0	0
	0	0
	0	0
	0	0
	0	0
	0	0
	0	0
	0	0
	0	0
	0	0
	0	0
	0	0
	0	0
	0	0
	0	0
	0	0
	0	0
	0	0
	0	0
	0	0
	0	0
	0	0
	0	0
	0	0
	0	0
	0	0
	0	0
	0	0
	0	0
	0	0
	0	0
	0	0
	0	0
	0	0
	0	0
	0	0
	0	0
	0	0
	0	0
	0	0
	0	0
	0	0
	0	0
	0	0
	0	0
	0	0
	0	0
	0	0
	0	0
	0	0
	0	0
	0	0
	0	0
	0	0
	0	0
	0	0
	0	0
	0	0
	0	0
	0	0
	0	0
	0	0
	0	0
	0	0
	0	0
	0	0
	0	0
	0	0
	0	0
	0	0
	0	0
	0	0
	0	0
	0	0
	0	0
	0	0
	0	0
	0	0
	0	0
	0	0
	0	0
	0	0
	0	0
	0	0
	0	0
	0	0
	0	0
	0	0
	0	0
	0	0
	0	0
	0	0
	0	0
	0	0
	0	0
	0	0
	0	0
	0	0
	0	0
	0	0
	0	0
	0	0
	0	0
	0	0
	0	0
	0	0
	0	0
	0	0
	0	0
	0	0
	0	0
	0	0
	0	0
	0	0
	0	0
	0	0
	0	0
	0	0
	0	0
	0	0
	0	0
	0	0
	0	0
	0	0
	0	0
	0	0
	0	0
	0	0
	0	0
	0	0
	0	0
	0	0
	0	0
	0	0
	0	0
	0	0
	0	0
	0	0
	0	0
	0	0
	0	0
	0	0
	0	0
	0	0
	0	0
	0	0
	0	0
	0	0
	0	0
	0	0
	0	0
	0	0
	0	0
	0	0
	0	0
	0	0
	0	0
	0	0
	0	0
	0	0
	0	0
	0	0
	0	0
	0	0
	0	0
	0	0
	0	0
	0	0
	0	0
	0	0
	0	0
	0	0
	0	0
	0	0
	0	0
	0	0
	0	0
	0	0
	0	0
	0	0
	0	0
	0	0
	0	0
	0	0
	0	0
	0	0
	0	0
	0	0
	0	0
	0	0
	0	0
	0	0
	0	0
	0	0
	0	0
	0	0
	0	0
	0	0
	0	0
	0	0
	0	0
	0	0
	0	0
	0	0
	0	0
	0	0
	0	0
	0	0
	0	0
	0	0
	0	0
	0	0
	0	0
	0	0
	0	0
	0	0
	0	0
	0	0
	0	0
	0	0
	0	0
	0	0
	0	0
	0	0
	0	0
	0	0
	0	0
	0	0
	0	0
	0	0
	0	0
	0	0
	0	0
	0	0
	0	0
	0	0
	0	0
	0	0
	0	0
	0	0
	0	0
	0	0
	0	0
	0	0
	0	0
	0	0
	0	0
	0	0
	0	0
	0	0
	0	0
	0	0
	0	0
	0	0
	0	0
	0	0
	0	0
	0	0
	0	0
	0	0
	0	0
	0	0
	0	0
	0	0
