# Supplementary material for: Inositol pyrophosphate catabolism by three families of phosphatases regulates plant growth and development
Source: PLoS Genet. 2024 Nov 12;20(11):e1011468. doi: 10.1371/journal.pgen.1011468 (PMC11611267; doi:10.1371/journal.pgen.1011468)
Supplement: S1 Data — Raw data in.xlsx format for Figs 1A, 1B, 1E, 1F, 2B, 2C, 2D, 2E, 3A, 3B, 3D, 3E, 3F, 3G, 4A, 4B, 4C, 4E, 5A, 5B, 6B, 6C, 6D, 6E, 6F, S2B, S2C, S5A, S6B, S8A, S8B, S10A, S10B, and S10C. (ZIP) [file pgen.1011468.s012.zip › all-raw-data/Laurent_Fig1E_RosetteSurface_raw.xlsx]

## Sheet: Feuil1
	Col-0																pho2-1																phr1 phl1																vih1 vih2 phr1 phl1
Surface_area (cm2)	4.457	3.766	3.205	2.385	2.616	3.585	3.578	3.71	4.625	2.291	3.53	1.617	3.042	1.752	4.372	4.938	5.183	4.516	6.255	5.08	4.623	3.148	4.162	4.094	2.286	4.378	4.622	2.464	4.133	4.854	5.285	5.49	4.356	4.077	1.214	2.204	4.801	4.156	1.24	2.88	4.429	2.033	2.861	3.795	1.427	3.438	3.748	2.845	1.223
[truncated: 143 more columns]
