# Supplementary material for: Inositol pyrophosphate catabolism by three families of phosphatases regulates plant growth and development
Source: PLoS Genet. 2024 Nov 12;20(11):e1011468. doi: 10.1371/journal.pgen.1011468 (PMC11611267; doi:10.1371/journal.pgen.1011468)
Supplement: S1 Data — Raw data in.xlsx format for Figs 1A, 1B, 1E, 1F, 2B, 2C, 2D, 2E, 3A, 3B, 3D, 3E, 3F, 3G, 4A, 4B, 4C, 4E, 5A, 5B, 6B, 6C, 6D, 6E, 6F, S2B, S2C, S5A, S6B, S8A, S8B, S10A, S10B, and S10C. (ZIP) [file pgen.1011468.s012.zip › all-raw-data/Laurent_Fig1F_PP-InsPs-quantification.xlsx]

## Sheet: At high PP-InsPs
	Col-0				AtPFA-DSP2 OX #3				AtNUDT17 OX #3				nudt17/18/21 #1
1 IP7	1.59092		0.764354	0.958474	0.629176	0.915142	0.86744	0.14717	0.571685	0.507448	0.837046	0.460941	2.48485	2.49838	2.51743	1.7763
5 IP7	4.26663		3.599	2.64489	0.621995	1.34555	1.03684	0.611108	2.45783	2.1903	1.50691	1.34636	3.14656	2.00558	2.21039	2.26557
4 IP7	1.7647		1.57753	1.48006	0.626905	0.742599	1.59983	0.509058	0.602888	1.31822	1.36737	0.650786	1.15193	1.5691	1.18752	1.27804
IP8	0.590299		0.532841	0.34911	0.0553101	0.0753735	0.0286733	0.0155783	0.105219	0.153887	0.231112	0.0708751	0.787392	0.613578	0.755961	0.561132

## Sheet: At IP6
	Col-0				AtPFA-DSP2 OX #3				AtNUDT17 OX #3				nudt17/18/21 #1
IP6	1425.57		776.302	771.042	804.297	1365.76	1043.94	529.065	825.618	613.971	778.645	707.633	1711.23	1547.78	1761.06	1497.6
