# Supplementary material for: Inositol pyrophosphate catabolism by three families of phosphatases regulates plant growth and development
Source: PLoS Genet. 2024 Nov 12;20(11):e1011468. doi: 10.1371/journal.pgen.1011468 (PMC11611267; doi:10.1371/journal.pgen.1011468)
Supplement: S1 Data — Raw data in.xlsx format for Figs 1A, 1B, 1E, 1F, 2B, 2C, 2D, 2E, 3A, 3B, 3D, 3E, 3F, 3G, 4A, 4B, 4C, 4E, 5A, 5B, 6B, 6C, 6D, 6E, 6F, S2B, S2C, S5A, S6B, S8A, S8B, S10A, S10B, and S10C. (ZIP) [file pgen.1011468.s012.zip › all-raw-data/Laurent_Fig2B_RNAseq_raw-DEGs.xlsx]

## Sheet: filtered FC2
gene_id	log2FoldChange	pvalue	padj				DB identifier	Symbol	Name	TAIR Computational Description	TAIR Curator Summary	TAIR Short Description	TAIR Aliases
AT3G25572	19.4659	0.00201195	0.00443874				AT1G01030	NGA3	NGATHA3	AP2/B3-like transcriptional factor family protein;(source:Araport11)		AP2/B3-like transcriptional factor family protein	NGA3
AT5G44430	16.5454	4.349e-15	7.10225e-14				AT1G01080	AT1G01080		RNA-binding (RRM/RBD/RNP motifs) family protein;(source:Araport11)		RNA-binding (RRM/RBD/RNP motifs) family protein
AT3G57510	16.2914	7.22638e-07	3.14472e-06				AT1G01190	CYP78A8	cytochrome P450, family 78, subfamily A, polypeptide 8	cytochrome P450, family 78, subfamily A, polypeptide 8;(source:Araport11)		cytochrome P450, family 78, subfamily A, polypeptide 8	CYP78A8
AT1G52940	12.286	0.0360335	0.0591517				AT1G01250	AT1G01250		Integrase-type DNA-binding superfamily protein;(source:Araport11)	encodes a member of the DREB subfamily A-4 of ERF/AP2 transcription factor family. The protein contains one AP2 domain. There are 17 members in this subfamily including TINY.	Integrase-type DNA-binding superfamily protein
AT3G54700	11.4182	5.99238e-24	3.09918e-22				AT1G01320	AT1G01320		Tetratricopeptide repeat (TPR)-like superfamily protein;(source:Araport11)	Encodes REDUCED CHLOROPLAST COVERAGE 1 (REC1) a protein with similarity to the FLOURY locus in maize. Located in the nucleus and cytosol. Contributes to establishing the size of the chloroplast compartment.	Tetratricopeptide repeat (TPR)-like superfamily protein	FLL2, REC1
AT4G36350	11.3862	3.45594e-16	6.60315e-15				AT1G01380	ETC1	ENHANCER OF TRY AND CPC 1	Homeodomain-like superfamily protein;(source:Araport11)	ETC1 is involved in trichome and root hair patterning in Arabidopsis.	Homeodomain-like superfamily protein	ETC1
AT4G13700	10.5852	1.63068e-22	7.16413e-21				AT1G01390	AT1G01390		UDP-Glycosyltransferase superfamily protein;(source:Araport11)	Phosphatidylinositol 4-phosphate 5-kinase (PIP5K) enzyme family member.	UDP-Glycosyltransferase superfamily protein
AT2G34210	10.3788	5.34665e-25	3.07025e-23				AT1G01470	LEA14	LATE EMBRYOGENESIS ABUNDANT 14	Late embryogenesis abundant protein;(source:Araport11)	Encodes late-embryogenesis abundant protein whose mRNA levels are induced in response to wounding and light stress. Might be involved in protection against desiccation.	Late embryogenesis abundant protein	AtLEA14, LEA1, LEA14, LSR3
AT1G20735	10.0862	0.00402652	0.00829645				AT1G01480	ACS2	1-amino-cyclopropane-1-carboxylate synthase 2	1-amino-cyclopropane-1-carboxylate synthase 2;(source:Araport11)	a member of the 1-aminocyclopropane-1-carboxylate (ACC) synthase (S-adenosyl-L-methionine methylthioadenosine-lyase, EC 4.4.1.14) gene family, isolated from a flower-specific cDNA library.	1-amino-cyclopropane-1-carboxylate synthase 2	ACS2, AT-ACC2
AT3G25240	9.88572	1.37239e-77	1.31824e-74				AT1G01560	MPK11	MAP kinase 11	MAP kinase 11;(source:Araport11)	Member of MAP Kinase family. Flg22-induced activation is blocked by AvrRpt2.	MAP kinase 11	ATMPK11, MPK11
AT1G66390	9.50625	1.62625e-15	2.82847e-14				AT1G01580	FRO2	ferric reduction oxidase 2	ferric reduction oxidase 2;(source:Araport11)	Encodes the low-iron-inducible ferric chelate reductase responsible for reduction of iron at the root surface. It is likely to be the major Fe(III) chelate reductase in Arabidopsis iron metabolism. Coordinately regulated with IRT1, the major transporter responsible for high-affinity iron uptake from the soil, at both transcriptional and posttranscriptional levels. Steady state mRNA levels are reg…	ferric reduction oxidase 2	ATFRO2, FRD1, FRO2
AT2G45130	9.42225	2.58086e-79	2.59709e-76				AT1G01590	FRO1	ferric reduction oxidase 1	ferric reduction oxidase 1;(source:Araport11)	Encodes a ferric-chelate reductase that is expressed at extremely low levels in Fe deficiency-induced seedlings.	ferric reduction oxidase 1	ATFRO1, FRO1
AT2G24000	9.22971	4.43229e-05	0.000137166				AT1G01680	PUB54	plant U-box 54	plant U-box 54;(source:Araport11)	Plant U-box type E3 ubiquitin ligase (PUB).	plant U-box 54	ATPUB54, PUB54
AT2G14610	9.1994	2.63141e-15	4.44144e-14				AT1G01720	ATAF1		NAC (No Apical Meristem) domain transcriptional regulator superfamily protein;(source:Araport11)	Belongs to a large family of putative transcriptional activators with NAC domain. Transcript level increases in response to wounding and abscisic acid. ATAF1 attentuates ABA signaling and sythesis. Mutants are hyposensitive to ABA. The mRNA is cell-to-cell mobile.	NAC (No Apical Meristem) domain transcriptional regulator superfamily protein	ANAC002, ANAC2, ATAF1
AT1G61120	8.9853	9.6551e-08	4.89167e-07				AT1G01750	ADF11	actin depolymerizing factor 11	actin depolymerizing factor 11;(source:Araport11)		actin depolymerizing factor 11	ADF11
AT4G37990	8.9348	1.63892e-08	9.42412e-08				AT1G01790	KEA1	K efflux antiporter 1	K+ efflux antiporter 1;(source:Araport11)	Encodes a member of the cation/proton antiporters-2 antiporter superfamily, the K efflux antiporter KEA1 that is localized to the chloroplast envelope.	K+ efflux antiporter 1	ATKEA1, KEA1
AT1G60450	8.89097	2.87702e-05	9.25659e-05				AT1G01960	EDA10	embryo sac development arrest 10	SEC7-like guanine nucleotide exchange family protein;(source:Araport11)	Encodes one of the functionally redundant ARF guanine-nucleotide exchange factors (ARF-GEFs). Functions as regulators of post-Golgi trafficking.	SEC7-like guanine nucleotide exchange family protein	BIG3, EDA10
AT1G20860	8.86946	5.97056e-14	8.40012e-13				AT1G02080	AT1G02080		transcription regulator;(source:Araport11)	Acts as scaffold protein in the CCR4-NOT complex, by interacting with various NOT proteins and CAF1. Essential protein for proper pollen development and germination capacity.	transcription regulators	NOT1
AT1G66570	8.76068	1.43632e-06	5.90627e-06				AT1G02150	AT1G02150		Tetratricopeptide repeat (TPR)-like superfamily protein;(source:Araport11)		Tetratricopeptide repeat (TPR)-like superfamily protein	CCR16
AT3G13433	8.73533	5.67112e-10	4.2377e-09				AT1G02220	NAC003	NAC domain containing protein 3	NAC domain containing protein 3;(source:Araport11)	NAC domain transcription factor which functions as a negative regulator of the TDIF-PXY module and fine-tunes TDIF signaling in vascular development. Controls the balance of xylem formation and cambial cell divisions.	NAC domain containing protein 3	ANAC003, NAC003, XVP
AT1G17710	8.73374	1.5024e-100	3.52764e-97				AT1G02230	NAC004	NAC domain containing protein 4	NAC domain containing protein 4;(source:Araport11)		NAC domain containing protein 4	ANAC004, NAC004
AT3G57260	8.61719	1.71426e-20	5.81472e-19				AT1G02280	TOC33	translocon at the outer envelope membrane of chloroplasts 33	translocon at the outer envelope membrane of chloroplasts 33;(source:Araport11)	Encodes a GTP-binding GTP-ase. Component of the chloroplast protein import machinery. Required for import of POR B into plastids. Toc33 phosphorylation may not play an important role in vivo.	translocon at the outer envelope membrane of chloroplasts 33	ATTOC33, PPI1, TOC33
AT2G45135	8.53176	5.50382e-29	4.65227e-27				AT1G02310	MAN1	endo-beta-mannanase 1	Glycosyl hydrolase superfamily protein;(source:Araport11)		Glycosyl hydrolase superfamily protein	MAN1
AT2G39030	8.43863	1.15778e-08	6.83606e-08				AT1G02360	AT1G02360		Chitinase family protein;(source:Araport11)		Chitinase family protein
AT2G18530	8.41215	0.000113392	0.000324556				AT1G02390	GPAT2	GLYCEROL-3-PHOSPHATE sn-2-ACYLTRANSFERASE 2	glycerol-3-phosphate acyltransferase 2;(source:Araport11)	putative sn-glycerol-3-phosphate 2-O-acyltransferase	glycerol-3-phosphate acyltransferase 2	ATGPAT2, GPAT2
AT4G04500	8.29508	1.95747e-06	7.85368e-06				AT1G02400	GA2OX6	gibberellin 2-oxidase 6	gibberellin 2-oxidase 6;(source:Araport11)	Encodes a gibberellin 2-oxidase that acts on C19 gibberellins but not C20 gibberellins.	gibberellin 2-oxidase 6	ATGA2OX4, ATGA2OX6, DTA1, GA2OX6
AT5G52740	8.26764	8.02032e-10	5.85644e-09				AT1G02450	NIMIN1	NIM1-interacting 1	NIM1-interacting 1;(source:Araport11)	NIMIN1 modulates PR gene expression according the following model: NPR1 forms a ternary complex with NIMIN1 and TGA factors upon SAR induction that binds to a positive regulatory cis-element of the PR-1 promoter, termed LS7. This leads to PR-1 gene induction. NIMIN1 decreases transcriptional activation, possibly through its EAR motif, which results in fine-tuning of PR-1 gene expression.	NIM1-interacting 1	NIMIN-1, NIMIN1
AT1G61800	8.08555	3.53326e-28	2.79643e-26				AT1G02460	AT1G02460		Pectin lyase-like superfamily protein;(source:Araport11)		Pectin lyase-like superfamily protein
AT1G17615	8.07717	2.90311e-05	9.33483e-05				AT1G02470	AT1G02470		Polyketide cyclase/dehydrase and lipid transport superfamily protein;(source:Araport11)		Polyketide cyclase/dehydrase and lipid transport superfamily protein
AT3G25180	8.06839	4.06318e-05	0.000126716				AT1G02580	MEA	MEDEA	SET domain-containing protein;(source:Araport11)	Encodes the imprinted gene MEA that belongs to Polycomb Repressive Complex 2 (PRC2) and has a SET domain for methyltransferase activity and is involved in the stable transcriptional silencing of target genes. It negatively regulates seed development in the absence of fertilization. Mutations in this locus result in embryo lethality. MEA is imprinted in the endosperm. The maternal allele is expres…	SET domain-containing protein	EMB173, FIS1, MEA, SDG5
AT3G49340	7.98749	2.04398e-06	8.1682e-06				AT1G02620	AT1G02620		Ras-related small GTP-binding family protein;(source:Araport11)		Ras-related small GTP-binding family protein
AT4G04540	7.94775	3.63492e-05	0.000114646				AT1G02640	BXL2	beta-xylosidase 2	beta-xylosidase 2;(source:Araport11)	encodes a protein similar to a beta-xylosidase located in the extracellular matrix. This is a member of glycosyl hydrolase family 3 and has six other closely related members.	beta-xylosidase 2	ATBXL2, BXL2
AT1G66550	7.84194	0.0142958	0.0259513				AT1G02650	AT1G02650		Tetratricopeptide repeat (TPR)-like superfamily protein;(source:Araport11)		Tetratricopeptide repeat (TPR)-like superfamily protein
AT3G44830	7.82199	1.20372e-09	8.50733e-09				AT1G02660	AT1G02660		alpha/beta-Hydrolases superfamily protein;(source:Araport11)	PLIP2 is a glycerolipid A1 lipase with substrate preference for monogalactosyldiacylglycerol. Expression is induced by ABA.	alpha/beta-Hydrolases superfamily protein	PLIP2
AT1G08080	7.80309	9.79547e-05	0.000284299				AT1G02670	AT1G02670		P-loop containing nucleoside triphosphate hydrolases superfamily protein;(source:Araport11)		P-loop containing nucleoside triphosphate hydrolases superfamily protein
AT2G46880	7.79655	1.39506e-20	4.80137e-19				AT1G02730	CSLD5	cellulose synthase-like D5	cellulose synthase-like D5;(source:Araport11)	Encodes a gene similar to cellulose synthase. Knock-out mutant has reduced growth, reduced xylan level and reduced xylan synthase activity in stems.It's expression is cell cycle dependent and it appears to function in cell plate formation.	cellulose synthase-like D5	ATCSLD5, CSLD5, SOS6
AT5G20790	7.74972	4.28048e-62	2.3804e-59				AT1G02850	BGLU11	beta glucosidase 11	beta glucosidase 11;(source:Araport11)		beta glucosidase 11	BGLU11
AT2G18660	7.74365	9.93719e-28	7.52662e-26				AT1G02920	GSTF7	glutathione S-transferase 7	glutathione S-transferase 7;(source:Araport11)	Encodes glutathione transferase belonging to the phi class of GSTs. Naming convention according to Wagner et al. (2002).	glutathione S-transferase 7	ATGST11, ATGSTF7, ATGSTF8, GST11, GSTF7
AT5G22380	7.66979	1.04172e-05	3.65555e-05				AT1G02930	GSTF6	glutathione S-transferase 6	glutathione S-transferase 6;(source:Araport11)	Encodes glutathione transferase belonging to the phi class of GSTs. Naming convention according to Wagner et al. (2002).	glutathione S-transferase 6	ATGST1, ATGSTF3, ATGSTF6, ERD11, GST1, GSTF6
AT1G14880	7.60699	1.80143e-06	7.26623e-06				AT1G02940	GSTF5	glutathione S-transferase (class phi) 5	glutathione S-transferase (class phi) 5;(source:Araport11)	Encodes glutathione transferase belonging to the phi class of GSTs. Naming convention according to Wagner et al. (2002).	glutathione S-transferase (class phi) 5	ATGSTF5, GSTF5
AT1G73010	7.58842	2.03248e-81	2.26054e-78				AT1G03010	AT1G03010		Phototropic-responsive NPH3 family protein;(source:Araport11)		Phototropic-responsive NPH3 family protein
AT3G09922	7.54297	6.41432e-49	1.85681e-46				AT1G03020	AT1G03020		Thioredoxin superfamily protein;(source:Araport11)	Encodes a member of the CC-type glutaredoxin (ROXY) family that has been shown to interact with the transcription factor TGA2.	Thioredoxin superfamily protein	GRXS1, ROXY16
AT2G29100	7.53769	3.67635e-08	1.9956e-07				AT1G03060	SPI	SPIRRIG	BEACH-DOMAIN HOMOLOG A1;(source:Araport11)	Encodes a WD/BEACH domain protein involved in cell morphogenesis and ribonucleoprotein particle formation. It interacts with the P-body core component DCP2, associates to mRNA processing bodies (P-bodies), and regulates their assembly upon salt stress.	Beige/BEACH domain ;WD domain, G-beta repeat protein	BCHA1, SPI
AT4G23310	7.34697	2.59511e-06	1.02047e-05				AT1G03070	AT1G03070		Bax inhibitor-1 family protein;(source:Araport11)		Bax inhibitor-1 family protein	AtLFG4, LFG4
AT5G08030	7.29605	3.15758e-14	4.6018e-13				AT1G03090	MCCA		methylcrotonyl-CoA carboxylase alpha chain;(source:Araport11)	MCCA is the biotinylated subunit of the dimer MCCase, which is involved in leucine degradation. Both subunits are nuclear coded and the active enzyme is located in the mitochondrion.	methylcrotonyl-CoA carboxylase alpha chain, mitochondrial / 3-methylcrotonyl-CoA carboxylase 1 (MCCA)	MCCA
AT5G62160	7.28939	1.21187e-06	5.07212e-06				AT1G03160	FZL	FZO-like	FZO-like protein;(source:Araport11)	A new plant-specific member of the dynamin superfamily; defines a new protein class within the dynamin superfamily of membrane remodeling GTPases that regulates organization of the thylakoid network in plants. Targeted to chloroplasts and associated with thylakoid and envelope membranes as punctate structures. Knockout mutants have abnormalities in chloroplast and thylakoid morphology, including …	FZO-like	FZL
AT5G54610	7.28621	8.8781e-11	7.55586e-10				AT1G03170	FAF2	FANTASTIC FOUR 2	FANTASTIC four-like protein (DUF3049);(source:Araport11)	A member of the FAF family proteins encoded by the FANTASTIC FOUR (FAF) genes: AT4G02810 (FAF1), AT1G03170 (FAF2), AT5G19260 (FAF3) and AT3G06020 (FAF4). FAFs have the potential to regulate shoot meristem size in Arabidopsis thaliana. FAFs can repress WUS, which ultimately leads to an arrest of meristem activity in FAF overexpressing lines.	Protein of unknown function (DUF3049)	FAF2, FTM5
AT1G23110	7.22656	1.28995e-45	3.32429e-43				AT1G03250	AT1G03250		R3H domain protein;(source:Araport11)
AT3G11480	7.22627	0.047628	0.0758288				AT1G03495	AT1G03495		HXXXD-type acyl-transferase family protein;(source:Araport11)		HXXXD-type acyl-transferase family protein
AT1G33730	7.18255	1.17089e-07	5.8536e-07				AT1G03540	AT1G03540		Pentatricopeptide repeat (PPR-like) superfamily protein;(source:Araport11)		Pentatricopeptide repeat (PPR-like) superfamily protein
AT2G18130	7.11281	1.74504e-10	1.41722e-09				AT1G03780	TPX2	targeting protein for XKLP2	targeting protein for XKLP2;(source:Araport11)	Homolog of vertebrate TPX2. Protein has three domains involved in nuclear targeting, one in nuclear export and two in microtubule binding. Involved in mitotic spindle assembly during late prophase and early prometaphase.	targeting protein for XKLP2	AtTPX2, TPX2
AT2G14560	7.07715	3.87023e-18	9.66734e-17				AT1G03790	SOM	SOMNUS	Zinc finger C-x8-C-x5-C-x3-H type family protein;(source:Araport11)	Encodes SOMNUS (SOM), a nucleus-localized CCCH-type zinc finger protein. SOM negatively regulates light-dependent seed germination downstream of PIL5 (AT2G20180).	Zinc finger C-x8-C-x5-C-x3-H type family protein	AtTZF4, SOM, TZF4
AT5G17340	7.0033	4.58617e-93	8.07624e-90				AT1G03940	AT1G03940		HXXXD-type acyl-transferase family protein;(source:Araport11)		HXXXD-type acyl-transferase family protein
AT5G09470	6.99556	1.08536e-33	1.27421e-31				AT1G04110	SDD1	STOMATAL DENSITY AND DISTRIBUTION 1	Subtilase family protein;(source:Araport11)	Initially identified as a mutation affecting stomatal development and distribution. Encodes a protein similar to serine proteases.	Subtilase family protein	AtSDD1, SDD1
AT3G10150	6.98911	1.6802e-07	8.16231e-07				AT1G04330	AT1G04330		hypothetical protein;(source:Araport11)	A proline/serine rich protein of unknown function. It interacts with defense related MAP kinase MPK6 and others. May be involved in signaling during defense or stress response.		PH2
AT2G29350	6.88642	6.31978e-20	1.98735e-18				AT1G04580	AO4	aldehyde oxidase 4	aldehyde oxidase 4;(source:Araport11)	Encodes aldehyde oxidase AAO4 preferentially expressed in developing seeds.	aldehyde oxidase 4	AAO4, AO4, ATAO-4, ATAO2
AT2G11810	6.86739	1.47371e-39	2.57375e-37				AT1G04770	AT1G04770		Tetratricopeptide repeat (TPR)-like superfamily protein;(source:Araport11)	SDI2 is a member of a small family of TPR proteins in Arabidopsis. Like SDI1 it is induced by low sulfer and appears to play a role in negative regulation of glucosinolate biosynthesis.	Tetratricopeptide repeat (TPR)-like superfamily protein	SDI2
AT5G49600	6.82709	4.83336e-08	2.576e-07				AT1G05000	PFA-DSP1	plant and fungi atypical dual-speci&#64257;city phosphatase 1	Phosphotyrosine protein phosphatases superfamily protein;(source:Araport11)	Encodes an atypical dual-speci&#64257;city phosphatase.	Phosphotyrosine protein phosphatases superfamily protein	AtPFA-DSP1, PFA-DSP1
AT5G22490	6.77791	3.31113e-06	1.27707e-05				AT1G05020	AT1G05020		ENTH/ANTH/VHS superfamily protein;(source:Araport11)		ENTH/ANTH/VHS superfamily protein	AP180, PICALM6
AT5G17030	6.6879	4.19495e-06	1.58733e-05				AT1G05065	CLE20	CLAVATA3/ESR-RELATED 20	CLAVATA3/ESR-RELATED 20;(source:Araport11)	Member of a large family of putative ligands homologous to the Clavata3 gene. Consists of a single exon.	CLAVATA3/ESR-RELATED 20	CLE20
AT3G21500	6.60516	2.56334e-06	1.00891e-05				AT1G05100	MAPKKK18	mitogen-activated protein kinase kinase kinase 18	mitogen-activated protein kinase kinase kinase 18;(source:Araport11)	member of MEKK subfamily. Negatively regulated by RGLG1 and RGLG2; involved in drought stress tolerance.	mitogen-activated protein kinase kinase kinase 18	MAPKKK18
AT4G23150	6.58197	4.43263e-05	0.000137166				AT1G05190	emb2394	embryo defective 2394	Ribosomal protein L6 family;(source:Araport11)	Encodes the plastid 50S ribosomal protein L6.	Ribosomal protein L6 family	EMB2394, RPL6
AT2G19890	6.53068	3.91488e-08	2.11584e-07				AT1G05250	AT1G05250		Peroxidase superfamily protein;(source:Araport11)	Encodes a cationic cell-wall-bound peroxidase homolog that is involved in the lignification of cell walls. Regulated by COG1, involved in seed longevity.	Peroxidase superfamily protein	AtPRX1, PRX2
AT2G35070	6.50105	3.76768e-12	3.98093e-11				AT1G05300	ZIP5	zinc transporter 5 precursor	zinc transporter 5 precursor;(source:Araport11)	member of Fe(II) transporter isolog family	zinc transporter 5 precursor	ZIP5
AT4G23320	6.44993	4.30286e-06	1.62517e-05				AT1G05340	AT1G05340		cysteine-rich TM module stress tolerance protein;(source:Araport11)			AthCYSTM1
AT2G32830	6.41994	2.22123e-43	5.10206e-41				AT1G05380	AT1G05380		Acyl-CoA N-acyltransferase with RING/FYVE/PHD-type zinc finger protein;(source:Araport11)		Acyl-CoA N-acyltransferase with RING/FYVE/PHD-type zinc finger protein
AT5G39720	6.41352	1.51549e-15	2.64454e-14				AT1G05385	LPA19	LOW PSII ACCUMULATION 19	photosystem II 11 kDa protein-like protein;(source:Araport11)	Encodes a Psb27 homolog involved in photosystem II biogenesis.	photosystem II 11 kDa protein-related	LPA19, Psb27-H1
AT1G26390	6.38747	3.02768e-16	5.82174e-15				AT1G05450	AT1G05450		Bifunctional inhibitor/lipid-transfer protein/seed storage 2S albumin superfamily protein;(source:Araport11)	Encodes a Protease inhibitor/seed storage/LTP family protein	Bifunctional inhibitor/lipid-transfer protein/seed storage 2S albumin superfamily protein
AT1G21245	6.38284	4.01712e-07	1.82537e-06				AT1G05570	CALS1	callose synthase 1	callose synthase 1;(source:Araport11)	Encodes a callose synthase 1 catalytic subunit . Member of Glycosyltransferase Family- 48.	callose synthase 1	ATGSL06, ATGSL6, CALS1, GSL06, GSL6
AT2G29150	6.34259	0.0430888	0.069423				AT1G05575	AT1G05575		transmembrane protein;(source:Araport11)
AT4G15210	6.33574	4.09179e-32	4.43424e-30				AT1G05610	APS2	ADP-glucose pyrophosphorylase small subunit 2	ADP-glucose pyrophosphorylase small subunit 2;(source:Araport11)	Encodes the small subunit of ADP-glucose pyrophosphorylase. The small subunit is the catalytic isoform responsible for ADP-glucose pyrophosphorylase activity. The presence of the small subunit is required for large subunit stability. Two isoforms of the small subunit (ApS1 and ApS2) have been described. ApS2 is a minor small subunit isoform present in all plant tissues tested.	ADP-glucose pyrophosphorylase small subunit 2	APS2
AT4G24000	6.31189	7.88139e-08	4.05723e-07				AT1G05650	AT1G05650		Pectin lyase-like superfamily protein;(source:Araport11)		Pectin lyase-like superfamily protein
AT1G05880	6.29036	4.03899e-06	1.53263e-05				AT1G05680	UGT74E2	Uridine diphosphate glycosyltransferase 74E2	Uridine diphosphate glycosyltransferase 74E2;(source:Araport11)	Encodes a UDP-glucosyltransferase, UGT74E2, that acts on IBA (indole-3-butyric acid) and affects auxin homeostasis. The transcript and protein levels of this enzyme are strongly induced by H2O2 and may allow integration of ROS (reactive oxygen species) and auxin signaling. This enzyme can also transfer glycosyl groups to several compounds related to the explosive TNT when this synthetic compound …	Uridine diphosphate glycosyltransferase 74E2	UGT74E2
AT3G03260	6.25395	2.45849e-35	3.30909e-33				AT1G05760	RTM1	restricted tev movement 1	Mannose-binding lectin superfamily protein;(source:Araport11)	Specifically restrict the long-distance movement of tobacco etch potyvirus (TEV) without involving either hypersensitive cell death or systemic acquired resistance	Mannose-binding lectin superfamily protein	RTM1
AT1G73325	6.25384	3.12493e-19	8.85202e-18				AT1G05800	DGL	DONGLE	alpha/beta-Hydrolases superfamily protein;(source:Araport11)	Encodes a galactolipase. Located in the chloroplast. Involved in the initial step of jasmonic acid biosynthesis. Expressed in vegetative tissues and is necessary for the biosynthesis of basal-level JAs in vegetative tissues.	alpha/beta-Hydrolases superfamily protein	DGL
AT2G19500	6.1621	2.58963e-05	8.42297e-05				AT1G05880	ARI12	ARIADNE 12	RING/U-box superfamily protein;(source:Araport11)	Encodes ARI12 (ARIADNE 12). ARI12 belongs to a family of ΓÇÿRING between RING fingers' (RBR) domain proteins with E3 ligase activity. Expression of ARI12 is induced by UV-B exposure.	RING/U-box superfamily protein	ARI12, ATARI12
AT1G56650	6.1499	1.62446e-19	4.83495e-18				AT1G06000	AT1G06000		UDP-Glycosyltransferase superfamily protein;(source:Araport11)	encodes a flavonol-7-O-rhamnosyltransferase involved in the formation of rhamnosylated flavonols	UDP-Glycosyltransferase superfamily protein	UGT89C1
AT5G59310	6.13571	2.92888e-10	2.29149e-09				AT1G06090	AT1G06090		Fatty acid desaturase family protein;(source:Araport11)	Membrane bound acyl-lipid desaturases which can perform &#916;9 desaturation.	Fatty acid desaturase family protein	ADS1.2
AT1G58225	6.06675	1.44405e-09	1.00706e-08				AT1G06180	MYB13	myb domain protein 13	myb domain protein 13;(source:Araport11)	member of MYB3R- and R2R3- type MYB- encoding genes	myb domain protein 13	ATMYB13, ATMYBLFGN, MYB13
AT5G20150	6.03277	1.30764e-87	1.72706e-84				AT1G06540	AT1G06540		hypothetical protein;(source:Araport11)
AT4G38820	5.92769	0.0167286	0.0297917				AT1G06620	AT1G06620		2-oxoglutarate (2OG) and Fe(II)-dependent oxygenase superfamily protein;(source:Araport11)	encodes a protein whose sequence is similar to a 2-oxoglutarate-dependent dioxygenase The mRNA is cell-to-cell mobile.	2-oxoglutarate (2OG) and Fe(II)-dependent oxygenase superfamily protein
AT4G03450	5.89438	1.37086e-08	7.99586e-08				AT1G06710	AT1G06710		Tetratricopeptide repeat (TPR)-like superfamily protein;(source:Araport11)		Tetratricopeptide repeat (TPR)-like superfamily protein	MTSF1
AT5G38250	5.82195	0.000418844	0.00106974				AT1G06900	AT1G06900		Insulinase (Peptidase family M16) family protein;(source:Araport11)		Insulinase (Peptidase family M16) family protein
AT1G10585	5.81767	9.63506e-08	4.88386e-07				AT1G06923	AT1G06923		transcription repressor OFP17-like protein;(source:Araport11)
AT3G55970	5.79686	2.14158e-12	2.35954e-11				AT1G06950	TIC110	translocon at the inner envelope membrane of chloroplasts 110	translocon at the inner envelope membrane of chloroplasts 110;(source:Araport11)	Encodes a protein thought to be a part of the translocon at the chloroplast inner envelope. Involved in protein import into the chloroplast and chloroplast biogenesis. C-terminal half of Tic110 functions as scaffolds for protein-protein interactions.	translocon at the inner envelope membrane of chloroplasts 110	ATTIC110, TIC110
AT3G22231	5.7114	2.07903e-11	1.96047e-10				AT1G07110	F2KP	fructose-2,6-bisphosphatase	fructose-2,6-bisphosphatase;(source:Araport11)	Encodes the bifunctional enzyme fructose-6-phosphate 2-kinase/fructose-2,6-bisphosphatase.	fructose-2,6-bisphosphatase	ATF2KP, F2KP, FKFBP
AT1G08165	5.71095	1.88538e-112	9.96044e-109				AT1G07160	AT1G07160		Protein phosphatase 2C family protein;(source:Araport11)		Protein phosphatase 2C family protein
AT1G57650	5.70708	4.93846e-06	1.84186e-05				AT1G07320	RPL4	ribosomal protein L4	ribosomal protein L4;(source:Araport11)	encodes a plastid ribosomal protein L4	ribosomal protein L4	EMB2784, PRPL4, RPL4
AT2G36724	5.69967	6.59772e-07	2.89259e-06				AT1G07350	SR45a	serine/arginine rich-like protein 45a	RNA-binding (RRM/RBD/RNP motifs) family protein;(source:Araport11)	Encodes a serine/arginine rich-like protein, SR45a. Involved in the regulation of stress-responsive alternative splicing.	RNA-binding (RRM/RBD/RNP motifs) family protein	SR45a
AT3G43250	5.66458	8.26217e-05	0.000243179				AT1G07400	AT1G07400		HSP20-like chaperones superfamily protein;(source:Araport11)		HSP20-like chaperones superfamily protein	HSP17.8
AT3G12910	5.66225	0.000205551	0.000559466				AT1G07430	HAI2	highly ABA-induced PP2C gene 2	highly ABA-induced PP2C protein 2;(source:Araport11)	Encodes a member of the group A protein phosphatase 2C (PP2C) family that is responsible for negatively regulating seed dormancy.	highly ABA-induced PP2C gene 2	AIP1, AtAIP1, HAI2, HON
AT1G53610	5.59038	4.33973e-26	2.8045e-24				AT1G07490	RTFL3	ROTUNDIFOLIA like 3	ROTUNDIFOLIA like 3;(source:Araport11)		ROTUNDIFOLIA like 3	DVL9, RTFL3
AT3G48630	5.59015	4.29786e-05	0.000133458				AT1G07500	AT1G07500		hypothetical protein;(source:Araport11)	SMR5 is a member of the SIAMESE-RELATED Cyclin-Dependent Kinase Inhibitor family. It is induced by ROS/oxidative stress.		SMR5
AT2G33160	5.5335	0.00110124	0.0025814				AT1G07550	AT1G07550		Leucine-rich repeat protein kinase family protein;(source:Araport11)		Leucine-rich repeat protein kinase family protein
AT5G55690	5.52042	1.9324e-11	1.82791e-10				AT1G07560	AT1G07560		Leucine-rich repeat protein kinase family protein;(source:Araport11)		Leucine-rich repeat protein kinase family protein
AT3G57240	5.48054	1.22914e-06	5.13627e-06				AT1G07590	AT1G07590		Tetratricopeptide repeat (TPR)-like superfamily protein;(source:Araport11)		Tetratricopeptide repeat (TPR)-like superfamily protein
AT5G39520	5.46397	3.98865e-16	7.57987e-15				AT1G07600	MT1A	metallothionein 1A	metallothionein 1A;(source:Araport11)	metallothionein, binds to and detoxifies excess copper and other metals, limiting oxidative damage.	metallothionein 1A	ATMT-2, ATMT-Q, ATMT1, LSR4, MT-Q, MT1, MT1A
AT5G17220	5.45646	4.00455e-54	1.53862e-51				AT1G07620	ATOBGM		GTP-binding protein Obg/CgtA;(source:Araport11)		GTP-binding protein Obg/CgtA	ATOBGM, TRM32
AT4G01470	5.44814	2.10094e-20	7.04717e-19				AT1G07750	AT1G07750		RmlC-like cupins superfamily protein;(source:Araport11)		RmlC-like cupins superfamily protein
AT1G21240	5.41134	8.97259e-10	6.4979e-09				AT1G07795	AT1G07795		forkhead box protein G1;(source:Araport11)
AT5G10760	5.3994	3.05986e-14	4.46862e-13				AT1G07890	APX1	ascorbate peroxidase 1	ascorbate peroxidase 1;(source:Araport11)	Encodes a cytosolic ascorbate peroxidase APX1. Ascorbate peroxidases are enzymes that scavenge hydrogen peroxide in plant cells. Eight types of APX have been described for Arabidopsis: three cytosolic (APX1, APX2, APX6), two chloroplastic types (stromal sAPX, thylakoid tAPX), and three microsomal (APX3, APX4, APX5) isoforms. At least part of the induction of heat shock proteins during light stres…	ascorbate peroxidase 1	APX1, ATAPX01, ATAPX1, CS1, MEE6
AT4G31970	5.37427	5.66129e-07	2.50911e-06				AT1G07900	LBD1	LOB domain-containing protein 1	LOB domain-containing protein 1;(source:Araport11)		LOB domain-containing protein 1	LBD1
AT5G03545	5.36649	2.06015e-35	2.79071e-33				AT1G07985	AT1G07985		Expressed protein;(source:Araport11)		Expressed protein
AT1G32350	5.36574	3.79195e-10	2.91493e-09				AT1G08050	AT1G08050		Zinc finger (C3HC4-type RING finger) family protein;(source:Araport11)		Zinc finger (C3HC4-type RING finger) family protein
AT1G05800	5.33575	0.0159824	0.0286317				AT1G08060	MOM	MORPHEUS MOLECULE	ATP-dependent helicase family protein;(source:Araport11)	Encodes a transcriptional silencer that is required for proper expression of PRR/NLR immune receptor genes.	ATP-dependent helicase family protein	MOM, MOM1
AT3G43110	5.3267	2.63271e-52	8.97328e-50				AT1G08080	ACA7	alpha carbonic anhydrase 7	alpha carbonic anhydrase 7;(source:Araport11)		alpha carbonic anhydrase 7	ACA7, ATACA7
AT1G01590	5.3083	0.00024457	0.000654957				AT1G08165	AT1G08165		hypothetical protein;(source:Araport11)
AT4G04510	5.30355	0.00380169	0.00787774				AT1G08230	AT1G08230
AT1G08310	5.29209	1.52724e-60	7.87161e-58				AT1G08260	TIL1	TILTED 1	DNA polymerase epsilon catalytic subunit;(source:Araport11)	Similar to POL2A, DNA polymerase epsilon catalytic subunit. Essential for Arabidopsis growth. Null homozygotes are embryo lethal, partial loss of function alleles show embryo patterning defects such as root pole displacement. Delayed progression through cell cycle results in embryos with smaller numbers of larger cells.	DNA polymerase epsilon catalytic subunit	ABO4, EMB142, EMB2284, EMB529, ESD7, POL2A, TIL1
AT1G68750	5.26725	0.000718443	0.00174829				AT1G08310	AT1G08310		alpha/beta-Hydrolases superfamily protein;(source:Araport11)		alpha/beta-Hydrolases superfamily protein
AT4G15100	5.25893	0.00166738	0.00374921				AT1G08430	ALMT1	aluminum-activated malate transporter 1	aluminum-activated malate transporter 1;(source:Araport11)	Encodes a Al-activated malate efflux transporter. It is essential for aluminum tolerance but does not represent the major Al tolerance QTL. Staurosporine and calyculin A both block all changes in AtALMT1 gene expression (as a result malate release is totally inhibited). AtALMT1 transcription was clearly induced by indole-3-acetic acid, abscisic acid, low pH, hydrogen peroxide and flg22. STOP1 and…	aluminum-activated malate transporter 1	ALMT1, ATALMT1
AT1G51913	5.23471	0.00416746	0.00855848				AT1G08520	ALB1	ALBINA 1	ALBINA 1;(source:Araport11)	Encodes the CHLD subunit of the Mg-chelatase enzyme involved in chlorophyll biosynthesis. Lines carrying recessive mutations of this locus are white and seedling lethal.	ALBINA 1	ALB-1V, ALB1, CHLD, PDE166, V157
AT4G23140	5.2343	1.2712e-09	8.94835e-09				AT1G08540	SIG2	RNApolymerase sigma subunit 2	RNApolymerase sigma subunit 2;(source:Araport11)	Enodes a subunit of chloroplast RNA polymerase, confers the ability to recognize promoter sequences on the core enzyme. SIG1 is induced by red and blue light.	RNApolymerase sigma subunit 2	ABC1, ATSIG1, ATSIG2, SIG1, SIG2, SIGA, SIGB
AT2G04495	5.22354	2.53262e-09	1.68353e-08				AT1G08630	THA1	threonine aldolase 1	threonine aldolase 1;(source:Araport11)	Encodes a threonine aldolase, involved in threonine degradation to glycine. Primarily expressed in seeds and seedlings.	threonine aldolase 1	THA1
AT1G76430	5.20863	4.78765e-54	1.74436e-51				AT1G08650	PPCK1	phosphoenolpyruvate carboxylase kinase 1	phosphoenolpyruvate carboxylase kinase 1;(source:Araport11)	Encodes a phosphoenolpyruvate carboxylase kinase that is expressed at highest levels in leaves. Expression is induced by light. The mRNA is cell-to-cell mobile.	phosphoenolpyruvate carboxylase kinase 1	ATPPCK1, PPCK1
AT5G19470	5.1898	0.00127026	0.00293495				AT1G08830	CSD1	copper/zinc superoxide dismutase 1	copper/zinc superoxide dismutase 1;(source:Araport11)	Encodes a cytosolic copper/zinc superoxide dismutase CSD1 that can detoxify superoxide radicals. Its expression is affected by miR398-directed mRNA cleavage. Regulated by biotic and abiotic stress. Activation of CSD1 in the cytoplasm involves both a CCS-dependent and -independent pathway.	copper/zinc superoxide dismutase 1	AtSOD1, CSD1, SOD1
AT5G37420	5.12024	7.89465e-07	3.41095e-06				AT1G08840	emb2411	embryo defective 2411	DNA replication helicase;(source:Araport11)	Encodes a homolog of human and yeast DNA2. Mutants have increased sensitivity to DNA damage stress.	DNA replication helicase, putative	emb2411, JHS1
AT3G48840	5.10148	3.95827e-05	0.000123883				AT1G08920	ESL1	ERD (early response to dehydration) six-like 1	ERD (early response to dehydration) six-like 1;(source:Araport11)	Encodes ESL1, a transporter for monosaccharides.	ERD (early response to dehydration) six-like 1	ESL1
AT5G37840	5.09661	0.000105338	0.000303683				AT1G08940	AT1G08940		Phosphoglycerate mutase family protein;(source:Araport11)		Phosphoglycerate mutase family protein
AT3G05630	5.09297	5.47978e-68	4.4538e-65				AT1G09070	SRC2	soybean gene regulated by cold-2	soybean gene regulated by cold-2;(source:Araport11)	SRC2 specifically binds the peptide PIEPPPHH, and moves from ER to a vacuole fraction where it gets internalized. Involved in Protein Storage Vacuole targeting. The mRNA is cell-to-cell mobile.	soybean gene regulated by cold-2	(AT)SRC2, AtSRC2, SRC2
AT1G73220	5.0878	4.67082e-45	1.17504e-42				AT1G09080	BIP3	binding protein 3	Heat shock protein 70 (Hsp 70) family protein;(source:Araport11)		Heat shock protein 70 (Hsp 70) family protein	BIP3
AT5G37970	5.08309	0.0182227	0.0320979				AT1G09180	SARA1A	secretion-associated RAS super family 1	secretion-associated RAS super family 1;(source:Araport11)	A member of ARF-like GTPase family. A thaliana has 21 members, in two subfamilies, ARF and ARF-like (ARL) GTPases.	secretion-associated RAS super family 1	ATSAR1, ATSARA1A, SAR1A, SARA1A
AT1G13470	5.04354	8.80357e-07	3.77051e-06				AT1G09240	NAS3	nicotianamine synthase 3	nicotianamine synthase 3;(source:Araport11)	Encodes a nicotianamine synthase.	nicotianamine synthase 3	ATNAS3, NAS3
AT1G22210	5.03402	0.0252014	0.0429931				AT1G09340	CRB	chloroplast RNA binding	chloroplast RNA binding protein;(source:Araport11)	Encodes CHLOROPLAST RNA BINDING (CRB), a putative RNA-binding protein. CRB is important for the proper functioning of the chloroplast. Mutations in CRB also affects the circadian system, altering the expression of both oscillator and output genes. The mRNA is cell-to-cell mobile.	chloroplast RNA binding	CRB, CSP41B, HIP1.3
AT1G30560	5.02776	3.41809e-31	3.48942e-29				AT1G09350	GolS3	galactinol synthase 3	galactinol synthase 3;(source:Araport11)	Predicted to encode a galactinol synthase	galactinol synthase 3	AtGolS3, GolS3
AT3G09400	5.01985	1.03534e-43	2.40426e-41				AT1G09380	UMAMIT25	Usually multiple acids move in and out Transporters 25	nodulin MtN21 /EamA-like transporter family protein;(source:Araport11)	nodulin MtN21-like transporter family protein	nodulin MtN21 /EamA-like transporter family protein	UMAMIT25
AT2G30770	5.01057	2.83004e-10	2.21744e-09				AT1G09480	AT1G09480		NAD(P)-binding Rossmann-fold superfamily protein;(source:Araport11)	similar to Eucalyptus gunnii alcohol dehydrogenase of unknown physiological function (GI:1143445), Vigna unguiculata (gi:1854445), NOT a cinnamyl-alcohol dehydrogenase The mRNA is cell-to-cell mobile.	NAD(P)-binding Rossmann-fold superfamily protein
AT1G68320	5.00918	2.75244e-10	2.16386e-09				AT1G09500	AT1G09500		NAD(P)-binding Rossmann-fold superfamily protein;(source:Araport11)	similar to Eucalyptus gunnii alcohol dehydrogenase of unknown physiological function (GI:1143445), Vigna unguiculata (gi:1854445), NOT a cinnamyl-alcohol dehydrogenase	NAD(P)-binding Rossmann-fold superfamily protein
AT3G17790	4.99402	4.25495e-83	4.99531e-80				AT1G09620	AT1G09620		ATP binding/leucine-tRNA ligases/aminoacyl-tRNA ligase;(source:Araport11)		ATP binding;leucine-tRNA ligases;aminoacyl-tRNA ligases;nucleotide binding;ATP binding;aminoacyl-tRNA ligases
AT4G24890	4.9799	2.14762e-37	3.28865e-35				AT1G09750	AT1G09750		Eukaryotic aspartyl protease family protein;(source:Araport11)		Eukaryotic aspartyl protease family protein
AT2G32470	4.971	3.95013e-06	1.50187e-05				AT1G09932	AT1G09932		Phosphoglycerate mutase family protein;(source:Araport11)		Phosphoglycerate mutase family protein
AT5G43175	4.96608	0.000232037	0.000624557				AT1G10060	BCAT-1	branched-chain amino acid transaminase 1	branched-chain amino acid transaminase 1;(source:Araport11)	encodes a mitochondrial branched-chain amino acid aminotransferase. Complements the yeast leu/iso-leu/val auxotrophy mutant.	branched-chain amino acid transaminase 1	ATBCAT-1, BCAT-1, BCAT1
AT2G40740	4.95141	5.46022e-06	2.01441e-05				AT1G10070	BCAT-2	branched-chain amino acid transaminase 2	branched-chain amino acid transaminase 2;(source:Araport11)	Encodes a chloroplast branched-chain amino acid aminotransferase. Complements the yeast leu/iso-leu/val auxotrophy mutant. Involved in cell wall development.	branched-chain amino acid transaminase 2	ATBCAT-2, BCAT-2, BCAT2
AT1G52890	4.94482	1.13544e-11	1.11187e-10				AT1G10140	AT1G10140		Uncharacterized conserved protein UCP031279;(source:Araport11)		Uncharacterised conserved protein UCP031279
AT4G38560	4.91091	1.43209e-13	1.90813e-12				AT1G10220	AT1G10220		ZCF37;(source:Araport11)
AT1G75830	4.90084	0.000167464	0.000463564				AT1G10370	ERD9	EARLY-RESPONSIVE TO DEHYDRATION 9	Glutathione S-transferase family protein;(source:Araport11)	Encodes GSTU17 (Glutathione S-Transferase U17). Functions as a negative component of stress-mediated signal transduction pathways in drought and salt stress responses.	Glutathione S-transferase family protein	ATGSTU17, ERD9, GST30, GST30B, GSTU17
AT3G48850	4.90065	7.34202e-44	1.74328e-41				AT1G10480	ZFP5	zinc finger protein 5	zinc finger protein 5;(source:Araport11)	Encodes a zinc finger protein containing only a single zinc finger that acts downstream of ZFP6 in regulating trichome development by integrating GA and cytokinin signaling.	zinc finger protein 5	ZFP5
AT1G58330	4.89842	1.75497e-08	1.00341e-07				AT1G10530	AT1G10530		D-ribose-binding periplasmic protein;(source:Araport11)	PADRE protein
AT3G02040	4.88576	5.86006e-97	1.12577e-93				AT1G10585	AT1G10585		basic helix-loop-helix (bHLH) DNA-binding superfamily protein;(source:Araport11)		basic helix-loop-helix (bHLH) DNA-binding superfamily protein
AT1G04580	4.88024	0.00707245	0.0137811				AT1G10770	AT1G10770		Plant invertase/pectin methylesterase inhibitor superfamily protein;(source:Araport11)	Encodes a putative pectin methylesterase/invertase inhibitor. Anti-sense reduction of this gene's transcript results in pollen tube growth retardation and then partial male sterility and reduced seed set.	Plant invertase/pectin methylesterase inhibitor superfamily protein
AT4G31950	4.84676	0.00270344	0.00579285				AT1G10910	EMB3103	EMBRYO DEFECTIVE 3103	Pentatricopeptide repeat (PPR) superfamily protein;(source:Araport11)	Member of the P subfamily of PRR proteins. Loss of function results in defects in abnormal plastid RNA edit and chloroplast biogenesis	Pentatricopeptide repeat (PPR) superfamily protein	EMB3103, PDM2
AT1G80130	4.84451	3.60987e-17	7.89688e-16				AT1G10930	RECQ4A		DNA helicase (RECQl4A);(source:Araport11)	DNA helicase involved in the maintenance of genome stability by modulation of the DNA damage response and suppression of homologous recombination.	DNA helicase (RECQl4A)	ATRECQ4A, ATSGS1, RECQ4A
AT2G18590	4.83927	0.000653366	0.00160303				AT1G10960	FD1	ferredoxin 1	ferredoxin 1;(source:Araport11)	Phosphatidylinositol 4-phosphate 5-kinase (PIP5K) enzyme family member.	ferredoxin 1	ATFD1, FD1
AT2G38240	4.83606	3.75685e-05	0.000118175				AT1G10970	ZIP4	zinc transporter 4 precursor	zinc transporter;(source:Araport11)	A member of Zrt- and Irt-related protein (ZIP) family. transcript is induced in response to zinc deficiency in the root and shoot. Expression is regulated by copper, but response to copper deficiency is detected only after three weeks of deficiency. Phosphatidylinositol 4-phosphate 5-kinase (PIP5K) enzyme family member.	zinc transporter 4 precursor	ATZIP4, ZIP4
AT5G43300	4.8181	6.69378e-08	3.48922e-07				AT1G11080	scpl31	serine carboxypeptidase-like 31	serine carboxypeptidase-like 31;(source:Araport11)		serine carboxypeptidase-like 31	scpl31
AT5G60900	4.77931	5.19498e-13	6.30921e-12				AT1G11260	STP1	sugar transporter 1	sugar transporter 1;(source:Araport11)	Encodes a H+/hexose cotransporter. The mRNA is cell-to-cell mobile.	sugar transporter 1	ATSTP1, STP1
AT4G33720	4.76947	1.09211e-14	1.68826e-13				AT1G11430	MORF9	multiple organellar RNA editing factor 9	plastid developmental protein DAG;(source:Araport11)	Encodes a protein involved in RNA editing in chloroplasts. The mRNA is cell-to-cell mobile.	plastid developmental protein DAG, putative	MORF9, RIP9
AT1G19200	4.76703	4.34837e-66	3.06299e-63				AT1G11460	UMAMIT26	Usually multiple acids move in and out Transporters 26	nodulin MtN21 /EamA-like transporter family protein;(source:Araport11)	nodulin MtN21-like transporter family protein	nodulin MtN21 /EamA-like transporter family protein	UMAMIT26
AT3G22235	4.75925	6.18623e-13	7.40246e-12				AT1G11740	AT1G11740		ankyrin repeat family protein;(source:Araport11)		ankyrin repeat family protein
AT5G09570	4.72937	3.8415e-63	2.25496e-60				AT1G11785	AT1G11785		transmembrane protein;(source:Araport11)
AT2G15780	4.70697	0.000178067	0.000490613				AT1G11840	GLX1	glyoxalase I homolog	glyoxalase/bleomycin resistance protein/dioxygenase superfamily protein;(source:Araport11)	Encodes Ni+ dependent glyoxalase I homolog ATGLX1.	glyoxalase I homolog	ATGLX1, AtGLYI3, GLX1
AT3G47420	4.70057	1.93442e-56	8.35122e-54				AT1G11920	AT1G11920		Pectin lyase-like superfamily protein;(source:Araport11)		Pectin lyase-like superfamily protein
AT1G26410	4.70029	3.59448e-14	5.19908e-13				AT1G11925	AT1G11925		Stigma-specific Stig1 family protein;(source:Araport11)	Encodes a Stigma-specific Stig1 family protein	Stigma-specific Stig1 family protein
AT2G42540	4.69487	2.25263e-18	5.79106e-17				AT1G12030	AT1G12030		phosphoenolpyruvate carboxylase, putative (DUF506);(source:Araport11)		Protein of unknown function (DUF506)
AT2G20150	4.69341	0.00389777	0.00805551				AT1G12100	AT1G12100		Bifunctional inhibitor/lipid-transfer protein/seed storage 2S albumin superfamily protein;(source:Araport11)		Bifunctional inhibitor/lipid-transfer protein/seed storage 2S albumin superfamily protein
AT1G76960	4.68747	8.34337e-28	6.34216e-26				AT1G12110	NRT1.1	nitrate transporter 1.1	nitrate transporter 1.1;(source:Araport11)	Encodes NRT1.1 (CHL1), a dual-affinity nitrate transporter. The protein is expressed in guard cells and function in stomatal opening. Mutants have less transpiration and are more tolerant to drought. Expressed in lateral roots. Involved in nitrate signaling which enables the plant root system to detect and exploit nitrate-rich soil patches. Comparing to the wild type, the mutant displays a strong…	nitrate transporter 1.1	AtNPF6.3, ATNRT1, B-1, CHL1, CHL1-1, NPF6.3, NRT1, NRT1.1
AT1G33960	4.6873	9.18256e-08	4.66681e-07				AT1G12200	FMO	flavin monooxygenase	Flavin-binding monooxygenase family protein;(source:Araport11)	Putative flavin monooxygenase.	Flavin-binding monooxygenase family protein	FMO
AT4G34210	4.6587	1.52727e-11	1.46368e-10				AT1G12320	AT1G12320		ankyrin repeat/KH domain protein (DUF1442);(source:Araport11)		Protein of unknown function (DUF1442)
AT2G32680	4.64329	1.21788e-07	6.07271e-07				AT1G12560	EXPA7	expansin A7	expansin A7;(source:Araport11)	Member of Alpha-Expansin Gene Family. Naming convention from the Expansin Working Group (Kende et al, 2004. Plant Mol Bio). Containing a conserved root hair-specific cis-element RHE. Expressed specifically in root hair cell and involved in root hair elongation.	expansin A7	ATEXP7, ATEXPA7, ATHEXP ALPHA 1.26, EXP7, EXPA7
AT3G30725	4.64096	2.78148e-25	1.6604e-23				AT1G12770	EMB1586	embryo defective 1586	P-loop containing nucleoside triphosphate hydrolases superfamily protein;(source:Araport11)	Encodes a DEAD-box RNA helicase that localizes to mitochondria and is essential for regulating cell-to-cell transport via plasmodesmata. The mRNA is cell-to-cell mobile.	P-loop containing nucleoside triphosphate hydrolases superfamily protein	EMB1586, ISE1
AT4G03380	4.61597	0.000390419	0.00100308				AT1G12780	UGE1	UDP-D-glucose/UDP-D-galactose 4-epimerase 1	UDP-D-glucose/UDP-D-galactose 4-epimerase 1;(source:Araport11)	Encodes a UDP-glucose epimerase that catalyzes the interconversion of the sugar nucleotides UDP-glucose UDP-galactose via a UDP-4-keto-hexose intermediate. Responsive to stress.	UDP-D-glucose/UDP-D-galactose 4-epimerase 1	ATUGE1, UGE1
AT1G57630	4.61294	1.62216e-12	1.81757e-11				AT1G12790	AT1G12790		DNA ligase-like protein;(source:Araport11)
AT2G37870	4.60211	3.32674e-27	2.35908e-25				AT1G12800	AT1G12800		Nucleic acid-binding, OB-fold-like protein;(source:Araport11)	SDP is a chloroplast localized RNA binding protein that is required for plastid rRNA processing. Plants harboring a mutation in SDP have numerous defects including reduced chlorophyll content, poor growth, yellow leaves and abnormal chloroplasts.	Nucleic acid-binding, OB-fold-like protein	SDP
AT1G09080	4.60113	7.94465e-13	9.35821e-12				AT1G12860	SCRM2	SCREAM 2	basic helix-loop-helix (bHLH) DNA-binding superfamily protein;(source:Araport11)	Encodes ICE2 (Inducer of CBF Expression 2), a transcription factor of the bHLH family that participates in the response to deep freezing through the cold acclimation-dependent pathway. Overexpression of ICE2 results in increased tolerance to deep freezing stress after cold acclimation.	basic helix-loop-helix (bHLH) DNA-binding superfamily protein	ICE2, SCRM2
AT1G30250	4.59842	3.61145e-13	4.50514e-12				AT1G12880	NUDT12	nudix hydrolase homolog 12	nudix hydrolase homolog 12;(source:Araport11)		nudix hydrolase homolog 12	atnudt12, NUDT12
AT3G12500	4.58776	1.19609e-112	8.42522e-109				AT1G13340	AT1G13340		Regulator of Vps4 activity in the MVB pathway protein;(source:Araport11)		Regulator of Vps4 activity in the MVB pathway protein	ISTL6
AT1G56600	4.56378	4.7918e-40	8.58138e-38				AT1G13360	AT1G13360		hypothetical protein;(source:Araport11)
AT3G03530	4.55307	2.50755e-81	2.64948e-78				AT1G13470	AT1G13470		hypothetical protein (DUF1262);(source:Araport11)		Protein of unknown function (DUF1262)
AT3G21660	4.53136	0.00867802	0.0165488				AT1G13520	AT1G13520		hypothetical protein (DUF1262);(source:Araport11)		Protein of unknown function (DUF1262)
AT2G45570	4.52806	1.37302e-09	9.63625e-09				AT1G13550	AT1G13550		hypothetical protein (DUF1262);(source:Araport11)		Protein of unknown function (DUF1262)
AT2G23270	4.52397	2.65796e-10	2.09817e-09				AT1G13590	PSK1	phytosulfokine 1 precursor	phytosulfokine 1 precursor;(source:Araport11)	Encodes a phytosulfokine-alpha (PSK) precursor, a unique plant peptide growth factor first described in Asparagus.	phytosulfokine 1 precursor	ATPSK1, PSK1
AT1G26762	4.50497	5.34416e-08	2.82756e-07				AT1G13609	AT1G13609		Defensin-like (DEFL) family protein;(source:Araport11)	Encodes a defensin-like (DEFL) family protein.	Defensin-like (DEFL) family protein
AT5G24655	4.5029	1.08075e-38	1.84181e-36				AT1G13630	AT1G13630		Tetratricopeptide repeat (TPR)-like superfamily protein;(source:Araport11)		Tetratricopeptide repeat (TPR)-like superfamily protein
AT1G69930	4.48034	3.7228e-20	1.19924e-18				AT1G13635	AT1G13635		DNA glycosylase superfamily protein;(source:Araport11)		DNA glycosylase superfamily protein
AT5G54060	4.47672	4.50795e-28	3.52823e-26				AT1G13640	AT1G13640		Phosphatidylinositol 3- and 4-kinase family protein;(source:Araport11)		Phosphatidylinositol 3- and 4-kinase family protein
AT4G33550	4.4595	9.16877e-48	2.5494e-45				AT1G13750	AT1G13750		Purple acid phosphatases superfamily protein;(source:Araport11)	Encodes a purple acid phosphatase whose expression is responsive to both phosphate (Pi) and phosphite (Phi) in roots.	Purple acid phosphatases superfamily protein	ATPAP1, PAP1
AT5G46610	4.45619	0.00238948	0.00518051				AT1G13790	FDM4	factor of DNA methylation 4	XH/XS domain-containing protein;(source:Araport11)	Belongs to a subgroup of SGS3-like proteins that act redundantly in RNA-directed DNA methylation: AT1G15910 (FDM1), AT4G00380 (FDM2), AT3G12550 (FDM3), AT1G13790 (FDM4), AT1G80790 (FDM5).	XH/XS domain-containing protein	FDM4
AT3G22840	4.45359	7.08482e-25	3.99244e-23				AT1G13800	FAC19	embryonic factor 19	Tetratricopeptide repeat (TPR)-like superfamily protein;(source:Araport11)	Encodes a PPR (pentatricopeptide repeat motif) protein that is essential for the initiation of zygotic embryogenesis.	Tetratricopeptide repeat (TPR)-like superfamily protein	FAC19
AT4G22880	4.45284	1.46886e-42	3.23333e-40				AT1G13990	AT1G13990		plant/protein;(source:Araport11)
AT2G29470	4.45165	0.000527577	0.00132141				AT1G14120	AT1G14120		2-oxoglutarate (2OG) and Fe(II)-dependent oxygenase superfamily protein;(source:Araport11)	DAO2 is an IAA oxidase expressed in root caps. it is a member of a family of dioxygenase and 2OG Fe(II) oxygenase domain and DAO domain containing proteins. It is expressed specifically in root cap cells and does not appear to be the major IAA oxidase in planta.	2-oxoglutarate (2OG) and Fe(II)-dependent oxygenase superfamily protein	AtDAO2
AT5G05340	4.45028	2.16196e-17	4.87064e-16				AT1G14130	AT1G14130		2-oxoglutarate (2OG) and Fe(II)-dependent oxygenase superfamily protein;(source:Araport11)	DAO1 is an IAA oxidase expressed in many different plant parts. it is a member of a family of dioxygenase and 2OG Fe(II) oxygenase domain and DAO domain containing proteins. It appears to be the major IAA oxidase in planta and major contributor to IAA degradation.	2-oxoglutarate (2OG) and Fe(II)-dependent oxygenase superfamily protein	AtDAO, DAO1
AT5G24200	4.44228	1.15021e-10	9.61863e-10				AT1G14185	AT1G14185		Glucose-methanol-choline (GMC) oxidoreductase family protein;(source:Araport11)		Glucose-methanol-choline (GMC) oxidoreductase family protein
AT1G72260	4.44099	0.026714	0.0453065				AT1G14220	AT1G14220		Ribonuclease T2 family protein;(source:Araport11)		Ribonuclease T2 family protein
AT5G67080	4.43897	1.43535e-28	1.18949e-26				AT1G14250	AT1G14250		GDA1/CD39 nucleoside phosphatase family protein;(source:Araport11)		GDA1/CD39 nucleoside phosphatase family protein
AT1G30135	4.41589	0.0025927	0.00558382				AT1G14290	SBH2	sphingoid base hydroxylase 2	sphingoid base hydroxylase 2;(source:Araport11)	Encodes one of the two redundant sphingoid base hydroxylases (SBH). Involved in sphingolipid trihydroxy long-chain base (4-hydroxysphinganine) biosynthesis. Double mutants of SBHs were dwarfed and not able to progress from vegetative to reproductive growth.	sphingoid base hydroxylase 2	AtSBH2, SBH2
AT5G03350	4.41086	8.64379e-09	5.21143e-08				AT1G14360	UTR3	UDP-galactose transporter 3	UDP-galactose transporter 3;(source:Araport11)		UDP-galactose transporter 3	ATUTR3, UTR3
AT1G23140	4.40525	7.78148e-109	3.28877e-105				AT1G14430	AT1G14430		glyoxal oxidase-related protein;(source:Araport11)		glyoxal oxidase-related protein
AT5G43370	4.37477	0.0474486	0.0755773				AT1G14520	MIOX1	myo-inositol oxygenase 1	myo-inositol oxygenase 1;(source:Araport11)	Encodes MIOX1. Belongs to myo-inositol oxygenase gene family.	myo-inositol oxygenase 1	MIOX1
AT2G43510	4.35983	6.26212e-42	1.28477e-39				AT1G14540	PER4	peroxidase 4	Peroxidase superfamily protein;(source:Araport11)	Class III peroxidase cell wall-targeted protein localized to the micropylar endosperm facing the radicle. Involved in seed germination.	Peroxidase superfamily protein	PER4, PRX4
AT1G68630	4.33647	0.0344622	0.0568861				AT1G14550	AT1G14550		Peroxidase superfamily protein;(source:Araport11)		Peroxidase superfamily protein
AT2G38940	4.33146	9.78729e-106	2.95464e-102				AT1G14687	HB32	homeobox protein 32	homeobox protein 32;(source:Araport11)		homeobox protein 32	AtHB32, HB32, ZHD14
AT2G30750	4.33103	1.10036e-19	3.32182e-18				AT1G14700	PAP3	purple acid phosphatase 3	purple acid phosphatase 3;(source:Araport11)		purple acid phosphatase 3	ATPAP3, PAP3
AT5G20410	4.30996	3.35115e-41	6.37987e-39				AT1G14780	AT1G14780		MAC/Perforin domain-containing protein;(source:Araport11)		MAC/Perforin domain-containing protein
AT5G25390	4.28669	9.69622e-07	4.12358e-06				AT1G14840	MAP70-4	microtubule-associated proteins 70-4	microtubule-associated proteins 70-4;(source:Araport11)	Encodes a microtubule associated protein (MAP70-4). Expressed in all tissues.	microtubule-associated proteins 70-4	ATMAP70-4, MAP70-4
AT1G01680	4.26911	1.3953e-09	9.78609e-09				AT1G14850	NUP155	nucleoporin 155	nucleoporin 155;(source:Araport11)	Encodes a protein similar to nucleoporin, a a major component of the nuclear pore complex (NPC) involved in cellular nucleo-cytoplasmic transport	nucleoporin 155	NUP155
AT2G17740	4.22954	1.8166e-09	1.24074e-08				AT1G14870	PCR2	PLANT CADMIUM RESISTANCE 2	PLANT CADMIUM RESISTANCE 2;(source:Araport11)	PCR2 encodes a membrane protein involved in zinc transport and detoxification.	PLANT CADMIUM RESISTANCE 2	AtPCR2, PCR2
AT2G29460	4.22934	2.20075e-37	3.34577e-35				AT1G14880	PCR1	PLANT CADMIUM RESISTANCE 1	PLANT CADMIUM RESISTANCE 1;(source:Araport11)		PLANT CADMIUM RESISTANCE 1	AtPCR1, PCR1
AT1G20310	4.22911	2.06019e-08	1.16589e-07				AT1G15040	GAT1_2.1	glutamine amidotransferase 1_2.1	Class I glutamine amidotransferase-like superfamily protein;(source:Araport11)	Encodes a nitrogen regulated putative glutamine amidotransferase that represses shoot branching.	Class I glutamine amidotransferase-like superfamily protein	GAT, GAT1_2.1
AT2G25510	4.22855	1.62492e-15	2.82847e-14				AT1G15125	AT1G15125		S-adenosyl-L-methionine-dependent methyltransferases superfamily protein;(source:Araport11)		S-adenosyl-L-methionine-dependent methyltransferases superfamily protein
AT4G11890	4.2197	4.1973e-09	2.68454e-08				AT1G15180	AT1G15180		MATE efflux family protein;(source:Araport11)		MATE efflux family protein
AT2G24850	4.19227	7.4677e-08	3.85837e-07				AT1G15330	AT1G15330		Cystathionine beta-synthase (CBS) protein;(source:Araport11)		Cystathionine beta-synthase (CBS) protein
AT1G53620	4.19225	1.31195e-11	1.27175e-10				AT1G15385	AT1G15385		cotton fiber protein;(source:Araport11)
AT1G65300	4.1787	0.000160347	0.000445253				AT1G15415	AT1G15415		late embryogenesis abundant-like protein;(source:Araport11)	The protein encoded by this gene was identified as a part of pollen proteome by mass spec analysis. It has weak homology to LEA (late embryo abundant) proteins. Encodes protein phosphatase 2A (PP2A) B'gamma subunit. Targeted to nucleus and cytosol.
AT3G23240	4.17388	2.30166e-11	2.15406e-10				AT1G15510	ECB2	EARLY CHLOROPLAST BIOGENESIS2	Tetratricopeptide repeat (TPR)-like superfamily protein;(source:Araport11)	Encodes a pentatricopeptide repeat protein required for chloroplast transcript accD RNA editing and early chloroplast biogenesis.	Tetratricopeptide repeat (TPR)-like superfamily protein	ATECB2, ECB2, VAC1
AT3G57460	4.12352	0.0126595	0.0232727				AT1G15520	ABCG40	ATP-binding cassette G40	pleiotropic drug resistance 12;(source:Araport11)	ABC transporter family involved in ABA transport and resistance to lead. Localizes to plasma membrane. Upregulated by lead. Expressed in leaves, flowers, stomata and roots.	pleiotropic drug resistance 12	ABCG40, ATABCG40, ATPDR12, PDR12
AT1G01250	4.12102	3.03056e-26	1.98887e-24				AT1G15540	AT1G15540		2-oxoglutarate-dependent dioxygenase-like protein;(source:Araport11)		2-oxoglutarate (2OG) and Fe(II)-dependent oxygenase superfamily protein
AT1G02940	4.10918	4.49451e-12	4.69723e-11				AT1G15790	AT1G15790		mediator of RNA polymerase II transcription subunit 15a-like protein;(source:Araport11)
AT4G13800	4.1083	1.61168e-10	1.31752e-09				AT1G15825	AT1G15825		hydroxyproline-rich glycoprotein family protein;(source:Araport11)		hydroxyproline-rich glycoprotein family protein
AT2G19190	4.10819	8.14715e-10	5.93879e-09				AT1G15830	AT1G15830		hypothetical protein;(source:Araport11)
AT2G40170	4.10286	0.0189089	0.0332128				AT1G15980	PnsB1	Photosynthetic NDH subcomplex B 1	NDH-dependent cyclic electron flow 1;(source:Araport11)	encodes a novel subunit of the chloroplast NAD(P)H dehydrogenase complex, involved in cyclic electron flow around photosystem I to produce ATP.	NDH-dependent cyclic electron flow 1	NDF1, NDH48, PnsB1
AT3G44860	4.08681	2.5648e-08	1.42931e-07				AT1G16000	AT1G16000		GAG1At protein;(source:Araport11)	Member of the Arabidopsis 7-kDa OEP family. Tail-anchored (TA) membrane protein which possesses a single C-terminal transmembrane domain targeting post-translationally to plastids.		OEP9.1
AT3G52310	4.04516	5.10101e-17	1.09659e-15				AT1G16390	2003-10-01	organic cation/carnitine transporter 3	organic cation/carnitine transporter 3;(source:Araport11)		organic cation/carnitine transporter 3	ATOCT3, OCT3
AT5G26690	4.04493	1.70948e-12	1.90833e-11				AT1G16400	CYP79F2	cytochrome P450, family 79, subfamily F, polypeptide 2	cytochrome P450, family 79, subfamily F, polypeptide 2;(source:Araport11)	Encodes cytochrome P450 CYP79F2.	cytochrome P450, family 79, subfamily F, polypeptide 2	CYP79F2
AT1G67600	4.04254	7.95658e-56	3.36277e-53				AT1G16420	MC8	metacaspase 8	metacaspase 8;(source:Araport11)	Encodes a metacaspase (cysteine-type endopeptidase) that is involved in promoting programmed cell death in response to hydrogen peroxide (H2O2), UV light, and methyl viologen (MV). Transcript levels rise in response to UV-C, H2O2, and MV. In vitro assays demonstrate that this enzyme has a preference for cleaving after an arginine residue, and it has a pH optimum of 8.0.	metacaspase 8	ATMC8, AtMCP2e, MC8, MCP2e
AT5G35050	4.03222	0.00163419	0.00367888				AT1G16510	AT1G16510		SAUR-like auxin-responsive protein family;(source:Araport11)	Encodes a clade III SAUR gene with a distinctive expression pattern in root meristems. It is normally expressed in the quiescent center and cortex/endodermis initials and upon auxin stimulation, the expression is found in the endodermal layer. Overexpression studies suggest roles in cell expansion and auxin transport.	SAUR-like auxin-responsive protein family	SAUR41
AT5G24770	4.01838	3.05641e-19	8.67532e-18				AT1G16630	AT1G16630		transmembrane protein;(source:Araport11)
AT1G24147	4.00636	5.9271e-09	3.69038e-08				AT1G16720	HCF173	high chlorophyll fluorescence phenotype 173	high chlorophyll fluorescence phenotype 173;(source:Araport11)	Encodes HCF173, a protein with weak similarities to the superfamily of the short-chain dehydrogenases/reductases. HCF173 is involved in the initiation of translation of the psbA mRNA and binds a specific site in the 5' UTR of psbA mRNA. Mutants shows a high chlorophyll fluorescence phenotype (hcf) and are severely affected in the accumulation of PSII subunits. The protein HCF173 is localized in t…	high chlorophyll fluorescence phenotype 173	HCF173
AT2G30540	4.00548	3.31717e-37	4.97153e-35				AT1G16730	UP6	unknown protein 6	hypothetical protein;(source:Araport11)		unknown protein 6	UP6
AT2G25470	3.995	0.00046088	0.00116848				AT1G16850	AT1G16850		transmembrane protein;(source:Araport11)
AT4G37290	3.9939	1.69217e-12	1.89001e-11				AT1G17020	SRG1	senescence-related gene 1	senescence-related gene 1;(source:Araport11)	Encodes a novel member of the Fe(II)/ascorbate oxidase gene family; senescence-related gene.	senescence-related gene 1	ATSRG1, SRG1
AT1G65500	3.98509	5.99832e-24	3.09918e-22				AT1G17090	AT1G17090		transmembrane protein;(source:Araport11)
AT5G42800	3.97204	4.50026e-35	5.94372e-33				AT1G17170	GSTU24	glutathione S-transferase TAU 24	glutathione S-transferase TAU 24;(source:Araport11)	Encodes glutathione transferase belonging to the tau class of GSTs. Naming convention according to Wagner et al. (2002). It is involved in the detoxification of the environmental pollutant 2,4,6-trinitrotoluene. Arabidopsis plants over-expressing At1g17170 were more resistant to TNT, removed more TNT from sterile and soil-based media, and had reduced levels of glutathione when grown in the presen…	glutathione S-transferase TAU 24	ATGSTU24, GST, GSTU24
AT5G22545	3.96785	0.000173283	0.000478455				AT1G17180	GSTU25	glutathione S-transferase TAU 25	glutathione S-transferase TAU 25;(source:Araport11)	Encodes glutathione transferase belonging to the tau class of GSTs. Naming convention according to Wagner et al. (2002). Detoxification of the environmental pollutant 2,4,6-trinitrotoluene. Arabidopsis plant over-expressing At1g17180 were more resistant to TNT, removed more TNT from sterile and soil-based media, and had reduced levels of glutathione when grown in the presence of TNT.	glutathione S-transferase TAU 25	ATGSTU25, GSTU25
AT4G23230	3.96665	5.48617e-07	2.43814e-06				AT1G17220	FUG1	fu-gaeri1	Translation initiation factor 2, small GTP-binding protein;(source:Araport11)	Encodes a chloroplast localized protein with similarity to translation initiation factor 2. Can complement loss of INFB in E.coli suggesting FUG1 does function as a translation initiation factor in vivo. Identified as a suppressor of the leaf variegation mutant var2-6. Suppression is only seen in hypomorphs as complete loss of function alleles are embryo lethal. The mRNA is cell-to-cell mobile.	Translation initiation factor 2, small GTP-binding protein	FUG1
AT5G52760	3.96566	7.62915e-08	3.93794e-07				AT1G17285	AT1G17285		transmembrane protein;(source:Araport11)
AT5G52690	3.95832	0.0241631	0.0413856				AT1G17310	AT1G17310		MADS-box transcription factor family protein;(source:Araport11)		MADS-box transcription factor family protein	AGL100
AT4G37140	3.95058	7.74353e-06	2.77671e-05				AT1G17380	JAZ5	jasmonate-zim-domain protein 5	jasmonate-zim-domain protein 5;(source:Araport11)		jasmonate-zim-domain protein 5	JAZ5, TIFY11A
AT5G15960	3.93292	1.57106e-28	1.29182e-26				AT1G17580	MYA1	myosin 1	myosin 1;(source:Araport11)	Encodes a member of the type XI myosin protein family involved in organelle trafficking and overall plant development.	myosin 1	ATMYA1, MYA1, XI-1
AT4G14368	3.92478	1.16588e-06	4.89032e-06				AT1G17610	AT1G17610		Disease resistance protein (TIR-NBS class);(source:Araport11)	TN-type protein that controls temperature-dependent growth and defense responses .Mutant accumulates steryl-esters at low temperatures and shows temperature dependent activation of defense responses..	Disease resistance protein (TIR-NBS class)	CHS1
AT3G18250	3.90136	1.45253e-21	5.70537e-20				AT1G17615	AT1G17615		Disease resistance protein (TIR-NBS class);(source:Araport11)	TN2 is an atypical TIR-NBS protein that lacks the LRR domain common in typical NLR receptors. It interacts with EXO70B1, a subunit of the exocyst complex. Loss of function mutants in TN2 can suppress EXO70B1 mutants suggesting that EXO70B1 acts through TN2.	Disease resistance protein (TIR-NBS class)	TN2
AT2G37770	3.90124	6.4432e-25	3.66015e-23				AT1G17650	GLYR2	glyoxylate reductase 2	glyoxylate reductase 2;(source:Araport11)	Glyoxylate reductase located in chloroplasts.	glyoxylate reductase 2	AtGLYR2, GLYR2, GR2
AT1G54575	3.87654	3.03843e-44	7.29638e-42				AT1G17700	PRA1.F1	prenylated RAB acceptor 1.F1	prenylated RAB acceptor 1.F1;(source:Araport11)		prenylated RAB acceptor 1.F1	PRA1.F1
AT4G14400	3.87539	2.84071e-11	2.62139e-10				AT1G17710	PEPC1	phosphoethanolamine/phosphocholine phosphatase 1	Pyridoxal phosphate phosphatase-related protein;(source:Araport11)	Encodes a phosphoethanolamine/phosphocholine phosphatase. It is likely to be involved in the liberation of inorganic phosphate from intracellular sources. Expression is upregulated in the shoot of cax1/cax3 mutant.	Pyridoxal phosphate phosphatase-related protein	AtPEPC1, PEPC1
AT3G53600	3.86189	7.76881e-13	9.16642e-12				AT1G17745	PGDH	3-phosphoglycerate dehydrogenase	D-3-phosphoglycerate dehydrogenase;(source:Araport11)	encodes a 3-Phosphoglycerate dehydrogenase The mRNA is cell-to-cell mobile.	D-3-phosphoglycerate dehydrogenase	PGDH, PGDH2
AT2G23830	3.85074	2.32662e-05	7.63212e-05				AT1G17830	AT1G17830		hypothetical protein (DUF789);(source:Araport11)		Protein of unknown function (DUF789)
AT2G40750	3.84699	4.69414e-12	4.89135e-11				AT1G17860	AT1G17860		Kunitz family trypsin and protease inhibitor protein;(source:Araport11)	Member of Kunitz trypsin inhibitor (KTI) family involved in plant defense response against spider mites.	Kunitz family trypsin and protease inhibitor protein	AtKTI5
AT2G02990	3.84384	3.45729e-28	2.7466e-26				AT1G17920	HDG12	homeodomain GLABROUS 12	homeodomain GLABROUS 12;(source:Araport11)	Encodes a homeobox-leucine zipper family protein belonging to the HD-ZIP IV family. Together with HDG11, it is involved in trichome branching.	homeodomain GLABROUS 12	HDG12
AT4G27670	3.83047	0.0113524	0.021105				AT1G17950	MYB52	myb domain protein 52	myb domain protein 52;(source:Araport11)	putative transcription factor: R2R3-MYB transcription family	myb domain protein 52	ATMYB52, BW52, MYB52
AT3G21352	3.82006	3.17114e-06	1.22734e-05				AT1G18200	RABA6b	RAB GTPase homolog A6B	Rab GTPase-like A1I protein;(source:Araport11)		RAB GTPase homolog A6B	AtRABA6b, RABA6b
AT4G34470	3.81907	5.56877e-07	2.47173e-06				AT1G18270	AT1G18270		ketose-bisphosphate aldolase class-II family protein;(source:Araport11)		ketose-bisphosphate aldolase class-II family protein
AT1G68765	3.80646	7.4847e-06	2.68991e-05				AT1G18330	EPR1	EARLY-PHYTOCHROME-RESPONSIVE1	Homeodomain-like superfamily protein;(source:Araport11)	EARLY-PHYTOCHROME-RESPONSIVE1	Homeodomain-like superfamily protein	EPR1, RVE7
AT5G01220	3.79742	1.10118e-107	3.87835e-104				AT1G18370	HIK	HINKEL	ATP binding microtubule motor family protein;(source:Araport11)	Encodes a kinesin HINKEL. Required for cytokinesis in pollen. Mutant has cytokinesis defects; seedling lethal.	ATP binding microtubule motor family protein	ATNACK1, HIK, NACK1
AT1G80590	3.79723	0.0234721	0.0403296				AT1G18460	AT1G18460		alpha/beta-Hydrolases superfamily protein;(source:Araport11)	Alpha/beta hydrolase	alpha/beta-Hydrolases superfamily protein	alpha/beta-hydrolase
AT3G47480	3.78939	7.4834e-19	2.04579e-17				AT1G18485	AT1G18485		Pentatricopeptide repeat (PPR) superfamily protein;(source:Araport11)		Pentatricopeptide repeat (PPR) superfamily protein
AT1G70640	3.77154	1.08332e-05	3.79459e-05				AT1G18570	MYB51	myb domain protein 51	myb domain protein 51;(source:Araport11)	Encodes a member of the R2R3-MYB transcription family. Involved in indole glucosinolate biosynthesis. The mRNA is cell-to-cell mobile.	myb domain protein 51	AtMYB51, BW51A, BW51B, HIG1, MYB51
AT4G35170	3.7711	0.00564824	0.0112634				AT1G18590	SOT17	sulfotransferase 17	sulfotransferase 17;(source:Araport11)	encodes a desulfoglucosinolate sulfotransferase, involved in the final step of glucosinolate core structure biosynthesis. Has a broad-substrate specificity with preference with methionine-derived desulfoglucosinolates.	sulfotransferase 17	ATSOT17, ATST5C, SOT17
AT3G13784	3.76911	8.17043e-09	4.95146e-08				AT1G18620	TRM3	TON1 Recruiting Motif 3	LONGIFOLIA protein;(source:Araport11)	Member of a small gene family in Arabidopsis. Quadruple mutants in this family display defects in cell elongation.		LNG4, TRM3
AT4G37710	3.76033	1.41867e-06	5.84382e-06				AT1G18710	MYB47	myb domain protein 47	myb domain protein 47;(source:Araport11)	Member of the R2R3 factor gene family. Promotes seed longevity (viability of seed over time.) Expressed in the chalazal seed coat. Overexpresion enhances resistance of seed to deterioration (PMID:32519347).	myb domain protein 47	AtMYB47, MYB47
AT5G63130	3.73894	2.49413e-44	6.05815e-42				AT1G18835	MIF3	mini zinc finger 3	mini zinc finger;(source:Araport11)	Encodes a small zinc &#64257;nger protein whose overexpression induces ectopic meristem formation on leaf margins.	mini zinc finger	MIF3
AT1G01560	3.72017	9.21314e-09	5.52789e-08				AT1G18970	GLP4	germin-like protein 4	germin-like protein 4;(source:Araport11)	Encodes a germin-like protein with possible oxalate oxidase activity (based on GenBank record).	germin-like protein 4	GLP4
AT2G17040	3.70714	1.54955e-16	3.11857e-15				AT1G19020	AT1G19020		CDP-diacylglycerol-glycerol-3-phosphate 3-phosphatidyltransferase;(source:Araport11)	Modulates defense against bacterial pathogens and tolerance to oxidative stress.		SDA1
AT1G21250	3.70644	2.98703e-11	2.74682e-10				AT1G19180	JAZ1	jasmonate-zim-domain protein 1	jasmonate-zim-domain protein 1;(source:Araport11)	JAZ1 is a nuclear-localized protein involved in jasmonate signaling. JAZ1 transcript levels rise in response to a jasmonate stimulus. JAZ1 can interact with the COI1 F-box subunit of an SCF E3 ubiquitin ligase in a yeast-two-hybrid assay only in the presence of jasmonate-isoleucine (JA-ILE) or coronatine. Application of jasmonate methyl ester to Arabidopsis roots reduces the levels of a JAZ1:GUS …	jasmonate-zim-domain protein 1	AtJAZ1, JAZ1, TIFY10A
AT5G02200	3.70551	1.08299e-50	3.22335e-48				AT1G19200	AT1G19200		cyclin-dependent kinase, putative (DUF581);(source:Araport11)		Protein of unknown function (DUF581)
AT4G21680	3.70418	2.27709e-15	3.87747e-14				AT1G19220	ARF19	auxin response factor 19	auxin response factor 19;(source:Araport11)	Encodes an auxin response factor that contains the conserved VP1-B3 DNA-binding domain at its N-terminus and the Aux/IAA-like domains III and IV present in most ARFs at its C-terminus. The protein interacts with IAA1 (yeast two hybrid) and other auxin response elements such as ER7 and ER9 (yeast one hybrid). ARF19 protein can complement many aspects of the arf7 mutant phenotype and , together wit…	auxin response factor 19	ARF11, ARF19, IAA22
AT2G47190	3.70073	5.34298e-09	3.35935e-08				AT1G19250	FMO1	flavin-dependent monooxygenase 1	flavin-dependent monooxygenase 1;(source:Araport11)	FMO1 is required for full expression of TIR-NB-LRR conditioned resistance to avirulent pathogens and for basal resistance to invasive virulent pathogens. Functions in an EDS1-regulated but SA-independent mechanism that promotes resistance and cell death at pathogen infection sites. FMO1 functions as a pipecolate N-hydroxylase and catalyzes the biochemical conversion of pipecolic acid to N-hydroxy…	flavin-dependent monooxygenase 1	FMO1
AT1G26380	3.69554	3.712e-13	4.62239e-12				AT1G19570	DHAR1	dehydroascorbate reductase	dehydroascorbate reductase;(source:Araport11)	Encodes a member of the dehydroascorbate reductase gene family. Critical for a mutualistic symbiosis between the host Arabidopsis and the root colonizing fungus Piriformospora indica.Encodes about 50-60% of extractable leaf GSH-dependent DHAR activity, but single knockout mutants show unaltered ascorbate and glutathione status in optimal and oxidative stress conditions (PMID:28381499). Acts redun…	dehydroascorbate reductase	ATDHAR1, DHAR1, DHAR5
AT4G18422	3.69509	9.27146e-05	0.00027039				AT1G19630	CYP722A1	cytochrome P450, family 722, subfamily A, polypeptide 1	cytochrome P450, family 722, subfamily A, polypeptide 1;(source:Araport11)		cytochrome P450, family 722, subfamily A, polypeptide 1	CYP722A1
AT2G33380	3.67329	4.50211e-09	2.86476e-08				AT1G19640	JMT	jasmonic acid carboxyl methyltransferase	jasmonic acid carboxyl methyltransferase;(source:Araport11)	Encodes a S-adenosyl-L-methionine:jasmonic acid carboxyl methyltransferase that catalyzes the formation of methyljasmonate from jasmonic acid. Its expression is induced in response to wounding or methyljasmonate treatment.	jasmonic acid carboxyl methyltransferase	JMT
AT5G47740	3.65168	8.76095e-57	3.93907e-54				AT1G19720	AT1G19720		Pentatricopeptide repeat (PPR-like) superfamily protein;(source:Araport11)		Pentatricopeptide repeat (PPR-like) superfamily protein
AT3G56710	3.64977	5.53031e-18	1.35419e-16				AT1G19750	AT1G19750		Transducin/WD40 repeat-like superfamily protein;(source:Araport11)		Transducin/WD40 repeat-like superfamily protein	CSA-2
AT3G44510	3.63282	2.74743e-57	1.31951e-54				AT1G19960	AT1G19960		transcription factor;(source:Araport11)	Unknown gene, expression decreased in response to Mn and increased by cytokinin.
AT4G16540	3.62558	1.83329e-20	6.18868e-19				AT1G20020	FNR2	ferredoxin-NADP( )-oxidoreductase 2	ferredoxin-NADP[+]-oxidoreductase 2;(source:Araport11)	Encodes a leaf-type ferredoxin:NADP(H) oxidoreductase. It is present in both chloroplast stroma and thylakoid membranes but is more abundant in the stroma The mRNA is cell-to-cell mobile.	ferredoxin-NADP(+)-oxidoreductase 2	ATLFNR2, FNR2, LFNR2
AT5G24660	3.61426	7.54077e-59	3.79408e-56				AT1G20060	AT1G20060		ATP binding microtubule motor family protein;(source:Araport11)		ATP binding microtubule motor family protein
AT5G64000	3.61321	1.2283e-38	2.07652e-36				AT1G20310	AT1G20310		syringolide-induced protein;(source:Araport11)
AT3G61280	3.60861	6.13338e-13	7.34337e-12				AT1G20350	TIM17-1	translocase inner membrane subunit 17-1	translocase inner membrane subunit 17-1;(source:Araport11)	mitochondrial inner membrane translocase	translocase inner membrane subunit 17-1	ATTIM17-1, TIM17-1
AT5G01900	3.6022	0.000108545	0.000312162				AT1G20510	OPCL1	OPC-8:0 CoA ligase1	OPC-8:0 CoA ligase1;(source:Araport11)		OPC-8:0 CoA ligase1	OPCL1
AT1G55230	3.60178	1.12605e-10	9.43527e-10				AT1G20610	CYCB2;3	Cyclin B2;3	Cyclin B2;(source:Araport11)		Cyclin B2;3	CYCB2;3
AT4G14090	3.59484	1.56548e-42	3.41049e-40				AT1G20735	AT1G20735		F-box and associated interaction domains-containing protein;(source:Araport11)		F-box and associated interaction domains-containing protein
AT1G18970	3.58961	6.71593e-39	1.15383e-36				AT1G20750	AT1G20750		RAD3-like DNA-binding helicase protein;(source:Araport11)		RAD3-like DNA-binding helicase protein
AT1G24145	3.58872	8.08754e-11	6.91927e-10				AT1G20823	AT1G20823		RING/U-box superfamily protein;(source:Araport11)	Encodes a RING E3 ubiquitin ligase ATL80. Involved in phosphate mobilization and cold stress response in sufficient phosphate growth conditions. The mRNA is cell-to-cell mobile.	RING/U-box superfamily protein	AtATL80, ATL80
AT1G72520	3.58734	6.11085e-13	7.32055e-12				AT1G20840	TMT1	tonoplast monosaccharide transporter1	tonoplast monosaccharide transporter1;(source:Araport11)	The protein encoded by this gene is found in the tonoplast (vacuole membrane) of Arabidopsis cells. The gene is expressed at highest levels in juvenile (sink) and adult (source) leaves, followed by flower tissues.	tonoplast monosaccharide transporter1	AtTMT1, TMT1
AT1G32960	3.57369	5.83541e-09	3.63758e-08				AT1G20860	PHT1;8	phosphate transporter 1;8	phosphate transporter 1;(source:Araport11)	Encodes Pht1;8, a member of the Pht1 family of phosphate transporters which include: Pht1;1/At5g43350, Pht1;2/At5g43370, Pht1;3/At5g43360, Pht1;4/At2g38940, Pht1;5/At2g32830, Pht1;6/At5g43340, Pht1;7/At3g54700, Pht1;8/At1g20860, Pht1;9/At1g76430 (Plant Journal 2002, 31:341).	phosphate transporter 1;8	PHT1;8
AT3G52820	3.57288	1.95315e-37	3.0127e-35				AT1G20960	emb1507	embryo defective 1507	U5 small nuclear ribonucleoprotein helicase;(source:Araport11)	Similar to DEAD/DExH box ATP-dependent RNA helicase . Required for proper splicing of FLC. Mutants have reduced FLC levels and are early flowering.	U5 small nuclear ribonucleoprotein helicase, putative	BRR2, BRR2a, emb1507
AT5G46960	3.56417	0.000712349	0.00173486				AT1G20990	AT1G20990		Cysteine/Histidine-rich C1 domain family protein;(source:Araport11)		Cysteine/Histidine-rich C1 domain family protein
AT3G59930	3.56015	1.02515e-11	1.01184e-10				AT1G21060	AT1G21060		Serine/Threonine-kinase, putative (Protein of unknown function, DUF547);(source:Araport11)		Protein of unknown function, DUF547
AT5G20260	3.55538	1.41337e-06	5.82436e-06				AT1G21240	WAK3	wall associated kinase 3	wall associated kinase 3;(source:Araport11)	encodes a wall-associated kinase The mRNA is cell-to-cell mobile.	wall associated kinase 3	WAK3
AT4G11393	3.55441	0.0138013	0.0251487				AT1G21245	AT1G21245		Protein kinase superfamily protein;(source:Araport11)		Protein kinase superfamily protein
AT1G03020	3.55355	2.81434e-17	6.24712e-16				AT1G21250	WAK1	cell wall-associated kinase	cell wall-associated kinase;(source:Araport11)	Encodes a cell wall-associated kinase that interacts with AtGRP3 and may function as a signaling receptor of extracellular matrix component such as oligogalacturonides. The mRNA is cell-to-cell mobile.	cell wall-associated kinase	AtWAK1, PRO25, WAK1
AT1G22990	3.55349	4.52341e-25	2.62606e-23				AT1G21270	WAK2	wall-associated kinase 2	wall-associated kinase 2;(source:Araport11)	cytoplasmic serine/threonine protein kinase induced by salicylic acid. mutant plants exhibit a loss of cell expansion and dependence on sugars and salts for seedling growth, affecting the expression and activity of vacuolar invertase.	wall-associated kinase 2	WAK2
AT2G43535	3.54392	7.59456e-101	2.0061e-97				AT1G21320	AT1G21320		nucleic acid/nucleotide binding protein;(source:Araport11)		nucleotide binding;nucleic acid binding	NSRb
AT1G02450	3.54041	1.56939e-05	5.3097e-05				AT1G21360	GLTP2	glycolipid transfer protein 2	glycolipid transfer protein 2;(source:Araport11)		glycolipid transfer protein 2	GLTP2
AT5G66400	3.53971	1.64425e-25	1.00423e-23				AT1G21390	emb2170	embryo defective 2170	embryo defective 2170;(source:Araport11)		embryo defective 2170	emb2170
AT1G09500	3.53661	3.17089e-09	2.07389e-08				AT1G21410	SKP2A		F-box/RNI-like superfamily protein;(source:Araport11)	AtSKP2;1 is a homolog of human SKP2, the human F-box protein that recruits E2F1. Contains an F-box motif at the N-terminal region and a C-terminal Leu-rich repeat domain. Forms part of an E3-ubiquitin-ligase SCF (Skp1, cullin, F-box) complex and recruits phosphorylated AtE2Fc, a transcriptional factor that might play a role in cell division and during the transition from skotomorphogenesis to pho…	F-box/RNI-like superfamily protein	SKP2A
AT1G49900	3.52918	8.56579e-24	4.34082e-22				AT1G21440	AT1G21440		Phosphoenolpyruvate carboxylase family protein;(source:Araport11)		Phosphoenolpyruvate carboxylase family protein
AT1G32900	3.51247	5.85842e-43	1.33118e-40				AT1G21520	AT1G21520		hypothetical protein;(source:Araport11)
AT5G03210	3.50691	2.59763e-14	3.8227e-13				AT1G21528	AT1G21528		hypothetical protein;(source:Araport11)
AT5G36970	3.50655	1.99381e-05	6.59775e-05				AT1G21550	AT1G21550		Calcium-binding EF-hand family protein;(source:Araport11)		Calcium-binding EF-hand family protein
AT2G41850	3.49563	0.043536	0.0700794				AT1G21770	AT1G21770		Acyl-CoA N-acyltransferases (NAT) superfamily protein;(source:Araport11)		Acyl-CoA N-acyltransferases (NAT) superfamily protein
AT2G14290	3.48873	1.80279e-10	1.45964e-09				AT1G21890	UMAMIT19	Usually multiple acids move in and out Transporters 19	nodulin MtN21 /EamA-like transporter family protein;(source:Araport11)	nodulin MtN21-like transporter family protein	nodulin MtN21 /EamA-like transporter family protein	UMAMIT19
AT3G19615	3.48464	4.78094e-11	4.25035e-10				AT1G22060	AT1G22060		sporulation-specific protein;(source:Araport11)
AT2G04040	3.46166	1.39824e-15	2.45616e-14				AT1G22065	AT1G22065		hypothetical protein;(source:Araport11)
AT3G44870	3.46132	2.55351e-05	8.31317e-05				AT1G22070	TGA3	TGA1A-related gene 3	transcription factor TGA3;(source:Araport11)	Encodes a transcription factor. Like other TGAla-related factors, TGA3 has a highly conserved bZIP region and exhibits similar DNA-binding properties.	TGA1A-related gene 3	TGA3
AT1G74810	3.45882	9.95431e-27	6.82969e-25				AT1G22110	AT1G22110		structural constituent of ribosome;(source:Araport11)		structural constituent of ribosome
AT1G26420	3.45628	1.09214e-24	6.02588e-23				AT1G22150	SULTR1;3	sulfate transporter 1;3	sulfate transporter 1;(source:Araport11)	sulfate transporter Sultr1;3	sulfate transporter 1;3	SULTR1;3
AT5G13320	3.44838	2.00788e-08	1.13877e-07				AT1G22170	AT1G22170		Phosphoglycerate mutase family protein;(source:Araport11)		Phosphoglycerate mutase family protein
AT1G72910	3.44125	2.30175e-20	7.69628e-19				AT1G22180	AT1G22180		Sec14p-like phosphatidylinositol transfer family protein;(source:Araport11)		Sec14p-like phosphatidylinositol transfer family protein
AT3G60420	3.43876	8.80913e-10	6.39048e-09				AT1G22190	AT1G22190		Integrase-type DNA-binding superfamily protein;(source:Araport11)	The gene encodes a putative transcription factor belongings to the abiotic stress-associated DREB A-6 clade. The mRNA is cell-to-cell mobile.	Integrase-type DNA-binding superfamily protein	RAP2.4, RAP2.4d, WIND2
AT2G32200	3.43438	5.01855e-05	0.000153476				AT1G22210	TPPC	trehalose-6-phosphate phosphatase C	Haloacid dehalogenase-like hydrolase (HAD) superfamily protein;(source:Araport11)		Haloacid dehalogenase-like hydrolase (HAD) superfamily protein	TPPC
AT1G17830	3.41824	8.31888e-61	4.39486e-58				AT1G22220	AUF2	auxin up-regulated f-box protein 2	F-box family protein;(source:Araport11)		F-box family protein	AUF2
AT2G43660	3.41344	6.95583e-05	0.000207233				AT1G22330	AT1G22330		RNA-binding (RRM/RBD/RNP motifs) family protein;(source:Araport11)		RNA-binding (RRM/RBD/RNP motifs) family protein
AT1G67000	3.40631	1.05561e-19	3.20504e-18				AT1G22410	AT1G22410		Class-II DAHP synthetase family protein;(source:Araport11)		Class-II DAHP synthetase family protein
AT4G03960	3.40288	1.56306e-65	1.0655e-62				AT1G22570	AT1G22570		Major facilitator superfamily protein;(source:Araport11)		Major facilitator superfamily protein
AT4G08870	3.39417	7.26129e-26	4.53981e-24				AT1G22590	AGL87	AGAMOUS-like 87	AGAMOUS-like 87;(source:Araport11)		AGAMOUS-like 87	AGL87
AT3G04720	3.38499	5.44948e-38	8.85834e-36				AT1G22690	AT1G22690		Gibberellin-regulated family protein;(source:Araport11)		Gibberellin-regulated family protein
AT3G60966	3.38467	5.01691e-07	2.23949e-06				AT1G22990	HIPP22	heavy metal associated isoprenylated plant protein 22	Heavy metal transport/detoxification superfamily protein;(source:Araport11)		Heavy metal transport/detoxification superfamily protein	AtHMP04, HIPP22
AT1G22150	3.3845	6.52153e-16	1.20995e-14				AT1G23020	FRO3	ferric reduction oxidase 3	ferric reduction oxidase 3;(source:Araport11)	Encodes a ferric chelate reductase whose transcription is regulated by FIT1. Expressed in the root, shoot, flower and cotyledon.	ferric reduction oxidase 3	ATFRO3, FRO3
AT3G04530	3.37551	1.53364e-46	4.0511e-44				AT1G23090	AST91	sulfate transporter 91	sulfate transporter 91;(source:Araport11)	Encodes AST91 mRNA for sulfate transporter.	sulfate transporter 91	AST91, SULTR3;3
AT4G14365	3.37367	3.06218e-10	2.39312e-09				AT1G23110	AT1G23110		fold protein;(source:Araport11)
AT3G50770	3.36169	2.02469e-12	2.24127e-11				AT1G23120	AT1G23120		Polyketide cyclase/dehydrase and lipid transport superfamily protein;(source:Araport11)		Polyketide cyclase/dehydrase and lipid transport superfamily protein
AT1G29090	3.35979	0.0233638	0.0401794				AT1G23140	AT1G23140		Calcium-dependent lipid-binding (CaLB domain) family protein;(source:Araport11)	Expression is upregulated in the shoot of cax1/cax3 mutant.	Calcium-dependent lipid-binding (CaLB domain) family protein	CAR8
AT5G25260	3.35738	7.24268e-06	2.61003e-05				AT1G23150	AT1G23150		hypothetical protein;(source:Araport11)
AT5G17165	3.34816	3.52385e-20	1.14212e-18				AT1G23200	AT1G23200		Plant invertase/pectin methylesterase inhibitor superfamily;(source:Araport11)	ProPME pectin methyl esterase involved in embryo development.	Plant invertase/pectin methylesterase inhibitor superfamily	HMS, PME6
AT3G21520	3.34746	3.91993e-18	9.77993e-17				AT1G23450	AT1G23450		PPR superfamily protein;(source:Araport11)	pentatricopeptide (PPR) repeat-containing protein	Tetratricopeptide repeat (TPR)-like superfamily protein
AT4G14630	3.34611	8.94977e-24	4.51376e-22				AT1G23530	AT1G23530		transmembrane protein;(source:Araport11)
AT4G13395	3.3244	9.75993e-17	2.04407e-15				AT1G23560	AT1G23560		OBP32pep, putative (DUF220);(source:Araport11)		Domain of unknown function (DUF220)
AT4G28420	3.31509	2.51229e-05	8.1916e-05				AT1G23720	AT1G23720		Proline-rich extensin-like family protein;(source:Araport11)		Proline-rich extensin-like family protein	EXT15
AT2G25440	3.30528	5.87961e-07	2.60042e-06				AT1G23730	BCA3	beta carbonic anhydrase 3	beta carbonic anhydrase 3;(source:Araport11)		beta carbonic anhydrase 3	ATBCA3, BCA3
AT1G70130	3.29574	1.79552e-06	7.24518e-06				AT1G23840	AT1G23840		transmembrane protein;(source:Araport11)
AT2G42530	3.28454	1.5023e-11	1.44107e-10				AT1G23870	TPS9	trehalose-phosphatase/synthase 9	trehalose-phosphatase/synthase 9;(source:Araport11)	Encodes an enzyme putatively involved in trehalose biosynthesis. The protein has a trehalose synthase (TPS)-like domain that may or may not be active as well as a trehalose phosphatase (TPP)-like domain. The mRNA is cell-to-cell mobile.	trehalose-phosphatase/synthase 9	ATTPS9, TPS9
AT5G24600	3.28435	7.03178e-43	1.5808e-40				AT1G23935	AT1G23935		apoptosis inhibitory protein;(source:Araport11)
AT4G01060	3.27853	1.8755e-40	3.41664e-38				AT1G24020	MLP423	MLP-like protein 423	MLP-like protein 423;(source:Araport11)		MLP-like protein 423	MLP423
AT5G16960	3.27284	0.000593183	0.00146696				AT1G24070	CSLA10	cellulose synthase-like A10	cellulose synthase-like A10;(source:Araport11)	encodes a gene similar to cellulose synthase	cellulose synthase-like A10	ATCSLA10, CSLA10
AT2G36970	3.27105	7.27106e-47	1.9699e-44				AT1G24100	UGT74B1	UDP-glucosyl transferase 74B1	UDP-glucosyl transferase 74B1;(source:Araport11)	Encodes a UDP-glucose:thiohydroximate S-glucosyltransferase, involved in glucosinolate biosynthesis	UDP-glucosyl transferase 74B1	UGT74B1
AT2G43570	3.27086	3.4211e-10	2.64969e-09				AT1G24130	AT1G24130		Transducin/WD40 repeat-like superfamily protein;(source:Araport11)		Transducin/WD40 repeat-like superfamily protein
AT1G67920	3.26697	9.91459e-45	2.46488e-42				AT1G24140	AT1G24140		Matrixin family protein;(source:Araport11)		Matrixin family protein	AT3-MMP
AT4G35180	3.26586	3.24233e-07	1.49731e-06				AT1G24145	AT1G24145		transmembrane protein;(source:Araport11)
AT1G72070	3.25868	2.99218e-52	1.00366e-49				AT1G24147	AT1G24147		transmembrane protein;(source:Araport11)
AT3G10815	3.24832	8.69184e-20	2.67749e-18				AT1G24148	AT1G24148		hypothetical protein;(source:Araport11)
AT3G49580	3.24655	2.27426e-31	2.35586e-29				AT1G24270	AT1G24270		hypothetical protein;(source:Araport11)
AT2G31425	3.2433	0.0171267	0.0304085				AT1G24470	KCR2	beta-ketoacyl reductase 2	beta-ketoacyl reductase 2;(source:Araport11)	Encodes one of the two Arabidopsis homologues to YBR159w encoding a S. cerevisiae beta-ketoacyl reductase (KCR), which catalyzes the first reduction during VLCFA (very long chain fatty acids, >18 carbon) elongation: KCR1 (At1g67730), KCR2 (At1g24470). Complementation of the yeast ybr159Delta mutant demonstrated that the two KCR proteins are divergent and that only AtKCR1 can restore heterologous …	beta-ketoacyl reductase 2	ATKCR2, KCR2
AT5G43580	3.23849	4.90978e-67	3.84272e-64				AT1G24575	AT1G24575		DEAD-box ATP-dependent RNA helicase-like protein;(source:Araport11)
AT4G11000	3.23399	3.01931e-12	3.24538e-11				AT1G24620	AT1G24620		EF hand calcium-binding protein family;(source:Araport11)	Encodes a EF-hand calcium-binding protein family member. Mutants exhibit longer root hairs under phosphate-deficient conditions.	EF hand calcium-binding protein family	CML25
AT5G58840	3.23133	2.61976e-05	8.50918e-05				AT1G24706	THO2		THO2;(source:Araport11)	Encodes a component of the putative Arabidopsis THO/TREX complex: THO1 or HPR1 (At5g09860), THO2 (At1g24706), THO3 or TEX1 (At5g56130), THO5 (At5g42920, At1g45233), THO6 (At2g19430), and THO7 (At5g16790, At3g02950). THO/TREX complexes in animals have been implicated in the transport of mRNA precursors. Mutants of THO3/TEX1, THO1, THO6 accumulate reduced amount of small interfering (si)RNA, sugges…	THO2	AtTHO2, EMB2793, THO2
AT3G26820	3.2256	1.80224e-09	1.23273e-08				AT1G24735	AT1G24735		S-adenosyl-L-methionine-dependent methyltransferases superfamily protein;(source:Araport11)		S-adenosyl-L-methionine-dependent methyltransferases superfamily protein
AT2G15220	3.222	9.38315e-72	8.62107e-69				AT1G25211	AT1G25211		F-box family protein;(source:Araport11)		F-box family protein
AT3G29590	3.20569	1.01428e-16	2.12005e-15				AT1G25220	ASB1	anthranilate synthase beta subunit 1	anthranilate synthase beta subunit 1;(source:Araport11)	Catalyzes the first step of tryptophan biosynthesis: Chorismate L-Glutamine = Anthranilate Pyruvate L-Glutamate. Functions as a heterocomplex with anthranilate synthase alpha subunit (ASA1 or ASA2).	anthranilate synthase beta subunit 1	ASB1, TRP4, WEI7
AT5G52670	3.2054	2.80774e-07	1.31102e-06				AT1G25230	AT1G25230		Calcineurin-like metallo-phosphoesterase superfamily protein;(source:Araport11)		Calcineurin-like metallo-phosphoesterase superfamily protein
AT1G02580	3.20492	0.000889448	0.0021258				AT1G25370	AT1G25370		hypothetical protein (DUF1639);(source:Araport11)		Protein of unknown function (DUF1639)
AT1G28480	3.19955	5.2076e-13	6.3209e-12				AT1G25530	AT1G25530		Transmembrane amino acid transporter family protein;(source:Araport11)		Transmembrane amino acid transporter family protein
AT3G23120	3.19515	1.47405e-05	5.02007e-05				AT1G26240	AT1G26240		Proline-rich extensin-like family protein;(source:Araport11)		Proline-rich extensin-like family protein	EXT19
AT1G36622	3.19303	4.09803e-12	4.31487e-11				AT1G26330	AT1G26330		DNA binding protein;(source:Araport11)		DNA binding
AT3G13130	3.19189	1.30056e-05	4.48708e-05				AT1G26380	AT1G26380		FAD-binding Berberine family protein;(source:Araport11)	Functions in the biosynthesis of 4-hydroxy indole-3-carbonyl nitrile (4-OH-ICN), a cyanogenic phytoalexin in Arabidopsis. FOX1 acts as a dehydrogenase on indole cyanohydrin to form indole carbonyl nitrile.	FAD-binding Berberine family protein	AtBBE3, FOX, FOX1
AT3G03341	3.18862	3.9228e-06	1.49283e-05				AT1G26390	AT1G26390		FAD-binding Berberine family protein;(source:Araport11)		FAD-binding Berberine family protein	AtBBE4
AT1G78410	3.18616	1.27387e-09	8.96415e-09				AT1G26410	AT1G26410		FAD-binding Berberine family protein;(source:Araport11)		FAD-binding Berberine family protein	AtBBE6
AT3G59710	3.18202	3.12155e-31	3.21779e-29				AT1G26420	AT1G26420		FAD-binding Berberine family protein;(source:Araport11)		FAD-binding Berberine family protein	AtBBE7
AT3G48640	3.18198	0.00101951	0.00240771				AT1G26470	AT1G26470		chromatin modification-like protein;(source:Araport11)			SNS1
AT1G07620	3.18084	5.96532e-23	2.78276e-21				AT1G26540	AT1G26540		Agenet domain-containing protein;(source:Araport11)		Agenet domain-containing protein
AT5G43650	3.17442	1.98611e-05	6.57432e-05				AT1G26760	SDG35	SET domain protein 35	SET domain protein 35;(source:Araport11)		SET domain protein 35	ATXR1, SDG35
AT4G04990	3.16763	3.16908e-31	3.25092e-29				AT1G26762	AT1G26762		transmembrane protein;(source:Araport11)
AT4G23000	3.16106	2.09308e-22	9.13863e-21				AT1G26770	EXPA10	expansin A10	expansin A10;(source:Araport11)	Encodes an expansin. Naming convention from the Expansin Working Group (Kende et al, Plant Mol Bio). Involved in the formation of nematode-induced syncytia in roots of Arabidopsis thaliana.	expansin A10	AT-EXP10, ATEXP10, ATEXPA10, ATHEXP ALPHA 1.1, EXP10, EXPA10
AT1G08650	3.16018	2.04952e-69	1.73242e-66				AT1G27020	AT1G27020		plant/protein;(source:Araport11)
AT2G36750	3.15559	2.60899e-14	3.83668e-13				AT1G27045	ATHB54	homeobox protein 54	Homeobox-leucine zipper protein family;(source:Araport11)	Encodes ATHB54, a member of the homeodomain leucine zipper (HD-Zip) family protein. Please note that this locus was split from AT1G27050 in the TAIR10 genome release (2010). Affymetrix ATH1 Probe Set linked to symbol ATHB54 is in fact directed against the product of the AT1G27050 locus (the mRNA coding for the RNA-recognition-motif protein).	Homeobox-leucine zipper protein family	ATHB54, HB54
AT1G56060	3.15262	0.000834091	0.00200143				AT1G27140	GSTU14	glutathione S-transferase tau 14	glutathione S-transferase tau 14;(source:Araport11)	Encodes glutathione transferase belonging to the tau class of GSTs. Naming convention according to Wagner et al. (2002).	glutathione S-transferase tau 14	ATGSTU14, GST13, GSTU14
AT1G35710	3.14574	1.39358e-06	5.75189e-06				AT1G27330	AT1G27330		Ribosome associated membrane protein RAMP4;(source:Araport11)		Ribosome associated membrane protein RAMP4
AT4G19810	3.14415	6.11028e-98	1.29123e-94				AT1G27380	RIC2	ROP-interactive CRIB motif-containing protein 2	ROP-interactive CRIB motif-containing protein 2;(source:Araport11)	encodes a member of a novel protein family that contains contain a CRIB (for Cdc42/Rac-interactive binding) motif required for their specific interaction with GTP-bound Rop1 (plant-specific Rho GTPase). Interacts with Rop1 and is involved in pollen tube growth and function. Protein most similar to RIC4 (family subgroup V). Gene is expressed in all tissues examined.	ROP-interactive CRIB motif-containing protein 2	RIC2
AT4G13000	3.1373	6.45207e-33	7.29119e-31				AT1G27530	AT1G27530		ubiquitin-fold modifier-conjugating enzyme;(source:Araport11)
AT1G02470	3.12905	0.000694832	0.00169513				AT1G27720	TAF4B	TBP-associated factor 4B	TBP-associated factor 4B;(source:Araport11)		TBP-associated factor 4B	TAF4, TAF4B
AT3G25882	3.12823	5.24896e-14	7.44436e-13				AT1G27730	STZ	salt tolerance zinc finger	salt tolerance zinc finger;(source:Araport11)	Related to Cys2/His2-type zinc-finger proteins found in higher plants. Compensated for a subset of calcineurin deficiency in yeast. Salt tolerance produced by ZAT10 appeared to be partially dependent on ENA1/PMR2, a P-type ATPase required for Li+ and Na+ efflux in yeast. The protein is localized to the nucleus, acts as a transcriptional repressor and is responsive to chitin oligomers. Also involv…	salt tolerance zinc finger	STZ, ZAT10
AT2G26380	3.12761	2.15224e-09	1.44764e-08				AT1G27740	RSL4	root hair defective 6-like 4	root hair defective 6-like 4;(source:Araport11)	Basic helix-loop-helix (bHLH) transcription factor that is sufficient to promote postmitotic cell growth in root-hair cells. RSL4 is a direct transcriptional target of RHD6	root hair defective 6-like 4	RSL4
AT1G58300	3.12518	3.48608e-05	0.000110281				AT1G27760	SAT32	SALT-TOLERANCE 32	interferon-related developmental regulator family protein / IFRD protein family;(source:Araport11)	Encodes a protein with similarity to human interferon-related developmental regulator (IFRD)that is involved in salt tolerance. Loss of function mutations are hypersensitive to salt stress and have reduced fertility. SAT32 is found in the cytoplasm but appears to translocate to the nucleus when plants are subject to salt stress.	interferon-related developmental regulator family protein / IFRD protein family	ATSAT32, SAT32
AT5G15500	3.12115	1.2297e-11	1.19751e-10				AT1G28010	ABCB14	ATP-binding cassette B14	P-glycoprotein 14;(source:Araport11)	Encodes an ATP-binding cassette (ABC) transporter. Expressed in the vascular tissue of primary stem.	P-glycoprotein 14	ABCB14, ATABCB14, MDR12, PGP14
AT1G72930	3.11846	1.54509e-22	6.80225e-21				AT1G28190	AT1G28190		hypothetical protein;(source:Araport11)	PADRE protein up-regulated after infection by S. sclerotiorum.
AT1G31580	3.11723	1.60484e-12	1.79912e-11				AT1G28230	PUP1	purine permease 1	purine permease 1;(source:Araport11)	Encodes a transporter that transports purines,cytokinins and other adenine derivatives. Expressed in the leaf hydathodes where it may be involved in re-uptake of cytokinins during guttation.	purine permease 1	ATPUP1, PUP1
AT1G11785	3.1172	0.000138492	0.000390059				AT1G28370	ERF11	ERF domain protein 11	ERF domain protein 11;(source:Araport11)	encodes a member of the ERF (ethylene response factor) subfamily B-1 of ERF/AP2 transcription factor family. The protein contains one AP2 domain. There are 15 members in this subfamily including ATERF-3, ATERF-4, ATERF-7, and leafy petiole.	ERF domain protein 11	ATERF11, ERF11
AT3G01830	3.1117	1.30935e-07	6.48749e-07				AT1G28480	GRX480		Thioredoxin superfamily protein;(source:Araport11)	Encodes GRX480, a member of the glutaredoxin family that regulates protein redox state. GRX480 interacts with TGA factors and suppresses JA-responsive PDF1.2 transcription. GRX480 transcription is SA-inducible and requires NPR1. Maybe involved in SA/JA cross-talk. It has also been shown to interact with the transcription factor TGA2 and suppress ORA59 promoter activity.	Thioredoxin superfamily protein	GRX480, GRXC9, ROXY19
AT4G12090	3.11019	5.65928e-48	1.59456e-45				AT1G28570	AT1G28570		SGNH hydrolase-type esterase superfamily protein;(source:Araport11)		SGNH hydrolase-type esterase superfamily protein
AT1G68620	3.10806	1.62745e-17	3.72737e-16				AT1G28600	AT1G28600		GDSL-like Lipase/Acylhydrolase superfamily protein;(source:Araport11)	GDSL-motif esterase/acyltransferase/lipase. Enzyme group with broad substrate specificity that may catalyze acyltransfer or hydrolase reactions with lipid and non-lipid substrates.	GDSL-like Lipase/Acylhydrolase superfamily protein
AT3G25760	3.10376	3.48021e-24	1.86187e-22				AT1G28610	AT1G28610		GDSL-like Lipase/Acylhydrolase superfamily protein;(source:Araport11)	GDSL-motif esterase/acyltransferase/lipase. Enzyme group with broad substrate specificity that may catalyze acyltransfer or hydrolase reactions with lipid and non-lipid substrates.	GDSL-like Lipase/Acylhydrolase superfamily protein
AT4G11650	3.09415	2.84548e-57	1.33624e-54				AT1G29050	TBL38	TRICHOME BIREFRINGENCE-LIKE 38	TRICHOME BIREFRINGENCE-LIKE 38;(source:Araport11)	Encodes a member of the TBL (TRICHOME BIREFRINGENCE-LIKE) gene family containing a plant-specific DUF231 (domain of unknown function) domain. TBL gene family has 46 members, two of which (TBR/AT5G06700 and TBL3/AT5G01360) have been shown to be involved in the synthesis and deposition of secondary wall cellulose, presumably by influencing the esterification state of pectic polymers. A nomenclature…	TRICHOME BIREFRINGENCE-LIKE 38	TBL38
AT5G39120	3.08963	3.88762e-15	6.41321e-14				AT1G29070	AT1G29070		Ribosomal protein L34;(source:Araport11)		Ribosomal protein L34	PRPL34
AT1G65890	3.07012	3.13302e-05	0.000100131				AT1G29090	AT1G29090		Cysteine proteinases superfamily protein;(source:Araport11)		Cysteine proteinases superfamily protein
AT1G44130	3.06601	5.08107e-14	7.22565e-13				AT1G29195	AT1G29195		phosphatidylinositol 4-phosphate 5-kinase MSS4-like protein;(source:Araport11)	PADRE protein up-regulated after infection by S. sclerotiorum.
AT3G04200	3.06199	0.00858261	0.0163837				AT1G29270	AT1G29270		transcription factor bHLH35-like protein;(source:Araport11)
AT1G53625	3.06051	1.9807e-18	5.12943e-17				AT1G29280	WRKY65	WRKY DNA-binding protein 65	WRKY DNA-binding protein 65;(source:Araport11)	member of WRKY Transcription Factor; Group II-e The mRNA is cell-to-cell mobile.	WRKY DNA-binding protein 65	ATWRKY65, WRKY65
AT5G62730	3.04947	1.03851e-05	3.64488e-05				AT1G29290	AT1G29290		B-cell lymphoma 6 protein;(source:Araport11)
AT3G61410	3.04459	4.81808e-86	5.98915e-83				AT1G29300	UNE1	unfertilized embryo sac 1	intracellular protein transporter, putative (DUF641);(source:Araport11)		Plant protein of unknown function (DUF641)	CHIGL6, UNE1
AT5G05300	3.03914	2.99162e-05	9.59883e-05				AT1G29430	AT1G29430		SAUR-like auxin-responsive protein family;(source:Araport11)	SAUR762 expression is induced during pollination and expressed in pollen tubes. SAUR62 likely functions in translation of proteins required for pollen tube development/function.	SAUR-like auxin-responsive protein family	SAUR62
AT1G24140	3.03331	1.00255e-12	1.16279e-11				AT1G29450	AT1G29450		SAUR-like auxin-responsive protein family;(source:Araport11)		SAUR-like auxin-responsive protein family	SAUR64
AT3G28270	3.0324	1.12015e-05	3.91387e-05				AT1G29510	SAUR68	SMALL AUXIN UPREGULATED 68	SAUR-like auxin-responsive protein family;(source:Araport11)	This locus was referred to as SAUR68 in PMID:17948056 but the nomenclature should be SAUR67.	SAUR-like auxin-responsive protein family	SAUR67
AT1G02930	3.03228	7.91427e-22	3.2349e-20				AT1G29560	AT1G29560		Zinc finger C-x8-C-x5-C-x3-H type family protein;(source:Araport11)		Zinc finger C-x8-C-x5-C-x3-H type family protein
AT1G64160	3.02037	9.1357e-10	6.60923e-09				AT1G29600	AT1G29600		Zinc finger C-x8-C-x5-C-x3-H type family protein;(source:Araport11)		Zinc finger C-x8-C-x5-C-x3-H type family protein
AT1G11925	3.01105	0.00693586	0.0135448				AT1G29640	AT1G29640		senescence regulator (Protein of unknown function, DUF584);(source:Araport11)		Protein of unknown function, DUF584
AT4G12490	3.00813	1.79198e-12	1.99621e-11				AT1G29720	AT1G29720		Leucine-rich repeat transmembrane protein kinase;(source:Araport11)		Leucine-rich repeat transmembrane protein kinase
AT1G62710	3.00736	1.87938e-48	5.3669e-46				AT1G29860	WRKY71	WRKY DNA-binding protein 71	WRKY DNA-binding protein 71;(source:Araport11)	member of WRKY Transcription Factor; Group II-c	WRKY DNA-binding protein 71	ATWRKY71, EXB1, WRKY71
AT1G79680	3.00442	6.98786e-07	3.04972e-06				AT1G30135	JAZ8	jasmonate-zim-domain protein 8	jasmonate-zim-domain protein 8;(source:Araport11)		jasmonate-zim-domain protein 8	JAZ8, TIFY5A
AT2G38870	3.00308	1.97886e-36	2.84472e-34				AT1G30170	AT1G30170		hypothetical protein (DUF295);(source:Araport11)	Hypothetical protein (DUF295) of unknown function.	Protein of unknown function (DUF295)	AtDOA4
AT2G36780	2.9985	2.2588e-16	4.45262e-15				AT1G30220	INT2	inositol transporter 2	inositol transporter 2;(source:Araport11)	Inositol transporter presenting conserved extracellular loop domains homologs of plexins/semaphorin/integrin (PSI) domains from animal type I receptors.	inositol transporter 2	ATINT2, INT2
AT1G62225	2.98924	9.48101e-05	0.000275892				AT1G30250	AT1G30250		hypothetical protein;(source:Araport11)
AT1G32970	2.98479	4.51002e-06	1.69493e-05				AT1G30260	AT1G30260		galactosyltransferase family protein;(source:Araport11)
AT3G04050	2.97519	1.69746e-21	6.58178e-20				AT1G30280	AT1G30280		Chaperone DnaJ-domain superfamily protein;(source:Araport11)		Chaperone DnaJ-domain superfamily protein	AUXILIN-LIKE7
AT1G21320	2.97392	5.25541e-12	5.44665e-11				AT1G30320	AT1G30320		Remorin family protein;(source:Araport11)		Remorin family protein
AT3G28890	2.97192	7.44766e-05	0.000220704				AT1G30475	AT1G30475		hypothetical protein;(source:Araport11)
AT2G05510	2.96614	3.81292e-26	2.48687e-24				AT1G30500	NF-YA7	nuclear factor Y, subunit A7	nuclear factor Y, subunit A7;(source:Araport11)		nuclear factor Y, subunit A7	NF-YA7
AT3G56400	2.96399	3.05904e-08	1.68255e-07				AT1G30530	UGT78D1	UDP-glucosyl transferase 78D1	UDP-glucosyl transferase 78D1;(source:Araport11)	The At1g30530 gene encodes a UDP-rhamnose:flavonol-3-O-rhamnosyltransferase (UGT78D1) attaching a rhamnosyl residue to the 3-O-position of the flavonols kaempferol and quercetin	UDP-glucosyl transferase 78D1	UGT78D1
AT1G35230	2.96379	1.69782e-07	8.2422e-07				AT1G30550	AT1G30550		S-adenosyl-L-methionine-dependent methyltransferase superfamily protein;(source:Araport11)		S-adenosyl-L-methionine-dependent methyltransferases superfamily protein
AT5G60350	2.9634	2.16258e-10	1.7317e-09				AT1G30560	G3Pp3	glycerol-3-phosphate permease 3	Major facilitator superfamily protein;(source:Araport11)	Encodes a member of the phosphate starvation-induced glycerol-3-phosphate permease gene family: AT3G47420(G3Pp1), AT4G25220(G3Pp2), AT1G30560(G3Pp3), AT4G17550(G3Pp4) and AT2G13100(G3Pp5).	Major facilitator superfamily protein	AtG3Pp3, G3Pp3
AT4G01985	2.96165	1.33284e-06	5.52481e-06				AT1G30700	AT1G30700		FAD-binding Berberine family protein;(source:Araport11)		FAD-binding Berberine family protein	AtBBE8
AT1G15520	2.95339	3.50356e-05	0.000110784				AT1G30757	AT1G30757		transmembrane protein;(source:Araport11)
AT2G34810	2.95128	9.09404e-09	5.46573e-08				AT1G30760	AT1G30760		FAD-binding Berberine family protein;(source:Araport11)	Encodes a BBE-like enzyme that acts in monolignol metabolism by catalyzing the oxidation of aromatic allylic alcohols, such as coumaryl-, sinapyl-, and coniferyl alcohol, to the corresponding aldehydes. The mRNA is cell-to-cell mobile.	FAD-binding Berberine family protein	AtBBE-like 13
AT2G20142	2.94988	1.16361e-13	1.5702e-12				AT1G30820	AT1G30820		CTP synthase family protein;(source:Araport11)	Cytidine triphosphate synthase.	CTP synthase family protein	CTPS1
AT4G31370	2.94936	6.26667e-12	6.44084e-11				AT1G30850	RSH4	root hair specific 4	root hair specific 4;(source:Araport11)		root hair specific 4	RSH4
AT1G30220	2.94601	7.19992e-17	1.52606e-15				AT1G30870	AT1G30870		Peroxidase superfamily protein;(source:Araport11)		Peroxidase superfamily protein	PER7
AT5G38910	2.93969	1.56947e-07	7.66667e-07				AT1G30990	AT1G30990		Polyketide cyclase/dehydrase and lipid transport superfamily protein;(source:Araport11)		Polyketide cyclase/dehydrase and lipid transport superfamily protein
AT3G15370	2.93372	7.95411e-14	1.1051e-12				AT1G31290	AGO3	ARGONAUTE 3	ARGONAUTE 3;(source:Araport11)		ARGONAUTE 3	AGO3
AT5G52750	2.9298	2.86907e-13	3.63049e-12				AT1G31550	AT1G31550		GDSL-like Lipase/Acylhydrolase superfamily protein;(source:Araport11)	GDSL-motif esterase/acyltransferase/lipase. Enzyme group with broad substrate specificity that may catalyze acyltransfer or hydrolase reactions with lipid and non-lipid substrates.	GDSL-like Lipase/Acylhydrolase superfamily protein
AT2G30432	2.92896	6.42931e-08	3.36214e-07				AT1G31580	ECS1		ECS1;(source:Araport11)	Encodes cell wall protein. ECS1 is not a Xcc750 resistance gene, but the genetic data indicate that ECS1 is linked to a locus influencing resistance to Xcc750. The mRNA is cell-to-cell mobile.	ECS1	CXC750, ECS1
AT5G01225	2.92451	2.48599e-11	2.30716e-10				AT1G31750	AT1G31750		proline-rich family protein;(source:Araport11)		proline-rich family protein	GPRP1
AT4G31240	2.92343	2.45906e-88	3.46432e-85				AT1G32080	LrgB		membrane protein;(source:Araport11)	Encodes a plant LrgAB/CidAB protein localized to the chloroplast envelope that is involved in chloroplast development, carbon partitioning, ABA/drought response, and leaf senescence. The gene may have evolved from gene fusion of bacterial lrgA and lrgB.	membrane protein, putative	AtLrgB, LrgB, PLGG, PLGG1
AT1G13750	2.9204	3.46895e-51	1.0624e-48				AT1G32200	ATS1		phospholipid/glycerol acyltransferase family protein;(source:Araport11)	Encodes a chloroplast glycerol-3-phosphate acyltransferase.Involved in the biosynthesis of chloroplast phosphatidylglycerol.	phospholipid/glycerol acyltransferase family protein	ACT1, ATS1
AT3G15270	2.91241	2.29977e-17	5.15294e-16				AT1G32350	AOX1D	alternative oxidase 1D	alternative oxidase 1D;(source:Araport11)		alternative oxidase 1D	AOX1D
AT5G52680	2.90953	0.0103029	0.0193256				AT1G32450	NRT1.5	nitrate transporter 1.5	nitrate transporter 1.5;(source:Araport11)	Transmembrane nitrate transporter. Involved in xylem transport of nitrate from root to shoot. Induced in response to high and low concentrations of nitrate. Not involved in nitrate uptake. Expressed in root pericycle cells under the control of MYB59. Also functions as a proton-coupled H+/K+ antiporter for K+ loading into the xylem.	nitrate transporter 1.5	AtNPF7.3, NPF7.3, NRT1.5
AT1G30500	2.90734	9.10565e-54	3.26136e-51				AT1G32690	AT1G32690		DUF740 family protein;(source:Araport11)
AT1G05610	2.90412	2.54302e-15	4.29569e-14				AT1G32900	GBSS1	granule bound starch synthase 1	UDP-Glycosyltransferase superfamily protein;(source:Araport11)		UDP-Glycosyltransferase superfamily protein	GBSS1
AT1G76210	2.89707	1.43239e-06	5.89241e-06				AT1G32910	AT1G32910		HXXXD-type acyl-transferase family protein;(source:Araport11)		HXXXD-type acyl-transferase family protein
AT1G75040	2.89383	1.45469e-06	5.976e-06				AT1G32940	SBT3.5		Subtilase family protein;(source:Araport11)		Subtilase family protein	AtSBT3.5, SBT3.5
AT5G64510	2.89295	1.53623e-17	3.54407e-16				AT1G32960	SBT3.3		Subtilase family protein;(source:Araport11)		Subtilase family protein	ATSBT3.3, SBT3.3
AT1G65484	2.88869	5.25045e-06	1.9462e-05				AT1G32970	AT1G32970		Subtilisin-like serine endopeptidase family protein;(source:Araport11)		Subtilisin-like serine endopeptidase family protein
AT2G43620	2.88491	9.97285e-07	4.231e-06				AT1G32990	PRPL11	plastid ribosomal protein l11	plastid ribosomal protein l11;(source:Araport11)	mutant has Decreased effective quantum yield of photosystem II; Pale green plants; Reduced growth rate; Plastid Ribosomal Protein L11 The mRNA is cell-to-cell mobile.	plastid ribosomal protein l11	PRPL11
AT2G32190	2.88261	4.37946e-30	4.13155e-28				AT1G33030	AT1G33030		O-methyltransferase family protein;(source:Araport11)		O-methyltransferase family protein
AT1G28370	2.88131	8.98923e-13	1.04893e-11				AT1G33055	AT1G33055		hypothetical protein;(source:Araport11)
AT2G48150	2.87259	8.11543e-10	5.91975e-09				AT1G33102	AT1G33102		hypothetical protein;(source:Araport11)
AT4G18990	2.87033	1.39717e-06	5.76434e-06				AT1G33280	NAC015	NAC domain containing protein 15	NAC domain containing protein 15;(source:Araport11)	NAC domain protein. SMB, BRN1, and BRN2 act to regulate root cap maturation, in a partially redundant fashion.BRN1 and BRN2, control the cell wall maturation processes that are required to detach root cap layers from the root.	NAC domain containing protein 15	ANAC015, BRN1, NAC015
AT1G14540	2.86822	2.38386e-26	1.58914e-24				AT1G33410	SAR1	SUPPRESSOR OF AUXIN RESISTANCE1	SUPPRESSOR OF AUXIN RESISTANCE1;(source:Araport11)	Encodes a nucleoporin that regulates CONSTANS (CO) protein stability through affecting nuclear pore complex localization of an E3-ubiquitin ligase, HIGH EXPRESSION OF OSMOTICALLY RESPONSIVE GENES1 (HOS1), which destabilizes CO protein in the morning period.	SUPPRESSOR OF AUXIN RESISTANCE1	ATNUP160, NUP160, SAR1
AT5G15970	2.86735	1.19938e-19	3.6053e-18				AT1G33720	CYP76C6	cytochrome P450, family 76, subfamily C, polypeptide 6	cytochrome P450, family 76, subfamily C, polypeptide 6;(source:Araport11)		cytochrome P450, family 76, subfamily C, polypeptide 6	CYP76C6
AT5G42530	2.86708	2.04733e-10	1.64315e-09				AT1G33730	CYP76C5	cytochrome P450, family 76, subfamily C, polypeptide 5	cytochrome P450, family 76, subfamily C, polypeptide 5;(source:Araport11)		cytochrome P450, family 76, subfamily C, polypeptide 5	CYP76C5
AT1G60470	2.86668	4.32723e-29	3.70215e-27				AT1G33770	AT1G33770		Protein kinase superfamily protein;(source:Araport11)		Protein kinase superfamily protein
AT3G28220	2.86217	7.64079e-05	0.000226142				AT1G33930	AT1G33930		P-loop containing nucleoside triphosphate hydrolases superfamily protein;(source:Araport11)	One of a cluster of paralogs (IAN2-6) that are associated with variation in heat tolerance.	P-loop containing nucleoside triphosphate hydrolases superfamily protein	IAN6
AT5G44565	2.8522	1.04391e-07	5.25861e-07				AT1G33960	AIG1	AVRRPT2-INDUCED GENE 1	P-loop containing nucleoside triphosphate hydrolases superfamily protein;(source:Araport11)	Identified as a gene that is induced by avirulence gene avrRpt2 and RPS2 after infection with Pseudomonas syringae pv maculicola strain ES4326 carrying avrRpt2	P-loop containing nucleoside triphosphate hydrolases superfamily protein	AIG1, IAN8
AT1G02850	2.84418	1.21793e-41	2.40535e-39				AT1G34000	OHP2	one-helix protein 2	one-helix protein 2;(source:Araport11)	Encodes a novel member of the Lhc family from Arabidopsis with one predicted transmembrane alpha-helix closely related to helix I of Lhc protein from PSI (Lhca4). Gene expression is triggered by light stress and both transcript and protein accumulate in a light intensity-dependent manner. Ohp2 is associated with PSI under low- or high-light conditions. Together with OHP1, OHP2 is essential for th…	one-helix protein 2	OHP2
AT5G47850	2.8433	7.63447e-06	2.74094e-05				AT1G34060	AT1G34060		Pyridoxal phosphate (PLP)-dependent transferases superfamily protein;(source:Araport11)		Pyridoxal phosphate (PLP)-dependent transferases superfamily protein	TAR4
AT5G39180	2.84192	0.00132246	0.00304094				AT1G34355	PS1	PARALLEL SPINDLE 1	forkhead-associated (FHA) domain-containing protein;(source:Araport11)	Encodes PS1 (Parallel Spindle 1). Mutations in PS1 lead to diploid male spores, diploid pollen grains, and spontaneous triploid plants in the next generation. Female meiosis is not affected in the mutants.	forkhead-associated (FHA) domain-containing protein	ATPS1, PS1
AT1G29290	2.83232	7.28323e-13	8.6272e-12				AT1G34510	AT1G34510		Peroxidase superfamily protein;(source:Araport11)		Peroxidase superfamily protein
AT1G09240	2.83093	4.53783e-10	3.45438e-09				AT1G34580	AT1G34580		Major facilitator superfamily protein;(source:Araport11)		Major facilitator superfamily protein
AT2G17280	2.82478	5.28673e-62	2.8646e-59				AT1G34640	AT1G34640		peptidase;(source:Araport11)		peptidases
AT1G63055	2.8247	0.000250264	0.00066832				AT1G34750	AT1G34750		Protein phosphatase 2C family protein;(source:Araport11)		Protein phosphatase 2C family protein	CIPP1
AT5G44570	2.82464	0.00202581	0.00446536				AT1G35140	PHI-1	PHOSPHATE-INDUCED 1	Phosphate-responsive 1 family protein;(source:Araport11)	EXL1 is involved in the C-starvation response. Phenotypic changes of an exl1 loss of function mutant became evident only under corresponding experimental conditions. For example, the mutant showed diminished biomass production in a short-day/low light growth regime, impaired survival during extended night, and impaired survival of anoxia stress.	Phosphate-responsive 1 family protein	EXL1, PHI-1
AT3G01970	2.82295	6.93967e-25	3.9211e-23				AT1G35210	AT1G35210		hypothetical protein;(source:Araport11)
AT1G73805	2.82239	1.07213e-06	4.52672e-06				AT1G35230	AGP5	arabinogalactan protein 5	arabinogalactan protein 5;(source:Araport11)	Encodes arabinogalactan-protein (AGP5). The mRNA is cell-to-cell mobile.	arabinogalactan protein 5	AGP5
AT5G06720	2.8187	9.13282e-32	9.60173e-30				AT1G35250	AT1G35250		Thioesterase superfamily protein;(source:Araport11)		Thioesterase superfamily protein	ALT2
AT1G19630	2.81268	0.000295739	0.000778857				AT1G35260	MLP165	MLP-like protein 165	MLP-like protein 165;(source:Araport11)		MLP-like protein 165	MLP165
AT1G33030	2.81234	2.49689e-20	8.27026e-19				AT1G35310	MLP168	MLP-like protein 168	MLP-like protein 168;(source:Araport11)		MLP-like protein 168	MLP168
AT2G02010	2.80008	4.84066e-42	1.0128e-39				AT1G35680	RPL21C	chloroplast ribosomal protein L21	Ribosomal protein L21;(source:Araport11)	Encodes a chloroplast ribosomal protein L21 that is required for chloroplast development and embryogenesis. The mRNA is cell-to-cell mobile.	Ribosomal protein L21	ASD, RPL21C
AT5G61890	2.79824	3.21598e-11	2.93437e-10				AT1G35710	AT1G35710		kinase family with leucine-rich repeat domain-containing protein;(source:Araport11)		Protein kinase family protein with leucine-rich repeat domain
AT5G10380	2.79668	6.35488e-09	3.9255e-08				AT1G35720	ANNAT1	annexin 1	annexin 1;(source:Araport11)	Encodes a member of the annexin gene family, a diverse, multigene family of calcium-dependent, membrane-binding proteins. The protein was determined to have peroxidase activity. This activity is thought to be dependent on the presence of post-translational modifications (most likely phosphorylation). The protein was shown to be present as a mixture of monomer and homodimer. The homodimerization s…	annexin 1	ANN1, ANNAT1, AtANN1, ATOXY5, OXY5
AT5G27060	2.79557	0.000112164	0.00032126				AT1G35830	AT1G35830		VQ motif-containing protein;(source:Araport11)		VQ motif-containing protein
AT1G71130	2.79495	4.2917e-51	1.2956e-48				AT1G35910	TPPD	trehalose-6-phosphate phosphatase D	Haloacid dehalogenase-like hydrolase (HAD) superfamily protein;(source:Araport11)		Haloacid dehalogenase-like hydrolase (HAD) superfamily protein	AtTPPD, TPPD
AT1G73260	2.79316	9.68987e-10	6.97909e-09				AT1G36180	ACC2	acetyl-CoA carboxylase 2	acetyl-CoA carboxylase 2;(source:Araport11)	acetyl-CoA carboxylase 2 (ACC2) The mRNA is cell-to-cell mobile.	acetyl-CoA carboxylase 2	ACC2
AT5G22520	2.79179	9.11484e-06	3.22638e-05				AT1G36390	AT1G36390		Co-chaperone GrpE family protein;(source:Araport11)	Chloroplast GrpE protein.	Co-chaperone GrpE family protein	CGE2
AT4G04490	2.7875	9.53392e-07	4.05782e-06				AT1G36622	AT1G36622		transmembrane protein;(source:Araport11)
AT2G44070	2.78601	0.0150742	0.0271706				AT1G42550	PMI1	PLASTID MOVEMENT IMPAIRED1	plastid movement impaired1;(source:Araport11)	Encodes a plant-specific protein of unknown function that appears to be conserved among angiosperms. The mRNA is cell-to-cell mobile.	plastid movement impaired1	PMI1
AT5G27420	2.78049	8.54884e-20	2.64114e-18				AT1G42970	GAPB	glyceraldehyde-3-phosphate dehydrogenase B subunit	glyceraldehyde-3-phosphate dehydrogenase B subunit;(source:Araport11)	Encodes chloroplast localized glyceraldehyde-3-phosphate dehydrogenase that can use both NADH and NADPH to reduce 1,3-diphosphate glycerate. It forms A2B2 heterotetramers with GapA forms of the GADPH enzyme. These complexes are active in the light under reducing conditions, but show reduced NADPH-dependent activity in response to oxidized thioredoxins and increased NAD(H)/NADP(H) ratios due to th…	glyceraldehyde-3-phosphate dehydrogenase B subunit	GAPB
AT4G20370	2.77989	0.00644611	0.0126798				AT1G42980	AT1G42980		Actin-binding FH2 (formin homology 2) family protein;(source:Araport11)		Actin-binding FH2 (formin homology 2) family protein
AT5G59320	2.77626	3.75871e-08	2.03508e-07				AT1G42990	BZIP60	basic region/leucine zipper motif 60	basic region/leucine zipper motif 60;(source:Araport11)	bZIP60 consists of a bZIP DNA binding domain followed by a putative transmembrane domain. bZIP60 mRNA is upregulated by the addition of ER stress inducers, tunicamycin (inhibitor of N-linked glycosylation), DTT (inhibitor of disulfide bond formation) and azetin-2-carboxylate (proline analog perturbing protein structure). Upon ER stress, bZIP60 mRNA is spliced by IRE1A and IRE1B to produce bZIP60-…	basic region/leucine zipper motif 60	ATBZIP60, BZIP60
AT4G25380	2.77121	3.27252e-13	4.10659e-12				AT1G43160	RAP2.6	related to AP2 6	related to AP2 6;(source:Araport11)	encodes a member of the ERF (ethylene response factor) subfamily B-4 of ERF/AP2 transcription factor family (RAP2.6). The protein contains one AP2 domain. There are 7 members in this subfamily.	related to AP2 6	ERF113, RAP2.6
AT3G04640	2.76891	6.82504e-30	6.38172e-28				AT1G43560	ty2	thioredoxin Y2	thioredoxin Y2;(source:Araport11)		thioredoxin Y2	Aty2, ty2
AT1G47890	2.76672	6.75195e-09	4.15257e-08				AT1G43910	AT1G43910		P-loop containing nucleoside triphosphate hydrolases superfamily protein;(source:Araport11)		P-loop containing nucleoside triphosphate hydrolases superfamily protein
AT1G68740	2.76472	2.54318e-71	2.23927e-68				AT1G44130	AT1G44130		Eukaryotic aspartyl protease family protein;(source:Araport11)		Eukaryotic aspartyl protease family protein
AT5G44005	2.76313	6.67681e-32	7.16214e-30				AT1G44350	ILL6	IAA-leucine resistant (ILR)-like gene 6	IAA-amino acid hydrolase ILR1-like 6;(source:Araport11)	encodes a protein similar to IAA amino acid conjugate hydrolase.	IAA-leucine resistant (ILR)-like gene 6	ILL6
AT2G22860	2.76167	1.23532e-16	2.51491e-15				AT1G45145	TRX5	thioredoxin H-type 5	thioredoxin H-type 5;(source:Araport11)	encodes a cytosolic thioredoxin that reduces disulfide bridges of target proteins by the reversible formation of a disulfide bridge between two neighboring Cys residues present in the active site. Thioredoxins have been found to regulate a variety of biological reactions in prokaryotic and eukaryotic cells.	thioredoxin H-type 5	ATH5, ATTRX5, LIV1, TRX-h5, TRX5
AT4G21930	2.76153	6.69957e-08	3.49137e-07				AT1G45191	BGLU1	beta glucosidase 1	Glycosyl hydrolase superfamily protein;(source:Araport11)	beta-glucosidase related protein, similar to beta-glucosidase GI:3820531 from (Pinus contorta); contains Pfam profile: PF00232 Glycosyl hydrolase family 1	Glycosyl hydrolase superfamily protein	BGLU1
AT3G59740	2.76017	1.18791e-10	9.89082e-10				AT1G45249	ABF2	abscisic acid responsive elements-binding factor 2	abscisic acid responsive elements-binding factor 2;(source:Araport11)	Leucine zipper transcription factor that binds to the abscisic acid (ABA)ΓÇôresponsive element (ABRE) motif in the promoter region of ABA-inducible genes. Enhances drought tolerance in vegetative tissues. Required for normal glucose response. Localized in the nucleus. Expressed constitutively in roots, leaf vascular tissues, and hydathodes or in all tissues under stress conditions. It's phosphory…	abscisic acid responsive elements-binding factor 2	ABF2, AREB1, AtABF2, ATAREB1
AT3G26830	2.75825	6.9893e-08	3.63162e-07				AT1G45616	RLP6	receptor like protein 6	receptor like protein 6;(source:Araport11)		receptor like protein 6	AtRLP6, RLP6
AT1G65790	2.75598	7.19789e-09	4.41142e-08				AT1G47395	AT1G47395		hypothetical protein;(source:Araport11)	Involved in regulation of iron deficiency response genes.		FEP2, IMA2
AT1G52855	2.75552	3.7206e-09	2.40072e-08				AT1G47400	AT1G47400		hypothetical protein;(source:Araport11)	Involved in regulation of iron deficiency response genes. Overexpression results in hyperaccumulation of Fe and Mn.		FEP3, IMA1
AT3G44350	2.74373	0.00640958	0.0126127				AT1G47510	5PTASE11	inositol polyphosphate 5-phosphatase 11	inositol polyphosphate 5-phosphatase 11;(source:Araport11)	Encodes a phosphatidylinositol polyphosphate 5-phosphatase. It can dephosphorylate PI(4,5)P2, PI(3,5)P2, and PI(3,4,5)P3, but, it is not active against PI(5)P or the water soluble inositol(1,4,5)P3 or inositol(1,3,4,5)P4. The transcript levels for this gene rise in response to auxin, ABA, and JA.	inositol polyphosphate 5-phosphatase 11	5PTASE11, AT5PTASE11
AT3G46680	2.74369	1.03305e-05	3.62751e-05				AT1G47890	RLP7	receptor like protein 7	receptor like protein 7;(source:Araport11)		receptor like protein 7	AtRLP7, RLP7
AT4G28460	2.72795	7.67555e-11	6.58813e-10				AT1G47960	C/VIF1	cell wall / vacuolar inhibitor of fructosidase 1	cell wall / vacuolar inhibitor of fructosidase 1;(source:Araport11)	Plant cell wall (CWI) and vacuolar invertases (VI) play important roles in carbohydrate metabolism, stress responses and sugar signaling. This protein may inhibit their activity.	cell wall / vacuolar inhibitor of fructosidase 1	ATC/VIF1, AtCIF1, C/VIF1, CIF1
AT1G19960	2.72787	7.4593e-15	1.17987e-13				AT1G47990	GA2OX4	gibberellin 2-oxidase 4	gibberellin 2-oxidase 4;(source:Araport11)	Encodes a gibberellin 2-oxidase that acts on C19 gibberellins. AtGA2OX4 expression is responsive to cytokinin and KNOX activities.	gibberellin 2-oxidase 4	ATGA2OX4, GA2OX4
AT2G41090	2.72357	7.75321e-14	1.07932e-12				AT1G48000	MYB112	myb domain protein 112	myb domain protein 112;(source:Araport11)	Encodes a putative transcription factor (MYB112).	myb domain protein 112	AtMYB112, MYB112
AT4G11170	2.72031	0.000141191	0.000397184				AT1G48090	AT1G48090		calcium-dependent lipid-binding family protein;(source:Araport11)		calcium-dependent lipid-binding family protein
AT3G53620	2.72018	6.24674e-92	1.01543e-88				AT1G48300	DGAT3	diacylglycerol acyltransferase 3	diacylglycerol acyltransferase;(source:Araport11)	Cytosolic iron-sulfur protein with a [2Fe-2S] cluster which synthesizes triacylglycerol (DGAT activity).		DGAT3
AT1G73040	2.71711	1.20479e-17	2.80702e-16				AT1G48320	DHNAT1	DHNA-CoA thioesterase 1	Thioesterase superfamily protein;(source:Araport11)	Encodes one of the two functional DHNA-CoA (1,4-dihydroxy-2-naphthoyl-CoA) thioesterases found in Arabidopsis.	Thioesterase superfamily protein	DHNAT1
AT3G28540	2.71437	1.77324e-07	8.5729e-07				AT1G48325	AT1G48325		Expressed protein;(source:Araport11)		Expressed protein
AT5G25250	2.7039	1.61505e-08	9.30458e-08				AT1G48330	AT1G48330		SsrA-binding protein;(source:Araport11)
AT5G44990	2.70159	2.77796e-05	8.96926e-05				AT1G48370	YSL8	YELLOW STRIPE like 8	YELLOW STRIPE like 8;(source:Araport11)	Arabidopsis thaliana metal-nicotianamine transporter YSL4	YELLOW STRIPE like 8	YSL8
AT3G49570	2.70107	5.53546e-21	1.99958e-19				AT1G48400	AT1G48400		F-box/RNI-like/FBD-like domains-containing protein;(source:Araport11)		F-box/RNI-like/FBD-like domains-containing protein
AT5G50800	2.69567	6.28836e-18	1.52918e-16				AT1G48520	GATB	GLU-ADT subunit B	GLU-ADT subunit B;(source:Araport11)	Encodes Glu-tRNA(Gln) amidotransferase subunit B (from Genbank record AF239836).	GLU-ADT subunit B	GATB
AT5G43150	2.69001	2.33045e-42	4.97445e-40				AT1G48570	AT1G48570		zinc finger (Ran-binding) family protein;(source:Araport11)		zinc finger (Ran-binding) family protein
AT5G57123	2.68838	1.28749e-12	1.4659e-11				AT1G48650	AT1G48650		DEA(D/H)-box RNA helicase family protein;(source:Araport11)		DEA(D/H)-box RNA helicase family protein
AT1G59950	2.68783	0.0412778	0.0668159				AT1G48745	AT1G48745		hypothetical protein;(source:Araport11)
AT1G66700	2.68487	5.69807e-11	4.99426e-10				AT1G49030	AT1G49030		PLAC8 family protein;(source:Araport11)		PLAC8 family protein
AT1G21520	2.68418	4.16132e-14	5.97399e-13				AT1G49032	AT1G49032		hypothetical protein;(source:Araport11)
AT1G35720	2.66722	4.14235e-54	1.56315e-51				AT1G49200	AT1G49200		RING/U-box superfamily protein;(source:Araport11)		RING/U-box superfamily protein	ATL75
AT4G36950	2.66695	9.26918e-05	0.000270361				AT1G49210	AT1G49210		RING/U-box superfamily protein;(source:Araport11)		RING/U-box superfamily protein	ATL76
AT4G16400	2.6651	6.36123e-13	7.58609e-12				AT1G49310	AT1G49310		transmembrane protein;(source:Araport11)
AT1G72900	2.66376	1.2473e-18	3.30714e-17				AT1G49380	AT1G49380		cytochrome c biogenesis protein family;(source:Araport11)		cytochrome c biogenesis protein family
AT3G14620	2.66234	1.14582e-16	2.35311e-15				AT1G49450	AT1G49450		Transducin/WD40 repeat-like superfamily protein;(source:Araport11)		Transducin/WD40 repeat-like superfamily protein	AIW2
AT3G53980	2.65945	8.2436e-23	3.78704e-21				AT1G49490	AT1G49490		Leucine-rich repeat (LRR) family protein;(source:Araport11)	Pollen expressed protein required for pollen tube growth.Along with other members of the LRX family, itnteracts with RALF4 to control pollen tube growth and integrity. Loss of function results in premature pollen tube rupture and reduced fertility.	Leucine-rich repeat (LRR) family protein	LRX9
AT5G55570	2.65855	2.44127e-14	3.60762e-13				AT1G49570	AT1G49570		Peroxidase superfamily protein;(source:Araport11)		Peroxidase superfamily protein
AT2G32140	2.65782	8.87743e-12	8.86988e-11				AT1G49640	AT1G49640		alpha/beta-Hydrolases superfamily protein;(source:Araport11)		alpha/beta-Hydrolases superfamily protein
AT2G26660	2.65312	5.32562e-140	1.12541e-135				AT1G49700	AT1G49700		Plant protein 1589 of unknown function;(source:Araport11)		Plant protein 1589 of unknown function
AT4G23170	2.64937	5.23184e-13	6.34669e-12				AT1G49860	GSTF14	glutathione S-transferase (class phi) 14	glutathione S-transferase (class phi) 14;(source:Araport11)	Encodes glutathione transferase belonging to the phi class of GSTs. Naming convention according to Wagner et al. (2002). The mRNA is cell-to-cell mobile.	glutathione S-transferase (class phi) 14	ATGSTF14, GSTF14
AT5G43350	2.64846	2.83191e-62	1.61741e-59				AT1G49900	AT1G49900		C2H2 type zinc finger transcription factor family;(source:Araport11)		C2H2 type zinc finger transcription factor family
AT4G22610	2.64663	1.84165e-23	8.9466e-22				AT1G49920	AT1G49920		MuDR family transposase;(source:Araport11)		MuDR family transposase
AT2G45360	2.6432	2.83878e-13	3.59646e-12				AT1G50030	TOR	target of rapamycin	target of rapamycin;(source:Araport11)	Related to TOR proteins from yeast and mammals, regulators of cell growth in response to nutrient availability. TOR proteins belong to the family of phosphatidylinositol 3-kinase and are targets of the antiproliferative drug rapamycin. AtTOR binds the yeast FKBP12 protein in the presence of Rapamycin, is involved in embryogenesis and is expressed in embryos, endosperm and meristems. Participates …	target of rapamycin	TOR
AT5G07310	2.64132	1.0054e-05	3.53571e-05				AT1G50050	AT1G50050		CAP (Cysteine-rich secretory proteins, Antigen 5, and Pathogenesis-related 1 protein) superfamily protein;(source:Araport11)		CAP (Cysteine-rich secretory proteins, Antigen 5, and Pathogenesis-related 1 protein) superfamily protein
AT5G62150	2.63895	3.22269e-25	1.90229e-23				AT1G50060	AT1G50060		CAP (Cysteine-rich secretory proteins, Antigen 5, and Pathogenesis-related 1 protein) superfamily protein;(source:Araport11)		CAP (Cysteine-rich secretory proteins, Antigen 5, and Pathogenesis-related 1 protein) superfamily protein
AT4G17030	2.63216	2.52975e-29	2.22745e-27				AT1G50110	AT1G50110		D-aminoacid aminotransferase-like PLP-dependent enzymes superfamily protein;(source:Araport11)	Encodes a cytosolic branched-chain aminotransferase that acts on Leu, Ile, Val and also on Met. Together with BCAT4 and BCAT3, it is involved in methionine salvage and glucosinolate biosynthesis.	D-aminoacid aminotransferase-like PLP-dependent enzymes superfamily protein	BCAT6
AT5G57510	2.6308	5.40973e-07	2.4062e-06				AT1G50240	FU	FUSED				FU, TIO
AT4G14250	2.62971	0.0375928	0.0614583				AT1G50280	AT1G50280		Phototropic-responsive NPH3 family protein;(source:Araport11)	BTB/POZ protein that forms a complex with CUL3a. Involved in repression of ABA responses.	Phototropic-responsive NPH3 family protein	BPH1
AT1G14550	2.62728	3.59e-11	3.25876e-10				AT1G50740	AT1G50740		Transmembrane proteins 14C;(source:Araport11)		Transmembrane proteins 14C
AT3G10930	2.61599	1.17495e-16	2.40591e-15				AT1G50900	GDC1	Grana Deficient Chloroplast 1	Ankyrin repeat family protein;(source:Araport11)	Encodes GDC1 (Grana Deficient Chloroplast 1), an ankyrin domain containing protein required fro chloroplast thylakoid grana formation. The mRNA is cell-to-cell mobile.	Ankyrin repeat family protein	GDC1, LTD
AT2G43000	2.61422	2.85908e-26	1.88218e-24				AT1G50930	AT1G50930		Serine/Threonine-kinase;(source:Araport11)			VUP2
AT1G02310	2.61129	2.49624e-15	4.22342e-14				AT1G51090	AT1G51090		Heavy metal transport/detoxification superfamily protein;(source:Araport11)	Heavy metal associated domain containing protein involved in plant immunity.Mutants show an increase in root length under NO stress and reduction in root length under H2O2 stress conditions. Mutants show increases in defense responses to pathogens including hypersensitive lesions, increased resistance and induction of SAR genes.	Heavy metal transport/detoxification superfamily protein	AtHMAD1, AtHMP09
AT4G21920	2.61111	3.89792e-06	1.48362e-05				AT1G51420	SPP1	sucrose-phosphatase 1	sucrose-phosphatase 1;(source:Araport11)		sucrose-phosphatase 1	ATSPP1, SPP1
AT4G33770	2.61008	7.76317e-42	1.54765e-39				AT1G51620	AT1G51620		Protein kinase superfamily protein;(source:Araport11)		Protein kinase superfamily protein
AT1G35210	2.60872	3.46352e-10	2.68001e-09				AT1G51820	AT1G51820		Leucine-rich repeat protein kinase family protein;(source:Araport11)		Leucine-rich repeat protein kinase family protein	SIF4
AT1G02920	2.59896	7.96774e-13	9.38018e-12				AT1G51830	AT1G51830		Leucine-rich repeat protein kinase family protein;(source:Araport11)		Leucine-rich repeat protein kinase family protein	SIF1
AT1G19020	2.59779	6.26748e-27	4.38557e-25				AT1G51840	AT1G51840		kinase-like protein;(source:Araport11)		protein kinase-related	SIF1
AT4G37370	2.59639	4.95994e-12	5.15814e-11				AT1G51870	AT1G51870		protein kinase family protein;(source:Araport11)		protein kinase family protein
AT3G23170	2.58474	5.7245e-22	2.37662e-20				AT1G51890	AT1G51890		Leucine-rich repeat protein kinase family protein;(source:Araport11)		Leucine-rich repeat protein kinase family protein
AT1G28600	2.58323	3.2191e-37	4.859e-35				AT1G51913	AT1G51913		transmembrane protein;(source:Araport11)
AT3G09950	2.57855	3.85775e-16	7.35094e-15				AT1G51920	AT1G51920		transmembrane protein;(source:Araport11)
AT1G51920	2.57718	0.0047146	0.00956867				AT1G52000	AT1G52000		Mannose-binding lectin superfamily protein;(source:Araport11)		Mannose-binding lectin superfamily protein
AT4G23220	2.57393	4.19516e-06	1.58733e-05				AT1G52030	MBP2	myrosinase-binding protein 2	myrosinase-binding protein 2;(source:Araport11)	Similar to myrosinase binding proteins which may be involved in metabolizing glucosinolates and forming defense compounds to protect against herbivory. Also similar to lectins and other agglutinating factors. Expressed only in flowers.	myrosinase-binding protein 2	F-ATMBP, MBP1.2, MBP2
AT5G17350	2.57336	1.28008e-12	1.45948e-11				AT1G52040	MBP1	myrosinase-binding protein 1	myrosinase-binding protein 1;(source:Araport11)	Encodes myrosinase-binding protein expressed in flowers.	myrosinase-binding protein 1	ATMBP, MBP1
AT4G39210	2.57186	6.88795e-28	5.29295e-26				AT1G52190	AT1G52190		Major facilitator superfamily protein;(source:Araport11)	Encodes a low affinity nitrate transporter that is expressed in the plasma membrane and found in the phloem of the major veins of leaves. It is responsible for nitrate redistribution to young leaves.	Major facilitator superfamily protein	AtNPF1.2, NPF1.2, NRT1.11
AT4G39610	2.56697	0.00130393	0.00300225				AT1G52270	AT1G52270		hypothetical protein;(source:Araport11)
AT1G65481	2.56022	1.30859e-11	1.26908e-10				AT1G52343	AT1G52343		transmembrane protein;(source:Araport11)
AT5G12030	2.55915	9.3483e-07	3.98765e-06				AT1G52400	BGLU18	beta glucosidase 18	beta glucosidase 18;(source:Araport11)	encodes a member of glycosyl hydrolase family 1, located in inducible ER bodies which were formed after wounding, required in inducible ER body formation The mRNA is cell-to-cell mobile.	beta glucosidase 18	ATBG1, BGL1, BGLU18
AT1G62540	2.55802	8.66871e-24	4.38247e-22				AT1G52565	AT1G52565		cytochrome P450 family protein;(source:Araport11)
AT3G28007	2.55797	9.03337e-15	1.41402e-13				AT1G52800	AT1G52800		2-oxoglutarate (2OG) and Fe(II)-dependent oxygenase superfamily protein;(source:Araport11)		2-oxoglutarate (2OG) and Fe(II)-dependent oxygenase superfamily protein
AT3G02480	2.55715	3.97662e-08	2.14701e-07				AT1G52820	AT1G52820		2-oxoglutarate (2OG) and Fe(II)-dependent oxygenase superfamily protein;(source:Araport11)		2-oxoglutarate (2OG) and Fe(II)-dependent oxygenase superfamily protein
AT5G48400	2.55051	3.38698e-15	5.63573e-14				AT1G52830	IAA6	indole-3-acetic acid 6	indole-3-acetic acid 6;(source:Araport11)	An extragenic dominant suppressor of the hy2 mutant phenotype. Also exhibits aspects of constitutive photomorphogenetic phenotype in the absence of hy2. Mutants have dominant leaf curling phenotype shortened hypocotyls and reduced apical hook. Induced by indole-3-acetic acid.	indole-3-acetic acid 6	IAA6, SHY1
AT2G32210	2.54853	1.39233e-16	2.81558e-15				AT1G52855	AT1G52855		hypothetical protein;(source:Araport11)
AT5G24780	2.5483	3.60672e-09	2.33652e-08				AT1G52870	AT1G52870		Peroxisomal membrane 22 kDa (Mpv17/PMP22) family protein;(source:Araport11)		Peroxisomal membrane 22 kDa (Mpv17/PMP22) family protein
AT5G53820	2.54679	4.31352e-20	1.37694e-18				AT1G52880	NAM	NO APICAL MERISTEM	NAC (No Apical Meristem) domain transcriptional regulator superfamily protein;(source:Araport11)	Transcription factor with a NAC domain. Homologous to the petunia gene NAM which is required for the development of the shoot. Expressed in the embryo.	NAC (No Apical Meristem) domain transcriptional regulator superfamily protein	ANAC018, ATNAM, NAM, NARS2
AT2G01880	2.54335	5.09383e-26	3.25205e-24				AT1G52890	NAC019	NAC domain containing protein 19	NAC domain containing protein 19;(source:Araport11)	encodes a NAC transcription factor whose expression is induced by drought, high salt, and abscisic acid. This gene binds to ERD1 promoter in vitro.	NAC domain containing protein 19	ANAC019, ANAC19, NAC019
AT4G23600	2.54109	1.68313e-10	1.37169e-09				AT1G52940	PAP5	purple acid phosphatase 5	purple acid phosphatase 5;(source:Araport11)		purple acid phosphatase 5	ATPAP5, PAP5
AT5G06530	2.54107	5.85373e-19	1.6149e-17				AT1G53100	AT1G53100		Core-2/I-branching beta-1,6-N-acetylglucosaminyltransferase family protein;(source:Araport11)		Core-2/I-branching beta-1,6-N-acetylglucosaminyltransferase family protein
AT1G61610	2.53499	1.85617e-05	6.18295e-05				AT1G53160	SPL4	squamosa promoter binding protein-like 4	squamosa promoter binding protein-like 4;(source:Araport11)	Encodes a member of the SPL (squamosa-promoter binding protein-like)gene family, a novel gene family encoding DNA binding proteins and putative transcription factors. Contains the SBP-box, which encodes the SBP-domain, required and sufficient for interaction with DNA. It is involved in regulation of flowering and vegetative phase change. Its temporal expression is regulated by the microRNA miR156…	squamosa promoter binding protein-like 4	FTM6, SPL4
AT2G25625	2.53376	5.03636e-38	8.31472e-36				AT1G53250	AT1G53250		histone-lysine N-methyltransferase, H3 lysine-79 specific-like protein;(source:Araport11)
AT3G05858	2.52972	6.67207e-10	4.93407e-09				AT1G53260	AT1G53260		hypothetical protein;(source:Araport11)
AT4G28088	2.52837	0.00850658	0.0162503				AT1G53310	PPC1	phosphoenolpyruvate carboxylase 1	phosphoenolpyruvate carboxylase 1;(source:Araport11)	Encodes one of four Arabidopsis phosphoenolpyruvate carboxylase proteins.Plays an important role in carbon and nitrogen metabolism.	phosphoenolpyruvate carboxylase 1	ATPEPC1, ATPPC1, PEPC1, PPC1
AT5G13930	2.52554	8.27229e-24	4.21229e-22				AT1G53490	HEI10	homolog of human HEI10 ( Enhancer of cell Invasion No.10)	RING/U-box superfamily protein;(source:Araport11)	Encodes HEI10, a RING finger-containing protein. HEI10 belongs to a group of proteins well conserved among species known as ZMM. Required for class I crossover formation. The mRNA is cell-to-cell mobile.	RING/U-box superfamily protein	HEI10
AT1G72890	2.52371	3.33282e-47	9.14664e-45				AT1G53540	AT1G53540		HSP20-like chaperones superfamily protein;(source:Araport11)	Member of the class I small heat-shock protein (sHSP) family, which accounts for the majority of sHSPs in maturing seeds	HSP20-like chaperones superfamily protein	HSP17.6C
AT1G58320	2.52276	1.77532e-14	2.67208e-13				AT1G53610	AT1G53610		transmembrane protein;(source:Araport11)
AT1G17380	2.52212	3.61723e-08	1.96502e-07				AT1G53620	AT1G53620		transmembrane protein;(source:Araport11)
AT1G09350	2.52148	4.13344e-11	3.71219e-10				AT1G53625	AT1G53625		hypothetical protein;(source:Araport11)
AT5G13220	2.51859	1.08238e-09	7.71169e-09				AT1G53633	AT1G53633		hypothetical protein;(source:Araport11)
AT3G60140	2.51574	1.01697e-08	6.0551e-08				AT1G53660	AT1G53660		nodulin MtN21 /EamA-like transporter family protein;(source:Araport11)	Nucleotide/sugar transporter family protein	nodulin MtN21 /EamA-like transporter family protein
AT3G48240	2.51091	3.33023e-09	2.16804e-08				AT1G53708	RTFL9	ROTUNDIFOLIA like 9	ROTUNDIFOLIA like 9;(source:Araport11)		ROTUNDIFOLIA like 9	RTFL9
AT1G69880	2.50355	2.31251e-08	1.30074e-07				AT1G53800	AT1G53800		muscle M-line assembly protein;(source:Araport11)
AT3G61400	2.50237	0.00287035	0.00610223				AT1G53940	GLIP2	GDSL-motif lipase 2	GDSL-motif lipase 2;(source:Araport11)	Encodes a lipase, has in vitro lipase activity with p-nitrophenyl acetate and p-nitrophenyl butyrate, gene expression induced by hormones, negatively regulates auxin signaling, involved in disease resistance	GDSL-motif lipase 2	GLIP2
AT5G55460	2.49737	4.34013e-09	2.76502e-08				AT1G53950	AT1G53950		ubiquitin-40S ribosomal S27a-like protein;(source:Araport11)		Ubiquitin-like superfamily protein
AT1G48000	2.49682	4.87368e-28	3.80039e-26				AT1G53980	AT1G53980		Ubiquitin-like superfamily protein;(source:Araport11)		Ubiquitin-like superfamily protein
AT4G17470	2.49663	1.38256e-06	5.71574e-06				AT1G54040	ESP	epithiospecifier protein	epithiospecifier protein;(source:Araport11)	Epithiospecifier protein, interacts with WRKY53. Involved in pathogen resistance and leaf senescence.	epithiospecifier protein	ESP, ESR, TASTY
AT5G24210	2.49394	1.42969e-11	1.37641e-10				AT1G54095	AT1G54095		DUF1677 family protein, putative (DUF1677);(source:Araport11)		Protein of unknown function (DUF1677)
AT2G45760	2.49339	1.28268e-06	5.33993e-06				AT1G54160	NF-YA5	nuclear factor Y, subunit A5	nuclear factor Y, subunit A5;(source:Araport11)	Encodes a member of the CCAAT-binding transcription factor (CBF-B/NF-YA) family. Expression is upregulated in response to ABA and drought. This regulation appears to be mediated by MIR169A which is downregulated in response to drought. NFYA5 is a target of MIR169A. Loss of function mutations are hypersensitive to drought.	nuclear factor Y, subunit A5	NF-YA5, NFYA5
AT5G66815	2.4894	4.44278e-07	2.00266e-06				AT1G54530	AT1G54530		Calcium-binding EF hand family protein;(source:Araport11)		Calcium-binding EF hand family protein
AT1G56240	2.48863	2.80475e-10	2.20089e-09				AT1G54540	AT1G54540		Late embryogenesis abundant (LEA) hydroxyproline-rich glycoprotein family;(source:Araport11)		Late embryogenesis abundant (LEA) hydroxyproline-rich glycoprotein family	NHL4
AT3G28600	2.48232	0.000219358	0.000593227				AT1G54570	PES1	phytyl ester synthase 1	Esterase/lipase/thioesterase family protein;(source:Araport11)	Encodes a protein with phytyl ester synthesis and diacylglycerol acyltransferase activities that is involved in the deposition of free phytol and free fatty acids in the form of phytyl esters in chloroplasts, a process involved in maintaining the integrity of the photosynthetic membrane during abiotic stress and senescence.	Esterase/lipase/thioesterase family protein	PES1
AT3G01900	2.48008	7.7918e-18	1.87749e-16				AT1G54575	AT1G54575		hypothetical protein;(source:Araport11)
AT5G59670	2.4758	5.46482e-07	2.42917e-06				AT1G54740	AT1G54740		FANTASTIC four-like protein (DUF3049);(source:Araport11)		Protein of unknown function (DUF3049)
AT1G67810	2.46707	8.85009e-35	1.12663e-32				AT1G54890	AT1G54890		Late embryogenesis abundant (LEA) protein-like protein;(source:Araport11)		Late embryogenesis abundant (LEA) protein-related
AT1G58280	2.467	7.33329e-38	1.16517e-35				AT1G55020	LOX1	lipoxygenase 1	lipoxygenase 1;(source:Araport11)	lipoxygenase, a defense gene conferring resistance Xanthomonas campestris The mRNA is cell-to-cell mobile.	lipoxygenase 1	ATLOX1, LOX1
AT3G02870	2.46344	1.62867e-53	5.73619e-51				AT1G55210	AT1G55210		Disease resistance-responsive (dirigent-like protein) family protein;(source:Araport11)		Disease resistance-responsive (dirigent-like protein) family protein
AT3G22740	2.46281	4.80071e-14	6.86391e-13				AT1G55230	AT1G55230		proteinase inhibitor I4, serpin (DUF716);(source:Araport11)		Family of unknown function (DUF716)
AT4G38000	2.45264	0.00335733	0.00704399				AT1G55350	DEK1	DEFECTIVE KERNEL 1	calpain-type cysteine protease family;(source:Araport11)	Similar to maize DEK1, a gene encoding a membrane protein of the calpain gene superfamily required for aleurone cell development in the endosperm of maize grains. A key component of the embryonic L1 cell-layer specification pathway. It localizes to membranes and undergoes intramolecular autolytic cleavage events that release the calpain domain into the cytoplasm.	calpain-type cysteine protease family	ATDEK1, DEK1, EMB1275, EMB80
AT4G37850	2.45061	0.00369335	0.00766979				AT1G55365	AT1G55365		hypothetical protein;(source:Araport11)
AT2G44290	2.44909	3.43136e-12	3.65113e-11				AT1G55370	NDF5	NDH-dependent cyclic electron flow 5	NDH-dependent cyclic electron flow 5;(source:Araport11)		NDH-dependent cyclic electron flow 5	NDF5
AT1G28190	2.44711	1.76877e-26	1.18659e-24				AT1G55380	AT1G55380		Cysteine/Histidine-rich C1 domain family protein;(source:Araport11)		Cysteine/Histidine-rich C1 domain family protein
AT2G35730	2.44579	2.73974e-15	4.61692e-14				AT1G55490	CPN60B	chaperonin 60 beta	chaperonin 60 beta;(source:Araport11)	encodes the beta subunit of the chloroplast chaperonin 60, a homologue of bacterial GroEL. Mutants in this gene develops lesions on its leaves, expresses systemic acquired resistance (SAR) and develops accelerated cell death to heat shock stress. The protein has molecular chaperone activity for suppressing protein aggregation in vitro.	chaperonin 60 beta	CPN60B, Cpn60beta1, CPNB1, LEN1
AT4G08555	2.44448	1.66895e-23	8.16393e-22				AT1G55540	LNO1	LONO 1	Nuclear pore complex protein;(source:Araport11)		Nuclear pore complex protein	emb1011, LNO1
AT4G10500	2.44104	8.56686e-07	3.67808e-06				AT1G55790	AT1G55790		ferredoxin-fold anticodon-binding domain protein;(source:Araport11)		Domain of unknown function (DUF2431)
AT3G51860	2.43518	1.11056e-66	8.38158e-64				AT1G55860	UPL1	ubiquitin-protein ligase 1	LOW protein: E3 ubiquitin ligase-like protein;(source:Araport11)	encodes a ubiquitin-protein ligase containing a HECT domain. There are six other HECT-domain UPLs in Arabidopsis.	ubiquitin-protein ligase 1	UPL1
AT3G52190	2.43283	7.23382e-135	7.64326e-131				AT1G55910	ZIP11	zinc transporter 11 precursor	zinc transporter 11 precursor;(source:Araport11)	member of Putative zinc transporter ZIP2 - like family	zinc transporter 11 precursor	ZIP11
AT3G60540	2.42868	2.99445e-14	4.37915e-13				AT1G55920	SERAT2;1	serine acetyltransferase 2;1	serine acetyltransferase 2;(source:Araport11)	Encodes a chloroplast/cytosol localized serine O-acetyltransferase involved in sulfur assimilation and cysteine biosynthesis. Expressed in the vascular system. The mRNA is cell-to-cell mobile.	serine acetyltransferase 2;1	AtSAT1, ATSERAT2;1, SAT1, SAT5, SERAT2;1
AT1G15040	2.42215	4.60075e-09	2.92224e-08				AT1G56010	NAC1	NAC domain containing protein 1	NAC domain containing protein 1;(source:Araport11)	Encodes a transcription factor involved auxin-mediated lateral root formation. Acts downstream of TIR1 and is regulated post-transcriptionally by miRNA164 and by SINAT5-dependent ubiquitination.	NAC domain containing protein 1	anac021, ANAC022, NAC1
AT5G36220	2.41995	2.67247e-17	5.95096e-16				AT1G56060	AT1G56060		cysteine-rich/transmembrane domain protein B;(source:Araport11)	CYSTM3 is a mitochondrial protein that is induced by salt stress and is a negative regulator of salt stress.		AthCYSTM3
AT4G21380	2.41931	2.38253e-07	1.12483e-06				AT1G56160	MYB72	myb domain protein 72	myb domain protein 72;(source:Araport11)	Encodes a member of the R2R3 transcription factor gene family that is involved in mediating induced systemic resistance. Genetic analysis of loss of function mutants and overexpressor lines indicates MYB72 is necessary but not sufficient for ISR.Interacts in vivo with EIL3.	myb domain protein 72	ATMYB72, MYB72
AT1G24575	2.4192	8.83012e-34	1.04245e-31				AT1G56170	NF-YC2	nuclear factor Y, subunit C2	nuclear factor Y, subunit C2;(source:Araport11)	Encodes a protein with similarity to a subunit of the CCAAT promoter motif binding complex of yeast.One of two members of this class (HAP5B) and expressed in vegetative and reproductive tissues. Involved in the regulation of response to nutrient levels.	nuclear factor Y, subunit C2	ATHAP5B, HAP5B, NF-YC2
AT5G39670	2.41762	9.20366e-09	5.52534e-08				AT1G56240	PP2-B13	phloem protein 2-B13	phloem protein 2-B13;(source:Araport11)		phloem protein 2-B13	AtPP2-B13, PP2-B13
AT1G71520	2.41737	1.54474e-06	6.31277e-06				AT1G56250	PP2-B14	phloem protein 2-B14	phloem protein 2-B14;(source:Araport11)	Encodes an F-box protein that can functionally replace VirF, regulating levels of the VirE2 and VIP1 proteins via a VBF-containing SCF complex. It is thought to be involved in DNA integration and T-DNA degradation.	phloem protein 2-B14	AtPP2-B14, PP2-B14, VBF
AT5G49620	2.41638	2.4409e-15	4.1331e-14				AT1G56280	DI19	drought-induced 19	drought-induced 19;(source:Araport11)	Encodes a gene whose transcript level in root and leaves increases to progressive drought stress. The increase in transcript level is independent from abscisic acid level. Sequence is not similar to any protein of known function. It appears to be a member of plant-specific gene family. It's phosphorylated by AtCPK11 in a Ca(2+)-dependent manner at Thr105 and Ser107 within the AtDi19 bipartite nuc…	drought-induced 19	ATDI19, DI19
AT5G01300	2.41512	0.000213226	0.000578123				AT1G56320	AT1G56320		hypothetical protein;(source:Araport11)
AT2G23680	2.41373	1.42236e-15	2.49439e-14				AT1G56430	NAS4	nicotianamine synthase 4	nicotianamine synthase 4;(source:Araport11)	Encodes a protein with nicotianamine synthase activity.	nicotianamine synthase 4	ATNAS4, NAS4
AT4G33030	2.41051	7.56442e-58	3.71747e-55				AT1G56600	GolS2	galactinol synthase 2	galactinol synthase 2;(source:Araport11)	GolS2 is a galactinol synthase that catalyzes the formation of galactinol from UDP-galactose and myo-inositol. GolS2 transcript levels rise in response to methyl viologen, an oxidative damage-inducing agent. Plants over-expressing GolS2 have increased tolerance to salt, chilling, and high-light stress.	galactinol synthase 2	AtGolS2, GolS2
AT1G47990	2.40946	2.23087e-11	2.09245e-10				AT1G56650	PAP1	production of anthocyanin pigment 1	production of anthocyanin pigment 1;(source:Araport11)	Encodes a putative MYB domain containing transcription factor involved in anthocyanin metabolism and radical scavenging. Essential for the sucrose-mediated expression of the dihydroflavonol reductase gene. Auxin and ethylene responsiveness of PAP1 transcription is lost in myb12 mutants. Interacts with JAZ proteins to regulate anthocyanin accumulation.	production of anthocyanin pigment 1	ATMYB75, AtPAP1, MYB75, PAP1, SIAA1
AT2G32960	2.4078	4.80049e-35	6.22355e-33				AT1G56710	AT1G56710		Pectin lyase-like superfamily protein;(source:Araport11)		Pectin lyase-like superfamily protein	PGL1
AT4G11910	2.4075	7.56605e-12	7.64638e-11				AT1G57570	AT1G57570		Mannose-binding lectin superfamily protein;(source:Araport11)		Mannose-binding lectin superfamily protein
AT5G39110	2.40559	1.73006e-13	2.27644e-12				AT1G57630	AT1G57630		Toll-Interleukin-Resistance (TIR) domain family protein;(source:Araport11)		Toll-Interleukin-Resistance (TIR) domain family protein
AT1G16730	2.40443	6.2125e-23	2.88533e-21				AT1G57650	AT1G57650		ATP binding protein;(source:Araport11)		ATP binding
AT4G09820	2.40318	1.54152e-22	6.80073e-21				AT1G57770	AT1G57770		FAD/NAD(P)-binding oxidoreductase family protein;(source:Araport11)		FAD/NAD(P)-binding oxidoreductase family protein
AT2G27389	2.40001	1.09614e-19	3.31382e-18				AT1G58007	AT1G58007		multidrug resistance protein;(source:Araport11)
AT5G49525	2.39758	3.51515e-22	1.49161e-20				AT1G58170	AT1G58170		Disease resistance-responsive (dirigent-like protein) family protein;(source:Araport11)		Disease resistance-responsive (dirigent-like protein) family protein
AT4G25160	2.39256	2.16274e-27	1.57055e-25				AT1G58225	AT1G58225		hypothetical protein;(source:Araport11)
AT4G37060	2.39152	0.0179534	0.0316819				AT1G58230	AT1G58230		binding protein;(source:Araport11)		binding	BCHB
AT3G08970	2.38591	3.38429e-20	1.10196e-18				AT1G58250	SAB	SABRE	HYPERSENSITIVE TO PI STARVATION 4;(source:Araport11)	SABRE, putative gene of unknown function, homologous to maize apt1 gene. Required for normal cell expansion in the root cortex. The sabre mutation results in abnormal cell expansion. Encodes a rare message; very low level of expression was detected in roots and shoots.	Golgi-body localisation protein domain ;RNA pol II promoter Fmp27 protein domain	HPS4, SAB
AT5G67310	2.38491	0.000304136	0.000798881				AT1G58280	AT1G58280		Phosphoglycerate mutase family protein;(source:Araport11)		Phosphoglycerate mutase family protein
AT2G19900	2.38457	2.36997e-13	3.05193e-12				AT1G58300	HO4	heme oxygenase 4	heme oxygenase 4;(source:Araport11)	Encodes a member (HO4) of the heme oxygenase family.	heme oxygenase 4	HO4
AT5G40210	2.38123	2.27475e-15	3.87662e-14				AT1G58320	AT1G58320		PLAC8 family protein;(source:Araport11)		PLAC8 family protein
AT2G18690	2.38099	3.72294e-09	2.4015e-08				AT1G58330	ZW2		transcription factor-like protein;(source:Araport11)		transcription factor-related	ZW2
AT5G39150	2.38081	0.00173816	0.00389097				AT1G58370	RXF12		glycosyl hydrolase family 10 protein / carbohydrate-binding domain-containing protein;(source:Araport11)	Encodes a protein with xylanase activity.	glycosyl hydrolase family 10 protein / carbohydrate-binding domain-containing protein	ATXYN1, RXF12
AT3G11402	2.37811	0.00136277	0.00312411				AT1G58420	AT1G58420		Uncharacterized conserved protein UCP031279;(source:Araport11)		Uncharacterised conserved protein UCP031279
AT4G21840	2.37716	2.267e-15	3.86652e-14				AT1G58807	AT1G58807		Disease resistance protein (CC-NBS-LRR class) family;(source:Araport11)		Disease resistance protein (CC-NBS-LRR class) family
AT2G44578	2.37621	2.26807e-13	2.93322e-12				AT1G59218	AT1G59218		Disease resistance protein (CC-NBS-LRR class) family;(source:Araport11)	Similar to disease resistance proteins.	Disease resistance protein (CC-NBS-LRR class) family	RPP13
AT1G26240	2.37394	3.19667e-07	1.47849e-06				AT1G59640	BPEp	BIG PETAL P	transcription factor BIG PETAL P (BPE);(source:Araport11)	A basic helix-loop-helix encoding gene (BIGPETAL, BPE) involved in the control of petal size. BPE is expressed via two mRNAs derived from an alternative splicing event. The BPEub (AT1G59640.1)transcript is expressed ubiquitously, whereas the BPEp (AT1G59640.2) transcript is preferentially expressed in petals. Plants that lack the petal-expressed variant BPEp have larger petals as a result of incr…	BIG PETAL P	BPE, BPEp, BPEub, ZCW32
AT2G37880	2.36928	1.91396e-09	1.30093e-08				AT1G59700	GSTU16	glutathione S-transferase TAU 16	glutathione S-transferase TAU 16;(source:Araport11)	Encodes glutathione transferase belonging to the tau class of GSTs. Naming convention according to Wagner et al. (2002). The mRNA is cell-to-cell mobile.	glutathione S-transferase TAU 16	ATGSTU16, GSTU16
AT3G11010	2.36642	1.81538e-06	7.3183e-06				AT1G59720	CRR28	CHLORORESPIRATORY REDUCTION28	Tetratricopeptide repeat (TPR)-like superfamily protein;(source:Araport11)	Pentatricopeptide Repeat Protein containing the DYW motif. Required for editing of multiple plastid transcripts. Endonuclease activity.	Tetratricopeptide repeat (TPR)-like superfamily protein	CRR28
AT5G48175	2.36569	2.35196e-15	3.98889e-14				AT1G59725	AT1G59725		DNAJ heat shock family protein;(source:Araport11)		DNAJ heat shock family protein
AT3G08870	2.36228	3.14932e-12	3.37825e-11				AT1G59730	TH7	thioredoxin H-type 7	thioredoxin H-type 7;(source:Araport11)	Thioredoxin H-type 7 , oxidoreductase located in cytosol and ER. Interacts with GPT1.	thioredoxin H-type 7	ATH7, TH7
AT1G05650	2.36006	0.00592015	0.0117646				AT1G59950	AT1G59950		NAD(P)-linked oxidoreductase superfamily protein;(source:Araport11)		NAD(P)-linked oxidoreductase superfamily protein
AT4G35190	2.35817	6.08712e-16	1.13333e-14				AT1G59990	EMB3108	EMBRYO DEFECTIVE 3108	DEA(D/H)-box RNA helicase family protein;(source:Araport11)		DEA(D/H)-box RNA helicase family protein	EMB3108, HS3, RH22
AT5G08790	2.3557	1.35418e-37	2.10415e-35				AT1G60050	UMAMIT35	Usually multiple acids move in and out Transporters 35	Nodulin MtN21 /EamA-like transporter family protein;(source:Araport11)	nodulin MtN21-like transporter family protein	Nodulin MtN21 /EamA-like transporter family protein	UMAMIT35
AT3G50610	2.35273	3.27945e-07	1.51346e-06				AT1G60110	AT1G60110		Mannose-binding lectin superfamily protein;(source:Araport11)		Mannose-binding lectin superfamily protein
AT4G12290	2.35244	1.95766e-30	1.90642e-28				AT1G60230	AT1G60230		Radical SAM superfamily protein;(source:Araport11)		Radical SAM superfamily protein
AT1G21528	2.35167	4.57415e-05	0.000141181				AT1G60270	BGLU6	beta glucosidase 6	beta glucosidase 6;(source:Araport11)		beta glucosidase 6	BGLU6
AT5G24150	2.34881	4.42397e-07	1.99546e-06				AT1G60450	GolS7	galactinol synthase 7	galactinol synthase 7;(source:Araport11)	Predicted to encode a galactinol synthase.	galactinol synthase 7	AtGolS7, GolS7
AT3G08040	2.348	1.37209e-38	2.30119e-36				AT1G60470	GolS4	galactinol synthase 4	galactinol synthase 4;(source:Araport11)	Predicted to encode a galactinol synthase.	galactinol synthase 4	AtGolS4, GolS4
AT1G19250	2.34735	0.000117883	0.000336228				AT1G60600	ABC4	ABERRANT CHLOROPLAST DEVELOPMENT 4	UbiA prenyltransferase family protein;(source:Araport11)	Encodes a protein similar to 1,4-dihydroxy-2-naphthoic acid phytyltransferase involved in phylloquinone and plastoquinone biosynthesis. Mutants are pale green and heterotrophic with defects in photosynthetic electron transport.	UbiA prenyltransferase family protein	ABC4
AT3G52780	2.34728	4.67798e-05	0.000144167				AT1G60730	AT1G60730		NAD(P)-linked oxidoreductase superfamily protein;(source:Araport11)		NAD(P)-linked oxidoreductase superfamily protein
AT2G46440	2.34664	1.05727e-10	8.89064e-10				AT1G60740	AT1G60740		Thioredoxin superfamily protein;(source:Araport11)		Thioredoxin superfamily protein
AT3G46080	2.34502	1.33238e-08	7.78465e-08				AT1G60750	AT1G60750		NAD(P)-linked oxidoreductase superfamily protein;(source:Araport11)		NAD(P)-linked oxidoreductase superfamily protein
AT4G26950	2.33938	1.8592e-08	1.05956e-07				AT1G60960	IRT3	iron regulated transporter 3	iron regulated transporter 3;(source:Araport11)	Encodes a plasma membrane localized zinc/iron transporter.	iron regulated transporter 3	ATIRT3, IRT3
AT2G18050	2.33727	1.40536e-29	1.26375e-27				AT1G60989	SCRL7	SCR-like 7	SCR-like 7;(source:Araport11)	Encodes a member of a family of small, secreted, cysteine rich proteins with sequence similarity to SCR (S locus cysteine-rich protein).	SCR-like 7	SCRL7
AT2G46430	2.33066	7.15593e-12	7.27015e-11				AT1G61120	TPS04	terpene synthase 04	terpene synthase 04;(source:Araport11)	Encodes a geranyllinalool synthase that produces a precursor to TMTT, a volatile plant defense C16-homoterpene. GES transcript levels rise in response to alamethicin, a fungal peptide mixture that damages membranes. This transcriptional response is blocked in JA biosynthetic and JA signaling mutants, but GES transcript levels still rise in response to alamethicin in mutants with salicylic acid an…	terpene synthase 04	GES, TPS04, TPS4
AT2G47950	2.32304	8.79289e-14	1.20735e-12				AT1G61390	AT1G61390		S-locus lectin protein kinase family protein;(source:Araport11)		S-locus lectin protein kinase family protein
AT5G65158	2.32245	1.43036e-07	7.04086e-07				AT1G61410	AT1G61410		DNA double-strand break repair and VJ recombination XRCC4;(source:Araport11)		DNA double-strand break repair and VJ recombination XRCC4
AT3G16390	2.31911	8.22134e-20	2.54741e-18				AT1G61440	AT1G61440		S-locus lectin protein kinase family protein;(source:Araport11)		S-locus lectin protein kinase family protein
AT3G63380	2.31441	5.14824e-15	8.31877e-14				AT1G61610	AT1G61610		S-locus lectin protein kinase family protein;(source:Araport11)		S-locus lectin protein kinase family protein
AT5G43570	2.31364	1.50459e-11	1.4426e-10				AT1G61750	AT1G61750		Receptor-like protein kinase-related family protein;(source:Araport11)		Receptor-like protein kinase-related family protein
AT1G69720	2.30182	1.03886e-08	6.17182e-08				AT1G61800	GPT2	glucose-6-phosphate/phosphate translocator 2	glucose-6-phosphate/phosphate translocator 2;(source:Araport11)	glucose6-Phosphate/phosphate transporter 2. Expression is upregulated in the shoot of cax1/cax3 mutant. The mRNA is cell-to-cell mobile.	glucose-6-phosphate/phosphate translocator 2	ATGPT2, GPT2
AT2G27180	2.30128	6.64168e-10	4.91428e-09				AT1G61840	AT1G61840		Cysteine/Histidine-rich C1 domain family protein;(source:Araport11)		Cysteine/Histidine-rich C1 domain family protein
AT1G70270	2.2997	0.000468071	0.0011843				AT1G62045	AT1G62045		ankyrin repeat protein;(source:Araport11)
AT1G70810	2.29952	2.73721e-30	2.64122e-28				AT1G62180	2002-04-01	5'adenylylphosphosulfate reductase 2	5adenylylphosphosulfate reductase 2;(source:Araport11)	encodes a adenosine 5'-phosphosulfate reductase, involved in sulfate assimilation. Is a major effect locus for natural variation of shoot sulfate content in Arabidopsis.	5'adenylylphosphosulfate reductase 2	APR2, APSR, ATAPR2, PRH, PRH43
AT5G66780	2.29219	4.99648e-07	2.23131e-06				AT1G62225	AT1G62225		transmembrane protein;(source:Araport11)
AT1G11920	2.29041	0.0218042	0.037743				AT1G62280	SLAH1	SLAC1 homologue 1	SLAC1 homologue 1;(source:Araport11)	Encodes a protein with ten predicted transmembrane helices. The SLAH1 protein has similarity to the SLAC1 protein involved in ion homeostasis in guard cells. Although it is not expressed in guard cells, it can complement a slac1-2 mutant suggesting that it performs a similar function. SLAH1:GFP localizes to the plasma membrane.	SLAC1 homologue 1	SLAH1
AT2G20510	2.28981	0.000273827	0.000726127				AT1G62420	AT1G62420		DUF506 family protein (DUF506);(source:Araport11)		Protein of unknown function (DUF506)
AT4G37680	2.2897	5.08813e-64	3.36008e-61				AT1G62422	AT1G62422		hypothetical protein;(source:Araport11)
AT3G02840	2.28878	3.41012e-07	1.56726e-06				AT1G62500	AT1G62500		Bifunctional inhibitor/lipid-transfer protein/seed storage 2S albumin superfamily protein;(source:Araport11)		Bifunctional inhibitor/lipid-transfer protein/seed storage 2S albumin superfamily protein	DEG27
AT2G23110	2.28726	0.00153496	0.00347512				AT1G62510	AT1G62510		Bifunctional inhibitor/lipid-transfer protein/seed storage 2S albumin superfamily protein;(source:Araport11)	Expressed in the root cortex.	Bifunctional inhibitor/lipid-transfer protein/seed storage 2S albumin superfamily protein
AT2G19060	2.28349	6.03403e-06	2.20531e-05				AT1G62540	FMO GS-OX2	flavin-monooxygenase glucosinolate S-oxygenase 2	flavin-monooxygenase glucosinolate S-oxygenase 2;(source:Araport11)	belongs to the flavin-monooxygenase (FMO) family, encodes a glucosinolate S-oxygenase that catalyzes the conversion of methylthioalkyl glucosinolates to methylsulfinylalkyl glucosinolates The mRNA is cell-to-cell mobile.	flavin-monooxygenase glucosinolate S-oxygenase 2	FMO GS-OX2
AT1G52000	2.28253	1.56349e-05	5.29398e-05				AT1G62560	FMO GS-OX3	flavin-monooxygenase glucosinolate S-oxygenase 3	flavin-monooxygenase glucosinolate S-oxygenase 3;(source:Araport11)	belongs to the flavin-monooxygenase (FMO) family, encodes a glucosinolate S-oxygenase that catalyzes the conversion of methylthioalkyl glucosinolates to methylsulfinylalkyl glucosinolates The mRNA is cell-to-cell mobile.	flavin-monooxygenase glucosinolate S-oxygenase 3	FMO GS-OX3
AT5G19110	2.28095	6.01425e-11	5.2583e-10				AT1G62570	FMO GS-OX4	flavin-monooxygenase glucosinolate S-oxygenase 4	flavin-monooxygenase glucosinolate S-oxygenase 4;(source:Araport11)	belongs to the flavin-monooxygenase (FMO) family, encodes a glucosinolate S-oxygenase that catalyzes the conversion of methylthioalkyl glucosinolates to methylsulfinylalkyl glucosinolates The mRNA is cell-to-cell mobile.	flavin-monooxygenase glucosinolate S-oxygenase 4	FMO GS-OX4
AT5G64810	2.28054	1.0336e-07	5.21163e-07				AT1G62710	BETA-VPE	beta vacuolar processing enzyme	beta vacuolar processing enzyme;(source:Araport11)	Encodes a vacuolar processing enzyme belonging to a novel group of cysteine proteases that is expressed specifically in seeds and is essential for the proper processing of storage proteins.	beta vacuolar processing enzyme	AEP2, BETA-VPE, BETAVPE, LEG&#946;
AT2G43580	2.27935	6.40787e-06	2.32785e-05				AT1G62750	SCO1	SNOWY COTYLEDON 1	Translation elongation factor EFG/EF2 protein;(source:Araport11)	Nuclear encoded protein consists of the five domains conserved in EF-G proteins, with two GTP-binding sites in the first domain, and an additional transit peptide at the N-terminus. Localized in chloroplasts. Point mutation results in a delay in the onset of germination. At early developmental stage embryos still contain undifferentiated proplastids. The greening of cotyledons is severely impaire…	Translation elongation factor EFG/EF2 protein	ATSCO1, ATSCO1/CPEF-G, SCO1
AT3G13432	2.27857	2.20296e-15	3.76642e-14				AT1G62790	AT1G62790		Bifunctional inhibitor/lipid-transfer protein/seed storage 2S albumin superfamily protein;(source:Araport11)		Bifunctional inhibitor/lipid-transfer protein/seed storage 2S albumin superfamily protein	LTPG7
AT1G52040	2.27833	5.8459e-05	0.000176757				AT1G62840	AT1G62840		ankyrin repeat/KH domain protein (DUF1442);(source:Araport11)		Protein of unknown function (DUF1442)
AT1G48325	2.27813	4.66806e-09	2.9641e-08				AT1G62970	AT1G62970		Chaperone DnaJ-domain superfamily protein;(source:Araport11)	SDJ3 functions partially redundantly with SDJ1 and SDJ2 and interacts with SUVH1 and SUVH3 to form a SUVH-SDJ complex. The complex binds promoters with DNA methylation and mediates transcriptional activation of promoter methylated genes.	Chaperone DnaJ-domain superfamily protein	SDJ3
AT5G42930	2.27688	1.20269e-18	3.20899e-17				AT1G62980	EXPA18	expansin A18	expansin A18;(source:Araport11)	Alpha-expansin 18. Naming convention from the Expansin Working Group (Kende et al, 2004. Plant Mol Bio)	expansin A18	ATEXP18, ATEXPA18, ATHEXP ALPHA 1.25, EXP18, EXPA18
AT3G62990	2.27308	6.6167e-06	2.39959e-05				AT1G63055	AT1G63055		transmembrane protein;(source:Araport11)
AT1G58420	2.26559	2.35584e-10	1.87721e-09				AT1G63090	PP2-A11	phloem protein 2-A11	phloem protein 2-A11;(source:Araport11)		phloem protein 2-A11	AtPP2-A11, PP2-A11
AT1G14520	2.26354	4.27807e-12	4.48656e-11				AT1G63100	AT1G63100		GRAS family transcription factor;(source:Araport11)		GRAS family transcription factor	SCL28
AT1G07430	2.26149	5.87265e-07	2.59843e-06				AT1G63180	UGE3	UDP-D-glucose/UDP-D-galactose 4-epimerase 3	UDP-D-glucose/UDP-D-galactose 4-epimerase 3;(source:Araport11)	Encodes a protein with UDP-D-glucose 4-epimerase activity. Involved in pollen development.	UDP-D-glucose/UDP-D-galactose 4-epimerase 3	UGE3
AT4G23160	2.25726	0.000107767	0.000310095				AT1G63245	CLE14	CLAVATA3/ESR-RELATED 14	CLAVATA3/ESR-RELATED 14;(source:Araport11)	Member of a large family of putative ligands homologous to the Clavata3 gene. Consists of a single exon. Can not replace CLV3 function in vivo.	CLAVATA3/ESR-RELATED 14	CLE14
AT5G09980	2.25614	1.8209e-19	5.35179e-18				AT1G63680	MURE		ALBINO OR PALE-GREEN 13;(source:Araport11)	Encodes AtMurE, a homolog of the bacterial MurE that catalyze the ATP-dependent formation of UDP-N-acetylmuramic acid-tripeptide in bacterial peptidoglycan biosynthesis. Localized to plastids. AtMurE is involved in chloroplast biogenesis.	acid-amino acid ligases;ligases;ATP binding;ATP binding;ligases	APG13, ATMURE, MURE, PDE316
AT2G28210	2.25329	9.74741e-05	0.000283059				AT1G64100	AT1G64100		pentatricopeptide (PPR) repeat-containing protein;(source:Araport11)		pentatricopeptide (PPR) repeat-containing protein
AT1G13520	2.24904	5.00286e-15	8.1074e-14				AT1G64105	NAC027	NAC domain containing protein 27	NAC domain containing protein 27;(source:Araport11)		NAC domain containing protein 27	ANAC027, NAC027
AT1G76640	2.24881	0.000272442	0.000722908				AT1G64160	DIR5	dirigent protein 5	Disease resistance-responsive (dirigent-like protein) family protein;(source:Araport11)	Encodes a dirigent protein involved in the synthesis of (-)pinoresinol. Dirigent proteins impart stereoselectivity on the phenoxy radical coupling reaction yielding optically active lignans from two molecules of coniferyl alcohol.	Disease resistance-responsive (dirigent-like protein) family protein	AtDIR5, DIR5
AT4G23610	2.24519	0.000251039	0.000670242				AT1G64210	AT1G64210		Leucine-rich repeat protein kinase family protein;(source:Araport11)		Leucine-rich repeat protein kinase family protein
AT1G33102	2.24384	3.85197e-11	3.48011e-10				AT1G64310	AT1G64310		Tetratricopeptide repeat (TPR)-like superfamily protein;(source:Araport11)	Encodes a pentatricopeptide repeat (PPR) protein involved in RNA editing in mitochondria.	Tetratricopeptide repeat (TPR)-like superfamily protein	OTP71
AT4G01360	2.24336	7.9882e-07	3.44926e-06				AT1G64360	AT1G64360		hypothetical protein;(source:Araport11)	SAQR is a clade specific protein present in single copy in Arabidopsis.It's expression is increased during light induced oxidative stress ,drought stress and also during senescence. Promoter contains two AGL15 binding sites.		SAQR
AT2G47130	2.24306	6.09135e-26	3.84246e-24				AT1G64510	AT1G64510		Translation elongation factor EF1B/ribosomal protein S6 family protein;(source:Araport11)		Translation elongation factor EF1B/ribosomal protein S6 family protein	PRPS6
AT4G16260	2.24177	2.94708e-20	9.71571e-19				AT1G64590	AT1G64590		NAD(P)-binding Rossmann-fold superfamily protein;(source:Araport11)		NAD(P)-binding Rossmann-fold superfamily protein
AT1G67980	2.23922	2.81694e-06	1.09809e-05				AT1G64710	AT1G64710		GroES-like zinc-binding alcohol dehydrogenase family protein;(source:Araport11)		GroES-like zinc-binding dehydrogenase family protein
AT4G22212	2.23768	5.31242e-14	7.51419e-13				AT1G64790	ILA	ILITYHIA	ILITYHIA;(source:Araport11)	ILITHYIA (ILA) is a HEAT repeat protein involved in plant immunity. The gene is also involved in systemic acquired resistance induced by P. syringae expressing avrRps4. Loss-of-function mutants of ILA caused pleiotropic defects in the mutant plants. The mutant plants are smaller in size and the leaves are serrated and yellow to light green in color. Required for bacterium-triggered stomatal closu…	ILITYHIA	ILA, NOXY7
AT2G37430	2.23582	1.88755e-13	2.46525e-12				AT1G64940	CYP89A6	cytochrome P450, family 87, subfamily A, polypeptide 6	cytochrome P450, family 87, subfamily A, polypeptide 6;(source:Araport11)	member of CYP89A	cytochrome P450, family 87, subfamily A, polypeptide 6	CYP89A6
AT2G04515	2.23422	0.00697013	0.0136042				AT1G64950	CYP89A5	cytochrome P450, family 89, subfamily A, polypeptide 5	cytochrome P450, family 89, subfamily A, polypeptide 5;(source:Araport11)	member of CYP89A The mRNA is cell-to-cell mobile.	cytochrome P450, family 89, subfamily A, polypeptide 5	CYP89A5
AT5G64905	2.23224	1.59117e-11	1.5201e-10				AT1G64970	G-TMT	gamma-tocopherol methyltransferase	gamma-tocopherol methyltransferase;(source:Araport11)	gamma-tocopherol methyltransferase (g-TMT) mRNA, nuclear; mutant has Deficient in alpha and beta tocopherol; Accumulates gamma tocopherol in leaves	gamma-tocopherol methyltransferase	G-TMT, TMT1, VTE4
AT3G51240	2.23165	5.4612e-20	1.73023e-18				AT1G65060	4CL3	4-coumarate:CoA ligase 3	4-coumarate:CoA ligase 3;(source:Araport11)	encodes an isoform of 4-coumarate:CoA ligase (4CL), which is involved in the last step of the general phenylpropanoid pathway. mRNA levels are not induced in response to wounding or to fungal infection by P. parasitica. mRNA is expressed in flowers, to a lesser degree in mature leaves and siliques and marginally in seedling roots and bolting stems of mature plants. The catalytic efficiency was in…	4-coumarate:CoA ligase 3	4CL3
AT3G16330	2.23089	9.39971e-19	2.53684e-17				AT1G65300	AGL38	AGAMOUS-like 38	AGAMOUS-like 38;(source:Araport11)	Encodes PHERES2, a homolog of PHERES1. PHERES1 and PHERES2 are both target genes of the FIS Polycomb group complex but only PHERES1 is regulated by genomic imprinting, which is likely caused by the presence of repeat sequences in the proximity of the PHERES1 locus.	AGAMOUS-like 38	AGL38, PHE2
AT2G35980	2.23034	1.36892e-17	3.17889e-16				AT1G65390	PP2-A5	phloem protein 2 A5	phloem protein 2 A5;(source:Araport11)	Phloem Protein2 family gene encoding a two-domain protein containing predicted lectin and Toll/Interleukin-1 receptor domains, which is induced upon spider mite attack and improves the ability to defend against T. urticae by participating in the tight regulation of hormonal cross talk upon mite feeding.	phloem protein 2 A5	ATPP2-A5, PP2-A5
AT3G23870	2.229	1.33937e-20	4.62476e-19				AT1G65440	GTB1	global transcription factor group B1	global transcription factor group B1;(source:Araport11)	Related to yeast Spt6 protein, which functions as part of a protein complex in transcription initiation and also plays a role in chromatin structure / assembly. It encodes a putative WG/GW-repeat protein involved in the regulation of apical-basal polarity of embryo	global transcription factor group B1	GTB1, SPT6L
AT2G27190	2.22861	2.13589e-89	3.22397e-86				AT1G65480	FT	FLOWERING LOCUS T	PEBP (phosphatidylethanolamine-binding protein) family protein;(source:Araport11)	FT, together with LFY, promotes flowering and is antagonistic with its homologous gene, TERMINAL FLOWER1 (TFL1). Together with TSF, it plays an antagonistic role to TFL1 in the determination of inflorescence meristem identity. FT is expressed in leaves and is induced by long day treatment. Either the FT mRNA or protein is translocated to the shoot apex where it induces its own expression. Recent …	PEBP (phosphatidylethanolamine-binding protein) family protein	FT, RSB8
AT1G70900	2.2276	1.40941e-39	2.48198e-37				AT1G65481	AT1G65481		transmembrane protein;(source:Araport11)
AT4G13310	2.22695	8.12756e-06	2.90219e-05				AT1G65484	AT1G65484		transmembrane protein;(source:Araport11)	Secreted peptide which functions in plant growth and pathogen defense.		STMP3
AT1G24270	2.22396	5.70268e-06	2.09545e-05				AT1G65486	AT1G65486		transmembrane protein;(source:Araport11)	Secreted peptide which functions in plant growth and pathogen defense.		STMP4
AT5G13330	2.22373	5.01839e-21	1.83158e-19				AT1G65490	AT1G65490		transmembrane protein;(source:Araport11)	Secreted peptide which functions in plant growth and pathogen defense.		STMP5
AT5G20670	2.22165	2.94843e-09	1.93558e-08				AT1G65500	AT1G65500		transmembrane protein;(source:Araport11)	Secreted peptide which functions in plant growth and pathogen defense.		STMP6
AT3G23250	2.22162	5.61032e-11	4.92552e-10				AT1G65510	AT1G65510		transmembrane protein;(source:Araport11)	Secreted peptide which functions in plant growth and pathogen defense.		STMP7
AT1G21550	2.21646	7.45269e-12	7.54264e-11				AT1G65570	AT1G65570		Pectin lyase-like superfamily protein;(source:Araport11)	Encodes a glycosyl hydrolase 28 (GH28) family polygalacturonase (PG) protein. Involved in root cap development.	Pectin lyase-like superfamily protein	RCPG
AT5G56960	2.21592	0.0128871	0.0236562				AT1G65680	EXPB2	expansin B2	expansin B2;(source:Araport11)	member of BETA-EXPANSINS. Naming convention from the Expansin Working Group (Kende et al, 2004. Plant Mol Bio)	expansin B2	ATEXPB2, ATHEXP BETA 1.4, EXPB2
AT5G22540	2.21423	0.000189572	0.000519995				AT1G65690	AT1G65690		Late embryogenesis abundant (LEA) hydroxyproline-rich glycoprotein family;(source:Araport11)	Encodes NHL6 (NDR1/HIN1-like 6). Plays an important role in the abiotic stresses-induced ABA signaling and biosynthesis, particularly during seed germination and early seedling development.	Late embryogenesis abundant (LEA) hydroxyproline-rich glycoprotein family	NHL6
AT4G25810	2.21415	9.75325e-09	5.82769e-08				AT1G65790	RK1	receptor kinase 1	receptor kinase 1;(source:Araport11)	An alternatively spliced gene that encodes a functional transmembrane receptor serine/threonine kinase, alternate form may not have transmembrane domain.	receptor kinase 1	ARK1, RK1, SDK1
AT1G74010	2.21342	9.36978e-16	1.69959e-14				AT1G65800	RK2	receptor kinase 2	receptor kinase 2;(source:Araport11)	Encodes a putative receptor-like serine/threonine protein kinases that is similar to brassica self-incompatibility (S) locus. expressed in specifically in cotyledons, leaves, and sepals, in correlation with the maturation of these structures. Together with AtPUB9, it is required for auxin-mediated lateral root development under phosphate-starved conditions. The mRNA is cell-to-cell mobile.	receptor kinase 2	ARK2, AtARK2, RK2
AT2G22590	2.20667	1.88703e-08	1.07404e-07				AT1G65840	PAO4	polyamine oxidase 4	polyamine oxidase 4;(source:Araport11)	encodes a peroxisomal polyamine oxidase, involved in the back-conversion polyamine degradation pathway. Among the five polyamine oxidases in the Arabidopsis genome, PAO4 is the major isoform in root peroxisomes. The mRNA is cell-to-cell mobile.	polyamine oxidase 4	ATPAO4, PAO4
AT2G23010	2.20657	1.93445e-09	1.31359e-08				AT1G65860	FMO GS-OX1	flavin-monooxygenase glucosinolate S-oxygenase 1	flavin-monooxygenase glucosinolate S-oxygenase 1;(source:Araport11)	belongs to the flavin-monooxygenase (FMO) family, encodes a glucosinolate S-oxygenase that catalyzes the conversion of methylthioalkyl glucosinolates to methylsulfinylalkyl glucosinolates	flavin-monooxygenase glucosinolate S-oxygenase 1	FMO GS-OX1
AT1G65690	2.20581	1.37397e-29	1.2408e-27				AT1G65870	AT1G65870		Disease resistance-responsive (dirigent-like protein) family protein;(source:Araport11)		Disease resistance-responsive (dirigent-like protein) family protein
AT1G67856	2.20446	0.000163776	0.00045395				AT1G65890	AAE12	acyl activating enzyme 12	acyl activating enzyme 12;(source:Araport11)		acyl activating enzyme 12	AAE12
AT4G26890	2.20276	1.65611e-26	1.11455e-24				AT1G65970	TPX2	thioredoxin-dependent peroxidase 2	thioredoxin-dependent peroxidase 2;(source:Araport11)	thioredoxin-dependent peroxidase 2	thioredoxin-dependent peroxidase 2	TPX2
AT3G05790	2.20224	1.8709e-09	1.2737e-08				AT1G66060	AT1G66060		hypothetical protein (DUF577);(source:Araport11)		Family of unknown function (DUF577)
AT4G01895	2.20041	6.79738e-12	6.93588e-11				AT1G66090	AT1G66090		Disease resistance protein (TIR-NBS class);(source:Araport11)		Disease resistance protein (TIR-NBS class)
AT5G07990	2.19754	4.45169e-21	1.6389e-19				AT1G66160	CMPG1	CYS, MET, PRO, and GLY protein 1	CYS, MET, PRO, and GLY protein 1;(source:Araport11)		CYS, MET, PRO, and GLY protein 1	ATCMPG1, CMPG1
AT1G74590	2.19463	2.57861e-25	1.54805e-23				AT1G66180	AT1G66180		Eukaryotic aspartyl protease family protein;(source:Araport11)	The gene encodes a putative aspartyl protease (ASP). Its expression is induced in response to light and ascorbate. The mRNA is cell-to-cell mobile.	Eukaryotic aspartyl protease family protein
AT3G08720	2.19291	1.00123e-37	1.56726e-35				AT1G66230	MYB20	myb domain protein 20	myb domain protein 20;(source:Araport11)	Encodes a transcriptional regulator that directly activates lignin biosynthesis genes and phenylalanine biosynthesis genes during secondary wall formation.	myb domain protein 20	AtMYB20, MYB20
AT4G13230	2.19244	1.34737e-07	6.66181e-07				AT1G66270	BGLU21		Glycosyl hydrolase superfamily protein;(source:Araport11)	BGLU21 encodes a beta-glucosidase that has a high level of activity against the naturally occuring secondary metabolite scopolin. Recombinant BGLU21 produced in insect cells shows lower levels of activity using the structurally similar substrates esculin (33%) and 4-MU-glucoside (9%). BGLU21 is glycosylated in planta and has a C-terminal ER retention signal. Transcript analysis as well as protein…	Glycosyl hydrolase superfamily protein	BGLU21
AT5G22570	2.19232	0.00342459	0.00716797				AT1G66280	BGLU22		Glycosyl hydrolase superfamily protein;(source:Araport11)		Glycosyl hydrolase superfamily protein	BGLU22
AT3G04210	2.19187	2.26063e-16	4.45262e-15				AT1G66390	MYB90	myb domain protein 90	myb domain protein 90;(source:Araport11)	production of anthocyanin pigment 2 protein (PAP2)	myb domain protein 90	ATMYB90, MYB90, PAP2
AT4G22214	2.18808	7.71358e-08	3.97376e-07				AT1G66400	CML23	calmodulin like 23	calmodulin like 23;(source:Araport11)	Encodes a calmodulin-like protein. Regulates nitric oxide levels and transition to flowering.	calmodulin like 23	CML23
AT1G42980	2.18758	0.0404204	0.0655838				AT1G66460	AT1G66460		Protein kinase superfamily protein;(source:Araport11)		Protein kinase superfamily protein
AT2G31420	2.18747	0.00345174	0.00721414				AT1G66480	AT1G66480		plastid movement impaired 2;(source:Araport11)	Involved in chloroplast avoidance movement under intermediate and high light intensities; PADRE protein up-regulated after infection by S. sclerotiorun.	plastid movement impaired 2
AT3G28210	2.18039	3.90875e-15	6.44304e-14				AT1G66500	AT1G66500		Pre-mRNA cleavage complex II;(source:Araport11)		Pre-mRNA cleavage complex II
AT5G40000	2.17701	2.69638e-09	1.78508e-08				AT1G66550	WRKY67	WRKY DNA-binding protein 67	WRKY DNA-binding protein 67;(source:Araport11)	member of WRKY Transcription Factor; Group III	WRKY DNA-binding protein 67	ATWRKY67, WRKY67
AT3G50350	2.17674	7.60316e-35	9.73758e-33				AT1G66570	SUC7	sucrose-proton symporter 7	sucrose-proton symporter 7;(source:Araport11)		sucrose-proton symporter 7	ATSUC7, SUC7
AT1G45145	2.17416	4.38702e-24	2.33518e-22				AT1G66600	ABO3	ABA overly sensitive mutant 3	ABA overly sensitive mutant 3;(source:Araport11)	A member of WRKY Transcription Factor; Group III. Involved in the regulation of plant responses to ABA and drought stress.	ABA overly sensitive mutant 3	ABO3, ATWRKY63, WRKY63
AT5G42380	2.16901	3.12041e-06	1.20947e-05				AT1G66690	AT1G66690		S-adenosyl-L-methionine-dependent methyltransferases superfamily protein;(source:Araport11)	SABATH family methyltransferase.	S-adenosyl-L-methionine-dependent methyltransferases superfamily protein
AT3G21560	2.16896	8.60294e-22	3.4961e-20				AT1G66700	PXMT1		S-adenosyl-L-methionine-dependent methyltransferases superfamily protein;(source:Araport11)	A member of the Arabidopsis SABATH methyltransferase gene family. Encodes PXMT1, a methyltransferase that methylates 1,7-paraxanthine.	S-adenosyl-L-methionine-dependent methyltransferases superfamily protein	PXMT1
AT2G26560	2.16839	3.00688e-08	1.65515e-07				AT1G66780	AT1G66780		MATE efflux family protein;(source:Araport11)		MATE efflux family protein
AT1G22220	2.16771	1.28823e-29	1.16836e-27				AT1G66880	AT1G66880		Protein kinase superfamily protein;(source:Araport11)		Protein kinase superfamily protein
AT5G65280	2.16558	9.5579e-40	1.69729e-37				AT1G66920	AT1G66920		Protein kinase superfamily protein;(source:Araport11)		Protein kinase superfamily protein
AT1G62840	2.16262	2.9779e-05	9.55931e-05				AT1G66960	LUP5		Terpenoid cyclases family protein;(source:Araport11)		Terpenoid cyclases family protein	LUP5
AT3G19970	2.16071	1.21026e-25	7.43468e-24				AT1G67000	AT1G67000		Protein kinase superfamily protein;(source:Araport11)		Protein kinase superfamily protein
AT1G74210	2.16039	3.48039e-63	2.10136e-60				AT1G67120	AT1G67120		midasin-like protein;(source:Araport11)	Represents a homolog of the yeast MDN gene, which encodes a non-ribosomal protein involved in the maturation and assembly of the 60S ribosomal subunit. In Arabidopsis, it is essential for female gametogenesis progression.	ATPases;nucleotide binding;ATP binding;nucleoside-triphosphatases;transcription factor binding	AtMDN1, MDN1
AT5G35940	2.15528	2.21985e-14	3.29362e-13				AT1G67250	AT1G67250		Proteasome maturation factor UMP1;(source:Araport11)		Proteasome maturation factor UMP1	UMP1a
AT1G51090	2.15452	3.11582e-10	2.42965e-09				AT1G67265	RTFL21	ROTUNDIFOLIA like 21	ROTUNDIFOLIA like 21;(source:Araport11)		ROTUNDIFOLIA like 21	DVL3, RTFL21
AT2G38740	2.1522	1.6306e-42	3.51611e-40				AT1G67360	AT1G67360		Rubber elongation factor protein (REF);(source:Araport11)	Encodes a small rubber particle protein homolog. Plays dual roles as positive factors for tissue growth and development and in drought stress responses.	Rubber elongation factor protein (REF)	LDAP1, SRP1
AT1G56250	2.14938	4.15143e-06	1.57303e-05				AT1G67520	AT1G67520		lectin protein kinase family protein;(source:Araport11)		lectin protein kinase family protein
AT4G14020	2.14512	1.0282e-21	4.13078e-20				AT1G67600	AT1G67600		Acid phosphatase/vanadium-dependent haloperoxidase-related protein;(source:Araport11)		Acid phosphatase/vanadium-dependent haloperoxidase-related protein
AT1G54040	2.14335	1.12193e-06	4.71909e-06				AT1G67700	AT1G67700		multidrug resistance protein;(source:Araport11)			HHL1
AT5G65500	2.14317	1.5927e-11	1.52087e-10				AT1G67800	AT1G67800		Copine (Calcium-dependent phospholipid-binding protein) family;(source:Araport11)		Copine (Calcium-dependent phospholipid-binding protein) family	RGLG5
AT5G12340	2.14293	5.56172e-08	2.93605e-07				AT1G67810	SUFE2	sulfur E2	sulfur E2;(source:Araport11)	Encodes a protein capable of stimulating the cysteine desulfurase activity of CpNifS (AT1G08490) in vitro. SufE2:GFP localizes to the chloroplasts where it is likely to play a role in iron-sulfur cluster assembly. Transcript levels for this gene are high in the pollen relative to other organs based on RT-PCR analysis. The mRNA is cell-to-cell mobile.	sulfur E2	SUFE2
AT5G59220	2.14269	1.16439e-09	8.25149e-09				AT1G67820	AT1G67820		Protein phosphatase 2C family protein;(source:Araport11)		Protein phosphatase 2C family protein
AT3G45140	2.14258	3.70418e-09	2.39159e-08				AT1G67850	AT1G67850		lysine ketoglutarate reductase trans-splicing protein (DUF707);(source:Araport11)		Protein of unknown function (DUF707)
AT3G63050	2.14141	5.36964e-10	4.03966e-09				AT1G67856	AT1G67856		RING/U-box superfamily protein;(source:Araport11)		RING/U-box superfamily protein
AT5G09978	2.14063	7.82294e-18	1.88285e-16				AT1G67860	AT1G67860		transmembrane protein;(source:Araport11)
AT1G54095	2.13713	8.17768e-11	6.99355e-10				AT1G67865	AT1G67865		hypothetical protein;(source:Araport11)
AT1G07160	2.13479	1.78555e-05	5.9665e-05				AT1G67900	AT1G67900		Phototropic-responsive NPH3 family protein;(source:Araport11)		Phototropic-responsive NPH3 family protein
AT1G17170	2.1336	3.18887e-28	2.54291e-26				AT1G67920	AT1G67920		hypothetical protein;(source:Araport11)
AT3G11230	2.13318	7.97469e-64	5.1067e-61				AT1G67980	CCOAMT	caffeoyl-CoA 3-O-methyltransferase	caffeoyl-CoA 3-O-methyltransferase;(source:Araport11)	Encodes S-adenosyl-L-methionine: transcaffeoyl Coenzyme A 3-O-methyltransferase. Methyltransferase in the lignin biosynthetic pathway.	caffeoyl-CoA 3-O-methyltransferase	CCOAMT
AT5G54165	2.12948	8.61456e-11	7.34152e-10				AT1G68020	ATTPS6		UDP-Glycosyltransferase / trehalose-phosphatase family protein;(source:Araport11)	Encodes an enzyme putatively involved in trehalose biosynthesis. The protein has a trehalose synthase (TPS)-like domain and a trehalose phosphatase (TPP)-like domain. It can complement a yeast mutant lacking both of these activities suggesting that this is a bifunctional enzyme.	UDP-Glycosyltransferase / trehalose-phosphatase family protein	ATTPS6, TPS6
AT1G09180	2.12502	1.79045e-07	8.65412e-07				AT1G68040	AT1G68040		S-adenosyl-L-methionine-dependent methyltransferases superfamily protein;(source:Araport11)		S-adenosyl-L-methionine-dependent methyltransferases superfamily protein
AT1G13990	2.12475	1.00892e-36	1.49094e-34				AT1G68110	AT1G68110		ENTH/ANTH/VHS superfamily protein;(source:Araport11)	An ENTH (Epsin NH2 terminal homology)/ANTH/VHS superfamily protein with adenylate cyclase activity and a role in clathrin assembly and endocytosis.	ENTH/ANTH/VHS superfamily protein	ClAP, EAP1, PICALM9b
AT5G06730	2.12195	1.25512e-24	6.83587e-23				AT1G68190	BBX27	B-box domain protein 27	B-box zinc finger family protein;(source:Araport11)		B-box zinc finger family protein	BBX27
AT3G04000	2.12056	8.88506e-12	8.8733e-11				AT1G68320	MYB62	myb domain protein 62	myb domain protein 62;(source:Araport11)	putative transcription factor: R2R3-MYB transcription family. Involved in regulation of phosphate starvation responses and gibberellic acid biosynthesis.	myb domain protein 62	AtMYB62, BW62B, BW62C, MYB62
AT5G06510	2.12016	1.21786e-29	1.10931e-27				AT1G68360	AT1G68360		C2H2 and C2HC zinc fingers superfamily protein;(source:Araport11)	Encodes a nuclear localized member of the C2H2 family of TFIIIA transcription factors.GIS3 is involved in trichome initiation and development downstream of GA and cytokinin signaling. GIS regulates the expression GIS and GIS2.	C2H2 and C2HC zinc fingers superfamily protein	GIS3
AT2G31865	2.11826	2.96984e-08	1.63562e-07				AT1G68400	AT1G68400		leucine-rich repeat transmembrane protein kinase family protein;(source:Araport11)		leucine-rich repeat transmembrane protein kinase family protein
AT2G27550	2.11632	1.31703e-15	2.3251e-14				AT1G68450	PDE337	PIGMENT DEFECTIVE 337	VQ motif-containing protein;(source:Araport11)		VQ motif-containing protein	PDE337
AT3G09390	2.11323	6.95604e-23	3.21652e-21				AT1G68460	IPT1	isopentenyltransferase 1	isopentenyltransferase 1;(source:Araport11)	Encodes a putative adenylate isopentenyltransferase. It catalyzes the formation of isopentenyladenosine 5'-monophosphate (iPMP) from AMP and dimethylallylpyrophosphate (DMAPP), but it has a lower Km for ADP and likely works using ADP or ATP in plants. It is involved in cytokinin biosynthesis.	isopentenyltransferase 1	ATIPT1, IPT1
AT4G00670	2.11265	1.26801e-15	2.24796e-14				AT1G68470	AT1G68470		Exostosin family protein;(source:Araport11)		Exostosin family protein
AT3G54150	2.11139	2.41549e-08	1.35288e-07				AT1G68500	AT1G68500		hypothetical protein;(source:Araport11)
AT1G33720	2.11012	3.45394e-06	1.32731e-05				AT1G68570	AT1G68570		Major facilitator superfamily protein;(source:Araport11)	NPF3.1 is a membrane localized GA transporter that is expressed in the root endodermis.	Major facilitator superfamily protein	AtNPF3.1, NPF3.1
AT5G57550	2.10901	4.15746e-09	2.66228e-08				AT1G68585	AT1G68585		hypothetical protein;(source:Araport11)
AT4G01700	2.10882	3.84794e-22	1.61981e-20				AT1G68590	PSRP3/1	plastid-speci&#64257;c ribosomal protein 3/1	Ribosomal protein PSRP-3/Ycf65;(source:Araport11)		Ribosomal protein PSRP-3/Ycf65	PSRP3/1
AT2G39330	2.10863	0.00318433	0.00671034				AT1G68600	AT1G68600		aluminum activated malate transporter family protein;(source:Araport11)		Aluminium activated malate transporter family protein
AT1G64590	2.10858	1.65206e-19	4.91018e-18				AT1G68620	AT1G68620		alpha/beta-Hydrolases superfamily protein;(source:Araport11)		alpha/beta-Hydrolases superfamily protein
AT2G43530	2.10837	8.34823e-12	8.37279e-11				AT1G68630	AT1G68630		PLAC8 family protein;(source:Araport11)		PLAC8 family protein
AT5G46830	2.10823	0.00271566	0.00581492				AT1G68650	AT1G68650		Uncharacterized protein family (UPF0016);(source:Araport11)	Member of the UPF0016 family of membrane proteins, belongs to the conserved group of Mn/Ca transporters. Might act to fine tune Mn allocation into the endoplasmic reticulum of specific cell types.	Uncharacterized protein family (UPF0016)	PML5
AT3G10986	2.10798	2.65817e-07	1.24468e-06				AT1G68670	AT1G68670		myb-like transcription factor family protein;(source:Araport11)	HHO2 is a HRS1 homolog. Nitrate-inducible expression. Also induced in roots by low Pi and is likely involved in maintaining phosphate homeostasis. It is target of PHR1.Both HHO2 and HRS1 are involved in Ni cross regulation of Pi signaling. They function as transcriptional repressors of SPX1, SPX2, and SPX4 as part of a cascade to regulate nitrogen and phosphorus balance. Transcriptional repressor…	myb-like transcription factor family protein	HHO2, NIGT1.2
AT1G23840	2.10692	8.51252e-07	3.65697e-06				AT1G68740	PHO1;H1		EXS (ERD1/XPR1/SYG1) family protein;(source:Araport11)	Encodes PHO1;H1, a member of the PHO1 family. Involved in inorganic phosphate (Pi) transport and homeostasis. Complements pho1 mutation. Its expression is responsive to both phosphate (Pi) and phosphite (Phi) in shoots.	EXS (ERD1/XPR1/SYG1) family protein	PHO1;H1
AT5G52390	2.1049	3.09228e-08	1.69975e-07				AT1G68750	PPC4	phosphoenolpyruvate carboxylase 4	phosphoenolpyruvate carboxylase 4;(source:Araport11)	Encodes one of four Arabidopsis phosphoenolpyruvate (PEP) carboxylase proteins. But, it is more similar to bacterial PEP carboxylase than plant PEP carboxylase. Efforts to express this enzyme and to demonstrate its enzymatic activity in E.coli failed.	phosphoenolpyruvate carboxylase 4	ATPPC4, PPC4
AT4G14060	2.10488	1.72146e-14	2.59286e-13				AT1G68760	NUDX1	nudix hydrolase 1	nudix hydrolase 1;(source:Araport11)	Encodes a cytosol-localized nudix hydrolase that hydrolyzes 8-oxo-(d)GTP to its monophosphate form. This protective mechanism prevents the misincorporation of these oxidized nucleotides into DNA and RNA. NUDX1 also has a low level of dihydroneopterin triphosphate pyrophosphatase activity in vitro and may participate in the folate synthesis pathway.	nudix hydrolase 1	ATNUDT1, ATNUDX1, NUDX1
AT5G06320	2.10043	8.39452e-22	3.42457e-20				AT1G68765	IDA	INFLORESCENCE DEFICIENT IN ABSCISSION	Putative membrane lipoprotein;(source:Araport11)	Encodes a small protein of 77 amino acids. Loss of function mutations are defective in the process of ethylene independent floral organ abscission. Although the mutants have a normal appearing abscission zone, the floral organs do not abscisce. The peptide appears to be secreted and may function as a ligand. Arabidopsis 35S:IDA lines constitutively overexpressing IDA exhibit earlier abscission of…	Putative membrane lipoprotein	IDA
AT3G09520	2.09994	2.28131e-07	1.08018e-06				AT1G68800	TCP12	TCP domain protein 12	TCP domain protein 12;(source:Araport11)	Encodes a TCP transcription factor, closely related to teosinte branched1, arrests axillary bud development and prevents axillary bud outgrowth. Transcription level and mutant phenotype are weaker than its homolog BRC1 (At3G18550).	TCP domain protein 12	BRC2, TCP12
AT1G14870	2.09952	2.12068e-36	3.02799e-34				AT1G68880	bZIP	basic leucine-zipper 8	basic leucine-zipper 8;(source:Araport11)		basic leucine-zipper 8	AtbZIP, bZIP
AT1G76470	2.09598	1.05536e-10	8.87908e-10				AT1G68890	PHYLLO	PHYLLO	2-oxoglutarate decarboxylase/hydro-lyase/magnesium ion-binding protein;(source:Araport11)	Homologous to the four eubacterial men genes involved in menanoquinone biosynthesis. Studies of mutants defective in this gene demonstrated its involvement in phylloquinone biosynthesis in Arabidopsis. The mRNA is cell-to-cell mobile.	magnesium ion binding;thiamin pyrophosphate binding;hydro-lyases;catalytics;2-succinyl-5-enolpyruvyl-6-hydroxy-3-cyclohexene-1-carboxylic-acid synthases	PHYLLO
AT4G31800	2.0951	1.08968e-11	1.07103e-10				AT1G68935	AT1G68935		hypothetical protein;(source:Araport11)
AT1G53100	2.09503	1.70301e-08	9.77139e-08				AT1G69050	AT1G69050		hypothetical protein;(source:Araport11)
AT2G29440	2.09047	7.85485e-22	3.21683e-20				AT1G69150	AT1G69150		Cysteine/Histidine-rich C1 domain family protein;(source:Araport11)		Cysteine/Histidine-rich C1 domain family protein
AT3G09270	2.08972	2.087e-63	1.29713e-60				AT1G69200	FLN2	fructokinase-like 2	fructokinase-like protein;(source:Araport11)	Encodes a fructokinase-like protein (AT3G54090/FLN1, AT1G69200/FLN2), a member of the pfkB-carbohydrate kinase family. FLN1 and FLN2 are potential plastidial thioredoxin z (TRX z) targets. Mutants display mutant chloroplast development, general plant growth and development defects and defects in PEP-dependent transcription. The mRNA is cell-to-cell mobile.	fructokinase-like 2	FLN2
AT5G60270	2.08677	7.27125e-42	1.46339e-39				AT1G69480	AT1G69480		EXS (ERD1/XPR1/SYG1) family protein;(source:Araport11)		EXS (ERD1/XPR1/SYG1) family protein
AT3G04360	2.08552	2.43748e-14	3.60454e-13				AT1G69720	HO3	heme oxygenase 3	heme oxygenase 3;(source:Araport11)	Encodes a member (HO3) of the heme oxygenase family.	heme oxygenase 3	HO3
AT5G08380	2.08548	5.46742e-57	2.51168e-54				AT1G69730	AT1G69730		Wall-associated kinase family protein;(source:Araport11)		Wall-associated kinase family protein
AT1G69870	2.08268	3.67573e-17	8.01605e-16				AT1G69740	HEMB1		Aldolase superfamily protein;(source:Araport11)	Encodes a putative 5-aminolevulinate dehydratase involved in chlorophyll biosynthesis.	Aldolase superfamily protein	ALAD1, HEMB1
AT1G02390	2.08026	1.33915e-07	6.62582e-07				AT1G69790	AT1G69790		Protein kinase superfamily protein;(source:Araport11)		Protein kinase superfamily protein	PBL18
AT2G30550	2.07382	1.76273e-17	3.99249e-16				AT1G69870	NRT1.7	nitrate transporter 1.7	nitrate transporter 1.7;(source:Araport11)	Encodes a low affinity nitrate transporter NRT1.7. Expressed in phloem. Responsible for source-to-sink remobilization of nitrate. The mRNA is cell-to-cell mobile.	nitrate transporter 1.7	AtNPF2.13, NPF2.13, NRT1.7
AT2G35300	2.07059	0.0169989	0.0302094				AT1G69880	TH8	thioredoxin H-type 8	thioredoxin H-type 8;(source:Araport11)		thioredoxin H-type 8	ATH8, TH8
AT1G63245	2.06349	6.52755e-19	1.79229e-17				AT1G69920	GSTU12	glutathione S-transferase TAU 12	glutathione S-transferase TAU 12;(source:Araport11)	Encodes glutathione transferase belonging to the tau class of GSTs. Naming convention according to Wagner et al. (2002).	glutathione S-transferase TAU 12	ATGSTU12, GSTU12
AT2G29490	2.06181	1.01327e-40	1.87829e-38				AT1G69930	GSTU11	glutathione S-transferase TAU 11	glutathione S-transferase TAU 11;(source:Araport11)	Encodes glutathione transferase belonging to the tau class of GSTs. Naming convention according to Wagner et al. (2002).	glutathione S-transferase TAU 11	ATGSTU11, GSTU11
AT5G05960	2.06049	3.23667e-21	1.22576e-19				AT1G70000	AT1G70000		myb-like transcription factor family protein;(source:Araport11)	Encodes a MYB-like Domain transcription factor that plays a positive role in anthocyanin accumulation in response to light and cytokinin via repression of MYBL2.MYBD expression increased in response to light or cytokinin, and MYBD enhanced anthocyanin biosynthesis via the repression of MYBL2 encoding for a transcription factor that had a negative effect on this process. In addition, MYBD can bind…	myb-like transcription factor family protein	MYBD
AT4G21470	2.0595	1.80037e-54	7.17837e-52				AT1G70070	EMB25	EMBRYO DEFECTIVE 25	DEAD/DEAH box helicase;(source:Araport11)	Allelic to ISE2(increased size exclusion limit of plasmodesmata 2). Mutants maintain dilated plasmodesmata at the embryonic torpedo stage.	DEAD/DEAH box helicase, putative	115J-4A, EMB25, ISE2, PDE317
AT5G13080	2.05517	9.24653e-09	5.54477e-08				AT1G70130	AT1G70130		Concanavalin A-like lectin protein kinase family protein;(source:Araport11)		Concanavalin A-like lectin protein kinase family protein	LecRK-V.2
AT5G59820	2.04853	2.27901e-19	6.55238e-18				AT1G70170	MMP	matrix metalloproteinase	matrix metalloproteinase;(source:Araport11)	mutant has Late flowering; Early senescence; Matrix Metalloproteinase	matrix metalloproteinase	At2-MMP, MMP
AT3G56040	2.04829	2.31951e-18	5.93413e-17				AT1G70200	AT1G70200		RNA-binding (RRM/RBD/RNP motifs) family protein;(source:Araport11)	Encodes a RNA-Binding Protein RBD1. Promotes chilling tolerance through 23S rRNA processing.	RNA-binding (RRM/RBD/RNP motifs) family protein	HPE1, RBD1
AT3G58550	2.04737	5.18679e-38	8.49669e-36				AT1G70260	UMAMIT36	Usually multiple acids move in and out Transporters 36	nodulin MtN21 /EamA-like transporter family protein;(source:Araport11)	Encodes an endoplasmic reticulum (ER)-localized nodulin MtN21-like transporter family protein that negatively regulates resistance against biotrophic pathogens but not the necrotrophic pathogen, B. cinerea, possibly by regulating ROS production, cell death and PR1 expression.	nodulin MtN21 /EamA-like transporter family protein	RTP1, UMAMIT36
AT5G67430	2.04682	7.85197e-15	1.23827e-13				AT1G70270	AT1G70270		transcription factor;(source:Araport11)
AT3G47090	2.04503	3.66518e-07	1.67864e-06				AT1G70320	UPL2	ubiquitin-protein ligase 2	ubiquitin-protein ligase 2;(source:Araport11)	encodes a ubiquitin-protein ligase-like protein containing a HECT domain. There are six other HECT-domain UPLs in Arabidopsis.	ubiquitin-protein ligase 2	UPL2
AT4G02360	2.04418	1.75638e-13	2.30963e-12				AT1G70440	SRO3	similar to RCD one 3	similar to RCD one 3;(source:Araport11)	Encodes a protein with similarity to RCD1 but without the WWE domain. The protein does have a PARP signature upstream of the C-terminal protein interaction domain. The PARP signature may bind NAD+ and attach the ADP-ribose-moiety from NAD+ to the target molecule. Its presence suggests a role for the protein in ADP ribosylation.	similar to RCD one 3	SRO3
AT5G38100	2.04191	3.72241e-10	2.86878e-09				AT1G70450	AT1G70450		Protein kinase superfamily protein;(source:Araport11)	Its expression is enriched in root hair cells (compared to non-root hair cells) and this enrichment is associated with increase in the transcription-associated mark trimethylation of H3 lysine 4 (H3K4me3) and decrease in the Polycomb silencing-associated mark trimethylation of H3 lysine 27 (H3K27me3) in root hair cells relative to non-root hair cells.	Protein kinase superfamily protein
AT2G46940	2.03985	4.42493e-19	1.22714e-17				AT1G70640	AT1G70640		octicosapeptide/Phox/Bem1p (PB1) domain-containing protein;(source:Araport11)		octicosapeptide/Phox/Bem1p (PB1) domain-containing protein
AT2G29480	2.03915	2.50364e-26	1.65852e-24				AT1G70800	EHB1	ENHANCED BENDING 1	Calcium-dependent lipid-binding (CaLB domain) family protein;(source:Araport11)	Encodes a novel NPH3/phototropin binding factor with a calcium binding domain that negatively affects hypocotyl bending under blue light conditions in Arabidopsis thaliana and may regulate phototropism.	Calcium-dependent lipid-binding (CaLB domain) family protein	CAR6, EHB1
AT1G27730	2.03642	2.426e-11	2.25743e-10				AT1G70810	AT1G70810		Calcium-dependent lipid-binding (CaLB domain) family protein;(source:Araport11)		Calcium-dependent lipid-binding (CaLB domain) family protein	CAR7
AT1G49570	2.03604	1.51383e-08	8.75966e-08				AT1G70900	AT1G70900		hypothetical protein;(source:Araport11)
AT5G61550	2.03576	1.6252e-13	2.14782e-12				AT1G70920	HB18	homeobox-leucine zipper protein 18	homeobox-leucine zipper protein 18;(source:Araport11)		homeobox-leucine zipper protein 18	ATHB18, HB18
AT4G00500	2.03448	1.31802e-40	2.42195e-38				AT1G70985	AT1G70985		hydroxyproline-rich glycoprotein family protein;(source:Araport11)		hydroxyproline-rich glycoprotein family protein
AT2G43920	2.02954	1.13155e-09	8.03761e-09				AT1G71020	AT1G71020		ARM repeat superfamily protein;(source:Araport11)	Encodes a nuclear localized plant U-Box protein that interacts with MYC2 and regulates its stability by acting as an E3 ubiquitin ligase and polyubiquitinating MYC2. By this mechanism, it targets MYC2 for destruction thereby affecting JA signaling.	ARM repeat superfamily protein	PUB10
AT2G32530	2.02705	5.69616e-13	6.86268e-12				AT1G71030	MYBL2	MYB-like 2	MYB-like 2;(source:Araport11)	Encodes a putative myb family transcription factor. In contrast to most other myb-like proteins its myb domain consists of a single repeat. A proline-rich region potentially involved in transactivation is found in the C-terminal part of the protein. Its transcript accumulates mainly in leaves.	MYB-like 2	ATMYBL2, MYBL2
AT4G01380	2.02333	2.39806e-16	4.70092e-15				AT1G71100	RSW10	RADIAL SWELLING 10	Ribose 5-phosphate isomerase, type A protein;(source:Araport11)	Encodes a ribose 5-phosphate isomerase involved in the formation of uridine used for the synthesis of UDP-sugars. Mutants of this gene are affected in cellulose biosynthesis.	Ribose 5-phosphate isomerase, type A protein	RSW10
AT5G48850	2.02257	1.20439e-12	1.38096e-11				AT1G71130	CRF8	cytokinin response factor 8	Integrase-type DNA-binding superfamily protein;(source:Araport11)	encodes a member of the ERF (ethylene response factor) subfamily B-5 of ERF/AP2 transcription factor family. The protein contains one AP2 domain. There are 7 members in this subfamily.	Integrase-type DNA-binding superfamily protein	AtERF070, CRF8, ERF070
AT3G27250	2.02231	0.000411849	0.00105315				AT1G71140	AT1G71140		MATE efflux family protein;(source:Araport11)	MATE transporter that can export the antibiotic norfloxacin.	MATE efflux family protein	DTX14
AT1G80120	2.02224	2.7832e-19	7.93719e-18				AT1G71330	NAP5	non-intrinsic ABC protein 5	non-intrinsic ABC protein 5;(source:Araport11)	member of NAP subfamily	non-intrinsic ABC protein 5	ATNAP5, NAP5
AT5G04340	2.0217	6.59449e-24	3.3989e-22				AT1G71380	CEL3	cellulase 3	cellulase 3;(source:Araport11)		cellulase 3	ATCEL3, ATGH9B3, CEL3
AT1G01470	2.02062	8.94044e-50	2.62402e-47				AT1G71420	AT1G71420		Tetratricopeptide repeat (TPR)-like superfamily protein;(source:Araport11)		Tetratricopeptide repeat (TPR)-like superfamily protein
AT5G01600	2.02054	9.52923e-12	9.46295e-11				AT1G71500	AT1G71500		Rieske (2Fe-2S) domain-containing protein;(source:Araport11)	Encodes PSB33, a protein conserved in the plastid lineage. PSB33 is associated with the chloroplast thylakoid membrane and provides stability to Photosystem II. The mRNA is cell-to-cell mobile.	Rieske (2Fe-2S) domain-containing protein	LIL8, PSB33
AT1G10480	2.01576	4.56591e-29	3.8906e-27				AT1G71520	AT1G71520		Integrase-type DNA-binding superfamily protein;(source:Araport11)	encodes a member of the DREB subfamily A-5 of ERF/AP2 transcription factor family. The protein contains one AP2 domain. There are 16 members in this subfamily including RAP2.1, RAP2.9 and RAP2.10.	Integrase-type DNA-binding superfamily protein
AT2G29110	2.01377	0.00177853	0.00397293				AT1G71692	AGL12	AGAMOUS-like 12	AGAMOUS-like 12;(source:Araport11)	Encodes a member of the MADS box family of transcription factors. Involved in root cell differentiation and flowering time. Loss of function mutations have abnormal cellular differentiation in the roots and are late flowering. AGL12 along with AGL14, and AGL17 is preferentially expressed in root tissues and represent the only characterized MADS box genes expressed in roots.	AGAMOUS-like 12	AGL12, XAL1
AT4G23250	2.01262	6.90464e-15	1.09623e-13				AT1G72070	AT1G72070		Chaperone DnaJ-domain superfamily protein;(source:Araport11)		Chaperone DnaJ-domain superfamily protein
AT3G14700	2.01252	1.50094e-06	6.14808e-06				AT1G72120	AT1G72120		Major facilitator superfamily protein;(source:Araport11)		Major facilitator superfamily protein	AtNPF5.14, NPF5.14
AT3G55500	2.00458	9.28417e-13	1.08155e-11				AT1G72240	AT1G72240		hypothetical protein;(source:Araport11)
AT4G16750	2.00326	5.56567e-23	2.61946e-21				AT1G72250	AT1G72250		Di-glucose binding protein with Kinesin motor domain-containing protein;(source:Araport11)	Malectin domain kinesin.	Di-glucose binding protein with Kinesin motor domain	MDKIN1
AT5G16080	2.00172	7.0062e-08	3.6395e-07				AT1G72260	THI2.1	thionin 2.1	thionin 2.1;(source:Araport11)	Encodes a thionin which is a cysteine rich protein having antimicrobial properties. Thi2.1 is expressed in response to a variety of pathogens and induced by ethylene and jasmonic acid. Belongs to the plant thionin (PR-13) family with the following members: At1g66100, At5g36910, At1g72260, At2g15010, At1g12663, At1g12660.	thionin 2.1	THI2.1, THI2.1.1
AT1G17180	2.00078	2.32939e-18	5.95219e-17				AT1G72280	ERO1	endoplasmic reticulum oxidoreductins 1	endoplasmic reticulum oxidoreductins 1;(source:Araport11)	Encodes an oxidoreductin required for oxidative protein folding in the ER and exists in two distinct oxidized isoforms (Ox1 and Ox2), which are determined by the formation or breakage of the putative regulatory disulfide. AtERO1 is mainly present in the Ox1 redox state.	endoplasmic reticulum oxidoreductins 1	AERO1, ERO1
AT3G26210	1.99967	2.53254e-11	2.34726e-10				AT1G72410	AT1G72410		COP1-interacting protein-like protein;(source:Araport11)		COP1-interacting protein-related
AT4G00870	1.99855	3.96072e-05	0.000123924				AT1G72450	JAZ6	jasmonate-zim-domain protein 6	jasmonate-zim-domain protein 6;(source:Araport11)	JAZ6 transcript levels rise in response to a jasmonate stimulus and a GFP:JAZ6 fusion protein localizes to the nucleus. Application of jasmonate methyl ester to Arabidopsis roots reduces the levels of a JAZ6:GUS fusion protein, presumably by stimulating ubiquitin-proteasome-mediated degradation.	jasmonate-zim-domain protein 6	JAZ6, TIFY11B
AT5G24530	1.99707	4.02144e-06	1.52651e-05				AT1G72520	LOX4	lipoxygenase 4	PLAT/LH2 domain-containing lipoxygenase family protein;(source:Araport11)		PLAT/LH2 domain-containing lipoxygenase family protein	ATLOX4, LOX4
AT2G30140	1.99627	3.22165e-14	4.68547e-13				AT1G72600	AT1G72600		hydroxyproline-rich glycoprotein family protein;(source:Araport11)		hydroxyproline-rich glycoprotein family protein
AT1G04330	1.99255	6.09661e-09	3.78144e-08				AT1G72620	AT1G72620		alpha/beta-Hydrolases superfamily protein;(source:Araport11)		alpha/beta-Hydrolases superfamily protein
AT1G24070	1.99253	9.77985e-14	1.33248e-12				AT1G72680	CAD1	cinnamyl-alcohol dehydrogenase	cinnamyl-alcohol dehydrogenase;(source:Araport11)		cinnamyl-alcohol dehydrogenase	ATCAD1, CAD1
AT2G39518	1.99156	4.07264e-15	6.6923e-14				AT1G72690	AT1G72690		neurofilament heavy protein;(source:Araport11)
AT3G21150	1.99144	0.00118115	0.0027486				AT1G72890	AT1G72890		Disease resistance protein (TIR-NBS class);(source:Araport11)		Disease resistance protein (TIR-NBS class)
AT3G60120	1.99055	0.00136812	0.00313468				AT1G72900	AT1G72900		Toll-Interleukin-Resistance (TIR) domain-containing protein;(source:Araport11)		Toll-Interleukin-Resistance (TIR) domain-containing protein
AT5G05600	1.98924	2.31728e-11	2.16581e-10				AT1G72910	AT1G72910		Toll-Interleukin-Resistance (TIR) domain-containing protein;(source:Araport11)	Nucleotide-binding, leucine-rich repeat (NLR) gene regulated by nonsense-mediated mRNA decay (NMD) genes UPF1 and UPF3.	Toll-Interleukin-Resistance (TIR) domain-containing protein
AT1G69920	1.98896	6.38117e-07	2.80464e-06				AT1G72920	AT1G72920		Toll-Interleukin-Resistance (TIR) domain family protein;(source:Araport11)		Toll-Interleukin-Resistance (TIR) domain family protein
AT5G38900	1.98606	5.45247e-10	4.09313e-09				AT1G72930	TIR	toll/interleukin-1 receptor-like	toll/interleukin-1 receptor-like protein;(source:Araport11)	Toll/interleukin-1 receptor-like protein (TIR) mRNA,	toll/interleukin-1 receptor-like	AtTN10, TIR, TN10
AT5G41750	1.98542	3.31424e-05	0.00010535				AT1G73010	PS2	phosphate starvation-induced gene 2	inorganic pyrophosphatase 1;(source:Araport11)	Encodes PPsPase1, a pyrophosphate-specific phosphatase catalyzing the specific cleavage of pyrophosphate (Km 38.8 uM) with an alkaline catalytic pH optimum. Expression is upregulated in the shoot of cax1/cax3 mutant.	phosphate starvation-induced gene 2	AtPPsPase1, ATPS2, PPsPase1, PS2
AT4G11280	1.98454	4.02526e-19	1.12367e-17				AT1G73040	AT1G73040		Mannose-binding lectin superfamily protein;(source:Araport11)		Mannose-binding lectin superfamily protein
AT5G26920	1.98434	7.6649e-08	3.9535e-07				AT1G73120	AT1G73120		F-box/RNI superfamily protein;(source:Araport11)
AT2G13810	1.9831	0.0101114	0.0190051				AT1G73220	2001-10-01	organic cation/carnitine transporter1	organic cation/carnitine transporter1;(source:Araport11)	Encodes Organic Cation Transporter 1 (OCT1), likely to be involved in polyamine transport.	organic cation/carnitine transporter1	AtOCT1, OCT1
AT3G02980	1.98173	1.58901e-17	3.66184e-16				AT1G73260	KTI1	kunitz trypsin inhibitor 1	kunitz trypsin inhibitor 1;(source:Araport11)	Encodes a trypsin inhibitor involved in modulating programmed cell death in plant-pathogen interactions.	kunitz trypsin inhibitor 1	ATKTI1, AtKTI4, KTI1
AT1G01480	1.981	6.31987e-10	4.69425e-09				AT1G73325	AT1G73325		Kunitz family trypsin and protease inhibitor protein;(source:Araport11)		Kunitz family trypsin and protease inhibitor protein
AT2G48090	1.98087	1.52558e-14	2.31932e-13				AT1G73410	MYB54	myb domain protein 54	myb domain protein 54;(source:Araport11)	Encodes a putative transcription factor that is a member of the R2R3-MYB family.	myb domain protein 54	ATMYB54, MYB54
AT2G46860	1.98008	6.17948e-14	8.68827e-13				AT1G73500	MKK9	MAP kinase kinase 9	MAP kinase kinase 9;(source:Araport11)	member of MAP Kinase Kinase family. Autophosphorylates and also phosphorylates MPK3 and MPK6. Independently involved in ethylene and calmalexin biosynthesis. Induces transcription of ACS2, ACS6, ERF1, ERF2, ERF5, ERF6, CYP79B2, CYP79B3, CYP71A13 and PAD3.	MAP kinase kinase 9	ATMKK9, MKK9
AT5G36925	1.97923	4.5499e-07	2.04833e-06				AT1G73580	AT1G73580		Calcium-dependent lipid-binding (CaLB domain) family protein;(source:Araport11)		Calcium-dependent lipid-binding (CaLB domain) family protein	CAR3
AT2G42690	1.97658	1.39936e-51	4.48051e-49				AT1G73600	AT1G73600		S-adenosyl-L-methionine-dependent methyltransferases superfamily protein;(source:Araport11)	Encodes a S-adenosyl-L-methionine-dependent phosphoethanolamine N-methyltransferase whose expression is responsive to both phosphate (Pi) and phosphite (Phi) in roots. It catalyzes the three sequential P-base methylation of phosphoethanolamine to phosphocholine. Homologous biochemical function to NMT1 (At3g18000). Double mutants of NMT1 and NMT3 are defective in leaf, root, flower, seed, and poll…	S-adenosyl-L-methionine-dependent methyltransferases superfamily protein	AtPMT3, DEG26, NMT, NMT3
AT4G03540	1.97601	1.11638e-15	1.99251e-14				AT1G73660	AT1G73660		protein tyrosine kinase family protein;(source:Araport11)	Encodes a protein with similarity to MAPKKKs. May function as a negative regulator of salt tolerance.	protein tyrosine kinase family protein	M3K&#948;6, SIS8
AT4G07820	1.97395	3.37893e-06	1.3013e-05				AT1G73700	AT1G73700		MATE efflux family protein;(source:Araport11)		MATE efflux family protein
AT1G62420	1.97391	6.02086e-08	3.16342e-07				AT1G73805	SARD1	SAR Deficient 1	Calmodulin binding protein-like protein;(source:Araport11)	Encodes SAR Deficient 1 (SARD1), a key regulator for ICS1 (Isochorismate Synthase 1) induction and salicylic acid (SA) synthesis.	Calmodulin binding protein-like	SARD1
AT5G13820	1.97265	5.19404e-35	6.69271e-33				AT1G73810	AT1G73810		Core-2/I-branching beta-1,6-N-acetylglucosaminyltransferase family protein;(source:Araport11)		Core-2/I-branching beta-1,6-N-acetylglucosaminyltransferase family protein
AT2G17660	1.97053	8.67598e-06	3.08188e-05				AT1G73965	CLE13	CLAVATA3/ESR-RELATED 13	CLAVATA3/ESR-RELATED 13;(source:Araport11)	Member of a large family of putative ligands homologous to the Clavata3 gene. Consists of a single exon. Can partially replace CLV3 function in vivo.	CLAVATA3/ESR-RELATED 13	CLE13
AT5G38710	1.97016	2.18797e-14	3.25148e-13				AT1G74000	SS3	strictosidine synthase 3	strictosidine synthase 3;(source:Araport11)	encodes a protein similar to strictosidine synthase, which is involved in the production of monoterpene indole alkaloids. This gene belongs to a family of 13 members in Arabidopsis.	strictosidine synthase 3	SS3
AT1G28230	1.9698	1.21209e-26	8.23594e-25				AT1G74010	AT1G74010		Calcium-dependent phosphotriesterase superfamily protein;(source:Araport11)		Calcium-dependent phosphotriesterase superfamily protein
AT2G23970	1.96974	0.00552164	0.0110328				AT1G74020	SS2	strictosidine synthase 2	strictosidine synthase 2;(source:Araport11)	Encodes AtSS-2 strictosidine synthase.	strictosidine synthase 2	SS2
AT4G24380	1.96967	3.77695e-15	6.24706e-14				AT1G74080	MYB122	myb domain protein 122	myb domain protein 122;(source:Araport11)	Encodes a putative transcription factor, member of the R2R3 factor gene family (MYB122).	myb domain protein 122	ATMYB122, MYB122
AT1G55790	1.96807	9.73023e-08	4.92855e-07				AT1G74110	CYP78A10	cytochrome P450, family 78, subfamily A, polypeptide 10	cytochrome P450, family 78, subfamily A, polypeptide 10;(source:Araport11)	member of CYP78A	cytochrome P450, family 78, subfamily A, polypeptide 10	CYP78A10
AT3G51450	1.96749	2.85811e-12	3.08151e-11				AT1G74200	RLP16	receptor like protein 16	receptor like protein 16;(source:Araport11)		receptor like protein 16	AtRLP16, RLP16
AT2G44840	1.96522	2.82622e-06	1.1011e-05				AT1G74210	GDPD5	glycerophosphodiester phosphodiesterase 5	PLC-like phosphodiesterases superfamily protein;(source:Araport11)	Encodes a member of the glycerophosphodiester phosphodiesterase (GDPD) family.	PLC-like phosphodiesterases superfamily protein	AtGDPD5, GDPD5
AT5G53420	1.96285	3.98639e-21	1.4805e-19				AT1G74270	AT1G74270		Ribosomal protein L35Ae family protein;(source:Araport11)		Ribosomal protein L35Ae family protein
AT4G38290	1.95949	7.93602e-38	1.25152e-35				AT1G74360	AT1G74360		Leucine-rich repeat protein kinase family protein;(source:Araport11)	NILR1 encodes a serine/threonine kinase involved in defense response to nematodes.	Leucine-rich repeat protein kinase family protein	GRACE, NILR1
AT3G49120	1.95904	1.00494e-11	9.93282e-11				AT1G74440	AT1G74440		ER membrane protein, putative (DUF962);(source:Araport11)		Protein of unknown function (DUF962)
AT3G03910	1.95817	0.00575149	0.0114542				AT1G74458	AT1G74458		transmembrane protein;(source:Araport11)
AT1G79900	1.95579	1.38909e-05	4.75372e-05				AT1G74580	AT1G74580		Pentatricopeptide repeat (PPR) superfamily protein;(source:Araport11)		Pentatricopeptide repeat (PPR) superfamily protein
AT1G74080	1.95483	7.29137e-06	2.62624e-05				AT1G74590	GSTU10	glutathione S-transferase TAU 10	glutathione S-transferase TAU 10;(source:Araport11)	Encodes glutathione transferase belonging to the tau class of GSTs. Naming convention according to Wagner et al. (2002).	glutathione S-transferase TAU 10	ATGSTU10, GSTU10
AT1G29640	1.95404	3.04172e-16	5.84342e-15				AT1G74770	AT1G74770		zinc ion binding protein;(source:Araport11)		zinc ion binding	BTSL1
AT3G26840	1.95174	1.4918e-09	1.03631e-08				AT1G74810	BOR5		HCO3- transporter family;(source:Araport11)		HCO3- transporter family	BOR5
AT1G24148	1.95125	3.42452e-21	1.29227e-19				AT1G74850	PTAC2	plastid transcriptionally active 2	plastid transcriptionally active 2;(source:Araport11)	Present in transcriptionally active plastid chromosomes. Involved in plastid gene expression.	plastid transcriptionally active 2	PDE343, PTAC2
AT4G11590	1.9494	3.29824e-07	1.52114e-06				AT1G74870	AT1G74870		RING/U-box superfamily protein;(source:Araport11)		RING/U-box superfamily protein
AT1G02220	1.94874	2.24144e-15	3.82911e-14				AT1G74970	RPS9	ribosomal protein S9	ribosomal protein S9;(source:Araport11)	ribosomal protein S9, nuclear encoded component of the chloroplast ribosome	ribosomal protein S9	PRPS9, RPS9, SOT8, TWN3
AT5G39580	1.94841	2.26281e-11	2.12052e-10				AT1G75000	AT1G75000		GNS1/SUR4 membrane protein family;(source:Araport11)	ELO family protein.	GNS1/SUR4 membrane protein family	ELO3
AT1G03170	1.94573	6.93825e-09	4.25847e-08				AT1G75040	PR5	pathogenesis-related gene 5	pathogenesis-related protein 5;(source:Araport11)	Thaumatin-like protein involved in response to pathogens. mRNA level of the PR-5 gene (At1g75040)is significantly changed after cutting the inflorescence stem indicating the existence of a network of signal transducing pathways as other stress-regulated genes (At5g01410, At3g17800, At1g29930)do not response to the treatment. The mRNA is cell-to-cell mobile.	pathogenesis-related gene 5	PR-5, PR5
AT4G22530	1.94486	1.28245e-21	5.10373e-20				AT1G75100	JAC1	J-domain protein required for chloroplast accumulation response 1	J-domain protein required for chloroplast accumulation response 1;(source:Araport11)	Contains a J-domain at the C-terminus which is similar to the J-domain of auxilin, a clathrin-uncoating factor in cow, yeast and worm. Arabidopsis contains 6 other proteins similar to auxilin. Expressed in leaves and stems, but not in roots. Localized in the cytoplasm. Required for the chloroplast accumulation response, but not for the avoidance response. No molecular function known. Influences t…	J-domain protein required for chloroplast accumulation response 1	AUXILIN-LIKE6, JAC1
AT1G78340	1.94299	1.17543e-14	1.81043e-13				AT1G75170	AT1G75170		Sec14p-like phosphatidylinositol transfer family protein;(source:Araport11)		Sec14p-like phosphatidylinositol transfer family protein
AT2G37890	1.93998	9.98877e-33	1.11684e-30				AT1G75180	AT1G75180		Erythronate-4-phosphate dehydrogenase family protein;(source:Araport11)		Erythronate-4-phosphate dehydrogenase family protein
AT2G41690	1.93715	1.02174e-12	1.18374e-11				AT1G75250	RL6	RAD-like 6	RAD-like 6;(source:Araport11)		RAD-like 6	ATRL6, RL6, RSM3
AT5G57220	1.93463	1.21364e-08	7.13595e-08				AT1G75270	DHAR2	dehydroascorbate reductase 2	dehydroascorbate reductase 2;(source:Araport11)		dehydroascorbate reductase 2	DHAR2
AT2G40200	1.93367	5.99226e-10	4.45875e-09				AT1G75390	bZIP44	basic leucine-zipper 44	basic leucine-zipper 44;(source:Araport11)		basic leucine-zipper 44	AtbZIP44, bZIP44
AT5G39050	1.93294	1.01373e-12	1.1751e-11				AT1G75490	AT1G75490		Integrase-type DNA-binding superfamily protein;(source:Araport11)	encodes a member of the DREB subfamily A-2 of ERF/AP2 transcription factor family. The protein contains one AP2 domain. There are eight members in this subfamily including DREB2A AND DREB2B that are involved in response to drought.	Integrase-type DNA-binding superfamily protein
AT4G18940	1.92968	1.21928e-06	5.09819e-06				AT1G75640	AT1G75640		Leucine-rich receptor-like protein kinase family protein;(source:Araport11)	Encodes a Leucine-Rich Repeat Receptor-Like Kinase MUSTACHES (MUS). Regulates stomatal bilateral symmetry.	Leucine-rich receptor-like protein kinase family protein	MUS
AT2G26370	1.92926	3.63655e-12	3.85008e-11				AT1G75690	LQY1	LOW QUANTUM YIELD OF PHOTOSYSTEM II 1	DnaJ/Hsp40 cysteine-rich domain superfamily protein;(source:Araport11)	Thylakoid Thiol/Disulfide-Modulating Protein.	DnaJ/Hsp40 cysteine-rich domain superfamily protein	LQY1
AT5G19430	1.9281	1.64814e-35	2.26159e-33				AT1G75810	AT1G75810		transmembrane protein;(source:Araport11)
AT1G19640	1.92243	7.09413e-06	2.56087e-05				AT1G75830	LCR67	low-molecular-weight cysteine-rich 67	low-molecular-weight cysteine-rich 67;(source:Araport11)	Predicted to encode a PR (pathogenesis-related) protein. Belongs to the plant defensin (PDF) family with the following members: At1g75830/PDF1.1, At5g44420/PDF1.2a, At2g26020/PDF1.2b, At5g44430/PDF1.2c, At2g26010/PDF1.3, At1g19610/PDF1.4, At1g55010/PDF1.5, At2g02120/PDF2.1, At2g02100/PDF2.2, At2g02130/PDF2.3, At1g61070/PDF2.4, At5g63660/PDF2.5, At2g02140/PDF2.6, At5g38330/PDF3.1 and At4g30070/PDF…	low-molecular-weight cysteine-rich 67	LCR67, PDF1.1, PR12
AT5G64120	1.92191	1.39272e-05	4.76538e-05				AT1G75960	AT1G75960		AMP-dependent synthetase and ligase family protein;(source:Araport11)		AMP-dependent synthetase and ligase family protein
AT1G34640	1.92183	1.11231e-24	6.1212e-23				AT1G76070	AT1G76070		hypothetical protein;(source:Araport11)
AT2G36800	1.92066	1.53108e-15	2.66954e-14				AT1G76210	AT1G76210		DUF241 domain protein, putative (DUF241);(source:Araport11)		Arabidopsis protein of unknown function (DUF241)
AT1G17745	1.91962	7.49611e-31	7.61575e-29				AT1G76410	ATL8		RING/U-box superfamily protein;(source:Araport11)		RING/U-box superfamily protein	ATL8
AT1G60989	1.9192	3.31935e-41	6.37678e-39				AT1G76430	PHT1;9	phosphate transporter 1;9	phosphate transporter 1;(source:Araport11)	Encodes Pht1;9, a member of the Pht1 family of phosphate transporters which include: Pht1;1/At5g43350, Pht1;2/At5g43370, Pht1;3/At5g43360, Pht1;4/At2g38940, Pht1;5/At2g32830, Pht1;6/At5g43340, Pht1;7/At3g54700, Pht1;8/At1g20860, Pht1;9/At1g76430 (Plant Journal 2002, 31:341).	phosphate transporter 1;9	PHT1;9
AT1G80160	1.91793	0.00099496	0.00235369				AT1G76470	AT1G76470		NAD(P)-binding Rossmann-fold superfamily protein;(source:Araport11)		NAD(P)-binding Rossmann-fold superfamily protein
AT2G23960	1.91484	1.67097e-30	1.63477e-28				AT1G76600	AT1G76600		poly polymerase;(source:Araport11)	PADRE protein up-regulated after infection by S. sclerotiorun.
AT3G23110	1.91301	2.07426e-06	8.27981e-06				AT1G76610	AT1G76610		MIZU-KUSSEI-like protein (Protein of unknown function, DUF617);(source:Araport11)		Protein of unknown function, DUF617
AT3G50970	1.91283	4.18775e-30	3.96841e-28				AT1G76640	AT1G76640		Calcium-binding EF-hand family protein;(source:Araport11)		Calcium-binding EF-hand family protein	CML39
AT2G22500	1.91248	9.4163e-17	1.97406e-15				AT1G76650	CML38	calmodulin-like 38	calmodulin-like 38;(source:Araport11)		calmodulin-like 38	CML38
AT2G21820	1.91124	8.73848e-08	4.45719e-07				AT1G76680	OPR1	12-oxophytodienoate reductase 1	12-oxophytodienoate reductase 1;(source:Araport11)	Encodes a member of an alpha/beta barrel fold family of FMN-containing oxidoreductases. One of the closely related 12-oxophytodienoic acid reductases. This enzyme is not expected to participate in jasmonic acid biosynthesis because during in vitro assays, it shows very little activity with the naturally occurring OPDA isomer. Shows activity towards 2,4,6-trinitrotoluene. Expressed predominately i…	12-oxophytodienoate reductase 1	ATOPR1, OPR1
AT1G66960	1.91018	0.000226488	0.000611024				AT1G76690	OPR2	12-oxophytodienoate reductase 2	12-oxophytodienoate reductase 2;(source:Araport11)	Encodes one of the closely related 12-oxophytodienoic acid reductases. This enzyme is not expected to participate in jasmonic acid biosynthesis because during in vitro assays, it shows very little activity with the naturally occurring OPDA isomer. Shows activity towards 2,4,6-trinitrotoluene. Expressed predominately in root. Predicted to be a cytosolic protein.	12-oxophytodienoate reductase 2	ATOPR2, OPR2
AT5G05530	1.91005	7.08781e-05	0.000210866				AT1G76740	AT1G76740		hypothetical protein;(source:Araport11)
AT4G01480	1.90983	5.59392e-30	5.25381e-28				AT1G76780	AT1G76780		HSP20-like chaperones superfamily protein;(source:Araport11)		HSP20-like chaperones superfamily protein
AT4G31351	1.90782	0.00339618	0.00711336				AT1G76890	GT2					AT-GT2, GT2
AT4G23130	1.90697	2.76021e-05	8.92014e-05				AT1G76955	AT1G76955		Expressed protein;(source:Araport11)		Expressed protein
AT4G23810	1.90596	6.01368e-06	2.19901e-05				AT1G76960	AT1G76960		transmembrane protein;(source:Araport11)	Unknown protein, contains WRKY40 binding motifs.
AT4G28330	1.90422	3.25084e-12	3.47832e-11				AT1G76980	AT1G76980		patatin-like phospholipase domain protein;(source:Araport11)
AT2G02130	1.90361	4.76398e-24	2.50429e-22				AT1G77000	SKP2B		RNI-like superfamily protein;(source:Araport11)	AtSKP2;2 is a homolog of human SKP2, the human F-box protein that recruits E2F1. Contains an F-box motif at the N-terminal region and a C-terminal Leu-rich repeat domain. Forms part of an E3-ubiquitin-ligase SCF (Skp1, cullin, F-box) complex and recruits phosphorylated AtE2Fc, a transcriptional factor that might play a role in cell division and during the transition from skotomorphogenesis to pho…	RNI-like superfamily protein	ATSKP2;2, SKP2B
AT1G14120	1.89822	2.79862e-18	7.09117e-17				AT1G77060	AT1G77060		Phosphoenolpyruvate carboxylase family protein;(source:Araport11)		Phosphoenolpyruvate carboxylase family protein
AT1G07985	1.89746	8.50531e-12	8.51821e-11				AT1G77145	AT1G77145		transmembrane protein, putative (DUF506);(source:Araport11)		Protein of unknown function (DUF506)
AT4G18250	1.89705	0.000308245	0.000808568				AT1G77210	STP14	sugar transport protein 14	sugar transporter 14;(source:Araport11)	AtSTP14 belongs to the family of sugar transport proteins (AtSTPs)in volved in monosaccharide transport. Heterologous expression in yeast revealed that AtSTP14 is the transporter specifc for galactose and does not transport other monosaccharides such as glucose or fructose.	sugar transporter 14	AtSTP14, STP14
AT1G55210	1.89609	4.14626e-23	1.97865e-21				AT1G77270	AT1G77270		hypothetical protein;(source:Araport11)
AT1G15415	1.89523	0.000153742	0.000428839				AT1G77370	AT1G77370		Glutaredoxin family protein;(source:Araport11)		Glutaredoxin family protein
AT5G46350	1.89499	3.02353e-08	1.66389e-07				AT1G77380	AAP3	amino acid permease 3	amino acid permease 3;(source:Araport11)	Amino acid permease which transports basic amino acids.	amino acid permease 3	AAP3, ATAAP3
AT4G37295	1.89399	4.38704e-07	1.98176e-06				AT1G77450	NAC032	NAC domain containing protein 32	NAC domain containing protein 32;(source:Araport11)	NAC domain transcriptional regulator that is induced by ROS in roots where it regulates the expression of downstream genes such as MYB30.	NAC domain containing protein 32	anac032, NAC032, NAC32
AT5G20400	1.89337	4.61158e-35	6.05291e-33				AT1G77490	TAPX	thylakoidal ascorbate peroxidase	thylakoidal ascorbate peroxidase;(source:Araport11)	Encodes a chloroplastic thylakoid ascorbate peroxidase tAPX. Ascorbate peroxidases are enzymes that scavenge hydrogen peroxide in plant cells. Eight types of APX have been described for Arabidopsis: three cytosolic (APX1, APX2, APX6), two chloroplastic types (stromal sAPX, thylakoid tAPX), and three microsomal (APX3, APX4, APX5) isoforms.	thylakoidal ascorbate peroxidase	TAPX
AT1G17310	1.89152	3.84626e-06	1.46581e-05				AT1G77520	AT1G77520		O-methyltransferase family protein;(source:Araport11)		O-methyltransferase family protein
AT5G06760	1.89147	8.26483e-05	0.000243215				AT1G77630	LYM3	lysin-motif (LysM) domain protein 3	Peptidoglycan-binding LysM domain-containing protein;(source:Araport11)	Encodes a lysin-motif protein mediating bacterial peptidoglycan sensing and immunity to bacterial infection. Induction of chitin-responsive genes by chitin treatment is not blocked in the mutant. It contains a C-terminal GPI anchor signal and is an ortholog of OsLYP4 and OsLYP6.	Peptidoglycan-binding LysM domain-containing protein	LYM3, LYP3
AT1G53980	1.88871	1.2771e-05	4.41049e-05				AT1G77710	CCP2	conserved in ciliated species and in the land plants 2	ubiquitin-fold modifier;(source:Araport11)			AtCCP2, CCP2
AT1G01380	1.88822	8.3697e-15	1.31501e-13				AT1G77760	NIA1	nitrate reductase 1	nitrate reductase 1;(source:Araport11)	Encodes the cytosolic minor isoform of nitrate reductase (NR). Involved in the first step of nitrate assimilation, it contributes about 15% of the nitrate reductase activity in shoots. Similar to molybdopterin oxidoreductases at the N-terminus, and to FAD/NAD-binding cytochrome reductases at the C-terminus. Cofactors: FAD, heme iron (cytochrome B-557), and molybdenum-pterin.	nitrate reductase 1	GNR1, NIA1, NR1
AT4G40020	1.88771	5.77298e-07	2.55593e-06				AT1G77880	AT1G77880		Galactose oxidase/kelch repeat superfamily protein;(source:Araport11)		Galactose oxidase/kelch repeat superfamily protein
AT3G48020	1.8877	2.92192e-12	3.14549e-11				AT1G77960	AT1G77960		repressor ROX1-like protein;(source:Araport11)
AT3G24900	1.88748	0.0028262	0.00601971				AT1G77990	AST56		STAS domain / Sulfate transporter family;(source:Araport11)	Encodes a low-affinity sulfate transporter.	STAS domain / Sulfate transporter family	AST56, SULTR2;2
AT4G27280	1.88735	5.6021e-10	4.19205e-09				AT1G78070	AT1G78070		Transducin/WD40 repeat-like superfamily protein;(source:Araport11)		Transducin/WD40 repeat-like superfamily protein
AT3G13950	1.88597	0.00214958	0.00470623				AT1G78190	AT1G78190		Trm112p-like protein;(source:Araport11)		Trm112p-like protein	AtTRM112a, TRM112a
AT4G32480	1.88497	2.30563e-18	5.90577e-17				AT1G78270	UGT85A4	UDP-glucosyl transferase 85A4	UDP-glucosyl transferase 85A4;(source:Araport11)		UDP-glucosyl transferase 85A4	AtUGT85A4, UGT85A4
AT5G17860	1.88122	1.16708e-11	1.14021e-10				AT1G78340	GSTU22	glutathione S-transferase TAU 22	glutathione S-transferase TAU 22;(source:Araport11)	Encodes glutathione transferase belonging to the tau class of GSTs. Naming convention according to Wagner et al. (2002).	glutathione S-transferase TAU 22	ATGSTU22, GSTU22
AT5G22530	1.88068	0.0012551	0.00290247				AT1G78360	GSTU21	glutathione S-transferase TAU 21	glutathione S-transferase TAU 21;(source:Araport11)	Encodes glutathione transferase belonging to the tau class of GSTs. Naming convention according to Wagner et al. (2002).	glutathione S-transferase TAU 21	ATGSTU21, GSTU21
AT5G56880	1.88053	0.00295551	0.00626924				AT1G78380	GSTU19	glutathione S-transferase TAU 19	glutathione S-transferase TAU 19;(source:Araport11)	Encodes a glutathione transferase that is a member of Tau GST gene family. Expression is induced by drought stress, oxidative stress, and high doses of auxin and cytokinin. naming convention according to Wagner et al. (2002) The expression of this gene is upregulated by herbicide safeners such as benoxacor and fenclorim.	glutathione S-transferase TAU 19	ATGSTU19, GST8, GSTU19
AT2G15490	1.87913	1.33689e-36	1.94836e-34				AT1G78410	AT1G78410		VQ motif-containing protein;(source:Araport11)		VQ motif-containing protein
AT3G02240	1.87726	3.72418e-10	2.8691e-09				AT1G78450	AT1G78450		SOUL heme-binding family protein;(source:Araport11)		SOUL heme-binding family protein
AT5G04080	1.87449	1.07599e-36	1.57902e-34				AT1G78460	AT1G78460		SOUL heme-binding family protein;(source:Araport11)		SOUL heme-binding family protein
AT5G45630	1.87384	5.30399e-06	1.96466e-05				AT1G78480	AT1G78480		Prenyltransferase family protein;(source:Araport11)		Prenyltransferase family protein
AT3G03790	1.87213	2.1002e-25	1.26443e-23				AT1G78750	AT1G78750		F-box/RNI-like superfamily protein;(source:Araport11)		F-box/RNI-like superfamily protein
AT1G07900	1.87156	0.00016915	0.000467681				AT1G78780	AT1G78780		pathogenesis-related family protein;(source:Araport11)		pathogenesis-related family protein
AT4G25010	1.87069	0.00105463	0.00248233				AT1G78830	AT1G78830		Curculin-like (mannose-binding) lectin family protein;(source:Araport11)		Curculin-like (mannose-binding) lectin family protein
AT5G25610	1.86955	3.231e-17	7.11965e-16				AT1G78915	AT1G78915		Tetratricopeptide repeat (TPR)-like superfamily protein;(source:Araport11)		Tetratricopeptide repeat (TPR)-like superfamily protein
AT4G15740	1.86902	2.41403e-13	3.103e-12				AT1G78970	LUP1	lupeol synthase 1	lupeol synthase 1;(source:Araport11)	Lupeol synthase. Converts oxidosqualene to multiple triterpene alcohols and a triterpene diols. This conversion proceeds through the formation of a 17&#946;-dammarenyl cation.	lupeol synthase 1	ATLUP1, LUP1
AT3G47540	1.86837	2.02656e-14	3.02226e-13				AT1G79180	MYB63	myb domain protein 63	myb domain protein 63;(source:Araport11)	Member of the R2R3 factor gene family.	myb domain protein 63	ATMYB63, MYB63
AT3G01420	1.86801	8.50684e-34	1.00992e-31				AT1G79280	NUA	nuclear pore anchor	nuclear pore anchor;(source:Araport11)	Encodes a 237-kDA protein with similarity to vertebrate Tpr, a long coiled-coil proteins of nuclear pore inner basket filaments. It is localized to the inner surface of the nuclear envelope and is a component of the nuclear pore-associated steps of sumoylation and mRNA export in plants. Mutations affect flowering time regulation and other developmental processes. Probably acts in the same pathway…	nuclear pore anchor	AtTPR, NUA
AT4G09100	1.86773	3.47755e-09	2.25977e-08				AT1G79310	MC7	metacaspase 7	metacaspase 7;(source:Araport11)	Encodes a putative metacaspase. Arabidopsis contains three type I MCP genes (MCP1a-c) and six type II MCP genes (MCP2aΓÇôf): AtMCP1a/At5g64240, AtMCP1b/At1g02170, AtMCP1c/At4g25110, AtMCP2a/At1g79310, AtMCP2b/At1g79330, AtMCP2c/At1g79320, AtMCP2d/At1g79340, AtMCP2e/At1g16420, AtMCP2f/At5g04200.	metacaspase 7	AtMC7, AtMCP2a, MC7, MCP2a
AT1G22110	1.86333	3.85062e-08	2.0827e-07				AT1G79320	MC6	metacaspase 6	metacaspase 6;(source:Araport11)	Encodes a putative metacaspase. Arabidopsis contains three type I MCP genes (MCP1a-c) and six type II MCP genes (MCP2aΓÇôf): AtMCP1a/At5g64240, AtMCP1b/At1g02170, AtMCP1c/At4g25110, AtMCP2a/At1g79310, AtMCP2b/At1g79330, AtMCP2c/At1g79320, AtMCP2d/At1g79340, AtMCP2e/At1g16420, AtMCP2f/At5g04200.	metacaspase 6	AtMC6, AtMCP2c, MC6, MCP2c
AT2G34850	1.86205	4.41233e-07	1.99112e-06				AT1G79450	ALIS5	ALA-interacting subunit 5	ALA-interacting subunit 5;(source:Araport11)		ALA-interacting subunit 5	ALIS5
AT3G52180	1.86086	8.92171e-26	5.54511e-24				AT1G79520	AT1G79520		Cation efflux family protein;(source:Araport11)		Cation efflux family protein
AT2G18370	1.8608	2.32629e-28	1.9054e-26				AT1G79560	FTSH12	FTSH protease 12	FTSH protease 12;(source:Araport11)	Encodes an FtsH protease that is localized to the chloroplast and is part of a membrane localized translocation motor complex .Strong interaction with TIC inner envelope protein translocon which consists of Tic20/Tic56/Tic100/Tic214(Ycf1)(DOI:10.1105/tpc.18.00357). Mutations in this locus result in embryo lethality.	FTSH protease 12	EMB1047, EMB156, EMB36, FTSH12
AT5G03550	1.86009	2.55175e-11	2.363e-10				AT1G79680	WAKL10	WALL ASSOCIATED KINASE (WAK)-LIKE 10	WALL ASSOCIATED KINASE (WAK)-LIKE 10;(source:Araport11)	Encodes a twin-domain, kinase-GC signaling molecule that may function in biotic stress responses that is critically dependent on the second messenger cGMP.	WALL ASSOCIATED KINASE (WAK)-LIKE 10	ATWAKL10, WAKL10
AT4G15670	1.85964	0.00077313	0.00187102				AT1G79700	WRI4	WRINKLED 4	Integrase-type DNA-binding superfamily protein;(source:Araport11)	WRI4 encodes an AP2/ERF-type transcriptional activator that specifically controls cuticular wax biosynthesis in Arabidopsis stems. It also functions to activate transcription of genes involved fatty acid biosynthesis during seed and flower development as well as stem wax biosynthesis. Targets identified by ChIP-seq include: LACS1, KCR1, PAS2, ECR, and WSD1.	Integrase-type DNA-binding superfamily protein	WRI4
AT3G59880	1.85951	9.4845e-10	6.84751e-09				AT1G79860	ROPGEF12	ROP (rho of plants) guanine nucleotide exchange factor 12	RHO guanyl-nucleotide exchange factor 12;(source:Araport11)	Encodes a member of KPP-like gene family, homolog of KPP (kinase partner protein) gene in tomato. Also a member of the RopGEF (guanine nucleotide exchange factor) family, containing the novel PRONE domain (plant-specific Rop nucleotide exchanger), which is exclusively active towards members of the Rop subfamily. Coexpression of AtPRK2a with AtRopGEF12 resulted in isotropic pollen tube growth Grow…	RHO guanyl-nucleotide exchange factor 12	ATROPGEF12, MEE64, ROPGEF12
AT3G19620	1.85607	3.2638e-11	2.97416e-10				AT1G79900	BAC2		Mitochondrial substrate carrier family protein;(source:Araport11)	encodes a mitochondrial ornithine transporter that exports ornithine from the mitochondria to the cytosol	Mitochondrial substrate carrier family protein	ATMBAC2, BAC2
AT4G28930	1.85482	0.000183158	0.000503446				AT1G80070	SUS2	ABNORMAL SUSPENSOR 2	Pre-mRNA-processing-splicing factor;(source:Araport11)	Encodes a factor that influences pre-mRNA splicing and is required for embryonic development. Mutations result in an abnormal suspensor and embryo lethality. The mRNA is cell-to-cell mobile.	Pre-mRNA-processing-splicing factor	EMB14, EMB177, EMB33, PRP8, SUS2
AT1G64360	1.8499	9.57956e-12	9.50847e-11				AT1G80120	AT1G80120		LURP-one-like protein (DUF567);(source:Araport11)		Protein of unknown function (DUF567)
AT3G48580	1.84947	1.5187e-07	7.44622e-07				AT1G80130	AT1G80130		Tetratricopeptide repeat (TPR)-like superfamily protein;(source:Araport11)		Tetratricopeptide repeat (TPR)-like superfamily protein
AT1G52800	1.84917	2.52331e-13	3.23167e-12				AT1G80160	GLYI7	glyoxylase I 7	Lactoylglutathione lyase / glyoxalase I family protein;(source:Araport11)	Vicinal oxygen chelate (VOC) superfamily member.	Lactoylglutathione lyase / glyoxalase I family protein	GLYI7
AT3G22600	1.84736	8.24328e-23	3.78704e-21				AT1G80380	AT1G80380		P-loop containing nucleoside triphosphate hydrolases superfamily protein;(source:Araport11)	encodes a glycerate kinase which catalyzes the last step of photorespiration C2 cycle.	P-loop containing nucleoside triphosphate hydrolases superfamily protein	GLYK
AT1G72920	1.84707	2.09592e-06	8.3568e-06				AT1G80410	EMB2753	EMBRYO DEFECTIVE 2753	tetratricopeptide repeat (TPR)-containing protein;(source:Araport11)	Encodes the catalytic subunit of a N-terminal acetyltransferase.	tetratricopeptide repeat (TPR)-containing protein	EMB2753, MUSE6, NAA15, OMA
AT5G08640	1.8444	2.03135e-13	2.64652e-12				AT1G80520	AT1G80520		Sterile alpha motif (SAM) domain-containing protein;(source:Araport11)		Sterile alpha motif (SAM) domain-containing protein
AT3G55120	1.84362	1.25735e-16	2.55729e-15				AT1G80590	WRKY66	WRKY DNA-binding protein 66	WRKY DNA-binding protein 66;(source:Araport11)	member of WRKY Transcription Factor; Group III	WRKY DNA-binding protein 66	ATWRKY66, WRKY66
AT3G15990	1.84105	2.86271e-29	2.4895e-27				AT1G80820	CCR2	cinnamoyl coa reductase	cinnamoyl coa reductase;(source:Araport11)	Encodes an cinnamoyl CoA reductase isoform. Involved in lignin biosynthesis.	cinnamoyl coa reductase	ATCCR2, CCR2
AT1G16850	1.84001	5.46267e-09	3.42747e-08				AT1G80840	WRKY40	WRKY DNA-binding protein 40	WRKY DNA-binding protein 40;(source:Araport11)	Pathogen-induced transcription factor. Binds W-box sequences in vitro. Forms protein complexes with itself and with WRKY40 and WRKY60. Coexpression with WRKY18 or WRKY60 made plants more susceptible to both P. syringae and B. cinerea. WRKY18, WRKY40, and WRKY60 have partially redundant roles in response to the hemibiotrophic bacterial pathogen Pseudomonas syringae and the necrotrophic fungal path…	WRKY DNA-binding protein 40	ATWRKY40, WRKY40
AT3G13910	1.83879	3.35054e-16	6.41338e-15				AT1G80920	J8		Chaperone DnaJ-domain superfamily protein;(source:Araport11)	A nuclear encoded soluble protein found in the chloroplast stroma. Negatively regulated by light and has rapid turnover in darkness.	Chaperone DnaJ-domain superfamily protein	AtJ8, AtToc12, DJC22, J8, Toc12
AT4G26200	1.8342	1.03314e-09	7.40581e-09				AT1G80940	AT1G80940		Snf1 kinase interactor-like protein;(source:Araport11)
AT2G37760	1.83359	2.64337e-29	2.30825e-27				AT2G01008	AT2G01008		maternal effect embryo arrest protein;(source:Araport11)
AT2G31945	1.83223	1.05035e-08	6.23658e-08				AT2G01580	AT2G01580		transmembrane protein;(source:Araport11)
AT2G26310	1.8312	3.91556e-16	7.44767e-15				AT2G01670	NUDT17	nudix hydrolase homolog 17	nudix hydrolase homolog 17;(source:Araport11)		nudix hydrolase homolog 17	atnudt17, NUDT17
AT4G33050	1.82979	1.20486e-08	7.08632e-08				AT2G01860	EMB975	EMBRYO DEFECTIVE 975	Tetratricopeptide repeat (TPR)-like superfamily protein;(source:Araport11)		Tetratricopeptide repeat (TPR)-like superfamily protein	CYK8, EMB975
AT5G38120	1.82954	0.00144603	0.00329533				AT2G01880	PAP7	purple acid phosphatase 7	purple acid phosphatase 7;(source:Araport11)		purple acid phosphatase 7	ATPAP7, PAP7
AT1G05100	1.8295	2.15346e-07	1.02493e-06				AT2G01900	AT2G01900		DNAse I-like superfamily protein;(source:Araport11)	Encodes an inositol polyphosphate phosphatidylinositol 5-phosphatase that is expressed in roots and is involved in mediating salt tolerance through endocytosis.	DNAse I-like superfamily protein	t5ptase9
AT3G19660	1.82791	6.70545e-24	3.43098e-22				AT2G01905	CYCJ18	cyclin J18	cyclin J18;(source:Araport11)	cyclin J18 (cycJ18)	cyclin J18	CYCJ18
AT4G30370	1.82756	1.31816e-15	2.32515e-14				AT2G01918	PQL3	PsbQ-like 3	PsbQ-like 3;(source:Araport11)	Encode a protein homologous to each PQL protein. Mutational analysis indicates that PQL3 is also required for NDH activity.	PsbQ-like 3	PQL3
AT1G51420	1.82636	1.77012e-27	1.30335e-25				AT2G01990	AT2G01990		XRI1-like protein;(source:Araport11)
AT3G09010	1.82441	2.29168e-10	1.82815e-09				AT2G02010	GAD4	glutamate decarboxylase 4	glutamate decarboxylase 4;(source:Araport11)		glutamate decarboxylase 4	GAD4
AT4G19970	1.82437	8.34893e-16	1.53018e-14				AT2G02070	IDD5	indeterminate(ID)-domain 5	indeterminate(ID)-domain 5;(source:Araport11)	RAVEN is part of the network regulated by BLJUEJAY, JACKDAW, SACRECROW and SHORT-ROOT to regulate root tissue patterning through cell lineage specification and asymmetric cell division. RAVEN is directly activated by SHORT-ROOT and directly repressed by JACKDAW.	indeterminate(ID)-domain 5	AtIDD5, IDD5, RVN
AT5G19880	1.82266	2.81418e-11	2.59805e-10				AT2G02130	LCR68	low-molecular-weight cysteine-rich 68	low-molecular-weight cysteine-rich 68;(source:Araport11)	Predicted to encode a PR (pathogenesis-related) protein. Belongs to the plant defensin (PDF) family with the following members: At1g75830/PDF1.1, At5g44420/PDF1.2a, At2g26020/PDF1.2b, At5g44430/PDF1.2c, At2g26010/PDF1.3, At1g19610/PDF1.4, At1g55010/PDF1.5, At2g02120/PDF2.1, At2g02100/PDF2.2, At2g02130/PDF2.3, At1g61070/PDF2.4, At5g63660/PDF2.5, At2g02140/PDF2.6, At5g38330/PDF3.1 and At4g30070/PDF…	low-molecular-weight cysteine-rich 68	LCR68, PDF2.3
AT2G15760	1.8217	4.29367e-11	3.84303e-10				AT2G02240	MEE66	maternal effect embryo arrest 66	F-box family protein;(source:Araport11)		F-box family protein	MEE66
AT4G15396	1.82024	4.02902e-15	6.62579e-14				AT2G02390	GSTZ1	glutathione S-transferase zeta 1	glutathione S-transferase zeta 1;(source:Araport11)	Encodes glutathione transferase belonging to the zeta class of GSTs. Naming convention according to Wagner et al. (2002). The protein undergoes spontaneous thiolation following treatment with the oxidant tert-butylhydroperoxide. It functions in vitro as a maleylacetoacetate isomerase and is likely to be involved in tyrosine catabolism.	glutathione S-transferase zeta 1	ATGSTZ1, AtMAAI, GST18, GSTZ1, MAAI
AT1G02230	1.82023	1.18641e-08	6.98523e-08				AT2G02450	LOV1	LONG VEGETATIVE PHASE 1	NAC domain containing protein 35;(source:Araport11)		NAC domain containing protein 35	ANAC034, ANAC035, AtLOV1, LOV1, NAC035
AT5G43520	1.81907	2.41268e-09	1.60937e-08				AT2G02710	PLPB	PAS/LOV protein B	PAS/LOV protein B;(source:Araport11)	Encodes a putative blue light receptor protein.	PAS/LOV protein B	PLP, PLPA, PLPB, PLPC
AT4G39940	1.81811	1.56136e-28	1.28886e-26				AT2G02810	UTR1	UDP-galactose transporter 1	UDP-galactose transporter 1;(source:Araport11)	Encodes a multitransmembrane hydrophobic protein that functions as transporter of UDP-galactose and UDP-glucose into the Golgi. Localized in the ER. Involved in the unfolded protein response, a mechanism that controls proper protein folding in the ER.	UDP-galactose transporter 1	ATUTR1, UTR1
AT4G34380	1.81597	2.73797e-07	1.27949e-06				AT2G02850	ARPN	plantacyanin	plantacyanin;(source:Araport11)	Encodes plantacyanin one of blue copper proteins. Involved in anther development and pollination. Expressed in the transmitting tract of the pistil.	plantacyanin	ARPN
AT4G34630	1.81595	4.08373e-41	7.70512e-39				AT2G02930	GSTF3	glutathione S-transferase F3	glutathione S-transferase F3;(source:Araport11)	Encodes glutathione transferase belonging to the phi class of GSTs. Naming convention according to Wagner et al. (2002).	glutathione S-transferase F3	ATGSTF3, GST16, GSTF3
AT4G39950	1.81552	1.05503e-17	2.48272e-16				AT2G02990	RNS1	ribonuclease 1	ribonuclease 1;(source:Araport11)	Encodes a member of the ribonuclease T2 family that responds to inorganic phosphate starvation, and inhibits production of anthocyanin. Also involved in wound-induced signaling independent of jasmonic acid. Its expression is responsive to both phosphate (Pi) and phosphite (Phi) in roots.	ribonuclease 1	ATRNS1, RNS1
AT1G47960	1.81546	1.93504e-32	2.12976e-30				AT2G03130	AT2G03130		Ribosomal protein L12/ ATP-dependent Clp protease adaptor protein ClpS family protein;(source:Araport11)		Ribosomal protein L12/ ATP-dependent Clp protease adaptor protein ClpS family protein
AT5G20230	1.81266	0.00313926	0.00662461				AT2G03360	AT2G03360		Glycosyltransferase family 61 protein;(source:Araport11)		Glycosyltransferase family 61 protein
AT4G15540	1.8126	1.68477e-11	1.60517e-10				AT2G03380	AT2G03380		Pentatricopeptide repeat (PPR) superfamily protein;(source:Araport11)		Pentatricopeptide repeat (PPR) superfamily protein	PPR96
AT5G28646	1.80929	1.89873e-08	1.08034e-07				AT2G03420	AT2G03420		hypothetical protein;(source:Araport11)
AT3G46230	1.80861	0.000664741	0.00162735				AT2G04030	CR88		Chaperone protein htpG family protein;(source:Araport11)	Encodes a chloroplast-targeted 90-kDa heat shock protein located in the stroma involved in red-light mediated deetiolation response and crucial for protein import into the chloroplast stroma. Mutants are resistant to chlorate, have elongated hypocotyls in light, and affect the expression of NR2, CAB, and RBCS but NOT NR1 and NiR.	Chaperone protein htpG family protein	AtHsp90.5, AtHsp90C, CR88, EMB1956, Hsp88.1, HSP90.5, HSP90C
AT4G15800	1.80854	4.21739e-19	1.17266e-17				AT2G04032	ZIP7	zinc transporter 7 precursor	zinc transporter 7 precursor;(source:Araport11)		zinc transporter 7 precursor	ZIP7
AT5G01820	1.80772	1.73802e-35	2.36954e-33				AT2G04038	bZIP48	basic leucine-zipper 48	basic leucine-zipper 48;(source:Araport11)		basic leucine-zipper 48	AtbZIP48, bZIP48
AT2G05520	1.80593	4.67421e-18	1.15798e-16				AT2G04040	DTX1	detoxification 1	MATE efflux family protein;(source:Araport11)	AtDTX1 (At2g04040) has been identified as a detoxifying efflux carrier for plant-derived antibiotics and other toxic compounds, including Cd2+. Expression in rosette leaves is activated by high concentration of boron.Mistakenly referred to as At2g04070 in PMID:11739388.	MATE efflux family protein	ATDTX1, DTX1, TX1
AT1G52565	1.80523	6.25571e-14	8.7896e-13				AT2G04050	AT2G04050		MATE efflux family protein;(source:Araport11)		MATE efflux family protein
AT5G12020	1.80455	0.00397555	0.00820563				AT2G04070	AT2G04070		MATE efflux family protein;(source:Araport11)	Expression in rosette leaves is activated by high concentration of boron.	MATE efflux family protein
AT1G30700	1.80275	1.19758e-16	2.44988e-15				AT2G04160	AIR3	AUXIN-INDUCED IN ROOT CULTURES 3	Subtilisin-like serine endopeptidase family protein;(source:Araport11)	isolated from differential screening of a cDNA library from auxin-treated root culture. encodes a protein similar to subtilisin-like serine protease which is believed to be active outside the plant cell.	Subtilisin-like serine endopeptidase family protein	AIR3
AT1G07600	1.80188	3.63457e-06	1.39015e-05				AT2G04170	AT2G04170		TRAF-like family protein;(source:Araport11)		TRAF-like family protein
AT5G06300	1.80134	9.39146e-26	5.81995e-24				AT2G04270	RNEE/G	RNAse E/G-like	RNAse E/G-like protein;(source:Araport11)	Similar to E.coli endoribonuclease E. Functions as a ribonuclease, is located in the chloroplast, and is involved in chloroplast development. Loss of function mutants are white and arrest at the cotyledon stage. The phenotype is rescued by providing sucrose.	RNAse E/G-like	RNE, RNEE/G
AT1G09932	1.80132	7.71559e-08	3.97382e-07				AT2G04400	AT2G04400		Aldolase-type TIM barrel family protein;(source:Araport11)	Acts during tryptophan biosynthesis controlled by ERF109.	Aldolase-type TIM barrel family protein	IGPS
AT1G61410	1.8011	1.28815e-12	1.4659e-11				AT2G04495	AT2G04495		transmembrane protein;(source:Araport11)
AT4G17660	1.79715	0.0115298	0.0213993				AT2G04515	AT2G04515		transmembrane protein;(source:Araport11)
AT5G52310	1.79687	2.55939e-12	2.78358e-11				AT2G04530	CPZ		Metallo-hydrolase/oxidoreductase superfamily protein;(source:Araport11)	Encodes a protein with RNAse Z activity suggesting a role in tRNA processing. Protein contains a signal sequence for import into the chloroplast.	Metallo-hydrolase/oxidoreductase superfamily protein	CPZ, TRZ2
AT1G55365	1.79661	3.58334e-07	1.64365e-06				AT2G04842	EMB2761	EMBRYO DEFECTIVE 2761	threonyl-tRNA synthetase, putative / threonine-tRNA ligase;(source:Araport11)	Encodes a dual localized threonyl-tRNA synthetase found both in the mitochondrion and the chloroplast. Plants mutated in this gene terminate as embryos in the globular stage.	threonyl-tRNA synthetase, putative / threonine--tRNA ligase, putative	EMB2761
AT5G45090	1.79404	0.00206623	0.00454341				AT2G05120	AT2G05120		Nucleoporin, Nup133/Nup155-like protein;(source:Araport11)		Nucleoporin, Nup133/Nup155-like	NUP133
AT3G58900	1.79067	2.21175e-19	6.37634e-18				AT2G05380	GRP3S	glycine-rich protein 3 short isoform	glycine-rich protein 3 short isoform;(source:Araport11)	glycine-rich protein 3 short isoform (GRP3S) mRNA, complete The mRNA is cell-to-cell mobile.	glycine-rich protein 3 short isoform	GRP3S
AT5G56840	1.79	7.04244e-11	6.08674e-10				AT2G05440	GRP9	GLYCINE RICH PROTEIN 9	GLYCINE RICH PROTEIN 9;(source:Araport11)		GLYCINE RICH PROTEIN 9	ATGRP9, GRP9
AT3G44310	1.78986	1.78555e-26	1.19406e-24				AT2G05510	AT2G05510		Glycine-rich protein family;(source:Araport11)		Glycine-rich protein family
AT4G11655	1.78985	1.21061e-05	4.19868e-05				AT2G05520	GRP-3	glycine-rich protein 3	glycine-rich protein 3;(source:Araport11)	Encodes a glycine-rich protein that is expressed mainly in stems and leaves. AtGRP3 functions in root size determination during development and in Al stress. mRNA levels are upregulated in response to ABA, salicylic acid and ethylene but downregulated in response to desiccation. The mRNA is cell-to-cell mobile.	glycine-rich protein 3	ATGRP-3, ATGRP3, GRP-3, GRP3
AT4G23700	1.78786	1.26863e-11	1.23258e-10				AT2G05540	AT2G05540		Glycine-rich protein family;(source:Araport11)		Glycine-rich protein family
AT2G28570	1.78687	1.48436e-09	1.03183e-08				AT2G05910	AT2G05910		LURP-one-like protein (DUF567);(source:Araport11)		Protein of unknown function (DUF567)
AT3G57540	1.7862	9.74239e-22	3.92145e-20				AT2G05940	RIPK	RPM1-induced protein kinase	Protein kinase superfamily protein;(source:Araport11)	Encodes a receptor-like cytoplasmic kinase that phosphorylates the host target RIN4, leading to the activation of a plant innate immune receptor RPM1.	Protein kinase superfamily protein	PBL14, RIPK
AT5G38240	1.78564	0.00019756	0.000539454				AT2G06050	OPR3	oxophytodienoate-reductase 3	oxophytodienoate-reductase 3;(source:Araport11)	Encodes a 12-oxophytodienoate reductase that is required for jasmonate biosynthesis. Mutants are male sterile and defective in pollen dehiscence. Shows activity towards 2,4,6-trinitrotoluene. CFA-Ile, CFA-Leu, CFA-Val, CFA-Met and CFA-Ala can restore the fertility of opr3 plants by inducing filament elongation and anther dehiscence.	oxophytodienoate-reductase 3	AtOPR3, DDE1, OPR3
AT1G79310	1.78538	1.4549e-16	2.93647e-15				AT2G06255	ELF4-L3	ELF4-like 3	ELF4-like 3;(source:Araport11)	DUF1313 domain containing protein.	ELF4-like 3	EFL3, ELF4-L3
AT3G51430	1.78468	2.17518e-17	4.89e-16				AT2G07170	AT2G07170		ARM repeat superfamily protein;(source:Araport11)		ARM repeat superfamily protein
AT2G02850	1.78313	1.77234e-13	2.32772e-12				AT2G07680	ABCC13	ATP-binding cassette C13	multidrug resistance-associated protein 11;(source:Araport11)	Encodes ABCC13/MRP11, a member of the multidrug resistance associated protein MRP/ABCC subfamily. Its expression is induced by gibberellic acid and downregulated by naphthalene acetic acid, abscisic acid, and zeatin.	multidrug resistance-associated protein 11	ABCC13, AtABCC13, ATMRP11, MRP11
AT3G61190	1.7816	1.19158e-05	4.13879e-05				AT2G07739	AT2G07739		Ycf1 protein;(source:Araport11)		Ycf1 protein
AT4G34135	1.78006	3.96295e-35	5.26699e-33				AT2G07774	AT2G07774		hypothetical protein;(source:Araport11)
AT4G22217	1.77915	2.12803e-07	1.01374e-06				AT2G10930	AT2G10930		transmembrane protein;(source:Araport11)
AT5G11210	1.77899	3.50893e-06	1.34624e-05				AT2G10940	AT2G10940		Bifunctional inhibitor/lipid-transfer protein/seed storage 2S albumin superfamily protein;(source:Araport11)		Bifunctional inhibitor/lipid-transfer protein/seed storage 2S albumin superfamily protein
AT1G67360	1.77809	2.15846e-19	6.23974e-18				AT2G11810	MGDC	monogalactosyldiacylglycerol synthase type C	monogalactosyldiacylglycerol synthase type C;(source:Araport11)	MGD3 is the major enzyme for galactolipid metabolism during phosphate starvation. Does not contribute to galactolipid synthesis under P1-sufficient conditions.	monogalactosyldiacylglycerol synthase type C	ATMGD3, MGD3, MGDC
AT2G31180	1.77752	2.91064e-13	3.68089e-12				AT2G13360	AGT	alanine:glyoxylate aminotransferase	alanine:glyoxylate aminotransferase;(source:Araport11)	Encodes a peroxisomal photorespiratory enzyme that catalyzes transamination reactions with multiple substrates. It is involved in photorespiration.	alanine:glyoxylate aminotransferase	AGT, AGT1, SGAT
AT2G31230	1.77718	2.27872e-18	5.84392e-17				AT2G13370	CHR5	chromatin remodeling 5	chromatin remodeling 5;(source:Araport11)		chromatin remodeling 5	CHR5
AT5G37670	1.77703	8.0558e-14	1.11703e-12				AT2G13810	ALD1	AGD2-like defense response protein 1	AGD2-like defense response protein 1;(source:Araport11)	ALD1 is a L-lysine alpha-aminotransferase. It is part of the pipecolic acid biosynthetic pathway, where it catalyzes the biochemical conversion of lysine to epsilon-amino-alpha-ketocaproic acid (KAC) which is subject to subsequent transamination, cyclization and isomerization to form 2,3-dehydropipecolic acid.	AGD2-like defense response protein 1	ALD1, AtALD1, EDTS5
AT4G15280	1.77694	2.53512e-13	3.24483e-12				AT2G13960	AT2G13960		Homeodomain-like superfamily protein;(source:Araport11)		Homeodomain-like superfamily protein
AT2G46600	1.77482	2.0076e-18	5.19273e-17				AT2G14050	MCM9	minichromosome maintenance 9	minichromosome maintenance 9;(source:Araport11)		minichromosome maintenance 9	MCM9
AT3G15518	1.77397	2.07461e-08	1.17346e-07				AT2G14070	AT2G14070		wound-responsive protein-like protein;(source:Araport11)		wound-responsive protein-related
AT3G22570	1.77383	6.47445e-11	5.63269e-10				AT2G14247	AT2G14247		Expressed protein;(source:Araport11)		Expressed protein
AT1G19570	1.77286	4.71869e-34	5.79741e-32				AT2G14290	AT2G14290		LL-diaminopimelate protein (DUF295);(source:Araport11)		F-box family protein with a domain of unknown function (DUF295)	AtFDB13
AT2G07774	1.76441	0.00723374	0.0140577				AT2G14510	AT2G14510		Leucine-rich repeat protein kinase family protein;(source:Araport11)		Leucine-rich repeat protein kinase family protein
AT3G01290	1.76437	3.23084e-12	3.45867e-11				AT2G14560	LURP1	LATE UPREGULATED IN RESPONSE TO HYALOPERONOSPORA PARASITICA	LURP-one-like protein (DUF567);(source:Araport11)	Encodes LURP1, a member of the LURP cluster (late upregulated in response to Hyaloperonospora parasitica) which exhibits a pronounced upregulation after recognition of the pathogenic oomycte H. parasitica. LURP1 is required for full basal defense to H. parasitica and resistance to this pathogen mediated by the R-proteins RPP4 and RPP5. The mRNA is cell-to-cell mobile.	Protein of unknown function (DUF567)	LURP1
AT5G64230	1.76259	1.36124e-15	2.39515e-14				AT2G14610	PR1	pathogenesis-related gene 1	pathogenesis-related protein 1;(source:Araport11)	PR1 gene expression is induced in response to a variety of pathogens. It is a useful molecular marker for the SAR response. Though the Genbank record for the cDNA associated to this gene is called 'PR-1-like', the sequence actually corresponds to PR1. Expression of this gene is salicylic-acid responsive.	pathogenesis-related gene 1	AtCAPE9, ATPR1, PR 1, PR1
AT3G26460	1.75985	3.42724e-10	2.65291e-09				AT2G14620	XTH10	xyloglucan endotransglucosylase/hydrolase 10	xyloglucan endotransglucosylase/hydrolase 10;(source:Araport11)		xyloglucan endotransglucosylase/hydrolase 10	XTH10
AT2G23910	1.75933	4.1875e-16	7.931e-15				AT2G14750	APK	APS kinase	APS kinase;(source:Araport11)	Encodes adenosine-5'-phosphosulfate kinase. Provides activated sulfate for sulfation of secondary metabolites, including the glucosinolates. Essential for pollen viability. The mRNA is cell-to-cell mobile.	APS kinase	AKN1, APK, APK1, ATAKN1
AT1G51820	1.75854	0.00289049	0.00614196				AT2G15042	AT2G15042		Leucine-rich repeat (LRR) family protein;(source:Araport11)		Leucine-rich repeat (LRR) family protein
AT4G21830	1.75779	1.64884e-12	1.84453e-11				AT2G15080	RLP19	receptor like protein 19	receptor like protein 19;(source:Araport11)		receptor like protein 19	AtRLP19, RLP19
AT5G11930	1.75738	2.72693e-10	2.1454e-09				AT2G15220	AT2G15220		Plant basic secretory protein (BSP) family protein;(source:Araport11)		Plant basic secretory protein (BSP) family protein
AT4G17615	1.75614	2.20812e-32	2.40526e-30				AT2G15310	ARFB1A	ADP-ribosylation factor B1A	ADP-ribosylation factor B1A;(source:Araport11)	A member of ARF GTPase family. A thaliana has 21 members of this family, known to be essential for vesicle coating and uncoating and functions in GTP-binding. Gene encoding ADP-ribosylation factor and similar to ADP-ribosylation factor (GI:861205) (Chlamydomonas reinhardtii), other ARFs and ARF-like proteins.	ADP-ribosylation factor B1A	ARFB1A, ATARFB1A
AT1G66600	1.75593	7.95449e-05	0.000234801				AT2G15390	FUT4	fucosyltransferase 4	fucosyltransferase 4;(source:Araport11)	Encodes an alpha-(1,2)-fucosyltransferase.	fucosyltransferase 4	atfut4, FUT4
AT3G03190	1.75339	8.12004e-19	2.2084e-17				AT2G15480	UGT73B5	UDP-glucosyl transferase 73B5	UDP-glucosyl transferase 73B5;(source:Araport11)		UDP-glucosyl transferase 73B5	UGT73B5
AT2G44460	1.75279	0.00121745	0.00282531				AT2G15490	UGT73B4	UDP-glycosyltransferase 73B4	UDP-glycosyltransferase 73B4;(source:Araport11)		UDP-glycosyltransferase 73B4	UGT73B4
AT4G33450	1.75073	5.2908e-14	7.49487e-13				AT2G15760	AT2G15760		calmodulin-binding protein (DUF1645);(source:Araport11)		Protein of unknown function (DUF1645)
AT4G13810	1.74772	3.78278e-11	3.42199e-10				AT2G15780	AT2G15780		Cupredoxin superfamily protein;(source:Araport11)		Cupredoxin superfamily protein
AT5G61010	1.74674	4.37591e-13	5.3669e-12				AT2G15830	AT2G15830		hypothetical protein;(source:Araport11)
AT5G39130	1.74605	4.82385e-06	1.80293e-05				AT2G15880	AT2G15880		Leucine-rich repeat (LRR) family protein;(source:Araport11)	Pollen expressed protein required for pollen tube growth.Along with other members of the LRX family, itnteracts with RALF4 to control pollen tube growth and integrity. Loss of function results in premature pollen tube rupture and reduced fertility.	Leucine-rich repeat (LRR) family protein	LRX10
AT1G19180	1.74535	2.77244e-11	2.564e-10				AT2G16270	AT2G16270		transmembrane protein;(source:Araport11)
AT4G04930	1.7433	0.00711507	0.0138538				AT2G16385	AT2G16385		aspartate carbamoyltransferase;(source:Araport11)	CAF1 is a peptide hormone expressed in the root stele that specifically binds the endodermis-expressed leucine-rich repeat receptor kinase GASSHO1 (GSO1)/SCHENGEN3 and its homolog, GSO2. Together with CAF2 it is required for formation of the casparian band.		CIF1
AT4G01080	1.74232	3.66307e-13	4.56415e-12				AT2G16430	PAP10	purple acid phosphatase 10	purple acid phosphatase 10;(source:Araport11)	Encodes an acid phosphatase involved plant acclimation to Pi deprivation.	purple acid phosphatase 10	ATPAP10, PAP10, PUP1
AT5G22250	1.74224	9.08798e-11	7.72515e-10				AT2G16485	NERD	Needed for RDR2-independent DNA methylation	GW repeat- and PHD finger-containing protein NERD;(source:Araport11)	Encodes NERD (Needed for RDR2-independent DNA methylation), a plant-specific GW repeat- and PHD finger-containing protein involved in siRNA-dependent DNA methylation.	nucleic acid binding;zinc ion binding;DNA binding	NERD
AT3G04040	1.74129	3.854e-11	3.48046e-10				AT2G16595	AT2G16595		Translocon-associated protein (TRAP), alpha subunit;(source:Araport11)		Translocon-associated protein (TRAP), alpha subunit
AT5G02420	1.73567	1.05265e-14	1.63323e-13				AT2G16600	ROC3	rotamase CYP 3	rotamase CYP 3;(source:Araport11)	Encodes cytosolic cyclophilin ROC3. The mRNA is cell-to-cell mobile.	rotamase CYP 3	AtCYP19-1, CYP19, ROC3
AT3G25010	1.73171	0.00345019	0.00721179				AT2G16700	ADF5	actin depolymerizing factor 5	actin depolymerizing factor 5;(source:Araport11)	Encodes actin depolymerizing factor 5 (ADF5).	actin depolymerizing factor 5	ADF5, ATADF5
AT1G25530	1.73158	4.72816e-26	3.02774e-24				AT2G16740	UBC29	ubiquitin-conjugating enzyme 29	ubiquitin-conjugating enzyme 29;(source:Araport11)		ubiquitin-conjugating enzyme 29	UBC29
AT5G47220	1.73096	2.84857e-08	1.5717e-07				AT2G16890	AT2G16890		UDP-Glycosyltransferase superfamily protein;(source:Araport11)		UDP-Glycosyltransferase superfamily protein
AT4G17500	1.72675	1.09971e-13	1.48873e-12				AT2G17033	AT2G17033		pentatricopeptide (PPR) repeat-containing protein;(source:Araport11)		pentatricopeptide (PPR) repeat-containing protein
AT1G14250	1.7247	0.00135385	0.00310601				AT2G17040	NAC036	NAC domain containing protein 36	NAC domain containing protein 36;(source:Araport11)	Member of the NAC transcription factor family and more specifically, the ONAC022 subfamily. Involved in leaf and inflorescence stem morphogenesis. The mRNA is cell-to-cell mobile.	NAC domain containing protein 36	anac036, NAC036
AT1G11460	1.72458	3.40062e-07	1.56324e-06				AT2G17060	AT2G17060		Disease resistance protein (TIR-NBS-LRR class) family;(source:Araport11)		Disease resistance protein (TIR-NBS-LRR class) family
AT3G13435	1.72407	2.20699e-16	4.36685e-15				AT2G17220	Kin3	kinase 3	Protein kinase superfamily protein;(source:Araport11)	Encodes a putative serine/threonine-specific protein kinase kin3. Protein is N-myristoylated.	Protein kinase superfamily protein	Kin3, PBL32
AT1G53950	1.72385	6.51592e-07	2.85792e-06				AT2G17280	AT2G17280		Phosphoglycerate mutase family protein;(source:Araport11)		Phosphoglycerate mutase family protein
AT1G74200	1.72258	2.2533e-10	1.79889e-09				AT2G17525	AT2G17525		Pentatricopeptide repeat (PPR) superfamily protein;(source:Araport11)		Pentatricopeptide repeat (PPR) superfamily protein
AT1G70800	1.71958	1.41008e-20	4.84516e-19				AT2G17660	AT2G17660		RPM1-interacting protein 4 (RIN4) family protein;(source:Araport11)		RPM1-interacting protein 4 (RIN4) family protein
AT4G27560	1.7183	2.14089e-31	2.22864e-29				AT2G17740	AT2G17740		Cysteine/Histidine-rich C1 domain family protein;(source:Araport11)	VACUOLELESS GAMETOPHYTES (VLG) as a DC1 domain containing protein that is found in the endomembrane system. It is essential for both female and male gametophyte development.	Cysteine/Histidine-rich C1 domain family protein	VLG
AT3G09910	1.71792	7.96415e-14	1.10577e-12				AT2G17780	MCA2	mid1-complementing activity 2	PLAC8 family protein;(source:Araport11)	Encodes a mechanosensitive channel candidate MCA2. The three-dimensional structure of MCA2 was reconstructed and appears to comprise a small transmembrane region and large cytoplasmic region.	PLAC8 family protein	MCA2
AT3G59140	1.7159	2.74002e-20	9.04719e-19				AT2G17880	AT2G17880		Chaperone DnaJ-domain superfamily protein;(source:Araport11)		Chaperone DnaJ-domain superfamily protein	DJC24
AT5G49480	1.71495	7.57645e-22	3.11489e-20				AT2G17930	AT2G17930		Phosphatidylinositol 3- and 4-kinase family protein with FAT domain-containing protein;(source:Araport11)	Component of the SPT module of the SAGA complex.	Phosphatidylinositol 3- and 4-kinase family protein with FAT domain	TRA1a
AT3G55910	1.71247	9.64848e-08	4.88949e-07				AT2G17940	AT2G17940		WEB family protein (DUF827);(source:Araport11)		Plant protein of unknown function (DUF827)
AT2G23000	1.71217	1.47681e-09	1.02691e-08				AT2G18050	HIS1-3	histone H1-3	histone H1-3;(source:Araport11)	encodes a structurally divergent linker histone whose gene expression is induced by dehydration and ABA. The mRNA is cell-to-cell mobile.	histone H1-3	HIS1-3, HON3
AT3G51660	1.71213	3.63757e-09	2.35434e-08				AT2G18130	PAP11	purple acid phosphatase 11	purple acid phosphatase 11;(source:Araport11)		purple acid phosphatase 11	ATPAP11, PAP11
AT3G07600	1.71171	5.32802e-10	4.01365e-09				AT2G18150	AT2G18150		Peroxidase superfamily protein;(source:Araport11)		Peroxidase superfamily protein
AT5G26220	1.71031	5.60581e-10	4.19334e-09				AT2G18180	AT2G18180		Sec14p-like phosphatidylinositol transfer family protein;(source:Araport11)		Sec14p-like phosphatidylinositol transfer family protein
AT1G13340	1.7081	5.11124e-09	3.22709e-08				AT2G18190	AT2G18190		P-loop containing nucleoside triphosphate hydrolases superfamily protein;(source:Araport11)		P-loop containing nucleoside triphosphate hydrolases superfamily protein
AT2G29950	1.70794	4.41634e-14	6.33148e-13				AT2G18196	AT2G18196		Heavy metal transport/detoxification superfamily protein;(source:Araport11)		Heavy metal transport/detoxification superfamily protein	AtHMP16
AT2G47870	1.70767	0.00420913	0.0086407				AT2G18210	AT2G18210		hypothetical protein;(source:Araport11)
AT4G33120	1.70709	2.20489e-12	2.42454e-11				AT2G18260	SYP112	syntaxin of plants 112	syntaxin of plants 112;(source:Araport11)	member of SYP11 Gene Family	syntaxin of plants 112	ATSYP112, SYP112
AT5G59580	1.70678	2.42455e-05	7.92876e-05				AT2G18300	HBI1	HOMOLOG OF BEE2 INTERACTING WITH IBH 1	basic helix-loop-helix (bHLH) DNA-binding superfamily protein;(source:Araport11)	DNA-binding bHLH protein involved in positive regulation of cell elongation and proliferation and, negative control of plant immunity.One component of PRE-IBH1-HBI1 tripartite module.	basic helix-loop-helix (bHLH) DNA-binding superfamily protein	HBI1
AT2G45220	1.70666	3.90512e-08	2.11164e-07				AT2G18360	AT2G18360		alpha/beta-Hydrolases superfamily protein;(source:Araport11)		alpha/beta-Hydrolases superfamily protein
AT3G10420	1.70616	2.31911e-20	7.74208e-19				AT2G18370	AT2G18370		Bifunctional inhibitor/lipid-transfer protein/seed storage 2S albumin superfamily protein;(source:Araport11)	Predicted to encode a PR (pathogenesis-related) protein. Belongs to the lipid transfer protein (PR-14) family with the following members: At2g38540/LTP1, At2g38530/LTP2, At5g59320/LTP3, At5g59310/LTP4, At3g51600/LTP5, At3g08770/LTP6, At2g15050/LTP7, At2g18370/LTP8, At2g15325/LTP9, At5g01870/LTP10, At4g33355/LTP11, At3g51590/LTP12, At5g44265/LTP13, At5g62065/LTP14, At4g08530/LTP15.	Bifunctional inhibitor/lipid-transfer protein/seed storage 2S albumin superfamily protein
AT1G73965	1.7059	2.0056e-07	9.59743e-07				AT2G18530	AT2G18530		Protein kinase superfamily protein;(source:Araport11)		Protein kinase superfamily protein
AT1G71140	1.70493	2.16093e-13	2.80324e-12				AT2G18590	AT2G18590		Major facilitator superfamily protein;(source:Araport11)		Major facilitator superfamily protein
AT1G05000	1.70397	7.80079e-27	5.4048e-25				AT2G18600	AT2G18600		Ubiquitin-conjugating enzyme family protein;(source:Araport11)		Ubiquitin-conjugating enzyme family protein
AT1G24735	1.70272	3.79243e-09	2.44409e-08				AT2G18650	MEE16	maternal effect embryo arrest 16	RING/U-box superfamily protein;(source:Araport11)		RING/U-box superfamily protein	ATL49, MEE16
AT5G64890	1.7023	0.00150443	0.00341332				AT2G18660	PNP-A	plant natriuretic peptide A	plant natriuretic peptide A;(source:Araport11)	Encodes PNP-A (Plant Natriuretic Peptide A). PNPs are a class of systemically mobile molecules distantly related to expansins; their biological role has remained elusive. PNP-A contains a signal peptide domain and is secreted into the extracellular space. Co-expression analyses using microarray data suggest that PNP-A may function as a component of plant defence response and SAR in particular, an…	plant natriuretic peptide A	AtPNP-A, PNP-A
AT1G14130	1.7017	1.95689e-41	3.82898e-39				AT2G18690	AT2G18690		transmembrane protein;(source:Araport11)
AT4G37150	1.69909	3.173e-08	1.73935e-07				AT2G18700	TPS11	trehalose phosphatase/synthase 11	trehalose phosphatase/synthase 11;(source:Araport11)	Encodes an enzyme putatively involved in trehalose biosynthesis. The protein has a trehalose synthase (TPS)-like domain that may or may not be active as well as a trehalose phosphatase (TPP)-like domain.	trehalose phosphatase/synthase 11	ATTPS11, ATTPSB, TPS11
AT4G38740	1.69852	1.23107e-20	4.28582e-19				AT2G18710	SCY1	SECY homolog 1	SECY homolog 1;(source:Araport11)	Encodes a component of the thylakoid-localized Sec system involved in the translocation of cytoplasmic proteins into plastid.	SECY homolog 1	SCY1
AT1G53540	1.69676	0.000638264	0.0015689				AT2G19060	AT2G19060		SGNH hydrolase-type esterase superfamily protein;(source:Araport11)		SGNH hydrolase-type esterase superfamily protein
AT1G08230	1.69527	7.99118e-55	3.31117e-52				AT2G19190	FRK1	FLG22-induced receptor-like kinase 1	FLG22-induced receptor-like kinase 1;(source:Araport11)	Encodes a receptor-like protein kinase that is involved in early defense signaling. Expression of this gene is strongly induced during leaf senescence. It is a target of the transcription factor AtWRKY6.	FLG22-induced receptor-like kinase 1	FRK1, SIRK
AT5G44610	1.69475	3.43018e-11	3.11636e-10				AT2G19500	CKX2	cytokinin oxidase 2	cytokinin oxidase 2;(source:Araport11)	It encodes a protein whose sequence is similar to cytokinin oxidase/dehydrogenase, which catalyzes the degradation of cytokinins.	cytokinin oxidase 2	ATCKX2, CKX2
AT5G61640	1.69428	5.50304e-29	4.65227e-27				AT2G19800	MIOX2	myo-inositol oxygenase 2	myo-inositol oxygenase 2;(source:Araport11)	Encodes a myo-inositol oxygenase family gene.	myo-inositol oxygenase 2	MIOX2
AT5G10625	1.69381	9.63821e-14	1.31488e-12				AT2G19890	AT2G19890		hypothetical protein;(source:Araport11)
AT1G76980	1.69035	3.77663e-28	2.9779e-26				AT2G19900	NADP-ME1	NADP-malic enzyme 1	NADP-malic enzyme 1;(source:Araport11)	The malic enzyme (EC 1.1.1.40) encoded by AtNADP-ME1 is expressed in response to developmental and cell-specific signals. The enzyme is active in vitro and appears to function as a homohexamer or homooctamer. It is believed to be a cytosolic protein.	NADP-malic enzyme 1	ATNADP-ME1, NADP-ME1
AT5G61820	1.68823	7.29329e-29	6.11595e-27				AT2G19910	AT2G19910		RNA-dependent RNA polymerase family protein;(source:Araport11)		RNA-dependent RNA polymerase family protein
AT5G48410	1.68562	3.46983e-09	2.25544e-08				AT2G19920	AT2G19920		RNA-dependent RNA polymerase family protein;(source:Araport11)		RNA-dependent RNA polymerase family protein
AT3G12220	1.68503	4.37412e-05	0.000135592				AT2G20142	AT2G20142		Toll-Interleukin-Resistance (TIR) domain family protein;(source:Araport11)		Toll-Interleukin-Resistance (TIR) domain family protein
AT5G67600	1.68483	5.45339e-19	1.50642e-17				AT2G20150	AT2G20150		hypothetical protein;(source:Araport11)
AT2G30660	1.68362	0.000214156	0.000580199				AT2G20180	PIL5	phytochrome interacting factor 3-like 5	phytochrome interacting factor 3-like 5;(source:Araport11)	Encodes a novel Myc-related bHLH transcription factor that has transcriptional activation activity in the dark. It is a key negative regulator of phytochrome-mediated seed germination and acts by inhibiting chlorophyll biosynthesis, light-mediated suppression of hypocotyl elongation and far-red light-mediated suppression of seed germination, and promoting negative gravitropism in hypocotyls. Ligh…	phytochrome interacting factor 3-like 5	PIF1, PIL5
AT3G07350	1.68294	1.81594e-16	3.62707e-15				AT2G20290	XIG	myosin-like protein XIG	myosin-like protein XIG;(source:Araport11)	member of Myosin-like proteins	myosin-like protein XIG	ATXIG, XIG
AT2G37710	1.68283	1.92746e-13	2.51581e-12				AT2G20510	TIM44-1	translocase inner membrane subunit 44-1	translocase inner membrane subunit 44-1;(source:Araport11)	One of two loci encoding the TIM44 subunit of the mitochondrial inner membrane translocase complex. TIM44 subunit is the part of the complex that hydrolyzes ATP to provide energy for protein translocation to the inner membrane.	translocase inner membrane subunit 44-1	ATTIM44-1, TIM44-1
AT2G34600	1.68243	4.83392e-05	0.000148431				AT2G20560	AT2G20560		DNAJ heat shock family protein;(source:Araport11)		DNAJ heat shock family protein	DNAJ
AT5G44575	1.68211	0.0105753	0.0197873				AT2G20610	SUR1	SUPERROOT 1	Tyrosine transaminase family protein;(source:Araport11)	Confers auxin overproduction. Mutants have an over-proliferation of lateral roots. Encodes a C-S lyase involved in converting S-alkylthiohydroximate to thiohydroximate in glucosinolate biosynthesis. Induced in epidermal cells attacked by powdery mildew. The RTY enzyme is expected to function as a dimer (or a higher order multimeric complex), as all RTY-related enzymes with a defined crystal struc…	Tyrosine transaminase family protein	ALF1, HLS3, RTY, RTY1, SUR1
AT2G24600	1.68189	1.57916e-07	7.70866e-07				AT2G21100	AT2G21100		Disease resistance-responsive (dirigent-like protein) family protein;(source:Araport11)		Disease resistance-responsive (dirigent-like protein) family protein
AT2G38490	1.68169	6.20132e-07	2.72956e-06				AT2G21180	AT2G21180		transmembrane protein;(source:Araport11)
AT1G77380	1.6806	1.28099e-15	2.26715e-14				AT2G21185	AT2G21185		transmembrane protein;(source:Araport11)
AT5G65690	1.6796	4.12114e-11	3.70272e-10				AT2G21210	AT2G21210		SAUR-like auxin-responsive protein family;(source:Araport11)	Putative auxin-regulated protein whose expression is downregulated in response to chitin oligomers.	SAUR-like auxin-responsive protein family	SAUR6
AT5G42600	1.67872	0.00264869	0.00568938				AT2G21380	AT2G21380		Kinesin motor family protein;(source:Araport11)		Kinesin motor family protein	Kin7.2
AT2G46140	1.67639	2.90131e-15	4.86977e-14				AT2G21510	AT2G21510		DNAJ heat shock N-terminal domain-containing protein;(source:Araport11)		DNAJ heat shock N-terminal domain-containing protein
AT4G22070	1.67627	1.17115e-18	3.13275e-17				AT2G21590	APL4		Glucose-1-phosphate adenylyltransferase family protein;(source:Araport11)	Encodes the large subunit of ADP-glucose pyrophosphorylase, the enzyme which catalyzes the first and limiting step in starch biosynthesis. The large subunit plays a regulatory role whereas the small subunit (ApS) is the catalytic isoform. Four isoforms of the large subunit (ApL1-4) have been described.	Glucose-1-phosphate adenylyltransferase family protein	APL4
AT3G19550	1.67483	0.000199041	0.000543076				AT2G21610	PE11	pectinesterase 11	pectinesterase 11;(source:Araport11)		pectinesterase 11	ATPE11, PE11
AT2G04038	1.67328	0.000151862	0.000424434				AT2G21620	RD2		Adenine nucleotide alpha hydrolases-like superfamily protein;(source:Araport11)	Encodes gene that is induced in response to desiccation; mRNA expression is seen 10 and 24 hrs after start of desiccation treatment.	Adenine nucleotide alpha hydrolases-like superfamily protein	RD2
AT1G24020	1.67256	2.39261e-10	1.90579e-09				AT2G21650	MEE3	MATERNAL EFFECT EMBRYO ARREST 3	Homeodomain-like superfamily protein;(source:Araport11)	RSM1 is a member of a small sub-family of single MYB transcription factors. Analysis of overexpressin lines indicate its involvement during early morphogenesis.	Homeodomain-like superfamily protein	ATRL2, MEE3, RSM1
AT1G50060	1.67246	3.26597e-08	1.78753e-07				AT2G21710	EMB2219	embryo defective 2219	Mitochondrial transcription termination factor family protein;(source:Araport11)		Mitochondrial transcription termination factor family protein	EMB2219
AT1G55910	1.67158	1.05441e-10	8.87908e-10				AT2G21820	AT2G21820		seed maturation protein;(source:Araport11)
AT3G18080	1.67102	2.80731e-25	1.6711e-23				AT2G21890	CAD3	cinnamyl alcohol dehydrogenase homolog 3	cinnamyl alcohol dehydrogenase homolog 3;(source:Araport11)		cinnamyl alcohol dehydrogenase homolog 3	ATCAD3, CAD3
AT3G23010	1.67061	0.000979662	0.00232088				AT2G22125	CSI1	cellulose synthase-interactive protein 1	binding protein;(source:Araport11)	Encodes a protein involved in cell elongation in root and anther filaments. Mutants have greater cell volumes in root tissues and have additive phenotypes with other cell expansion mutants such as those carrying mutations in COB, QUI and POM1 loci. POM2/CSI1 promotes Cellulose Synthase and microtubule co-alignment. The mRNA is cell-to-cell mobile.	binding	CSI1, POM2
AT4G11600	1.67002	3.39233e-66	2.47196e-63				AT2G22240	MIPS2	myo-inositol-1-phosphate synthase 2	myo-inositol-1-phosphate synthase 2;(source:Araport11)	** Referred to as MIPS1 in Mitsuhashi et al 2008. Myo-inositol-1-phosphate synthase isoform 2. Expressed in leaf, root and silique. Immunolocalization experiments with an antibody recognizing MIPS1, MIPS2, and MIPS3 showed endosperm localization.	myo-inositol-1-phosphate synthase 2	ATIPS2, ATMIPS2, MIPS2
AT5G10740	1.66866	9.8241e-52	3.24379e-49				AT2G22470	AGP2	arabinogalactan protein 2	arabinogalactan protein 2;(source:Araport11)	Encodes arabinogalactan-protein (AGP2).	arabinogalactan protein 2	AGP2, ATAGP2
AT5G05365	1.66853	8.41766e-08	4.30811e-07				AT2G22500	UCP5	uncoupling protein 5	uncoupling protein 5;(source:Araport11)	Encodes one of the mitochondrial dicarboxylate carriers (DIC): DIC1 (AT2G22500), DIC2 (AT4G24570), DIC3 (AT5G09470).	uncoupling protein 5	ATPUMP5, DIC1, UCP5
AT1G43160	1.66645	0.000476581	0.00120381				AT2G22590	AT2G22590		UDP-Glycosyltransferase superfamily protein;(source:Araport11)		UDP-Glycosyltransferase superfamily protein
AT4G10310	1.66628	1.50425e-05	5.11386e-05				AT2G22610	AT2G22610		Di-glucose binding protein with Kinesin motor domain-containing protein;(source:Araport11)	Malectin domain kinesin. Possible role in cell division, with a possible secondary function in the nuclei.	Di-glucose binding protein with Kinesin motor domain	MDKIN2
AT3G48520	1.66284	1.00655e-08	6.00352e-08				AT2G22810	ACS4	1-aminocyclopropane-1-carboxylate synthase 4	1-aminocyclopropane-1-carboxylate synthase 4;(source:Araport11)	key regulatory enzyme in the biosynthesis of the plant hormone ethylene. ACS4 is specifically induced by indoleacetic acid (IAA).	1-aminocyclopropane-1-carboxylate synthase 4	ACC4, ACS4, ATACS4
AT5G13200	1.66194	2.43038e-12	2.65283e-11				AT2G22860	PSK2	phytosulfokine 2 precursor	phytosulfokine 2 precursor;(source:Araport11)	Phytosulfokine 2 precursor, coding for a unique plant peptide growth factor. The mRNA is cell-to-cell mobile.	phytosulfokine 2 precursor	ATPSK2, PSK2
AT5G65600	1.65767	4.83149e-07	2.16403e-06				AT2G22880	AT2G22880		VQ motif-containing protein;(source:Araport11)		VQ motif-containing protein	VQ12
AT1G77450	1.65714	1.82576e-16	3.64325e-15				AT2G22980	SCPL13	serine carboxypeptidase-like 13	serine carboxypeptidase-like 13;(source:Araport11)		serine carboxypeptidase-like 13	SCPL13
AT4G21910	1.65505	1.07353e-34	1.35844e-32				AT2G22990	SNG1	sinapoylglucose 1	sinapoylglucose 1;(source:Araport11)	sinapoylglucose:malate sinapoyltransferase. Catalyzes the formation of sinapoylmalate from sinapoylglucose. Mutants accumulate excess sinapoylglucose.	sinapoylglucose 1	SCPL8, SNG1
AT1G22170	1.65466	7.97495e-41	1.49139e-38				AT2G23000	scpl10	serine carboxypeptidase-like 10	serine carboxypeptidase-like 10;(source:Araport11)		serine carboxypeptidase-like 10	scpl10
AT1G35260	1.65385	1.25139e-28	1.04112e-26				AT2G23010	SCPL9	serine carboxypeptidase-like 9	serine carboxypeptidase-like 9;(source:Araport11)		serine carboxypeptidase-like 9	SCPL9
AT1G31550	1.65321	1.02468e-09	7.35514e-09				AT2G23100	AT2G23100		Cysteine/Histidine-rich C1 domain family protein;(source:Araport11)		Cysteine/Histidine-rich C1 domain family protein
AT5G56795	1.65016	4.6513e-06	1.74337e-05				AT2G23110	AT2G23110		Late embryogenesis abundant protein, group 6;(source:Araport11)		Late embryogenesis abundant protein, group 6
AT4G39670	1.64784	2.28489e-07	1.08164e-06				AT2G23120	AT2G23120		Late embryogenesis abundant protein, group 6;(source:Araport11)		Late embryogenesis abundant protein, group 6
AT1G77960	1.64488	0.00917142	0.0173993				AT2G23270	AT2G23270		transmembrane protein;(source:Araport11)	Encoding a precursor protein of a secreted peptide that is responsive to flg22 stimulus. Finetuning role in modulation of immunity through the regulation of SA and JA biosynthesis and signalling pathways.		PIP3, prePIP3
AT5G55090	1.64291	1.03525e-16	2.15748e-15				AT2G23340	DEAR3	DREB and EAR motif protein 3	DREB and EAR motif protein 3;(source:Araport11)	encodes a member of the DREB subfamily A-5 of ERF/AP2 transcription factor family. The protein contains one AP2 domain. There are 16 members in this subfamily including RAP2.1, RAP2.9 and RAP2.10.	DREB and EAR motif protein 3	DEAR3
AT5G13370	1.64071	1.44045e-15	2.51984e-14				AT2G23410	CPT	cis-prenyltransferase	cis-prenyltransferase;(source:Araport11)	Encodes cis-prenyltransferase involved in dolichol biosynthesis.	cis-prenyltransferase	ACPT, AtcPT3, CPT, cPT3
AT1G53708	1.63992	1.35472e-06	5.60893e-06				AT2G23600	ACL	acetone-cyanohydrin lyase	acetone-cyanohydrin lyase;(source:Araport11)	Encodes a protein shown to have carboxylesterase activity, methyl salicylate esterase activity, methyl jasmonate esterase activity, and methyl IAA esterase activity in vitro. MES2 appears to be involved in MeSA hydrolysis in planta. This protein does not act on MeGA4, or MEGA9 in vitro and has been show to be capable of hydrolyzing methyl ester nicotinate back to nicotinate.	acetone-cyanohydrin lyase	ACL, ATME8, ATMES2, ME8, MES2
AT4G08770	1.63901	2.41038e-10	1.9185e-09				AT2G23680	AT2G23680		Cold acclimation protein WCOR413 family;(source:Araport11)		Cold acclimation protein WCOR413 family
AT5G61650	1.63855	4.37628e-08	2.34839e-07				AT2G23790	AT2G23790		calcium uniporter (DUF607);(source:Araport11)		Protein of unknown function (DUF607)
AT4G20000	1.63837	2.55657e-13	3.26833e-12				AT2G23810	TET8	tetraspanin8	tetraspanin8;(source:Araport11)	Member of TETRASPANIN family	tetraspanin8	TET8
AT1G66780	1.63687	0.0461155	0.0736816				AT2G23830	AT2G23830		PapD-like superfamily protein;(source:Araport11)		PapD-like superfamily protein	PVA31
AT4G24340	1.63521	1.57892e-14	2.39525e-13				AT2G23910	AT2G23910		NAD(P)-binding Rossmann-fold superfamily protein;(source:Araport11)		NAD(P)-binding Rossmann-fold superfamily protein
AT3G21620	1.63275	0.00123429	0.00286123				AT2G23960	AT2G23960		Class I glutamine amidotransferase-like superfamily protein;(source:Araport11)		Class I glutamine amidotransferase-like superfamily protein
AT1G05680	1.6317	6.00977e-16	1.11992e-14				AT2G23970	AT2G23970		Class I glutamine amidotransferase-like superfamily protein;(source:Araport11)		Class I glutamine amidotransferase-like superfamily protein
AT2G24945	1.63084	0.020118	0.0351262				AT2G24000	scpl22	serine carboxypeptidase-like 22	serine carboxypeptidase-like 22;(source:Araport11)		serine carboxypeptidase-like 22	scpl22
AT5G24090	1.63022	1.00275e-27	7.56793e-26				AT2G24010	scpl23	serine carboxypeptidase-like 23	serine carboxypeptidase-like 23;(source:Araport11)		serine carboxypeptidase-like 23	scpl23
AT3G62730	1.63015	1.35546e-10	1.11977e-09				AT2G24060	AT2G24060		Translation initiation factor 3 protein;(source:Araport11)	SUPPRESSOR OF VARIEGATION9 (SVR9),encodes a chloroplast-localized prokaryotic type translation initiation factor 3. Mutant plants shows both chloroplast development defect, and a series of leaf developmental abnormalities including more serrated leaf margin, disorganized mesophyll cells, and altered cotyledon venation patterns.	Translation initiation factor 3 protein	AtIF3-2, AtINFC-2, SVR9
AT3G09940	1.62883	1.39128e-10	1.14756e-09				AT2G24090	PRPL35	plastid ribosomal protein L35	Ribosomal protein L35;(source:Araport11)		Ribosomal protein L35	PRPL35
AT5G43590	1.62848	0.0291392	0.0490028				AT2G24120	SCA3	SCABRA 3	DNA/RNA polymerases superfamily protein;(source:Araport11)		DNA/RNA polymerases superfamily protein	PDE319, SCA3
AT1G61750	1.62823	0.00743136	0.014401				AT2G24180	CYP71B6	cytochrome p450 71b6	cytochrome p450 71b6;(source:Araport11)	Encodes a cytochrome P450 monooxygenase that converts indole-3-acetonitrile to indole-3-aldehyde / indole-3-carboxylic acid and cyanide. The mRNA is cell-to-cell mobile.	cytochrome p450 71b6	CYP71B6
AT1G59700	1.62725	3.52065e-29	3.02433e-27				AT2G24390	AT2G24390		AIG2-like (avirulence induced gene) family protein;(source:Araport11)		AIG2-like (avirulence induced gene) family protein
AT3G52720	1.62669	3.51987e-21	1.32352e-19				AT2G24600	AT2G24600		Ankyrin repeat family protein;(source:Araport11)		Ankyrin repeat family protein
AT3G44800	1.62499	0.00349515	0.00729765				AT2G24692	AT2G24692		BTB/POZ domain protein;(source:Araport11)
AT1G56710	1.62445	1.55196e-09	1.07492e-08				AT2G24762	GDU4	glutamine dumper 4	glutamine dumper 4;(source:Araport11)	Encodes a member of the GDU (glutamine dumper) family proteins involved in amino acid export: At4g31730 (GDU1), At4g25760 (GDU2), At5g57685 (GDU3), At2g24762 (GDU4), At5g24920 (GDU5), At3g30725 (GDU6) and At5g38770 (GDU7).	glutamine dumper 4	AtGDU4, GDU4
AT3G09560	1.6241	1.05474e-22	4.77273e-21				AT2G24850	TAT3	tyrosine aminotransferase 3	tyrosine aminotransferase 3;(source:Araport11)	Encodes a tyrosine aminotransferase that is responsive to treatment with jasmonic acid.	tyrosine aminotransferase 3	TAT, TAT3
AT5G23830	1.62334	1.04375e-13	1.41661e-12				AT2G24945	AT2G24945		transmembrane protein;(source:Araport11)
AT1G05300	1.62325	1.06428e-16	2.20711e-15				AT2G25000	WRKY60	WRKY DNA-binding protein 60	WRKY DNA-binding protein 60;(source:Araport11)	Pathogen-induced transcription factor. Forms protein complexes with itself and with WRKY40. Coexpression with WRKY18 or WRKY40 made plants more susceptible to both P. syringae and B. cinerea. WRKY18, WRKY40, and WRKY60 have partially redundant roles in response to the hemibiotrophic bacterial pathogen Pseudomonas syringae and the necrotrophic fungal pathogen Botrytis cinerea, with WRKY18 playing …	WRKY DNA-binding protein 60	ATWRKY60, WRKY60
AT5G54490	1.62272	8.02915e-10	5.86086e-09				AT2G25050	AT2G25050		actin-binding FH2 (formin 2) family protein;(source:Araport11)		Actin-binding FH2 (Formin Homology) protein
AT2G34960	1.62229	3.29881e-10	2.56289e-09				AT2G25080	GPX1	glutathione peroxidase 1	glutathione peroxidase 1;(source:Araport11)	Encodes glutathione peroxidase. The mRNA is cell-to-cell mobile.	glutathione peroxidase 1	ATGPX1, GPX1, GPXL1
AT2G03360	1.62183	1.39263e-07	6.86674e-07				AT2G25130	AT2G25130		ARM repeat superfamily protein;(source:Araport11)		ARM repeat superfamily protein
AT5G25920	1.62177	0.0240805	0.041264				AT2G25200	AT2G25200		hypothetical protein (DUF868);(source:Araport11)		Plant protein of unknown function (DUF868)
AT2G37240	1.62032	7.99765e-25	4.47107e-23				AT2G25240	CCP3	conserved in ciliated species and in the land plants 3	Serine protease inhibitor (SERPIN) family protein;(source:Araport11)		Serine protease inhibitor (SERPIN) family protein	AtCCP3, CCP3, SERP5
AT4G36430	1.61781	6.64938e-21	2.38161e-19				AT2G25440	RLP20	receptor like protein 20	receptor like protein 20;(source:Araport11)		receptor like protein 20	AtRLP20, RLP20
AT3G26170	1.61739	8.5069e-14	1.17265e-12				AT2G25460	AT2G25460		EEIG1/EHBP1 protein amino-terminal domain protein;(source:Araport11)
AT1G42990	1.61651	3.54402e-17	7.76891e-16				AT2G25470	RLP21	receptor like protein 21	receptor like protein 21;(source:Araport11)		receptor like protein 21	AtRLP21, RLP21
AT1G66480	1.61643	4.03949e-24	2.15562e-22				AT2G25510	AT2G25510		transmembrane protein;(source:Araport11)
AT1G23149	1.61643	8.73971e-07	3.74468e-06				AT2G25625	AT2G25625		histone deacetylase-like protein;(source:Araport11)	Histone deacetylase-like protein;(source:Araport11). Induced by senescence and abiotic stresses.		CV
AT5G63680	1.61574	1.144e-54	4.64905e-52				AT2G25660	emb2410	embryo defective 2410	embryo defective 2410;(source:Araport11)	Translocon at the inner-envelope membrane of chloroplasts which binds to the outer-membrane channel TOC75.	embryo defective 2410	EMB2410, TIC236
AT4G12410	1.61413	0.00163955	0.00368977				AT2G25730	AT2G25730		zinc finger FYVE domain protein;(source:Araport11)
AT4G14640	1.61398	3.75403e-08	2.03358e-07				AT2G25770	AT2G25770		Polyketide cyclase/dehydrase and lipid transport superfamily protein;(source:Araport11)		Polyketide cyclase/dehydrase and lipid transport superfamily protein
AT3G14710	1.61341	0.0205936	0.035859				AT2G25840	OVA4	ovule abortion 4	Nucleotidylyl transferase superfamily protein;(source:Araport11)		Nucleotidylyl transferase superfamily protein	OVA4
AT3G25770	1.61248	1.87177e-14	2.80129e-13				AT2G25900	ATCTH		Zinc finger C-x8-C-x5-C-x3-H type family protein;(source:Araport11)	Encodes a protein with two tandem-arrayed CCCH-type zinc fingers that binds RNA and is involved in RNA turnover. The mRNA is cell-to-cell mobile.	Zinc finger C-x8-C-x5-C-x3-H type family protein	ATCTH, ATTZF1, TZF1
AT3G50310	1.60761	1.67853e-07	8.15607e-07				AT2G26080	GLDP2	glycine decarboxylase P-protein 2	glycine decarboxylase P-protein 2;(source:Araport11)		glycine decarboxylase P-protein 2	AtGLDP2, GLDP2
AT4G30530	1.60702	6.34888e-28	4.91445e-26				AT2G26310	FAP2	fatty-acid-binding protein 2	Chalcone-flavanone isomerase family protein;(source:Araport11)	Encodes a plastid stroma localized fatty acid binding protein.	Chalcone-flavanone isomerase family protein	AtFAP2, FAP2
AT1G60750	1.60684	0.000355737	0.000922386				AT2G26370	AT2G26370		MD-2-related lipid recognition domain-containing protein;(source:Araport11)		MD-2-related lipid recognition domain-containing protein
AT2G34720	1.60307	9.98219e-43	2.22046e-40				AT2G26380	AT2G26380		Leucine-rich repeat (LRR) family protein;(source:Araport11)		Leucine-rich repeat (LRR) family protein
AT2G47180	1.60268	2.47743e-11	2.30022e-10				AT2G26390	AT2G26390		Serine protease inhibitor (SERPIN) family protein;(source:Araport11)		Serine protease inhibitor (SERPIN) family protein	SERP4
AT4G36988	1.60189	0.00481919	0.00976312				AT2G26400	ARD3	acireductone dioxygenase 3	acireductone dioxygenase 3;(source:Araport11)	Encodes a protein predicted to belong to the acireductone dioxygenase (ARD/ARDΓÇÖ)family.	acireductone dioxygenase 3	ARD, ARD3, ATARD3
AT1G18710	1.60161	0.00129654	0.00298751				AT2G26440	AT2G26440		Plant invertase/pectin methylesterase inhibitor superfamily;(source:Araport11)		Plant invertase/pectin methylesterase inhibitor superfamily	PME12
AT3G17998	1.60153	7.54936e-07	3.27046e-06				AT2G26480	UGT76D1	UDP-glucosyl transferase 76D1	UDP-glucosyl transferase 76D1;(source:Araport11)		UDP-glucosyl transferase 76D1	UGT76D1
AT2G26390	1.601	1.07018e-08	6.35019e-08				AT2G26530	AR781		AR781, pheromone receptor-like protein (DUF1645);(source:Araport11)	Pheromone receptor-like protein involved in the early elicitor signaling events which occur within minutes and include ion fluxes across the plasma membrane, activation of MPKs and the formation of ROS related to PGPS1 and WRKY33.	Protein of unknown function (DUF1645)	AR781
AT1G78360	1.59925	0.00556493	0.0111098				AT2G26560	PLA2A	phospholipase A 2A	phospholipase A 2A;(source:Araport11)	Encodes a lipid acyl hydrolase with wide substrate specificity that accumulates upon infection by fungal and bacterial pathogens. Protein is localized in the cytoplasm in healthy leaves, and in membranes in infected cells. Plays a role in cell death and differentially affects the accumulation of oxylipins. Contributes to resistance to virus.	phospholipase A 2A	PLA IIA, PLA2A, PLAII alpha, PLP2
AT2G43870	1.59825	3.27283e-12	3.49831e-11				AT2G26660	SPX2	SPX domain gene 2	SPX domain-containing protein 2 (SPX2);(source:Araport11)		SPX domain gene 2	ATSPX2, SPX2
AT2G30870	1.59639	4.51369e-24	2.38458e-22				AT2G26790	AT2G26790		Pentatricopeptide repeat (PPR) superfamily protein;(source:Araport11)		Pentatricopeptide repeat (PPR) superfamily protein
AT5G64900	1.59597	7.92998e-14	1.10248e-12				AT2G26890	GRV2	GRAVITROPISM DEFECTIVE 2	DNAJ heat shock N-terminal domain-containing protein;(source:Araport11)	GRV2 has sequence similarity to the C. elegans protein RME-8 which is involved in endocytosis. grv2 mutants result in a reduction in gravitropic response in hypocotyls and shoots but do not affect root gravitropism. The mutants are defective in amyloplast sedimentation.	DNAJ heat shock N-terminal domain-containing protein	GRV2, KAM2, MTV12, SGR8
AT4G09750	1.59575	2.12219e-23	1.02858e-21				AT2G26910	ABCG32	ATP-binding cassette G32	pleiotropic drug resistance 4;(source:Araport11)	Encodes a member of the PLEIOTROPIC DRUG RESISTANCE family of ATP binding cassette transporters. Required for the formation of a functional cuticle.	pleiotropic drug resistance 4	ABCG32, AtABCG32, ATPDR4, PDR4, PEC1
AT2G26400	1.5942	0.0363312	0.0596126				AT2G27060	AT2G27060		Leucine-rich repeat protein kinase family protein;(source:Araport11)		Leucine-rich repeat protein kinase family protein
AT2G25130	1.59343	4.6413e-07	2.08503e-06				AT2G27080	AT2G27080		Late embryogenesis abundant (LEA) hydroxyproline-rich glycoprotein family;(source:Araport11)		Late embryogenesis abundant (LEA) hydroxyproline-rich glycoprotein family	NHL13
AT2G25460	1.59321	1.01435e-05	3.56482e-05				AT2G27180	AT2G27180		hypothetical protein;(source:Araport11)
AT1G72280	1.59308	3.54041e-14	5.12789e-13				AT2G27190	PAP12	purple acid phosphatase 12	purple acid phosphatase 12;(source:Araport11)	Encodes a root-secreted purple acid phosphatase involved in extracellular phosphate-scavenging.	purple acid phosphatase 12	ATPAP12, PAP12
AT1G32940	1.59087	3.15962e-07	1.46263e-06				AT2G27300	NTL8	NTM1-like 8	NTM1-like 8;(source:Araport11)	NTL8 is a membrane-associated NAC transcription factor that binds both TRY and TCL1. Overexpression results in fewer trichomes.	NTM1-like 8	ANAC040, NTL8
AT1G64940	1.58838	2.26087e-16	4.45262e-15				AT2G27310	AT2G27310		F-box family protein;(source:Araport11)		F-box family protein
AT1G08920	1.58813	2.55017e-28	2.06475e-26				AT2G27389	AT2G27389		hypothetical protein;(source:Araport11)
AT5G63595	1.58761	8.93043e-12	8.9144e-11				AT2G27402	AT2G27402		plastid transcriptionally active protein;(source:Araport11)
AT1G01190	1.58756	7.39686e-11	6.36444e-10				AT2G27550	ATC	centroradialis	centroradiali;(source:Araport11)	encodes a protein similar to TFL1. overexpression leads to similar phenotype as TFL1 overexpression. expressed specifically in the hypocotyl and null mutation does not result in phenotypes exhibited by TFL1 null mutations. It acts non-cell autonomously to inhibit floral initiation.	centroradialis	ATC
AT1G06620	1.58614	2.99537e-22	1.27796e-20				AT2G28000	CPN60A	chaperonin-60alpha	chaperonin-60alpha;(source:Araport11)	Encodes chaperonin-60 alpha, a molecular chaperone involved in Rubisco folding. Mutants display aberrant chloroplast and embryo development. The mRNA is cell-to-cell mobile.	chaperonin-60alpha	ARC2, CH-CPN60A, CPN60A, Cpn60alpha1, CPNA1, SLP
AT5G55450	1.58593	0.000386719	0.000994662				AT2G28050	AT2G28050		Pentatricopeptide repeat (PPR) superfamily protein;(source:Araport11)	Encodes a relatively short regular p-class pentatricopeptide repeat protein comprising seven canonical p repeats and a single short s repeat that is necessary for the 5'-processing and stability of nad2 mRNA in mitochondria.	Pentatricopeptide repeat (PPR) superfamily protein	RPF7
AT4G14580	1.58532	2.30348e-36	3.26692e-34				AT2G28210	ACA2	alpha carbonic anhydrase 2	alpha carbonic anhydrase 2;(source:Araport11)		alpha carbonic anhydrase 2	ACA2, ATACA2
AT5G63580	1.58505	2.82314e-10	2.21286e-09				AT2G28270	AT2G28270		Cysteine/Histidine-rich C1 domain family protein;(source:Araport11)		Cysteine/Histidine-rich C1 domain family protein
AT2G43440	1.58423	0.000352997	0.00091573				AT2G28290	SYD	SPLAYED	P-loop containing nucleoside triphosphate hydrolases superfamily protein;(source:Araport11)	Encodes a SWI2/SNF2-like protein in the SNF2 subclass. Homozygous plants with null mutations exhibit premature termination of the meristem and carpelloid structures from the inflorescence meristem. Co-activator of floral homeotic gene expression. Acts with LFY to regulate shoot apical meristem identity. Required for meristem maintenance. Regulates flowering under a non-inductive photoperiod. It p…	P-loop containing nucleoside triphosphate hydrolases superfamily protein	CHR3, SYD
AT3G09280	1.58329	0.00195498	0.00432637				AT2G28400	AT2G28400		senescence regulator (Protein of unknown function, DUF584);(source:Araport11)		Protein of unknown function, DUF584
AT5G67180	1.58319	1.86867e-11	1.77079e-10				AT2G28450	AT2G28450		zinc finger (CCCH-type) family protein;(source:Araport11)		zinc finger (CCCH-type) family protein	TRM2b
AT4G19230	1.58264	1.17373e-21	4.68869e-20				AT2G28570	AT2G28570		hypothetical protein;(source:Araport11)
AT4G32870	1.58047	4.23574e-12	4.44879e-11				AT2G28605	AT2G28605		Photosystem II reaction center PsbP family protein;(source:Araport11)	Encodes a PsbP domain-OEC23 like protein localized in thylakoid (peripheral-lumenal side).	Photosystem II reaction center PsbP family protein
AT4G29690	1.58029	9.04952e-09	5.44362e-08				AT2G28630	KCS12	3-ketoacyl-CoA synthase 12	3-ketoacyl-CoA synthase 12;(source:Araport11)	Encodes KCS12, a member of the 3-ketoacyl-CoA synthase family involved in the biosynthesis of VLCFA (very long chain fatty acids).	3-ketoacyl-CoA synthase 12	KCS12
AT4G36990	1.57997	5.23849e-13	6.34894e-12				AT2G28690	AT2G28690		TOX high mobility group box protein, putative (DUF1635);(source:Araport11)		Protein of unknown function (DUF1635)
AT1G65970	1.5794	8.81054e-08	4.4907e-07				AT2G28710	AT2G28710		C2H2-type zinc finger family protein;(source:Araport11)		C2H2-type zinc finger family protein
AT5G46871	1.57931	0.00353833	0.00738124				AT2G28780	AT2G28780		P-hydroxybenzoic acid efflux pump subunit;(source:Araport11)
AT4G26880	1.57853	0.000950773	0.00225902				AT2G28900	OEP16-1	outer plastid envelope protein 16-1	outer plastid envelope protein 16-1;(source:Araport11)	Encodes AtOEP16, a 16-KDa plastid outer membrane protein involved in plastid import of protochlorophyllide oxidoreductase A. Predominantly expressed in leaves and is also inducible by cold treatment.	outer plastid envelope protein 16-1	ATOEP16-1, ATOEP16-L, OEP16, OEP16-1
AT1G69790	1.57718	6.27645e-15	1.00328e-13				AT2G28970	AT2G28970		Leucine-rich repeat protein kinase family protein;(source:Araport11)		Leucine-rich repeat protein kinase family protein
AT4G21440	1.57444	5.37175e-05	0.000163544				AT2G28990	AT2G28990		Leucine-rich repeat protein kinase family protein;(source:Araport11)		Leucine-rich repeat protein kinase family protein
AT5G46500	1.57427	0.00150362	0.00341184				AT2G29100	GLR2.9	glutamate receptor 2.9	glutamate receptor 2.9;(source:Araport11)	member of Putative ligand-gated ion channel subunit family	glutamate receptor 2.9	ATGLR2.9, GLR2.9
AT1G48370	1.57378	5.37525e-34	6.52815e-32				AT2G29110	GLR2.8	glutamate receptor 2.8	glutamate receptor 2.8;(source:Araport11)	member of Putative ligand-gated ion channel subunit family	glutamate receptor 2.8	ATGLR2.8, GLR2.8
AT5G65870	1.57374	4.69013e-17	1.01134e-15				AT2G29120	GLR2.7	glutamate receptor 2.7	glutamate receptor 2.7;(source:Araport11)	member of Putative ligand-gated ion channel subunit family	glutamate receptor 2.7	ATGLR2.7, GLR2.7
AT3G44720	1.5722	2.35011e-15	3.98889e-14				AT2G29150	AT2G29150		NAD(P)-binding Rossmann-fold superfamily protein;(source:Araport11)		NAD(P)-binding Rossmann-fold superfamily protein
AT5G24155	1.57211	0.000486014	0.00122574				AT2G29170	AT2G29170		NAD(P)-binding Rossmann-fold superfamily protein;(source:Araport11)		NAD(P)-binding Rossmann-fold superfamily protein
AT5G61510	1.57143	4.10733e-36	5.71027e-34				AT2G29290	AT2G29290		NAD(P)-binding Rossmann-fold superfamily protein;(source:Araport11)		NAD(P)-binding Rossmann-fold superfamily protein	DEG14
AT2G40710	1.57101	2.58402e-16	5.02351e-15				AT2G29300	AT2G29300		NAD(P)-binding Rossmann-fold superfamily protein;(source:Araport11)		NAD(P)-binding Rossmann-fold superfamily protein
AT1G62980	1.57056	2.16688e-08	1.22206e-07				AT2G29350	SAG13	senescence-associated gene 13	senescence-associated gene 13;(source:Araport11)	Encodes a senescence associated protein required for resistance against fungal pathogens. Negative regulator of defense against bacterial pathogens. Induced by ROS. Required for defense against ROS and fungal pathogens most likely by activating anthocyanin biosynthesis.	senescence-associated gene 13	SAG13
AT2G41410	1.56826	1.13338e-16	2.33209e-15				AT2G29420	GSTU7	glutathione S-transferase tau 7	glutathione S-transferase tau 7;(source:Araport11)	Encodes glutathione transferase belonging to the tau class of GSTs. Naming convention according to Wagner et al. (2002). Induced by Salicylic acid. Independent of NPR1 for their induction by salicylic acid.	glutathione S-transferase tau 7	ATGSTU7, GST25, GSTU7
AT4G26850	1.56725	7.39337e-27	5.13937e-25				AT2G29440	GSTU6	glutathione S-transferase tau 6	glutathione S-transferase tau 6;(source:Araport11)	Encodes glutathione transferase belonging to the tau class of GSTs. Naming convention according to Wagner et al. (2002).	glutathione S-transferase tau 6	ATGSTU6, GST24, GSTU6
AT3G18880	1.56584	1.37398e-10	1.13418e-09				AT2G29450	GSTU5	glutathione S-transferase tau 5	glutathione S-transferase tau 5;(source:Araport11)	Encodes a member of the TAU glutathione S-transferase gene family. Gene expression is induced by exposure to auxin, pathogen and herbicides. Naming convention according to Wagner et al. (2002)	glutathione S-transferase tau 5	AT103-1A, ATGSTU1, ATGSTU5, GSTU5
AT1G68450	1.56537	1.37097e-11	1.32471e-10				AT2G29460	GSTU4	glutathione S-transferase tau 4	glutathione S-transferase tau 4;(source:Araport11)	Encodes glutathione transferase belonging to the tau class of GSTs. Naming convention according to Wagner et al. (2002). Role in the degradation of H2O2 to water using glutathione as electron donor	glutathione S-transferase tau 4	ATGSTU4, GST22, GSTU4
AT2G38860	1.56373	5.01143e-13	6.0933e-12				AT2G29470	GSTU3	glutathione S-transferase tau 3	glutathione S-transferase tau 3;(source:Araport11)	Encodes glutathione transferase belonging to the tau class of GSTs. Naming convention according to Wagner et al. (2002).	glutathione S-transferase tau 3	ATGSTU3, GST21, GSTU3
AT4G39955	1.56357	3.23619e-41	6.27406e-39				AT2G29480	GSTU2	glutathione S-transferase tau 2	glutathione S-transferase tau 2;(source:Araport11)	Encodes glutathione transferase belonging to the tau class of GSTs. Naming convention according to Wagner et al. (2002).	glutathione S-transferase tau 2	ATGSTU2, GST20, GSTU2
AT2G46650	1.56233	1.31814e-21	5.22683e-20				AT2G29490	GSTU1	glutathione S-transferase TAU 1	glutathione S-transferase TAU 1;(source:Araport11)	Encodes glutathione transferase belonging to the tau class of GSTs. Naming convention according to Wagner et al. (2002).	glutathione S-transferase TAU 1	ATGSTU1, GST19, GSTU1
AT2G42360	1.56218	3.21315e-09	2.09698e-08				AT2G29500	AT2G29500		HSP20-like chaperones superfamily protein;(source:Araport11)		HSP20-like chaperones superfamily protein	HSP17.6B
AT3G22560	1.56167	1.5009e-06	6.14808e-06				AT2G29670	AT2G29670		Tetratricopeptide repeat (TPR)-like superfamily protein;(source:Araport11)		Tetratricopeptide repeat (TPR)-like superfamily protein
AT3G29670	1.56027	2.74573e-13	3.48695e-12				AT2G29950	ELF4-L1	ELF4-like 1	ELF4-like 1;(source:Araport11)	Member of a small family of proteins containing DUF1313 domain. Involved in flowering time.	ELF4-like 1	EFL1, ELF4-L1
AT1G23150	1.56002	5.13106e-12	5.323e-11				AT2G30040	MAPKKK14	mitogen-activated protein kinase kinase kinase 14	mitogen-activated protein kinase kinase kinase 14;(source:Araport11)	Member of MEKK subfamily. Induced by jasmonic acid and wounding in involved in insectivory response signaling. Iinteracts with At5g40440, and activates At1g59580.	mitogen-activated protein kinase kinase kinase 14	MAPKKK14
AT1G07400	1.55953	3.98262e-07	1.81225e-06				AT2G30140	UGT87A2	UDP-glucosyl transferase 87A2	UDP-Glycosyltransferase superfamily protein;(source:Araport11)	Encodes a putative glycosyltransferase. Regulates flowering time via FLOWERING LOCUS C.	UDP-Glycosyltransferase superfamily protein	UGT87A2
AT1G60270	1.55936	9.94227e-09	5.93168e-08				AT2G30230	AT2G30230		6,7-dimethyl-8-ribityllumazine synthase;(source:Araport11)
AT1G49030	1.55932	0.000350332	0.000909261				AT2G30250	WRKY25	WRKY DNA-binding protein 25	WRKY DNA-binding protein 25;(source:Araport11)	member of WRKY Transcription Factor; Group I. Located in nucleus. Involved in response to various abiotic stresses - especially salt stress.	WRKY DNA-binding protein 25	ATWRKY25, WRKY25
AT1G17860	1.5586	2.7592e-33	3.16888e-31				AT2G30432	TCL1	TRICHOMELESS1	Homeodomain-like superfamily protein;(source:Araport11)	Encodes TRICHOMELESS1 (TCL1), a single-repeat MYB-type transcription factor that negatively regulates trichome formation by suppressing GL1 (GLABRA1). In a tandem repeat with AT2g30424 and AT2g30420.	Homeodomain-like superfamily protein	TCL1
AT3G29250	1.55854	4.13767e-11	3.71441e-10				AT2G30540	AT2G30540		Thioredoxin superfamily protein;(source:Araport11)	Encodes a member of the CC-type glutaredoxin (ROXY) family that has been shown to interact with the transcription factor TGA2.	Thioredoxin superfamily protein	ROXY7
AT1G15385	1.55839	1.06189e-05	3.72322e-05				AT2G30550	AT2G30550		alpha/beta-Hydrolases superfamily protein;(source:Araport11)	Encodes a lipase that hydrolyzes phosphatidylcholine, glycolipids as well as triacylglycerols.	alpha/beta-Hydrolases superfamily protein	DALL3
AT1G59730	1.55827	6.44448e-07	2.83011e-06				AT2G30600	AT2G30600		BTB/POZ domain-containing protein;(source:Araport11)		BTB/POZ domain-containing protein
AT1G60730	1.55827	1.67752e-14	2.53029e-13				AT2G30615	AT2G30615		F-box/LRR protein;(source:Araport11)
AT5G08760	1.55826	1.26687e-05	4.38015e-05				AT2G30660	AT2G30660		ATP-dependent caseinolytic (Clp) protease/crotonase family protein;(source:Araport11)		ATP-dependent caseinolytic (Clp) protease/crotonase family protein
AT3G57450	1.5575	8.66441e-13	1.01326e-11				AT2G30750	CYP71A12	cytochrome P450, family 71, subfamily A, polypeptide 12	cytochrome P450 family 71 polypeptide;(source:Araport11)	putative cytochrome P450	cytochrome P450, family 71, subfamily A, polypeptide 12	CYP71A12
AT2G24390	1.55736	1.27829e-22	5.71097e-21				AT2G30760	AT2G30760		hypothetical protein;(source:Araport11)
AT2G23340	1.55718	3.25946e-19	9.22075e-18				AT2G30766	AT2G30766		hypothetical protein;(source:Araport11)	Functions in iron homeostasis, activates iron deficiency response genes such as bHLH38, bHLH39, IRT1, and FRO2.		FEP1, IMA3
AT1G80840	1.55703	0.00071838	0.00174829				AT2G30770	CYP71A13	cytochrome P450, family 71, subfamily A, polypeptide 13	cytochrome P450 family 71 polypeptide;(source:Araport11)	putative cytochrome P450	cytochrome P450, family 71, subfamily A, polypeptide 13	CYP71A13
AT5G51050	1.55172	1.09899e-33	1.28309e-31				AT2G30790	PSBP-2	photosystem II subunit P-2	photosystem II subunit P-2;(source:Araport11)	Encodes a 23 kD extrinsic protein that is part of photosystem II and participates in the regulation of oxygen evolution.	photosystem II subunit P-2	PSBP-2
AT5G65300	1.55079	2.60466e-12	2.82554e-11				AT2G30840	AT2G30840		2-oxoglutarate (2OG) and Fe(II)-dependent oxygenase superfamily protein;(source:Araport11)	encodes a protein whose sequence is similar to 2-oxoglutarate-dependent dioxygenase	2-oxoglutarate (2OG) and Fe(II)-dependent oxygenase superfamily protein
AT5G45350	1.55076	8.05013e-19	2.19221e-17				AT2G30860	GSTF9	glutathione S-transferase PHI 9	glutathione S-transferase PHI 9;(source:Araport11)	Encodes glutathione transferase belonging to the phi class of GSTs. Naming convention according to Wagner et al. (2002).	glutathione S-transferase PHI 9	ATGSTF7, ATGSTF9, GLUTTR, GSTF9
AT3G47510	1.55033	4.10908e-19	1.14555e-17				AT2G30870	GSTF10	glutathione S-transferase PHI 10	glutathione S-transferase PHI 10;(source:Araport11)	early dehydration-induced gene ERD13 homologous to tobacco and maize glutathione S-transferases. Encodes glutathione transferase belonging to the phi class of GSTs. Naming convention according to Wagner et al. (2002)	glutathione S-transferase PHI 10	ATGSTF10, ATGSTF4, ERD13, GSTF10
AT1G35910	1.54657	1.56913e-08	9.06227e-08				AT2G30890	AT2G30890		Cytochrome b561/ferric reductase transmembrane protein family;(source:Araport11)		Cytochrome b561/ferric reductase transmembrane protein family
AT4G34230	1.54524	5.31282e-26	3.37149e-24				AT2G31180	MYB14	myb domain protein 14	myb domain protein 14;(source:Araport11)	Member of the R2R3 factor gene family.	myb domain protein 14	ATMYB14, MYB14, MYB14AT
AT5G06190	1.54519	1.77006e-10	1.43589e-09				AT2G31230	ERF15	ethylene-responsive element binding factor 15	ethylene-responsive element binding factor 15;(source:Araport11)	encodes a member of the ERF (ethylene response factor) subfamily B-3 of ERF/AP2 transcription factor family. The protein contains one AP2 domain. There are 18 members in this subfamily including ATERF-1, ATERF-2, AND ATERF-5.	ethylene-responsive element binding factor 15	ATERF15, ERF15
AT4G10120	1.54457	1.18525e-17	2.76453e-16				AT2G31250	HEMA3		Glutamyl-tRNA reductase family protein;(source:Araport11)		Glutamyl-tRNA reductase family protein	HEMA3
AT5G05270	1.54373	9.58097e-10	6.90771e-09				AT2G31420	AT2G31420		B3 domain protein (DUF313);(source:Araport11)		Domain of unknown function (DUF313)
AT2G16430	1.54315	7.24286e-25	4.07064e-23				AT2G31425	AT2G31425		Plant invertase/pectin methylesterase inhibitor superfamily protein;(source:Araport11)		Plant invertase/pectin methylesterase inhibitor superfamily protein
AT1G10370	1.5428	3.26169e-12	3.48815e-11				AT2G31810	AT2G31810		ACT domain-containing small subunit of acetolactate synthase protein;(source:Araport11)		ACT domain-containing small subunit of acetolactate synthase protein	AHASS1, AIP1
AT5G22410	1.53971	5.6391e-06	2.07389e-05				AT2G31865	PARG2	poly(ADP-ribose) glycohydrolase 2	poly(ADP-ribose) glycohydrolase 2;(source:Araport11)		poly(ADP-ribose) glycohydrolase 2	atPARG2, PARG2
AT4G37010	1.53898	5.41466e-15	8.71459e-14				AT2G31880	SOBIR1	SUPPRESSOR OF BIR1 1	Leucine-rich repeat protein kinase family protein;(source:Araport11)	Encodes a putative leucine rich repeat transmembrane protein that is expressed in response to Pseudomonas syringae. Expression of SRRLK may be required for silencing via lsiRNAs. Regulates cell death and innate immunity.	Leucine-rich repeat protein kinase family protein	EVR, SOBIR1
AT1G45616	1.53856	0.00687309	0.0134359				AT2G31890	RAP		RAP;(source:Araport11)	Protein contains putative RNA binding domain. Expressed in response to Pseudomonas syringae infection. Resistance requires silencing of AtRAP suggesting it functions as a negative regulator of plant disease resistance. Alpha helical repeat protein; only member of the OPR (octotricopeptide repeat) protein family in land plants.	RAP	ATRAP, RAP
AT1G20990	1.53749	2.38241e-07	1.12483e-06				AT2G31945	AT2G31945		transmembrane protein;(source:Araport11)
AT3G09290	1.53644	1.34744e-08	7.86577e-08				AT2G31970	RAD50		DNA repair-recombination protein (RAD50);(source:Araport11)	Encodes the Arabidopsis RAD50 homologue. It is involved in double strand break repair. Component of the meiotic recombination complex that processes meiotic double-strand-breaks to produce single-stranded DNA ends, which act in the homology search and recombination. Accumulates in the nucleus during meiotic prophase, a process regulated by PHS1.	DNA repair-recombination protein (RAD50)	ATRAD50, RAD50
AT2G15310	1.53553	1.28818e-12	1.4659e-11				AT2G32020	AT2G32020		Acyl-CoA N-acyltransferases (NAT) superfamily protein;(source:Araport11)		Acyl-CoA N-acyltransferases (NAT) superfamily protein
AT1G76650	1.53487	3.04582e-05	9.75806e-05				AT2G32030	AT2G32030		Acyl-CoA N-acyltransferases (NAT) superfamily protein;(source:Araport11)		Acyl-CoA N-acyltransferases (NAT) superfamily protein
AT1G09380	1.53228	0.000166023	0.000459937				AT2G32140	AT2G32140		transmembrane receptor;(source:Araport11)		transmembrane receptors
AT1G73810	1.53084	3.97085e-07	1.80728e-06				AT2G32160	AT2G32160		S-adenosyl-L-methionine-dependent methyltransferases superfamily protein;(source:Araport11)		S-adenosyl-L-methionine-dependent methyltransferases superfamily protein
AT2G25000	1.53048	3.24513e-11	2.95841e-10				AT2G32190	AT2G32190		cysteine-rich/transmembrane domain A-like protein;(source:Araport11)			AthCYSTM4
AT4G27830	1.53045	3.3648e-15	5.60323e-14				AT2G32200	AT2G32200		cysteine-rich/transmembrane domain A-like protein;(source:Araport11)			AthCYSTM5
AT5G27760	1.52848	6.85948e-17	1.45683e-15				AT2G32210	AT2G32210		cysteine-rich/transmembrane domain A-like protein;(source:Araport11)			AthCYSTM6
AT1G06000	1.52844	1.23747e-30	1.22197e-28				AT2G32260	CCT1	phosphorylcholine cytidylyltransferase	phosphorylcholine cytidylyltransferase;(source:Araport11)		phosphorylcholine cytidylyltransferase	ATCCT1, CCT1
AT3G29034	1.52795	1.33479e-16	2.70698e-15				AT2G32270	ZIP3	zinc transporter 3 precursor	zinc transporter 3 precursor;(source:Araport11)	A member of Zrt- and Irt-related protein (ZIP) family. transcript is induced in response to zinc deficiency in the root. also response to iron deficiency.	zinc transporter 3 precursor	ZIP3
AT1G23120	1.52779	1.26905e-20	4.38911e-19				AT2G32470	AT2G32470		F-box associated ubiquitination effector family protein;(source:Araport11)		F-box associated ubiquitination effector family protein
AT1G45191	1.52674	8.30317e-09	5.02326e-08				AT2G32530	CSLB03	cellulose synthase-like B3	cellulose synthase-like B3;(source:Araport11)	encodes a gene similar to cellulose synthase	cellulose synthase-like B3	ATCSLB03, ATCSLB3, CSLB03
AT1G52400	1.52507	0.000758916	0.00183852				AT2G32550	AT2G32550		Cell differentiation, Rcd1-like protein;(source:Araport11)		Cell differentiation, Rcd1-like protein	NOT9c
AT4G30650	1.52135	8.82286e-15	1.3821e-13				AT2G32670	VAMP725	vesicle-associated membrane protein 725	vesicle-associated membrane protein 725;(source:Araport11)	member of Synaptobrevin -like protein family	vesicle-associated membrane protein 725	ATVAMP725, VAMP725
AT4G12470	1.52118	0.00178901	0.00399422				AT2G32680	RLP23	receptor like protein 23	receptor like protein 23;(source:Araport11)	NLP20 LRR receptor protein involved in PAMP mediated immunity.	receptor like protein 23	AtRLP23, RLP23
AT3G56891	1.52022	3.86355e-06	1.47134e-05				AT2G32830	PHT1;5	phosphate transporter 1;5	phosphate transporter 1;(source:Araport11)	Encodes Pht1;5, a member of the Pht1 family of phosphate transporters which include: Pht1;1/At5g43350, Pht1;2/At5g43370, Pht1;3/At5g43360, Pht1;4/At2g38940, Pht1;5/At2g32830, Pht1;6/At5g43340, Pht1;7/At3g54700, Pht1;8/At1g20860, Pht1;9/At1g76430 (Plant Journal 2002, 31:341).	phosphate transporter 1;5	PHT1;5, PHT5
AT1G54890	1.51869	2.84815e-08	1.5717e-07				AT2G32960	PFA-DSP2	plant and fungi atypical dual-speci&#64257;city phosphatase 2	Phosphotyrosine protein phosphatases superfamily protein;(source:Araport11)	Encodes an atypical dual-speci&#64257;city phosphatase.	Phosphotyrosine protein phosphatases superfamily protein	AtPFA-DSP2, PFA-DSP2
AT3G50900	1.51684	1.61147e-17	3.70148e-16				AT2G33160	AT2G33160		glycoside hydrolase family 28 protein / polygalacturonase (pectinase) family protein;(source:Araport11)	Gene structure annotation for AT2G33160.1 is inaccurate in TAIR10, see PMID:23709666 and Comments field on the locus page for updated annotation.	glycoside hydrolase family 28 protein / polygalacturonase (pectinase) family protein	NMA
AT1G03940	1.51683	1.28013e-18	3.37725e-17				AT2G33330	PDLP3	plasmodesmata-located protein 3	plasmodesmata-located protein 3;(source:Araport11)	Encodes a plasmodesmal protein that affects the intercellular movement of molecules through the plasmodesmata. The protein has two DUF26 domains and a single transmembrane domain.	plasmodesmata-located protein 3	PDLP3
AT4G33040	1.51663	2.10943e-13	2.74148e-12				AT2G33380	RD20	RESPONSIVE TO DESSICATION 20	Caleosin-related family protein;(source:Araport11)	Encodes a calcium binding protein whose mRNA is induced upon treatment with NaCl, ABA and in response to desiccation. mRNA expression under drought conditions is apparent particularly in leaves and flowers. Isoform of caleosin with a role as a peroxygenase involved in oxylipin metabolism during biotic and abiotic stress. Involved in the production of 2-hydroxy-octadecatrienoic acid. The peroxygen…	Caleosin-related family protein	AtCLO3, AtRD20, CLO-3, CLO3, PXG3, RD20
AT3G16360	1.51623	1.30155e-06	5.40679e-06				AT2G33385	arpc2b	actin-related protein C2B	actin-related protein C2B;(source:Araport11)		actin-related protein C2B	arpc2b
AT5G66640	1.51466	0.000215385	0.000583079				AT2G33435	AT2G33435		RNA-binding (RRM/RBD/RNP motifs) family protein;(source:Araport11)		RNA-binding (RRM/RBD/RNP motifs) family protein
AT5G40010	1.51349	7.75326e-07	3.35398e-06				AT2G33450	PRPL28	plastid ribosomal protein L28	Ribosomal L28 family;(source:Araport11)		Ribosomal L28 family	PRPL28
AT3G26690	1.51247	9.81103e-19	2.64447e-17				AT2G33540	CPL3	C-terminal domain phosphatase-like 3	C-terminal domain phosphatase-like 3;(source:Araport11)		C-terminal domain phosphatase-like 3	ATCPL3, CPL3
AT4G17790	1.51172	1.89128e-33	2.18397e-31				AT2G33590	CRL1	CCR(Cinnamoyl coA:NADP oxidoreductase)-like 1	NAD(P)-binding Rossmann-fold superfamily protein;(source:Araport11)	Encodes a protein with homology to members of the dihydroflavonol-4-reductase (DFR) superfamily. The expression pattern of AtCRL1 indicates that CRL1 has a role in embryogenesis and seed germination. AtCRL1 is induced by ABA, drought and heat, and is highly expressed in seeds. The mRNA is cell-to-cell mobile.	NAD(P)-binding Rossmann-fold superfamily protein	AtCRL1, CRL1
AT5G40860	1.5115	1.73505e-07	8.40365e-07				AT2G33710	AT2G33710		Integrase-type DNA-binding superfamily protein;(source:Araport11)	encodes a member of the ERF (ethylene response factor) subfamily B-4 of ERF/AP2 transcription factor family. The protein contains one AP2 domain. There are 7 members in this subfamily.	Integrase-type DNA-binding superfamily protein
AT1G24130	1.51115	3.26686e-11	2.97438e-10				AT2G33800	EMB3113	EMBRYO DEFECTIVE 3113	Ribosomal protein S5 family protein;(source:Araport11)	Encodes SCABRA1 (SCA1), a nuclear gene encoding a plastid-type ribosomal protein that functions &#8232;as a structural component of the 70S plastid ribosome. The sca1-rps5 allele exhibits defects in plastid 16SrRNA processing and a resulting decrease in accumulation of photosynthetic proteins. Loss-of-function mutations enhance the polarity defects of the as2 mutants.	Ribosomal protein S5 family protein	EMB3113, PRPS5, RPS5, SCA1
AT4G35750	1.51102	2.60222e-35	3.48039e-33				AT2G34010	AT2G34010		verprolin;(source:Araport11)			TIE4
AT4G24450	1.50996	1.29554e-06	5.38607e-06				AT2G34070	TBL37	TRICHOME BIREFRINGENCE-LIKE 37	TRICHOME BIREFRINGENCE-LIKE 37;(source:Araport11)	Encodes a member of the TBL (TRICHOME BIREFRINGENCE-LIKE) gene family containing a plant-specific DUF231 (domain of unknown function) domain. TBL gene family has 46 members, two of which (TBR/AT5G06700 and TBL3/AT5G01360) have been shown to be involved in the synthesis and deposition of secondary wall cellulose, presumably by influencing the esterification state of pectic polymers. A nomenclature…	TRICHOME BIREFRINGENCE-LIKE 37	TBL37
AT5G07460	1.50946	3.30305e-25	1.94429e-23				AT2G34140	AT2G34140		Dof-type zinc finger DNA-binding family protein;(source:Araport11)	CDF4 is member of the group II DOF transcription factor family is involved in regulation of differentiation root columella cells. It is a direct target of the transcriptional repressor WOX5. CDF4 itself is a transcriptional repressor that appears to repress root columella stem cell identity. Ectopic expression of CDF leads to premature differentiation of root columella cells.	Dof-type zinc finger DNA-binding family protein	CDF4
AT5G47960	1.50788	9.26129e-19	2.50588e-17				AT2G34170	AT2G34170		hypothetical protein (DUF688);(source:Araport11)		Protein of unknown function (DUF688)	DEG21
AT1G29195	1.50766	1.86179e-10	1.50452e-09				AT2G34210	AT2G34210		Transcription elongation factor Spt5;(source:Araport11)		Transcription elongation factor Spt5	SPT5-1
AT1G07795	1.50707	0.000339304	0.000883134				AT2G34360	AT2G34360		MATE efflux family protein;(source:Araport11)		MATE efflux family protein
AT3G44260	1.50585	1.75266e-09	1.20173e-08				AT2G34585	AT2G34585		transmembrane protein;(source:Araport11)
AT2G29420	1.50493	4.31709e-34	5.33501e-32				AT2G34600	JAZ7	jasmonate-zim-domain protein 7	jasmonate-zim-domain protein 7;(source:Araport11)	Key regulator in alternative splicing in the jasmonate signaling pathway, alone and in collaboration with other regulators.	jasmonate-zim-domain protein 7	JAZ7, TIFY5B
AT4G10040	1.50363	8.93314e-18	2.12713e-16				AT2G34640	PTAC12	plastid transcriptionally active 12	plastid transcriptionally active 12;(source:Araport11)	Present in transcriptionally active plastid chromosomes. Involved in plastid gene expression.	plastid transcriptionally active 12	HMR, PAP5, PTAC12, TAC12
AT3G45210	1.50326	1.17382e-17	2.74091e-16				AT2G34680	AIR9	AUXIN-INDUCED IN ROOT CULTURES 9	Outer arm dynein light chain 1 protein;(source:Araport11)	isolated from differential screening of a cDNA library from auxin-treated root culture. sequence does not show homology to any known proteins and is predicted to be extracellular.	Outer arm dynein light chain 1 protein	AIR9
AT1G05575	1.50126	9.77953e-07	4.1565e-06				AT2G34720	NF-YA4	nuclear factor Y, subunit A4	nuclear factor Y, subunit A4;(source:Araport11)		nuclear factor Y, subunit A4	NF-YA4
AT3G03310	1.49932	8.68623e-31	8.74083e-29				AT2G34810	AT2G34810		FAD-binding Berberine family protein;(source:Araport11)		FAD-binding Berberine family protein	AtBBE16
AT5G17450	1.4982	1.81828e-15	3.13921e-14				AT2G34850	MEE25	maternal effect embryo arrest 25	NAD(P)-binding Rossmann-fold superfamily protein;(source:Araport11)		NAD(P)-binding Rossmann-fold superfamily protein	MEE25
AT2G39800	1.49801	9.07295e-08	4.61665e-07				AT2G34910	AT2G34910		root hair specific protein;(source:Araport11)
AT5G25440	1.49772	1.8629e-08	1.06138e-07				AT2G34960	CAT5	cationic amino acid transporter 5	cationic amino acid transporter 5;(source:Araport11)	Encodes a member of the cationic amino acid transporter (CAT) subfamily of amino acid polyamine choline transporters. Mediates efficient uptake of Lys, Arg and Glu in a yeast system. Localized to the plasma membrane.	cationic amino acid transporter 5	CAT5
AT3G06420	1.49585	4.71904e-21	1.73431e-19				AT2G35060	KUP11	K uptake permease 11	K+ uptake permease 11;(source:Araport11)	potassium transporter	K+ uptake permease 11	KUP11
AT5G54400	1.49465	4.5891e-09	2.9166e-08				AT2G35070	AT2G35070		transmembrane protein;(source:Araport11)
AT5G28510	1.49451	0.000668222	0.00163512				AT2G35075	AT2G35075		hypothetical protein;(source:Araport11)
AT3G05937	1.49446	1.0215e-16	2.13093e-15				AT2G35300	LEA18	late embryogenesis abundant 18	Late embryogenesis abundant protein, group 1 protein;(source:Araport11)	Encodes LEA4-2/LEA18, a member of the Late Embryogenesis Abundant (LEA) proteins which typically accumulate in response to low water availability conditions imposed during development or by the environment.	Late embryogenesis abundant protein, group 1 protein	AtLEA4-2, LEA18, LEA4-2
AT5G17460	1.49375	9.77703e-18	2.31364e-16				AT2G35500	SKL2	shikimate kinase-like 2	shikimate kinase like 2;(source:Araport11)	Encodes a protein with some sequence similarity to shikimate kinases, but a truncated form of this protein (lacking a putative N-terminal chloroplast transit peptide) does not have shikimate kinase activity in vitro.	shikimate kinase like 2	SKL2
AT4G22640	1.49255	9.31881e-05	0.000271658				AT2G35630	MOR1	MICROTUBULE ORGANIZATION 1	ARM repeat superfamily protein;(source:Araport11)	Member of the MAP215 family of microtubule-associated proteins required to establish interphase arrays of cortical microtubules.Mutants have defects in cytokinesis during pollen development. Vegetative phenotypes observed in temperature sensitive mutants include left-handed organ twisting, isotropic cell expansion and impairment of root hair polarity. The mRNA is cell-to-cell mobile.	ARM repeat superfamily protein	GEM1, MOR1
AT5G08565	1.49227	6.83063e-20	2.13844e-18				AT2G35700	ERF38	ERF family protein 38	ERF family protein 38;(source:Araport11)	encodes a member of the DREB subfamily A-4 of ERF/AP2 transcription factor family. The protein contains one AP2 domain. There are 17 members in this subfamily including TINY. Thought to be involved in secondary cell wall metabolism.	ERF family protein 38	ATERF38, ERF38
AT2G05440	1.49214	9.77118e-12	9.68501e-11				AT2G35730	AT2G35730		Heavy metal transport/detoxification superfamily protein;(source:Araport11)		Heavy metal transport/detoxification superfamily protein	AtHMP19
AT1G65490	1.49145	5.19512e-08	2.75491e-07				AT2G35800	SAMTL	S-adenosyl methionine transporter-like	mitochondrial substrate carrier family protein;(source:Araport11)	Encodes a predicted calcium-dependent S-adenosyl methionine carrier.	mitochondrial substrate carrier family protein	SAMTL
AT4G12350	1.49095	3.41209e-06	1.3129e-05				AT2G35980	YLS9	YELLOW-LEAF-SPECIFIC GENE 9	Late embryogenesis abundant (LEA) hydroxyproline-rich glycoprotein family;(source:Araport11)	Encodes a protein whose sequence is similar to tobacco hairpin-induced gene (HIN1) and Arabidopsis non-race specific disease resistance gene (NDR1). Expression of this gene is induced by cucumber mosaic virus, spermine and during senescence. The gene product is localized to the chloroplast. The mRNA is cell-to-cell mobile.	Late embryogenesis abundant (LEA) hydroxyproline-rich glycoprotein family	ATNHL10, NHL10, YLS9
AT5G40780	1.49078	1.63756e-17	3.74511e-16				AT2G36000	EMB3114	EMBRYO DEFECTIVE 3114	Mitochondrial transcription termination factor family protein;(source:Araport11)		Mitochondrial transcription termination factor family protein	EMB3114
AT3G54085	1.48967	0.0172759	0.0306348				AT2G36050	OFP15	ovate family protein 15	ovate family protein 15;(source:Araport11)		ovate family protein 15	ATOFP15, OFP15
AT3G44300	1.48945	3.35778e-10	2.60582e-09				AT2G36145	AT2G36145		hypothetical protein;(source:Araport11)
AT2G47770	1.48939	0.0160731	0.0287796				AT2G36200	AT2G36200		P-loop containing nucleoside triphosphate hydrolases superfamily protein;(source:Araport11)		P-loop containing nucleoside triphosphate hydrolases superfamily protein
AT1G80940	1.48917	8.12159e-47	2.17247e-44				AT2G36210	AT2G36210		SAUR-like auxin-responsive protein family;(source:Araport11)		SAUR-like auxin-responsive protein family	SAUR45
AT5G05110	1.4887	9.09741e-44	2.13607e-41				AT2G36295	AT2G36295		hypothetical protein;(source:Araport11)
AT4G22305	1.48784	8.49793e-09	5.12934e-08				AT2G36390	SBE2.1	starch branching enzyme 2.1	starch branching enzyme 2.1;(source:Araport11)	Encodes a starch branching enzyme (EC.2.4.1.18) similar to SBE2 from maize and rice. Expressed throughout plant tissues. The mRNA is cell-to-cell mobile.	starch branching enzyme 2.1	BE3, SBE2.1
AT5G52810	1.48611	9.30103e-06	3.28898e-05				AT2G36630	AT2G36630		Sulfite exporter TauE/SafE family protein;(source:Araport11)		Sulfite exporter TauE/SafE family protein
AT4G25760	1.48474	5.46263e-14	7.71118e-13				AT2G36650	AT2G36650		CHUP1-like protein;(source:Araport11)
AT3G55515	1.48446	8.7611e-05	0.000256711				AT2G36690	AT2G36690		2-oxoglutarate (2OG) and Fe(II)-dependent oxygenase superfamily protein;(source:Araport11)	Protein belonging to the Fe-dependent 2-oxoglutarate dioxygenase superfamily, catalyzes the stereospecific hydration of GA12 to produce DHGA12, negatively regulates ABA sensitivity during germination, phototrophic establishment and seedling development.	2-oxoglutarate (2OG) and Fe(II)-dependent oxygenase superfamily protein	GAS2, GIM2
AT1G09070	1.48386	4.26577e-20	1.36376e-18				AT2G36724	AT2G36724		transmembrane protein;(source:Araport11)
AT3G04070	1.48279	1.91757e-10	1.54665e-09				AT2G36750	UGT73C1	UDP-glucosyl transferase 73C1	UDP-glucosyl transferase 73C1;(source:Araport11)		UDP-glucosyl transferase 73C1	UGT73C1
AT3G21710	1.482	1.02324e-20	3.57406e-19				AT2G36780	AT2G36780		UDP-Glycosyltransferase superfamily protein;(source:Araport11)		UDP-Glycosyltransferase superfamily protein
AT4G31380	1.481	3.44719e-05	0.000109133				AT2G36800	DOGT1	don-glucosyltransferase 1	don-glucosyltransferase 1;(source:Araport11)	Encodes a DON-Glucosyltransferase. The UGT73C5 glucosylates both brassinolide and castasterone in the 23-O position. The enzyme is presumably involved in the homeostasis of those steroid hormones hence regulating BR activity. Transgenic plants overexpressing UGT73C5 show a typical BR-deficient phenotype.	don-glucosyltransferase 1	DOGT1, UGT73C5
AT1G64970	1.47902	8.9858e-17	1.88568e-15				AT2G36970	AT2G36970		UDP-Glycosyltransferase superfamily protein;(source:Araport11)		UDP-Glycosyltransferase superfamily protein
AT4G04610	1.4789	1.14971e-30	1.14064e-28				AT2G36990	SIGF	RNApolymerase sigma-subunit F	RNApolymerase sigma-subunit F;(source:Araport11)	Encodes a general sigma factor in chloroplasts and is probably responsible for the recognition of sigma 70 type standard bacteria-type multi-subunit RNA polymerase (PEP) promoters in young cotyledons. It is a substrate for regulatory phosphorylation by cpCK2, a nuclear-coded plastid-targeted casein kinase 2, that has been implicated as a key component in plant sigma factor phosphorylation and tra…	RNApolymerase sigma-subunit F	ATSIG6, SIG6, SIGF, SOLDAT8
AT4G21990	1.47861	7.62207e-25	4.2724e-23				AT2G37025	TRFL8	TRF-like 8	TRF-like 8;(source:Araport11)		TRF-like 8	TRFL8
AT1G69730	1.47842	3.43589e-08	1.87229e-07				AT2G37220	AT2G37220		RNA-binding (RRM/RBD/RNP motifs) family protein;(source:Araport11)	Encodes a chloroplast RNA binding protein. A substrate of the type III effector HopU1 (mono-ADP-ribosyltransferase). Protein is tyrosine-phosphorylated and its phosphorylation state is modulated in response to ABA in Arabidopsis thaliana seeds.	RNA-binding (RRM/RBD/RNP motifs) family protein
AT3G09925	1.47683	1.72238e-08	9.86912e-08				AT2G37240	AT2G37240		Thioredoxin superfamily protein;(source:Araport11)		Thioredoxin superfamily protein
AT2G04070	1.47641	0.000229475	0.000618213				AT2G37420	AT2G37420		ATP binding microtubule motor family protein;(source:Araport11)		ATP binding microtubule motor family protein
AT1G60740	1.47519	1.84441e-07	8.89255e-07				AT2G37430	ZAT11	zinc finger of Arabidopsis thaliana 11	C2H2 and C2HC zinc fingers superfamily protein;(source:Araport11)	Encodes a member of the zinc finger family of transcriptional regulators. It is expressed in many root tips, primary roots, cotyledons and hypocotyl. The protein is localized to the nucleus. Overexpression of ZAT11 causes increased root growth and increased sensitivity to nickel ions. The mRNA is cell-to-cell mobile.	C2H2 and C2HC zinc fingers superfamily protein	ZAT11
AT3G54420	1.4741	2.1665e-19	6.25444e-18				AT2G37530	AT2G37530		forkhead box protein G1;(source:Araport11)
AT3G09405	1.47335	0.000129412	0.00036644				AT2G37580	AT2G37580		RING/U-box superfamily protein;(source:Araport11)		RING/U-box superfamily protein	ATL33
AT3G22160	1.47279	1.06717e-09	7.62131e-09				AT2G37710	RLK	receptor lectin kinase	receptor lectin kinase;(source:Araport11)	Induced in response to Salicylic acid. The mRNA is cell-to-cell mobile.	receptor lectin kinase	LecRK-IV.1, RLK
AT5G01100	1.47268	0.000289819	0.000764219				AT2G37760	AKR4C8	Aldo-keto reductase family 4 member C8	NAD(P)-linked oxidoreductase superfamily protein;(source:Araport11)	Encodes an NADPH-dependent aldo-keto reductase that can act on a wide variety of substrates in vitro including aliphatic and aromatic aldehydes and steroids. Transcript levels for this gene are up-regulated in response to cold, salt, and drought stress.	NAD(P)-linked oxidoreductase superfamily protein	AKR4C8
AT3G25780	1.47207	7.96356e-17	1.68454e-15				AT2G37770	ChlAKR	Chloroplastic aldo-keto reductase	NAD(P)-linked oxidoreductase superfamily protein;(source:Araport11)	Encodes an NADPH-dependent aldo-keto reductase that can act on a wide variety of substrates in vitro including saturated and unsaturated aldehydes, steroids, and sugars. GFP-tagged AKR4C9 localizes to the chloroplast where it may play a role in detoxifying reactive carbonyl compounds that threaten to impair the photosynthetic process. Transcript levels for this gene are up-regulated in response t…	NAD(P)-linked oxidoreductase superfamily protein	AKR4C9, ChlAKR
AT3G11840	1.47153	4.51252e-09	2.86965e-08				AT2G37870	AT2G37870		Bifunctional inhibitor/lipid-transfer protein/seed storage 2S albumin superfamily protein;(source:Araport11)		Bifunctional inhibitor/lipid-transfer protein/seed storage 2S albumin superfamily protein
AT5G49320	1.47094	8.08404e-15	1.27297e-13				AT2G37880	AT2G37880		MIZU-KUSSEI-like protein (Protein of unknown function, DUF617);(source:Araport11)		Protein of unknown function, DUF617
AT3G26960	1.47043	0.000199746	0.000544648				AT2G37890	AT2G37890		Mitochondrial substrate carrier family protein;(source:Araport11)		Mitochondrial substrate carrier family protein
AT5G09290	1.46996	2.22857e-07	1.05837e-06				AT2G37970	SOUL-1		SOUL heme-binding family protein;(source:Araport11)		SOUL heme-binding family protein	AtHBP2, HBP2, SOUL-1, SOUL2
AT2G18150	1.46936	1.6814e-13	2.21656e-12				AT2G37980	AT2G37980		O-fucosyltransferase family protein;(source:Araport11)		O-fucosyltransferase family protein
AT4G20210	1.46926	9.72229e-11	8.23783e-10				AT2G38140	PSRP4	plastid-specific ribosomal protein 4	plastid-specific ribosomal protein 4;(source:Araport11)	plastid-specific ribosomal protein 4 (PSRP4) mRNA, complete The mRNA is cell-to-cell mobile.	plastid-specific ribosomal protein 4	PSRP4
AT3G20160	1.46922	0.000116471	0.000332648				AT2G38240	AT2G38240		2-oxoglutarate (2OG) and Fe(II)-dependent oxygenase superfamily protein;(source:Araport11)	One of 4 paralogs encoding a 2-oxoglutarate/Fe(II)-dependent oxygenases that hydroxylates JA to 12-OH-JA.	2-oxoglutarate (2OG) and Fe(II)-dependent oxygenase superfamily protein	JAO4, JOX4
AT3G03280	1.46877	5.5572e-07	2.46712e-06				AT2G38340	DREB19	dehydration response element-binding protein 19	Integrase-type DNA-binding superfamily protein;(source:Araport11)	encodes a member of the DREB subfamily A-2 of ERF/AP2 transcription factor family. The protein contains one AP2 domain. There are eight members in this subfamily including DREB2A AND DREB2B that are involved in response to drought.	Integrase-type DNA-binding superfamily protein	DREB19
AT2G15830	1.46847	1.71874e-09	1.18077e-08				AT2G38380	AT2G38380		Peroxidase superfamily protein;(source:Araport11)		Peroxidase superfamily protein
AT3G01175	1.46766	0.000269594	0.000715981				AT2G38460	IREG1	iron regulated 1	iron regulated 1;(source:Araport11)	Encodes IRON REGULATED1 (IREG1/FPN1), one of the Arabidopsis orthologs (AT2G38460/IREG1/FPN1 and AT5G03570/IREG2/FPN2) the iron efflux transporter ferroportin (FPN) identified in animals.	iron regulated 1	ATIREG1, FPN1, IREG1
AT5G40690	1.46641	4.50854e-18	1.11956e-16				AT2G38490	CIPK22	CBL-interacting protein kinase 22	CBL-interacting Serine/Threonine-kinase;(source:Araport11)	member of AtCIPKs	CBL-interacting protein kinase 22	CIPK22, SnRK3.19
ATMG01220	1.46561	0.0393253	0.0639739				AT2G38500	AT2G38500		2-oxoglutarate (2OG) and Fe(II)-dependent oxygenase superfamily protein;(source:Araport11)		2-oxoglutarate (2OG) and Fe(II)-dependent oxygenase superfamily protein
AT4G27657	1.46444	1.54077e-05	5.22626e-05				AT2G38530	LTP2	lipid transfer protein 2	lipid transfer protein 2;(source:Araport11)	Involved in lipid transfer between membranes and plays a role in maintaining the integrity of the cuticle-cell wall interface. Belongs to a family of Lipid transfer proteins. Sequence similarity to other plant/Arabidopsis LPT genes but highest similarity to LPT1. Stress and pathogen-inducible motifs found in the upstream region. Expressed in flower, leaves and siliques but absent in roots. Predic…	lipid transfer protein 2	AtLtpI-5, cdf3, LP2, LTP2
AT2G29500	1.46109	2.84139e-13	3.59762e-12				AT2G38540	LP1	lipid transfer protein 1	lipid transfer protein 1;(source:Araport11)	Non-specific lipid transfer protein. Binds calmodulin in a Ca2+-independent manner. Localized to the cell wall. Specifically expressed in L1 epidermal layer. Predicted to be a member of PR-14 pathogenesis-related protein family with the following members: At2g38540/LTP1, At2g38530/LTP2, At5g59320/LTP3, At5g59310/LTP4, At3g51600/LTP5, At3g08770/LTP6, At2g15050/LTP7, At2g18370/LTP8, At2g15325/LTP9,…	lipid transfer protein 1	ATLTP1, AtLtpI-4, LP1, LTP1
AT2G22880	1.46088	3.11181e-05	9.95074e-05				AT2G38600	AT2G38600		HAD superfamily, subfamily IIIB acid phosphatase;(source:Araport11)		HAD superfamily, subfamily IIIB acid phosphatase
AT4G13180	1.46052	9.95675e-17	2.08323e-15				AT2G38640	AT2G38640		LURP-one-like protein (DUF567);(source:Araport11)		Protein of unknown function (DUF567)
AT5G48540	1.45858	1.25738e-10	1.04445e-09				AT2G38740	AT2G38740		Haloacid dehalogenase-like hydrolase (HAD) superfamily protein;(source:Araport11)	HAD-type phosphosugar phosphatase.	Haloacid dehalogenase-like hydrolase (HAD) superfamily protein	Sgpp
AT5G15070	1.45856	7.86112e-12	7.92563e-11				AT2G38750	ANNAT4	annexin 4	annexin 4;(source:Araport11)	Annexins are a family of calcium dependent membrane binding proteins though to be involved in Golgi mediated secretion. This is one of four annexins identified in Arabidopsis.	annexin 4	ANNAT4, AtANN4
AT2G39780	1.45792	3.36339e-54	1.31621e-51				AT2G38770	EMB2765	EMBRYO DEFECTIVE 2765	P-loop containing nucleoside triphosphate hydrolases superfamily protein;(source:Araport11)		P-loop containing nucleoside triphosphate hydrolases superfamily protein	EMB2765, MAC7
AT5G01070	1.45775	0.00254687	0.00549413				AT2G38790	AT2G38790		hypothetical protein;(source:Araport11)
AT1G74440	1.45427	4.20973e-06	1.59198e-05				AT2G38860	YLS5		Class I glutamine amidotransferase-like superfamily protein;(source:Araport11)	Encodes protease I (pfpI)-like protein YLS5.	Class I glutamine amidotransferase-like superfamily protein	DJ-1e, DJ1E, YLS5
AT3G24500	1.45281	3.27397e-14	4.75828e-13				AT2G38870	AT2G38870		Serine protease inhibitor, potato inhibitor I-type family protein;(source:Araport11)	Predicted to encode a PR (pathogenesis-related) peptide that belongs to the PR-6 proteinase inhibitor family. Six putative PR-6-type protein encoding genes are found in Arabidopsis: At2g38900, At2g38870, At5g43570, At5g43580, At3g50020 and At3g46860.	Serine protease inhibitor, potato inhibitor I-type family protein
AT3G20660	1.45204	3.10711e-34	3.86233e-32				AT2G38940	PHT1;4	phosphate transporter 1;4	phosphate transporter 1;(source:Araport11)	Encodes Pht1;4, a member of the Pht1 family of phosphate transporters which include: Pht1;1/At5g43350, Pht1;2/At5g43370, Pht1;3/At5g43360, Pht1;4/At2g38940, Pht1;5/At2g32830, Pht1;6/At5g43340, Pht1;7/At3g54700, Pht1;8/At1g20860, Pht1;9/At1g76430 (Plant Journal 2002, 31:341). Expression is upregulated in the shoot of cax1/cax3 mutant and is responsive to phosphate (Pi) and not phosphite (Phi) in r…	phosphate transporter 1;4	ATPT2, PHT1;4
AT3G54040	1.45077	2.90297e-16	5.60746e-15				AT2G39030	NATA1	N-acetyltransferase activity 1	Acyl-CoA N-acyltransferases (NAT) superfamily protein;(source:Araport11)	Encodes a protein that acts as an ornithine N-delta-acetyltransferase, leading to the formation of N-delta-actetylornithine. This compound is likely used in plant defense and levels of it are increased in Arabidopsis plants in response to MeJA and ABA. The mRNA is cell-to-cell mobile.	Acyl-CoA N-acyltransferases (NAT) superfamily protein	NATA1
AT3G43190	1.45066	4.3894e-10	3.34862e-09				AT2G39050	EULS3	Euonymus lectin S3	hydroxyproline-rich glycoprotein family protein;(source:Araport11)	Encodes a nucleocytoplasmic lectin that is capable of binding carbohydrates. It is involved in ABA mediated stomatal movement and increased expression is correlated with increased resistance to Pseudomonas syringae.	hydroxyproline-rich glycoprotein family protein	ArathEULS3, EULS3
AT5G47920	1.44923	2.78576e-09	1.83792e-08				AT2G39140	SVR1	SUPPRESSOR OF VARIEGATION 1	pseudouridine synthase family protein;(source:Araport11)	Suppressor of var2 variegation phenotype. Chloroplast localized. Loss of function mutant has defects in chloroplast protein translation and rRNA processing. Similar in sequence to pseudouridine synthase proteins.	pseudouridine synthase family protein	PDE328, SVR1
AT2G07739	1.44904	0.00430274	0.0088089				AT2G39190	ATATH8		Protein kinase superfamily protein;(source:Araport11)	member of ATH subfamily	Protein kinase superfamily protein	ATATH8
AT2G24180	1.44899	1.55769e-23	7.63737e-22				AT2G39210	AT2G39210		Major facilitator superfamily protein;(source:Araport11)	Major facilitator superfamily transmembrane transporter responsible for the uptake of picolinate herbicides.	Major facilitator superfamily protein	PIC30
AT5G22860	1.44815	0.0012951	0.00298451				AT2G39330	JAL23	jacalin-related lectin 23	jacalin-related lectin 23;(source:Araport11)		jacalin-related lectin 23	JAL23
AT1G35250	1.44705	2.21132e-11	2.07687e-10				AT2G39518	AT2G39518		Uncharacterized protein family (UPF0497);(source:Araport11)		Uncharacterised protein family (UPF0497)	CASPL4D2
AT5G66690	1.44698	6.65893e-24	3.41545e-22				AT2G39570	ACR9	ACT domain repeats 9	ACT domain-containing protein;(source:Araport11)	Encodes a ACT domain-containing protein. The ACT domain, named after bacterial aspartate kinase, chorismate mutase and TyrA (prephenate dehydrogenase), is a regulatory domain that serves as an amino acid-binding site in feedback-regulated amino acid metabolic enzymes.	ACT domain-containing protein	ACR9
AT1G35140	1.44476	0.000451219	0.00114633				AT2G39710	AT2G39710		Eukaryotic aspartyl protease family protein;(source:Araport11)	Encodes a Cysteine-rich peptide (CRP) family protein	Eukaryotic aspartyl protease family protein
AT5G44820	1.44422	2.37537e-07	1.12196e-06				AT2G39730	RCA	rubisco activase	rubisco activase;(source:Araport11)	Rubisco activase, a nuclear-encoded chloroplast protein that consists of two isoforms arising from alternative splicing in most plants. Required for the light activation of rubisco. Involved in jasmonate-induced leaf senescence.	rubisco activase	RCA
AT2G25770	1.44361	3.30553e-05	0.000105089				AT2G39770	CYT1	CYTOKINESIS DEFECTIVE 1	Glucose-1-phosphate adenylyltransferase family protein;(source:Araport11)	Encodes a GDP-mannose pyrophosphorylase/ mannose-1-pyrophosphatase. This enzyme provides GDP-mannose, which is used for cell wall carbohydrate biosynthesis and protein glycosylation as well as for ascorbate (vitamin C) biosynthesis. Mutations in this gene confer hypersensitivity to NH4+.	Glucose-1-phosphate adenylyltransferase family protein	CYT1, EMB101, GMP1, SOZ1, VTC1
AT5G39240	1.44293	6.08464e-07	2.68324e-06				AT2G39780	RNS2	ribonuclease 2	ribonuclease 2;(source:Araport11)	Encodes the main endoribonuclease activity in plant cells and localizes to the endoplasmic reticulum (ER), ER-derived structures, and vacuoles. It is essential for normal ribosomal RNA recycling. The mRNA is cell-to-cell mobile.	ribonuclease 2	RNS2
AT4G26120	1.44239	1.89995e-07	9.14158e-07				AT2G39800	P5CS1	delta1-pyrroline-5-carboxylate synthase 1	delta1-pyrroline-5-carboxylate synthase 1;(source:Araport11)	encodes a delta1-pyrroline-5-carboxylate synthase that catalyzes the rate-limiting enzyme in the biosynthesis of proline. Gene is expressed in reproductive organs and tissues under non-stress conditions but in the whole plant under water-limiting condition. Expression is also induced by abscisic acid and salt stress in a light-dependent manner. encodes a delta1-pyrroline-5-carboxylate synthase th…	delta1-pyrroline-5-carboxylate synthase 1	ATP5CS, P5CS1
AT5G23950	1.44228	1.10585e-07	5.5455e-07				AT2G40030	NRPD1B	nuclear RNA polymerase D1B	nuclear RNA polymerase D1B;(source:Araport11)	Encodes the unique largest subunit of nuclear DNA-dependent RNA polymerase V; homologous to budding yeast RPB1 and the E. coli RNA polymerase beta prime subunit. Required for normal RNA-directed DNA methylation at non-CG methylation sites and transgene silencing. The nrpe1 mutant is more resistant to biotrophic pathogens and is primed to activate salicylic acid-dependent defence genes.	nuclear RNA polymerase D1B	ATNRPD1B, DMS5, DRD3, NRPD1B, NRPE1
AT3G53150	1.44226	4.19264e-11	3.75737e-10				AT2G40170	GEA6	LATE EMBRYOGENESIS ABUNDANT 6	Stress induced protein;(source:Araport11)	Encodes a group 1 LEA gene that is activated by direct binding of ABI5 to its promoter and is involved in response to ABA. Is required for normal seed development. Involved in regulating the timing of desiccation tolerance and rate of water loss during seed maturation.	Stress induced protein	ATEM6, EM6, GEA6
AT4G30280	1.44176	1.50422e-07	7.38035e-07				AT2G40200	AT2G40200		basic helix-loop-helix (bHLH) DNA-binding superfamily protein;(source:Araport11)		basic helix-loop-helix (bHLH) DNA-binding superfamily protein
AT5G37550	1.44139	2.07314e-09	1.39654e-08				AT2G40390	AT2G40390		neuronal PAS domain protein;(source:Araport11)
AT1G51620	1.44081	0.000214	0.000579849				AT2G40400	AT2G40400		DUF399 family protein, putative (DUF399 and DUF3411);(source:Araport11)	Encodes a chloroplast localized protein of unknown function that is involved in regulation of chloroplast development.	Protein of unknown function (DUF399 and DUF3411)	BPG3, RER5
AT5G22020	1.44051	1.60167e-27	1.1857e-25				AT2G40420	AT2G40420		Transmembrane amino acid transporter family protein;(source:Araport11)	Encodes a putative amino acid transporter.	Transmembrane amino acid transporter family protein
AT1G61440	1.43892	0.00944767	0.017872				AT2G40435	AT2G40435		transcription factor SCREAM-like protein;(source:Araport11)
AT2G32270	1.43871	7.19183e-12	7.30311e-11				AT2G40460	AT2G40460		Major facilitator superfamily protein;(source:Araport11)		Major facilitator superfamily protein
AT1G59725	1.43809	1.12526e-05	3.93043e-05				AT2G40490	HEME2		Uroporphyrinogen decarboxylase;(source:Araport11)		Uroporphyrinogen decarboxylase	HEME2
AT3G19150	1.43776	4.43441e-26	2.85695e-24				AT2G40570	AT2G40570		initiator tRNA phosphoribosyl transferase family protein;(source:Araport11)		initiator tRNA phosphoribosyl transferase family protein
AT2G46400	1.43726	0.00599027	0.0118872				AT2G40610	EXPA8	expansin A8	expansin A8;(source:Araport11)	member of Alpha-Expansin Gene Family. Naming convention from the Expansin Working Group (Kende et al, 2004. Plant Mol Bio). Involved in the formation of nematode-induced syncytia in roots of Arabidopsis thaliana.	expansin A8	ATEXP8, ATEXPA8, ATHEXP ALPHA 1.11, EXP8, EXPA8
AT4G28490	1.43525	1.45038e-07	7.13442e-07				AT2G40710	AT2G40710		hemolysin-III related integral membrane protein;(source:Araport11)		Haemolysin-III related integral membrane protein
AT3G13520	1.43331	2.27213e-13	2.93488e-12				AT2G40740	WRKY55	WRKY DNA-binding protein 55	WRKY DNA-binding protein 55;(source:Araport11)	member of WRKY Transcription Factor; Group III	WRKY DNA-binding protein 55	ATWRKY55, WRKY55
AT3G29000	1.43292	0.00232939	0.00505855				AT2G40750	WRKY54	WRKY DNA-binding protein 54	WRKY DNA-binding protein 54;(source:Araport11)	member of WRKY Transcription Factor; Group III	WRKY DNA-binding protein 54	ATWRKY54, WRKY54
AT1G01720	1.43239	1.49369e-32	1.65261e-30				AT2G41000	AT2G41000		Chaperone DnaJ-domain superfamily protein;(source:Araport11)		Chaperone DnaJ-domain superfamily protein
AT3G61390	1.43149	0.00137713	0.00315315				AT2G41070	EEL	ENHANCED EM LEVEL	Basic-leucine zipper (bZIP) transcription factor family protein;(source:Araport11)	Transcription factor homologous to ABI5. Regulates AtEm1 expression by binding directly at the AtEm1 promoter. Located in the nucleus and expressed during seed maturation in the cotyledons and later in the whole embryo.	Basic-leucine zipper (bZIP) transcription factor family protein	ATBZIP12, DPBF4, EEL
AT1G77520	1.43119	1.51096e-06	6.18672e-06				AT2G41090	AT2G41090		Calcium-binding EF-hand family protein;(source:Araport11)	Encodes a cytoplasmic, calcium binding calmodulin variant. CML10 interacts with phosphomannomutase (PMM)in vivo and increases its activity thereby affecting ascorbic acid biosynthesis. Its expression is induced by oxidative and other stress. The mRNA is cell-to-cell mobile.	Calcium-binding EF-hand family protein	CML10
AT3G22415	1.43055	1.74316e-07	8.43342e-07				AT2G41180	SIB2	sigma factor binding protein 2	VQ motif-containing protein;(source:Araport11)		VQ motif-containing protein	SIB2
AT1G70440	1.42987	6.73223e-08	3.5058e-07				AT2G41240	BHLH100	basic helix-loop-helix protein 100	basic helix-loop-helix protein 100;(source:Araport11)	Encodes a member of the basic helix-loop-helix transcription factor family protein. Functions as a key regulator of iron-deficiency responses independent of the master regulator FIT. Likely regulates genes involved in the distribution of iron within the plant. Phosphatidylinositol 4-phosphate 5-kinase (PIP5K) enzyme family member.	basic helix-loop-helix protein 100	BHLH100
AT5G01200	1.42916	9.1087e-16	1.65507e-14				AT2G41340	RPB5D	RNA polymerase II fifth largest subunit, D	RNA polymerase II fifth largest subunit, D;(source:Araport11)	NRPE5-like protein of unknown function; homologous to budding yeast RPB5	RNA polymerase II fifth largest subunit, D	RPB5D
AT2G47140	1.42864	1.68085e-09	1.15749e-08				AT2G41380	AT2G41380		S-adenosyl-L-methionine-dependent methyltransferases superfamily protein;(source:Araport11)		S-adenosyl-L-methionine-dependent methyltransferases superfamily protein
AT3G59010	1.42804	2.27727e-10	1.81734e-09				AT2G41410	AT2G41410		Calcium-binding EF-hand family protein;(source:Araport11)		Calcium-binding EF-hand family protein
AT3G12750	1.42803	5.25822e-53	1.82159e-50				AT2G41560	ACA4	autoinhibited Ca(2 )-ATPase, isoform 4	autoinhibited Ca(2+)-ATPase, isoform 4;(source:Araport11)	Encodes a calmodulin-regulated Ca(2+)-ATPase that improves salt tolerance in yeast. Localized to the vacuole. Lesion mimic phenotype when mutation in the gene is combined with a mutation in ACA11. Lesion mimic phenotype of double knockout can be suppressed by nutritional supplements that increase anion levels (e.g. 15 mM Nitrate, Chloride, or Phosphate).	autoinhibited Ca(2+)-ATPase, isoform 4	ACA4
AT4G15330	1.42704	2.95371e-09	1.93844e-08				AT2G41680	NTRC	NADPH-dependent thioredoxin reductase C	NADPH-dependent thioredoxin reductase C;(source:Araport11)	Encodes a NADPH thioredoxin reductase involved in chloroplast protection against oxidative damage.	NADPH-dependent thioredoxin reductase C	NTRC
AT2G22470	1.42496	2.53714e-14	3.74144e-13				AT2G41690	HSFB3	heat shock transcription factor B3	heat shock transcription factor B3;(source:Araport11)	member of Heat Stress Transcription Factor (Hsf) family	heat shock transcription factor B3	AT-HSFB3, HSFB3
AT5G42825	1.42465	1.09786e-22	4.95728e-21				AT2G41720	EMB2654	EMBRYO DEFECTIVE 2654	Tetratricopeptide repeat (TPR)-like superfamily protein;(source:Araport11)	Encodes a pentatricopeptide repeat protein that is essential for trans-splicing of a chloroplast small ribosomal subunit transcript.	Tetratricopeptide repeat (TPR)-like superfamily protein	EMB2654
AT4G00880	1.42338	5.10694e-24	2.67128e-22				AT2G41730	AT2G41730		calcium-binding site protein;(source:Araport11)	Expression in rosette leaves is activated by high concentration of boron.
AT2G32030	1.42196	7.99265e-11	6.8464e-10				AT2G41780	AT2G41780		hypothetical protein;(source:Araport11)
AT4G22680	1.42165	0.000133604	0.000377348				AT2G41800	AT2G41800		imidazolonepropionase (Protein of unknown function, DUF642);(source:Araport11)	Encodes a DUF642 cell wall protein that is highly induced during the M/G1 phases of the cell cycle and is involved in hypocotyl cell elongation.	Protein of unknown function, DUF642	TEB
AT5G44585	1.42089	0.000120736	0.000343575				AT2G41810	AT2G41810		imidazolonepropionase (Protein of unknown function, DUF642);(source:Araport11)		Protein of unknown function, DUF642
AT5G18661	1.42025	7.33296e-06	2.63991e-05				AT2G41850	PGAZAT	polygalacturonase abscission zone A. thaliana	polygalacturonase ADPG2-like protein;(source:Araport11)	ADPG2.	polygalacturonase abscission zone A. thaliana	ADPG2, PGAZAT
AT5G39610	1.42011	3.9872e-05	0.000124623				AT2G41870	AT2G41870		Remorin family protein;(source:Araport11)		Remorin family protein	AtREM4.2, REM4.2
AT2G10930	1.4201	0.000379342	0.000978069				AT2G41970	AT2G41970		Protein kinase superfamily protein;(source:Araport11)	Encodes MRI, a plasma membrane-localized member of the RLCK-VIII subfamily. Preferentially expressed in both pollen tubes and root hairs. mri-knockout mutants display spontaneous pollen tube and root-hair bursting.	Protein kinase superfamily protein	MRI
AT5G13750	1.41952	1.10928e-15	1.9832e-14				AT2G41990	AT2G41990		late embryogenesis abundant protein;(source:Araport11)			CC3
AT3G56770	1.41859	9.27069e-09	5.55768e-08				AT2G42140	AT2G42140		VQ motif-containing protein;(source:Araport11)		VQ motif-containing protein
AT3G21720	1.41853	0.00271867	0.00582017				AT2G42170	AT2G42170		Actin family protein;(source:Araport11)		Actin family protein
AT4G17215	1.41853	5.19333e-16	9.75514e-15				AT2G42250	CYP712A1	cytochrome P450, family 712, subfamily A, polypeptide 1	cytochrome P450, family 712, subfamily A, polypeptide 1;(source:Araport11)	member of CYP712A	cytochrome P450, family 712, subfamily A, polypeptide 1	CYP712A1
AT1G65570	1.41819	7.36406e-05	0.000218594				AT2G42350	AT2G42350		RING/U-box superfamily protein;(source:Araport11)		RING/U-box superfamily protein	ATL40
AT1G07590	1.41704	6.9925e-13	8.31077e-12				AT2G42360	AT2G42360		RING/U-box superfamily protein;(source:Araport11)		RING/U-box superfamily protein	ATL41
AT5G44568	1.41605	0.00188865	0.00419496				AT2G42530	COR15B	cold regulated 15b	cold regulated 15b;(source:Araport11)	Encodes COR15B, a protein that protects chloroplast membranes during freezing.	cold regulated 15b	COR15B
AT3G19200	1.41588	4.46111e-11	3.97773e-10				AT2G42540	COR15A	cold-regulated 15a	cold-regulated 15a;(source:Araport11)	A cold-regulated gene whose product is targeted to the chloroplast. Cor15am protects stromal proteins from aggregation under various stress conditions. Constitutive expression increases freezing tolerance in protoplasts in vitro and chloroplasts in vivo. NMR and x-ray diffraction studies suggest that COR15a alters the intrinsic curvature of the inner membrane of chloroplast envelope. Late Embryog…	cold-regulated 15a	AtCOR15A, COR15, COR15A
AT5G38700	1.41556	5.38358e-06	1.99015e-05				AT2G42690	AT2G42690		alpha/beta-Hydrolases superfamily protein;(source:Araport11)		alpha/beta-Hydrolases superfamily protein
AT1G35310	1.41532	2.90905e-05	9.35249e-05				AT2G42800	RLP29	receptor like protein 29	receptor like protein 29;(source:Araport11)		receptor like protein 29	AtRLP29, RLP29
AT2G36650	1.41513	4.24133e-11	3.79779e-10				AT2G42900	AT2G42900		Plant basic secretory protein (BSP) family protein;(source:Araport11)		Plant basic secretory protein (BSP) family protein
AT3G14680	1.41424	1.82515e-19	5.3568e-18				AT2G42920	AT2G42920		Pentatricopeptide repeat (PPR-like) superfamily protein;(source:Araport11)		Pentatricopeptide repeat (PPR-like) superfamily protein
AT1G52030	1.41402	0.00144833	0.00329913				AT2G43000	NAC042	NAC domain containing protein 42	NAC domain containing protein 42;(source:Araport11)	Encodes a NAC transcription factor induced by hydrogen peroxide (H2O2). Involved in senescence. Over expression of the gene strongly delays senescence and enhances tolerance to various abiotic stresses.	NAC domain containing protein 42	ANAC042, AtJUB1, JUB1, NAC042
AT4G13235	1.41366	4.89319e-11	4.34284e-10				AT2G43030	AT2G43030		Ribosomal protein L3 family protein;(source:Araport11)		Ribosomal protein L3 family protein	PRPL3
AT1G50050	1.41308	0.0123387	0.0227424				AT2G43290	MSS3	multicopy suppressors of snf4 deficiency in yeast 3	Calcium-binding EF-hand family protein;(source:Araport11)	Calmodulin-like MSS3.Encodes an endomembrane localized member of the CML subfamily VII. Contains a canonical CaM domain and unique N-terminal extension that distinguishes it from other members of the subfamily.	Calcium-binding EF-hand family protein	AtCML5, MSS3
AT3G50260	1.41266	2.93635e-16	5.66158e-15				AT2G43390	AT2G43390		hypothetical protein;(source:Araport11)
AT1G22065	1.41232	2.35248e-12	2.57445e-11				AT2G43400	ETFQO	electron-transfer flavoprotein:ubiquinone oxidoreductase	electron-transfer flavoprotein:ubiquinone oxidoreductase;(source:Araport11)	Encodes a unique electron-transfer flavoprotein:ubiquinone oxidoreductase that is localized to the mitochondrion. Mutants are more sensitive to sugar starvation when plants are kept in the dark for long periods.	electron-transfer flavoprotein:ubiquinone oxidoreductase	ETFQO
AT5G63990	1.4111	2.01036e-46	5.24482e-44				AT2G43440	AT2G43440		F-box and associated interaction domains-containing protein;(source:Araport11)		F-box and associated interaction domains-containing protein
AT3G17690	1.41085	0.00010408	0.000300425				AT2G43510	TI1	trypsin inhibitor protein 1	trypsin inhibitor protein 1;(source:Araport11)	Member of the defensin-like (DEFL) family. Encodes putative trypsin inhibitor protein which may function in defense against herbivory.	trypsin inhibitor protein 1	ATTI1, TI1
AT2G24010	1.4097	2.55099e-05	8.30625e-05				AT2G43530	AT2G43530		scorpion toxin-like knottin superfamily protein;(source:Araport11)	Encodes a defensin-like (DEFL) family protein. The mRNA is cell-to-cell mobile.	Scorpion toxin-like knottin superfamily protein
AT1G25370	1.40909	9.37055e-15	1.46247e-13				AT2G43535	AT2G43535		Scorpion toxin-like knottin superfamily protein;(source:Araport11)	Encodes a defensin-like (DEFL) family protein.	Scorpion toxin-like knottin superfamily protein
AT4G02160	1.40765	0.00482815	0.00977845				AT2G43560	AT2G43560		FKBP-like peptidyl-prolyl cis-trans isomerase family protein;(source:Araport11)		FKBP-like peptidyl-prolyl cis-trans isomerase family protein
AT5G04750	1.40716	2.44434e-30	2.36944e-28				AT2G43570	CHI	chitinase, putative	chitinase;(source:Araport11)		chitinase, putative	CHI
AT5G51520	1.40672	1.96841e-05	6.52289e-05				AT2G43580	AT2G43580		Chitinase family protein;(source:Araport11)		Chitinase family protein
AT3G50480	1.40635	0.0044324	0.00905069				AT2G43620	AT2G43620		Chitinase family protein;(source:Araport11)		Chitinase family protein
AT3G28930	1.40578	2.89323e-05	9.3059e-05				AT2G43660	AT2G43660		Carbohydrate-binding X8 domain superfamily protein;(source:Araport11)		Carbohydrate-binding X8 domain superfamily protein
AT2G06050	1.40576	4.67133e-15	7.59343e-14				AT2G43870	AT2G43870		Pectin lyase-like superfamily protein;(source:Araport11)		Pectin lyase-like superfamily protein
AT1G70170	1.4055	4.61709e-19	1.27875e-17				AT2G43880	AT2G43880		Pectin lyase-like superfamily protein;(source:Araport11)		Pectin lyase-like superfamily protein
AT4G12530	1.40518	0.00768996	0.0148473				AT2G43920	HOL2	HARMLESS TO OZONE LAYER 2	S-adenosyl-L-methionine-dependent methyltransferases superfamily protein;(source:Araport11)		S-adenosyl-L-methionine-dependent methyltransferases superfamily protein	ATHOL2, HOL2
AT2G28690	1.40328	5.64648e-09	3.52943e-08				AT2G44000	AT2G44000		Late embryogenesis abundant (LEA) hydroxyproline-rich glycoprotein family;(source:Araport11)		Late embryogenesis abundant (LEA) hydroxyproline-rich glycoprotein family
AT4G25434	1.40283	7.53249e-12	7.6161e-11				AT2G44040	AT2G44040		Dihydrodipicolinate reductase, bacterial/plant;(source:Araport11)		Dihydrodipicolinate reductase, bacterial/plant
AT4G05590	1.40264	2.74252e-18	6.96574e-17				AT2G44070	AT2G44070		NagB/RpiA/CoA transferase-like superfamily protein;(source:Araport11)		NagB/RpiA/CoA transferase-like superfamily protein
AT2G28400	1.40206	5.97037e-09	3.71294e-08				AT2G44190	EDE1	ENDOSPERM DEFECTIVE 1	ENDOSPERM DEFECTIVE protein (DUF566);(source:Araport11)	Encodes a novel microtubule binding protein that preferentially associates with nuclear microtubules during mitosis and is essential during the mitotic and cytokinetic stages that generate the endosperm and embryo.	Family of unknown function (DUF566)	EDE1, EMB3116, QWRF5
AT4G26320	1.40171	0.00106446	0.00250185				AT2G44290	AT2G44290		Bifunctional inhibitor/lipid-transfer protein/seed storage 2S albumin superfamily protein;(source:Araport11)		Bifunctional inhibitor/lipid-transfer protein/seed storage 2S albumin superfamily protein	LTPG13
AT1G66090	1.40167	0.000812892	0.00195672				AT2G44300	AT2G44300		Bifunctional inhibitor/lipid-transfer protein/seed storage 2S albumin superfamily protein;(source:Araport11)		Bifunctional inhibitor/lipid-transfer protein/seed storage 2S albumin superfamily protein	LTPG14
AT1G30757	1.40153	5.40467e-09	3.3941e-08				AT2G44370	AT2G44370		Cysteine/Histidine-rich C1 domain family protein;(source:Araport11)		Cysteine/Histidine-rich C1 domain family protein
AT3G46660	1.40126	0.00779434	0.0150228				AT2G44390	AT2G44390		Cysteine/Histidine-rich C1 domain family protein;(source:Araport11)		Cysteine/Histidine-rich C1 domain family protein
AT1G30990	1.40089	3.92413e-08	2.1203e-07				AT2G44460	BGLU28	beta glucosidase 28	beta glucosidase 28;(source:Araport11)		beta glucosidase 28	BGLU28
AT1G03495	1.40058	3.00639e-16	5.78607e-15				AT2G44578	AT2G44578		RING/U-box superfamily protein;(source:Araport11)		RING/U-box superfamily protein	ATL89
AT3G53160	1.39948	1.52895e-07	7.48952e-07				AT2G44640	AT2G44640		TRIGALACTOSYLDIACYLGLYCEROL-like protein;(source:Araport11)
AT5G24140	1.39909	0.00154035	0.0034862				AT2G44840	ERF13	ethylene-responsive element binding factor 13	ethylene-responsive element binding factor 13;(source:Araport11)	encodes a member of the ERF (ethylene response factor) subfamily B-3 of ERF/AP2 transcription factor family. The protein contains one AP2 domain. There are 18 members in this subfamily including ATERF-1, ATERF-2, AND ATERF-5. The mRNA is cell-to-cell mobile.	ethylene-responsive element binding factor 13	ATERF13, EREBP, ERF13
AT5G44460	1.39887	3.90967e-08	2.11356e-07				AT2G44900	ARABIDILLO-1	ARABIDILLO-1	ARABIDILLO-1;(source:Araport11)	ARABIDILLO-1 and its homolog, ARABIDILLO -2, are unique among Arabidopsis Arm-repeat proteins in having an F-box motif and fall into a phylogenetically distinct subgroup from other plant Arm-repeat proteins Similar to arm repeat protein in rice and armadillo/beta-catenin repeat family protein / F-box family protein in Dictyostelium. ARABIDILLO-1 promote lateral root development. Mutant plants for…	ARABIDILLO-1	ARABIDILLO-1, ARABIDILLO1, FBX5
AT3G62090	1.39797	5.6287e-13	6.78914e-12				AT2G44920	AT2G44920		Tetratricopeptide repeat (TPR)-like superfamily protein;(source:Araport11)	Encodes a pentapeptide-repeat protein (PRP) composed of 25 repeats capped by N- and C-terminal a-helices. Unlike other PRPs, At2g44920 consists exclusively of type II b-turns	Tetratricopeptide repeat (TPR)-like superfamily protein
AT5G19240	1.39788	9.42417e-06	3.33085e-05				AT2G44940	AT2G44940		Integrase-type DNA-binding superfamily protein;(source:Araport11)	encodes a member of the DREB subfamily A-4 of ERF/AP2 transcription factor family. The protein contains one AP2 domain. There are 17 members in this subfamily including TINY.	Integrase-type DNA-binding superfamily protein	ERF34
AT2G34585	1.39788	1.98774e-14	2.96855e-13				AT2G45000	EMB2766	EMBRYO DEFECTIVE 2766	structural constituent of nuclear pore;(source:Araport11)	Encodes a nucleoporin, a component of the nuclear pore complex, that appears to be a major negative regulator of auxin signalling. Loss of function mutants are embryo lethal.	structural constituent of nuclear pore	AtNUP62, EMB2766, NUP62
AT1G27140	1.39778	2.84746e-06	1.10917e-05				AT2G45120	AT2G45120		C2H2-like zinc finger protein;(source:Araport11)		C2H2-like zinc finger protein	ZAT4
AT3G61880	1.3945	4.19187e-10	3.20487e-09				AT2G45130	SPX3	SPX domain gene 3	SPX domain protein 3;(source:Araport11)	Expression is upregulated in the shoot of cax1/cax3 mutant.	SPX domain gene 3	ATSPX3, SPX3
AT4G27570	1.39425	1.20755e-07	6.02549e-07				AT2G45135	AT2G45135		RING/U-box superfamily protein;(source:Araport11)		RING/U-box superfamily protein
AT5G61290	1.39327	3.61266e-07	1.65531e-06				AT2G45180	AT2G45180		Bifunctional inhibitor/lipid-transfer protein/seed storage 2S albumin superfamily protein;(source:Araport11)	nsLTP family-related gene. Expression is strongly suppressed by bacterial pathogens. Mutants are more susceptible to pathogens and abiotic stressors suggesting a function in basal stress response.	Bifunctional inhibitor/lipid-transfer protein/seed storage 2S albumin superfamily protein	DRN1
AT3G12350	1.39252	5.93325e-38	9.49859e-36				AT2G45190	AFO	ABNORMAL FLORAL ORGANS	Plant-specific transcription factor YABBY family protein;(source:Araport11)	Encodes a member of the YABBY family of transcriptional regulators that is involved in abaxial cell type specification in leaves and fruits. YAB1 acts in a non-cell autonomous fashion within the meristem to affect phyllotactic patterning. The non-autonomous effect on the central region of the meristem is mediated through the activity if Lateral Suppressor (LAS).	Plant-specific transcription factor YABBY family protein	AFO, FIL, YAB1
AT3G50220	1.392	2.11103e-11	1.98709e-10				AT2G45210	SAUR36	SMALL AUXIN UPREGULATED 36	SAUR-like auxin-responsive protein family;(source:Araport11)		SAUR-like auxin-responsive protein family	SAG201, SAUR36
AT1G07500	1.38804	0.00134387	0.00308581				AT2G45220	AT2G45220		Plant invertase/pectin methylesterase inhibitor superfamily;(source:Araport11)	Pectin methylesterase involved in pectin remodelling. Regulated by its PRO region that triggers PME activity in the resistance to Botrytis cinerea.	Plant invertase/pectin methylesterase inhibitor superfamily	AtPME17, PME17
AT1G79320	1.38795	1.28561e-06	5.35005e-06				AT2G45360	AT2G45360		ankyrin repeat/KH domain protein (DUF1442);(source:Araport11)		Protein of unknown function (DUF1442)
AT2G18196	1.38687	7.43754e-18	1.79829e-16				AT2G45470	FLA8	FASCICLIN-like arabinogalactan protein 8	FASCICLIN-like arabinogalactan protein 8;(source:Araport11)	Fasciclin-like arabinogalactan protein. Possibly involved in embryogenesis and seed development.	FASCICLIN-like arabinogalactan protein 8	AGP8, FLA8
AT4G34410	1.38576	0.0400246	0.0650115				AT2G45540	AT2G45540		WD-40 repeat family protein / beige-like protein;(source:Araport11)		WD-40 repeat family protein / beige-related	BCHC2
AT5G17050	1.38532	1.53806e-22	6.79964e-21				AT2G45570	CYP76C2	cytochrome P450, family 76, subfamily C, polypeptide 2	cytochrome P450, family 76, subfamily C, polypeptide 2;(source:Araport11)	member of CYP76C	cytochrome P450, family 76, subfamily C, polypeptide 2	CYP76C2
AT2G32160	1.38474	0.00301223	0.00637949				AT2G45760	BAP2	BON association protein 2	BON association protein 2;(source:Araport11)	encodes a protein that is similar to BONZAI1-binding protein BAP1.	BON association protein 2	BAL, BAP2
AT3G26230	1.3845	0.000293778	0.00077408				AT2G45800	PLIM2a	PLIM2a	GATA type zinc finger transcription factor family protein;(source:Araport11)	Encodes a member of the Arabidopsis LIM proteins: a family of actin bundlers with distinct expression patterns. WLIM1, WLIM2a, and WLIM2b are widely expressed, whereas PLIM2a, PLIM2b, and PLIM2c are predominantly expressed in pollen. Regulates actin cytoskeleton organization.	GATA type zinc finger transcription factor family protein	PLIM2a
AT1G22410	1.38359	3.13673e-28	2.51081e-26				AT2G45850	AT2G45850		AT hook motif DNA-binding family protein;(source:Araport11)		AT hook motif DNA-binding family protein	AHL9
AT5G17040	1.38293	1.19981e-05	4.16465e-05				AT2G45900	TRM13	TON1 Recruiting Motif 13	Phosphatidylinositol N-acetyglucosaminlytransferase subunit P-like protein;(source:Araport11)		Phosphatidylinositol N-acetyglucosaminlytransferase subunit P-related	TRM13
AT3G10320	1.38145	1.15374e-07	5.77336e-07				AT2G45920	AT2G45920		U-box domain-containing protein;(source:Araport11)		U-box domain-containing protein
AT5G10990	1.37998	1.73504e-05	5.81429e-05				AT2G46020	BRM	BRAHMA	transcription regulatory protein SNF2;(source:Araport11)	Encodes a SWI/SNF chromatin remodeling ATPase that upregulates transcription of all three CUC genes and is involved in the formation and/or maintenance of boundary cells during embryogenesis. Also mediates repression of expression of seed storage proteins in vegetative tissues. Interacts strongly with AtSWI3C, also with AtSWI3B, but not with AtSWI3A or AtSWI3D.	transcription regulatory protein SNF2, putative	ATBRM, BRM, CHA2, CHR2, FFO3
AT5G58770	1.37923	3.16242e-11	2.89174e-10				AT2G46140	AT2G46140		Late embryogenesis abundant protein;(source:Araport11)		Late embryogenesis abundant protein	LEA27
AT1G05340	1.37747	5.54883e-08	2.93071e-07				AT2G46150	AT2G46150		Late embryogenesis abundant (LEA) hydroxyproline-rich glycoprotein family;(source:Araport11)		Late embryogenesis abundant (LEA) hydroxyproline-rich glycoprotein family
AT3G51750	1.3765	6.67945e-11	5.80626e-10				AT2G46390	SDH8	succinate dehydrogenase 8	succinate dehydrogenase subunit;(source:Araport11)	predicted to encode subunit 8 of mitochondrial complex II and to participate in the respiratory chain		SDH8
AT5G23850	1.37621	3.67235e-17	8.01605e-16				AT2G46400	WRKY46	WRKY DNA-binding protein 46	WRKY DNA-binding protein 46;(source:Araport11)	Encodes a WRKY transcription factor that contributes to the feedforward inhibition of osmotic/salt stress-dependent LR inhibition via regulation of ABA signaling and auxin homeostasis.	WRKY DNA-binding protein 46	ATWRKY46, WRKY46
AT2G30860	1.37558	1.62636e-16	3.26383e-15				AT2G46430	CNGC3	cyclic nucleotide gated channel 3	cyclic nucleotide gated channel 3;(source:Araport11)	Encodes a cyclic nucleotide gated channel, downstream component of the signaling pathways leading to hypersensitive response (HR) resistance.	cyclic nucleotide gated channel 3	ATCNGC3, CNGC3, CNGC3.C
AT3G54600	1.37558	1.18879e-19	3.57856e-18				AT2G46440	CNGC11	cyclic nucleotide-gated channels	cyclic nucleotide-gated channels;(source:Araport11)	Member of Cyclic nucleotide gated channel family. Positive regulator of resistance against avirulent fungal pathogen. The mRNA is cell-to-cell mobile.	cyclic nucleotide-gated channels	ATCNGC11, CNGC11
AT4G13560	1.37507	1.53016e-05	5.19777e-05				AT2G46535	AT2G46535		hypothetical protein;(source:Araport11)
AT2G02390	1.37506	9.73358e-31	9.74835e-29				AT2G46600	AT2G46600		Calcium-binding EF-hand family protein;(source:Araport11)		Calcium-binding EF-hand family protein
AT3G19710	1.37504	7.40668e-20	2.31193e-18				AT2G46650	CB5-C	cytochrome B5 isoform C	cytochrome B5 isoform C;(source:Araport11)	member of Cytochromes b5 The mRNA is cell-to-cell mobile.	cytochrome B5 isoform C	ATCB5-C, B5 #1, CB5-C, CYTB5-C
AT1G10220	1.37456	0.000505218	0.00127129				AT2G46680	HB-7	homeobox 7	homeobox 7;(source:Araport11)	encodes a putative transcription factor that contains a homeodomain closely linked to a leucine zipper motif. Transcript is detected in all tissues examined. Is transcriptionally regulated in an ABA-dependent manner and may act in a signal transduction pathway which mediates a drought response.	homeobox 7	ATHB-7, ATHB7, HB-7
AT4G01870	1.37237	1.59966e-06	6.51456e-06				AT2G46750	GulLO2	L -gulono-1,4-lactone ( L -GulL) oxidase 2	D-arabinono-1,4-lactone oxidase family protein;(source:Araport11)	Encodes a homolog of rat L-gulono-1,4-lactone (L-GulL) oxidase that is involved in the biosynthesis of L-ascorbic acid.	D-arabinono-1,4-lactone oxidase family protein	AtGulLO2, GulLO2
AT4G02050	1.37185	3.17627e-51	9.87074e-49				AT2G46860	PPa3	pyrophosphorylase 3	pyrophosphorylase 3;(source:Araport11)	Encodes a protein that might have inorganic pyrophosphatase activity.	pyrophosphorylase 3	AtPPa3, PPa3
AT1G50110	1.37052	8.85644e-20	2.72027e-18				AT2G46880	PAP14	purple acid phosphatase 14	purple acid phosphatase 14;(source:Araport11)		purple acid phosphatase 14	ATPAP14, PAP14
AT5G66170	1.37046	2.69239e-08	1.49407e-07				AT2G46940	AT2G46940		fold protein;(source:Araport11)
AT3G51380	1.37021	6.7012e-05	0.000200382				AT2G47130	SDR3	short-chain dehydrogenase/reductase 2	NAD(P)-binding Rossmann-fold superfamily protein;(source:Araport11)	Encodes a short-chain dehydrogenase/reductase that is not involved in ABA biosynthesis but plays an important role in plant defense response to bacteria.	NAD(P)-binding Rossmann-fold superfamily protein	AtSDR3, SDR3
AT2G04032	1.3693	0.000616395	0.00151938				AT2G47140	SDR5	short-chain dehydrogenase reductase 5	NAD(P)-binding Rossmann-fold superfamily protein;(source:Araport11)		NAD(P)-binding Rossmann-fold superfamily protein	AtSDR5, SDR5
AT4G15440	1.36927	0.00130745	0.00300938				AT2G47180	GolS1	galactinol synthase 1	galactinol synthase 1;(source:Araport11)	GolS1 is a galactinol synthase that catalyzes the formation of galactinol from UDP-galactose and myo-inositol. GolS1 transcript levels rise in response to methyl viologen, an oxidative damage-inducing agent. Plants over-expressing GolS1 have increased tolerance to salt, chilling, and high-light stress.	galactinol synthase 1	AtGolS1, GolS1
AT4G24130	1.36917	2.16825e-22	9.42786e-21				AT2G47190	MYB2	myb domain protein 2	myb domain protein 2;(source:Araport11)	Encodes a MYB transcription factor that possesses an R2R3 MYB DNA binding domain and is known to regulate the expression of salt- and dehydration-responsive genes. Has been shown to bind calmodulin.	myb domain protein 2	ATMYB2, MYB2
AT5G16530	1.3687	1.05209e-07	5.29476e-07				AT2G47200	AT2G47200		hypothetical protein;(source:Araport11)
AT1G67860	1.36844	2.61985e-13	3.3382e-12				AT2G47520	ERF71	ethylene response factor 71	Integrase-type DNA-binding superfamily protein;(source:Araport11)	encodes a member of the ERF (ethylene response factor) subfamily B-2 of ERF/AP2 transcription factor family. The protein contains one AP2 domain. There are 5 members in this subfamily including RAP2.2 AND RAP2.12. It plays a role in hypoxia-induced root slanting.	Integrase-type DNA-binding superfamily protein	AtERF71, ERF71, HRE2
AT4G15490	1.36794	2.1652e-08	1.22143e-07				AT2G47540	AT2G47540		Pollen Ole e 1 allergen and extensin family protein;(source:Araport11)		Pollen Ole e 1 allergen and extensin family protein
AT5G49330	1.36721	3.76005e-08	2.03528e-07				AT2G47550	AT2G47550		Plant invertase/pectin methylesterase inhibitor superfamily;(source:Araport11)		Plant invertase/pectin methylesterase inhibitor superfamily
AT5G10695	1.36713	1.11261e-10	9.32633e-10				AT2G47670	AT2G47670		Plant invertase/pectin methylesterase inhibitor superfamily protein;(source:Araport11)	PMEI6 pectin methylesterase inhibitor functions in establishing a patter of homogalacturonan methylesterification of seed coat cell wall proteins .	Plant invertase/pectin methylesterase inhibitor superfamily protein	PMEI6
AT1G27740	1.36702	2.32186e-09	1.55288e-08				AT2G47710	AT2G47710		Adenine nucleotide alpha hydrolases-like superfamily protein;(source:Araport11)		Adenine nucleotide alpha hydrolases-like superfamily protein
AT1G23530	1.36684	8.31103e-11	7.10185e-10				AT2G47750	GH3.9	putative indole-3-acetic acid-amido synthetase GH3.9	putative indole-3-acetic acid-amido synthetase GH3.9;(source:Araport11)	Encodes GH3.9, a member of the GH3 family auxin-responsive genes. gh3.9-1 mutants had greater primary root length, increased sensitivity to indole-3-acetic acid (IAA)-mediated root growth inhibition, but no obvious effects on apical dominance or leaf morphology.	putative indole-3-acetic acid-amido synthetase GH3.9	GH3.9
AT5G39100	1.36653	0.00110799	0.00259464				AT2G47770	TSPO	TSPO(outer membrane tryptophan-rich sensory protein)-related	TSPO(outer membrane tryptophan-rich sensory protein)-like protein;(source:Araport11)	Encodes a membrane-bound protein designated AtTSPO (Arabidopsis thaliana TSPO-related). AtTSPO is related to the bacterial outer membrane tryptophan-rich sensory protein (TspO) and the mammalian mitochondrial 18 kDa Translocator Protein (18 kDa TSPO), members of the TspO/MBR domain-containing membrane proteins. Mainly detected in dry seeds, but can be induced in vegetative tissues by osmotic or s…	TSPO(outer membrane tryptophan-rich sensory protein)-related	ATTSPO, TSPO
AT2G15390	1.36566	2.59439e-09	1.72188e-08				AT2G47870	AT2G47870		Thioredoxin superfamily protein;(source:Araport11)	Encodes a member of the CC-type glutaredoxin (ROXY) family that has been shown to interact with the transcription factor TGA2 and suppress ORA59 promoter activity.	Thioredoxin superfamily protein	ROXY5
AT1G62180	1.36529	1.09072e-17	2.55818e-16				AT2G47930	AGP26	arabinogalactan protein 26	arabinogalactan protein 26;(source:Araport11)		arabinogalactan protein 26	AGP26, ATAGP26
AT5G17590	1.36468	0.00117434	0.00273547				AT2G47940	DEG2	degradation of periplasmic proteins 2	DEGP protease 2;(source:Araport11)	Encodes DegP2 protease (DEGP2); nuclear gene for chloroplast product.	DEGP protease 2	DEG2, DEGP2, EMB3117
AT5G22555	1.36381	0.000549922	0.00137023				AT2G47950	AT2G47950		myelin transcription factor-like protein;(source:Araport11)
AT1G74020	1.36291	1.22937e-21	4.9017e-20				AT2G48080	AT2G48080		oxidoreductase, 2OG-Fe(II) oxygenase family protein;(source:Araport11)		oxidoreductase, 2OG-Fe(II) oxygenase family protein	ALKBH10A
AT2G39050	1.36222	4.24865e-21	1.56963e-19				AT2G48090	AT2G48090		hypothetical protein;(source:Araport11)
AT3G03990	1.36185	1.39094e-27	1.03863e-25				AT2G48150	GPX4	glutathione peroxidase 4	glutathione peroxidase 4;(source:Araport11)	Encodes glutathione peroxidase.	glutathione peroxidase 4	ATGPX4, GPX4, GPXL4
AT4G00550	1.3615	1.93645e-56	8.35122e-54				AT2G48160	AT2G48160		Tudor/PWWP/MBT domain-containing protein;(source:Araport11)	HUA and HUA-LIKE (HULK) genes act redundantly to regulate a subset of essential genes, with some (or all) family members also having specific functions.	Tudor/PWWP/MBT domain-containing protein	HULK2, SL3
AT5G03495	1.36145	1.84424e-08	1.05189e-07				AT3G01175	AT3G01175		transmembrane protein;(source:Araport11)		Protein of unknown function (DUF1666)
AT1G74000	1.36122	6.80902e-14	9.54166e-13				AT3G01260	AT3G01260		Galactose mutarotase-like superfamily protein;(source:Araport11)		Galactose mutarotase-like superfamily protein
AT2G41070	1.36117	4.92006e-24	2.57992e-22				AT3G01290	HIR2	hypersensitive induced reaction 2	SPFH/Band 7/PHB domain-containing membrane-associated protein family;(source:Araport11)		SPFH/Band 7/PHB domain-containing membrane-associated protein family	AtHIR2, HIR2
AT3G03640	1.36111	6.3156e-25	3.60706e-23				AT3G01310	AT3G01310		Phosphoglycerate mutase-like family protein;(source:Araport11)	Encodes a functional VIP1/PPIP5K-type ATP-grasp kinase that is involved in both InsP6 to InsP7 conversion and InsP7 to InsP8 conversion, producing the InsP8 cofactor of the ASK1-COI1-JAZ-jasmonate co-receptor complex. It is the major isoform in plants, is required for jasmonate-dependent defenses, and plays an important role in plant defenses against necrotrophic fungi and insect herbivores.	Phosphoglycerate mutase-like family protein	AtVIP1, VIH2, VIP1
AT5G01790	1.36023	4.19756e-10	3.20806e-09				AT3G01420	DOX1		Peroxidase superfamily protein;(source:Araport11)	Encodes an alpha-dioxygenase involved in protection against oxidative stress and cell death. Induced in response to Salicylic acid and oxidative stress. Independent of NPR1 in induction by salicylic acid. The mRNA is cell-to-cell mobile.	Peroxidase superfamily protein	ALPHA-DOX1, DIOX1, DOX1, PADOX-1
AT4G01630	1.35986	3.05114e-05	9.77364e-05				AT3G01480	CYP38	cyclophilin 38	cyclophilin 38;(source:Araport11)	Encodes a chloroplast cyclophilin functioning in the assembly and maintenance of photosystem II (PSII) supercomplexes. The mRNA is cell-to-cell mobile.	cyclophilin 38	ATCYP38, CYP38
AT1G16420	1.35922	0.00162393	0.00365814				AT3G01490	AT3G01490		Protein kinase superfamily protein;(source:Araport11)	Belongs to the Raf-like kinase subfamily of the mitogen-activated protein kinase kinase kinase (MAPKKK) family. Negatively regulates stomatal opening by negatively regulating plasma membrane H+-ATPase phosphorylation.	Protein kinase superfamily protein	CBC1
AT2G26440	1.35852	3.13398e-05	0.000100147				AT3G01500	CA1	carbonic anhydrase 1	carbonic anhydrase 1;(source:Araport11)	Encodes a putative beta-carbonic anhydrase betaCA1. Together with betaCA4 (At1g70410) regulates CO2-controlled stomatal movements in guard cells, as well as attenuates immunity. Differential CA gene expression in response to changing atmospheric CO2 conditions contribute to altered disease resistance levels. Activated by OXS2 under the treatment of salt.	carbonic anhydrase 1	ATBCA1, ATSABP3, CA1, DEG10, SABP3
AT4G15610	1.3583	3.05845e-19	8.67532e-18				AT3G01513	AT3G01513		hypothetical protein;(source:Araport11)
AT1G30530	1.3583	3.36123e-21	1.27065e-19				AT3G01580	AT3G01580		Tetratricopeptide repeat (TPR)-like superfamily protein;(source:Araport11)		Tetratricopeptide repeat (TPR)-like superfamily protein
AT1G76070	1.35821	3.73091e-14	5.38535e-13				AT3G01830	AT3G01830		Calcium-binding EF-hand family protein;(source:Araport11)		Calcium-binding EF-hand family protein
AT1G65860	1.35756	4.01619e-07	1.82537e-06				AT3G01900	CYP94B2	cytochrome P450, family 94, subfamily B, polypeptide 2	cytochrome P450, family 94, subfamily B, polypeptide 2;(source:Araport11)	member of CYP94B	cytochrome P450, family 94, subfamily B, polypeptide 2	CYP94B2
AT5G51190	1.35448	5.37577e-05	0.000163643				AT3G01950	AT3G01950		peroxidase (DUF 3339);(source:Araport11)		Protein of unknown function (DUF 3339)
AT1G78780	1.35309	1.99801e-25	1.20634e-23				AT3G01960	AT3G01960		hypothetical protein;(source:Araport11)
AT4G36500	1.35224	4.02168e-14	5.78137e-13				AT3G01970	WRKY45	WRKY DNA-binding protein 45	WRKY DNA-binding protein 45;(source:Araport11)	member of WRKY Transcription Factor; Group I	WRKY DNA-binding protein 45	ATWRKY45, WRKY45
AT4G14010	1.3518	3.34935e-11	3.04684e-10				AT3G02020	AK3	aspartate kinase 3	aspartate kinase 3;(source:Araport11)	encodes a monofunctional aspartate kinase	aspartate kinase 3	AK3
AT4G15120	1.35137	1.03354e-13	1.40364e-12				AT3G02040	SRG3	senescence-related gene 3	senescence-related gene 3;(source:Araport11)	Encodes a member of the glycerophosphodiester phosphodiesterase (GDPD) family. Has glycerophosphodiester phosphodiesterase activity. Functions in maintaining cellular phosphate homeostasis under phosphate starvation. The mRNA is cell-to-cell mobile.	senescence-related gene 3	AtGDPD1, GDPD1, SRG3
AT3G55900	1.35111	7.41929e-06	2.66822e-05				AT3G02060	AT3G02060		DEAD/DEAH box helicase;(source:Araport11)		DEAD/DEAH box helicase, putative
AT5G51580	1.35002	5.53421e-09	3.46721e-08				AT3G02240	RGF7	root meristem growth factor 7	root meristem growth factor-like protein;(source:Araport11)	Encodes a root meristem growth factor (RGF). Belongs to a family of functionally redundant homologous peptides that are secreted, tyrosine-sulfated, and expressed mainly in the stem cell area and the innermost layer of central columella cells. RGFs are required for maintenance of the root stem cell niche and transit amplifying cell proliferation. Members of this family include: At5g60810 (RGF1), …		GLV4, RGF7
AT3G15500	1.34887	0.000107609	0.000309723				AT3G02260	BIG	BIG	auxin transport protein (BIG);(source:Araport11)	Calossin-like protein required for polar auxin transport. Involved in regulating sugar response and C/N balance.	auxin transport protein (BIG)	ASA1, BIG, CRM1, DOC1, LPR1, TIR3, UMB1
AT1G65870	1.34844	0.0171309	0.0304133				AT3G02480	AT3G02480		Late embryogenesis abundant protein (LEA) family protein;(source:Araport11)		Late embryogenesis abundant protein (LEA) family protein	ABR
AT3G25600	1.34724	1.94369e-12	2.15499e-11				AT3G02670	AT3G02670		Glycine-rich protein family;(source:Araport11)		Glycine-rich protein family
AT5G49690	1.34699	4.77452e-06	1.7867e-05				AT3G02840	AT3G02840		ARM repeat superfamily protein;(source:Araport11)		ARM repeat superfamily protein
AT1G54570	1.34626	2.37063e-09	1.58382e-08				AT3G02850	SKOR	STELAR K outward rectifier	STELAR K+ outward rectifier;(source:Araport11)	Encodes SKOR, a member of Shaker family potassium ion (K+) channel. This family includes five groups based on phylogenetic analysis (FEBS Letters (2007) 581: 2357): I (inward rectifying channel): AKT1 (AT2G26650), AKT5 (AT4G32500) and SPIK (also known as AKT6, AT2G25600); II (inward rectifying channel): KAT1 (AT5G46240) and KAT2 (AT4G18290); III (weakly inward rectifying channel): AKT2 (AT4G22200…	STELAR K+ outward rectifier	SKOR
AT5G27600	1.34558	8.07176e-27	5.57426e-25				AT3G02870	VTC4		Inositol monophosphatase family protein;(source:Araport11)	Encodes a L-galactose-1-phosphate phosphatase, involved in ascorbate biosynthesis.	Inositol monophosphatase family protein	VTC4
AT1G68360	1.34498	4.62375e-07	2.07803e-06				AT3G02875	ILR1	IAA-LEUCINE RESISTANT 1	Peptidase M20/M25/M40 family protein;(source:Araport11)	Hydrolyzes amino acid conjugates of the plant growth regulator indole-3-acetic acid (IAA), including IAA-Leu and IAA-Phe. Uses Mg and Co ions as cofactors.	Peptidase M20/M25/M40 family protein	ILR1
AT1G68760	1.3446	7.55914e-20	2.35258e-18				AT3G02980	MCC1	MEIOTIC CONTROL OF CROSSOVERS1	MEIOTIC CONTROL OF CROSSOVERS1;(source:Araport11)	Encodes MEIOTIC CONTROL OF CROSSOVERS1 (MCC1), a GCN5-related histone N-acetyltransferase. MCC1 appeared to be required in meiosis for normal chiasma number and distribution and for chromosome segregation. Activation tagging line has increased level of histone H3 acetylation.	MEIOTIC CONTROL OF CROSSOVERS1	MCC1
AT4G13110	1.34186	1.64382e-22	7.20687e-21				AT3G03170	AT3G03170		hypothetical protein;(source:Araport11)
AT1G17020	1.34167	6.91217e-06	2.50074e-05				AT3G03190	GSTF11	glutathione S-transferase F11	glutathione S-transferase F11;(source:Araport11)	Encodes glutathione transferase belonging to the phi class of GSTs. Naming convention according to Wagner et al. (2002).	glutathione S-transferase F11	ATGSTF11, ATGSTF6, GSTF11
AT3G05690	1.34102	9.14624e-25	5.09969e-23				AT3G03260	HDG8	homeodomain GLABROUS 8	homeodomain GLABROUS 8;(source:Araport11)	Encodes a homeobox-leucine zipper family protein belonging to the HD-ZIP IV family.	homeodomain GLABROUS 8	HDG8
AT2G38340	1.3398	7.90398e-06	2.82761e-05				AT3G03270	AT3G03270		Adenine nucleotide alpha hydrolases-like superfamily protein;(source:Araport11)	HRU1 is a hypoxia induced universal stress protein. It exists as two splice variants with AT3G03270.2 , which contains a putative dimerization domain, the predominant transcript found under anoxia. It is induced by RAP2.12. Subcellular localization is dynamic; under anoxia the localization of HRU1 shifts from cytoplasm to the plasma membrane.	Adenine nucleotide alpha hydrolases-like superfamily protein	HRU1
AT2G47550	1.33918	5.11126e-07	2.27776e-06				AT3G03280	AT3G03280		hypothetical protein;(source:Araport11)	PADRE protein up-regulated after infection by S. sclerotiorum.
AT1G52343	1.3389	2.27443e-05	7.47134e-05				AT3G03290	AT3G03290		Adenine nucleotide alpha hydrolases-like superfamily protein;(source:Araport11)		Adenine nucleotide alpha hydrolases-like superfamily protein
AT1G43910	1.33889	5.24536e-06	1.94482e-05				AT3G03310	LCAT3	lecithin:cholesterol acyltransferase 3	lecithin:cholesterol acyltransferase 3;(source:Araport11)		lecithin:cholesterol acyltransferase 3	ATLCAT3, LCAT3
AT3G07195	1.33886	8.82954e-07	3.7801e-06				AT3G03341	AT3G03341		cold-regulated protein;(source:Araport11)
AT3G13110	1.33879	2.00708e-20	6.74303e-19				AT3G03470	CYP89A9	cytochrome P450, family 87, subfamily A, polypeptide 9	cytochrome P450, family 87, subfamily A, polypeptide 9;(source:Araport11)	member of CYP89A	cytochrome P450, family 87, subfamily A, polypeptide 9	CYP89A9
AT2G43390	1.33875	3.17574e-06	1.22822e-05				AT3G03530	NPC4	non-specific phospholipase C4	non-specific phospholipase C4;(source:Araport11)	PHOSPHOESTERASE FAMILY PROTEIN, NPC4 is significantly induced upon phosphate starvation and plays an important role in the supply of inorganic phosphate and diacylglycerol from membrane-phospholipids during phosphate deprivation.	non-specific phospholipase C4	AtNPC4, NPC4
AT4G01950	1.33788	3.85541e-12	4.07159e-11				AT3G03630	CS26	cysteine synthase 26	cysteine synthase 26;(source:Araport11)	Encodes a protein that possesses S-sulfocysteine synthase activity and lacks O-acetylserien(thiol)lyase activity.	cysteine synthase 26	CS26
AT1G78190	1.33723	1.52377e-09	1.05713e-08				AT3G03640	BGLU25	beta glucosidase 25	beta glucosidase 25;(source:Araport11)	Encodes beta-glucosidase (GLUC).	beta glucosidase 25	BGLU25, GLUC
AT2G30040	1.33609	9.12921e-12	9.09564e-11				AT3G03710	RIF10	resistant to inhibition with FSM 10	polyribonucleotide nucleotidyltransferase;(source:Araport11)	Encodes a chloroplast polynucleotide phosphorylase (PNPase). Involved in response to phosphorus (P) starvation. Mutants impaired in the expression of this gene have been selected through their resistance to fosmidomycin, a strong inhibitor of DXR, an enzyme of the methylerythritol-dependent IPP biosynthesis pathway. The pathway enzymes were upregulated in the mutant seedlings.	polyribonucleotide nucleotidyltransferase, putative	PDE326, PNP, RIF10
AT3G62260	1.33602	2.43893e-16	4.76776e-15				AT3G03790	AT3G03790		ankyrin repeat family protein / regulator of chromosome condensation (RCC1) family protein;(source:Araport11)		ankyrin repeat family protein / regulator of chromosome condensation (RCC1) family protein
AT5G56630	1.33545	3.20541e-22	1.36291e-20				AT3G03830	SAUR28	SMALL AUXIN UP RNA 28	SAUR-like auxin-responsive protein family;(source:Araport11)		SAUR-like auxin-responsive protein family	SAUR28
AT4G39730	1.33522	1.15521e-19	3.48244e-18				AT3G03910	GDH3	glutamate dehydrogenase 3	glutamate dehydrogenase 3;(source:Araport11)	GDH3 encodes a member of the glutamate dehydrogenease family. Its expression is upregulated in response to cytokinin and it may play a role in the control of nitrogen metabolism in leaf development.	glutamate dehydrogenase 3	GDH3
AT4G16146	1.33484	9.11594e-19	2.46972e-17				AT3G03990	AT3G03990		alpha/beta-Hydrolases superfamily protein;(source:Araport11)	Encodes an alpha/beta hydrolase essential for strigolactone signaling. Degradation of the protein is promoted by strigolactone. The mRNA is cell-to-cell mobile.	alpha/beta-Hydrolases superfamily protein	D14
AT5G51040	1.33479	6.27622e-26	3.94729e-24				AT3G04000	AT3G04000		NAD(P)-binding Rossmann-fold superfamily protein;(source:Araport11)	ChlADR is an aldehyde reductase that catalyzes the reduction of the aldehyde carbonyl groups on saturated and alpha,beta-unsaturated aldehydes with more than 5 carbons in vitro. The N-terminal region of this protein directs GFP to the chloroplast where where ChlADR likely helps to maintain the photosynthetic process by detoxifying reactive carbonyls formed during lipid peroxidation. In addition, …	NAD(P)-binding Rossmann-fold superfamily protein	ChlADR
AT3G14225	1.33459	0.000561068	0.0013957				AT3G04040	AT3G04040		transmembrane protein;(source:Araport11)
AT1G18590	1.33438	8.78041e-16	1.59955e-14				AT3G04050	AT3G04050		Pyruvate kinase family protein;(source:Araport11)		Pyruvate kinase family protein
AT5G42050	1.33352	1.64548e-14	2.48552e-13				AT3G04070	NAC047	NAC domain containing protein 47	NAC domain containing protein 47;(source:Araport11)		NAC domain containing protein 47	ANAC047, NAC047, SHG, SHYG
AT5G06230	1.33351	5.60172e-09	3.50535e-08				AT3G04181	AT3G04181		hypothetical protein;(source:Araport11)
AT3G03290	1.33341	5.84792e-05	0.000176793				AT3G04200	AT3G04200		RmlC-like cupins superfamily protein;(source:Araport11)		RmlC-like cupins superfamily protein
AT2G36630	1.33306	1.74839e-05	5.85345e-05				AT3G04210	AT3G04210		Disease resistance protein (TIR-NBS class);(source:Araport11)	TN13 is a TIR-NBS protein involved in immune response. It co localizes with the ER and perinuclear membranes and interacts with MOS6.	Disease resistance protein (TIR-NBS class)	TN13
[truncated: 2,002 more rows]

## Sheet: raw DEGs
gene_id	base_mean	log2(FC)	stdError	Wald-Stats	p-value
[truncated: 27,416 more rows]
