# Supplementary material for: Inositol pyrophosphate catabolism by three families of phosphatases regulates plant growth and development
Source: PLoS Genet. 2024 Nov 12;20(11):e1011468. doi: 10.1371/journal.pgen.1011468 (PMC11611267; doi:10.1371/journal.pgen.1011468)
Supplement: S1 Data — Raw data in.xlsx format for Figs 1A, 1B, 1E, 1F, 2B, 2C, 2D, 2E, 3A, 3B, 3D, 3E, 3F, 3G, 4A, 4B, 4C, 4E, 5A, 5B, 6B, 6C, 6D, 6E, 6F, S2B, S2C, S5A, S6B, S8A, S8B, S10A, S10B, and S10C. (ZIP) [file pgen.1011468.s012.zip › all-raw-data/Laurent_Fig2B_TPM-RNAseq.xlsx]

## Sheet: Feuil1
	+Pi				-Pi
AtPFA-DSP1	5.42179	7.93037	7.98817	8.19626	19.8953	25.502	20.219	19.6988
AtPFA-DSP2	3.07347	4.36757	4.7558	3.74209	15.8095	23.7251	17.3301	18.1389
AtPFA-DSP4	3.06985	4.15127	3.01752	3.99429	27.0356	41.0418	29.3031	36.9254
AtNUDT17	20.24	21.4946	21.6791	21.4023	36.0703	48.4873	37.2142	53.1368
AtNUDT18	9.10591	10.8875	8.17552	10.353	8.80898	11.0261	13.3223	15.48
AtNUDT21	6.15109	6.3486	6.09465	5.61498	7.84405	8.85982	8.54945	9.64987
AtVIH1	1.05864	1.43951	1.32855	1.53248	3.41285	3.78472	2.81905	3.00799
AtVIH2	25.7039	27.6274	31.2435	30.3524	12.008	9.27828	16.1946	10.6785
AtITPK1	37.5924	36.8153	40.368	38.1032	32.3966	31.4196	39.169	36.2158
AtITPK2	2.10196	2.89729	2.61324	2.72686	11.4661	17.8193	11.6554	15.1303
