# Supplementary material for: Inositol pyrophosphate catabolism by three families of phosphatases regulates plant growth and development
Source: PLoS Genet. 2024 Nov 12;20(11):e1011468. doi: 10.1371/journal.pgen.1011468 (PMC11611267; doi:10.1371/journal.pgen.1011468)
Supplement: S1 Data — Raw data in.xlsx format for Figs 1A, 1B, 1E, 1F, 2B, 2C, 2D, 2E, 3A, 3B, 3D, 3E, 3F, 3G, 4A, 4B, 4C, 4E, 5A, 5B, 6B, 6C, 6D, 6E, 6F, S2B, S2C, S5A, S6B, S8A, S8B, S10A, S10B, and S10C. (ZIP) [file pgen.1011468.s012.zip › all-raw-data/Laurent_Fig2C_Pi-quantification.xlsx]

## Sheet: Feuil1
	Col-0						pho2-1						phr1 phl1						vih1 vih2 phr1 phl1						PFA-DSP2 OX #1						PFA-DSP2 OX #2						PFA-DSP2 OX #3						NUDT17 OX #1						NUDT17 OX #2
0 mM	6.33649	3.14882	8.0914	2.0762	5.52487	3.38993	3.4928	7.24847	8.08366	5.08518	5.93764	10.1591	1.9096	1.72622	2.14169	0.762546	1.42035	1.75392	4.54117	2.47909	2.40079	3.82434	0.874398	4.24689	4.85581	4.76702	1.5589	8.26452	3.02348	4.47146	3.13717	10.8738	4.26562	8.89061	9.7648	7.85302	6.55421	5.93691	4.45411	14.908	5.76471	5.01668	3.21716	2.81967	4.26094	4.23081	4.61634	4.14001	6.59322
1 mM	12.9644	12.8063	11.5896	12.6311	13.2771	18.5551	31.0677	31.3433	28.196	28.9777	43.4264	49.5898	2.94973	2.10571	3.18645	5.15658	7.40615	3.21288	8.81786	9.07083	12.2803	14.1733	15.7756	9.96956	21.5672	27.4509	18.3828	18.2439	25.9731	23.4378	41.1475	32.7897	53.706	27.8822	38.8375	59.0867	49.1902	33.6912	41.0158	27.8504	31.4543	33.9284	9.48266	14.9398	15.078	19.8027	17.6115	14.5922	18.412
2 mM	15.6502	17.3378	13.9483	18.0493	10.8414	14.7536	27.9184	39.0897	37.3324	30.776	30.2805	27.1668	9.43483	8.16929	9.3961	12.019	8.02428	8.34019	16.857	18.7452	21.1534	14.614	10.6242	13.9238	19.6648	20.4353	23.6116	25.4817	21.9442	21.5363	37.4676	53.502	38.32	47.2723	39.6537	33.0259	33.0556	40.4186	40.2708	37.4355	33.9036	35.0387	21.4983	18.5302	14.9003	21.0959	18.9357	16.7568	16.6228
[truncated: 23 more columns]
