# Supplementary material for: Inositol pyrophosphate catabolism by three families of phosphatases regulates plant growth and development
Source: PLoS Genet. 2024 Nov 12;20(11):e1011468. doi: 10.1371/journal.pgen.1011468 (PMC11611267; doi:10.1371/journal.pgen.1011468)
Supplement: S1 Data — Raw data in.xlsx format for Figs 1A, 1B, 1E, 1F, 2B, 2C, 2D, 2E, 3A, 3B, 3D, 3E, 3F, 3G, 4A, 4B, 4C, 4E, 5A, 5B, 6B, 6C, 6D, 6E, 6F, S2B, S2C, S5A, S6B, S8A, S8B, S10A, S10B, and S10C. (ZIP) [file pgen.1011468.s012.zip › all-raw-data/Laurent_Fig2D_RNAseq_no-filter-DEGs.xlsx]

## Sheet: Sheet1
			Tab
			1	DEGs nudt17/18/21 vs Col-0
			2	DEGs AtPFA-DSP2 OX vs Col-0
			3	DEGs AtNDUT17 OX vs Col-0

## Sheet: 1
GeneID	mean	log2.FC.	std_error	wald.stat	p.value
AT5G45890	54.6729	9.37357	2.21436	4.23308	2.30508e-05
AT4G16740	33.9842	6.18661	1.57448	3.9293	8.51918e-05
AT4G05320	3.57979	5.18491	1.44146	3.59699	0.000321926
AT3G29639	30.8034	4.87467	0.570733	8.54107	1.32987e-17
AT2G27505	8.04685	4.37542	1.28343	3.40916	0.000651634
AT4G13630	0.914159	4.23442	2.37042	1.78636	0.0740413
AT5G37840	6.65067	3.98154	1.38332	2.87825	0.00399889
AT5G46950	2.43081	3.86119	1.59234	2.42485	0.0153149
AT5G24240	155.276	3.82737	0.38498	9.94175	2.73963e-23
AT3G44570	5.57429	3.81564	1.44705	2.63684	0.00836831
AT3G05950	75.5664	3.74513	1.17472	3.1881	0.00143209
AT3G33528	17.7719	3.67871	0.667132	5.51422	3.50325e-08
AT3G55850	3.19121	3.67598	1.45775	2.52168	0.0116796
AT1G51020	0.558251	3.63687	3.97812	0.914217	0.360603
AT1G49030	10.9015	3.6267	1.26229	2.87312	0.00406442
AT2G16460	1.3477	3.58901	1.79415	2.0004	0.0454573
AT4G35090	0.924107	3.42929	1.79683	1.90852	0.0563238
AT3G54530	0.946627	3.40848	1.89963	1.79429	0.0727668
AT1G75830	17.003	3.40257	1.6364	2.0793	0.0375897
AT1G45015	2.34218	3.38964	1.87025	1.8124	0.0699248
AT3G51810	6.7599	3.37671	1.75527	1.92376	0.0543848
AT1G23600	0.583948	3.36366	2.76626	1.21596	0.224001
AT2G17690	23.259	3.36362	0.464707	7.23816	4.548e-13
AT1G55840	2.42902	3.29386	1.42746	2.30749	0.0210275
AT5G67380	4.2136	3.27125	1.17574	2.78228	0.00539777
AT4G21830	1.65977	3.20237	1.68493	1.90059	0.0573552
AT4G36490	1.18196	3.16922	1.96434	1.61338	0.106663
AT1G52030	4.23232	3.16346	1.55297	2.03704	0.0416458
AT2G36560	1.5399	3.15463	1.69121	1.86531	0.0621379
AT3G56210	0.682574	3.15381	2.40036	1.31389	0.188883
AT1G35470	1.13099	3.15097	2.04271	1.54254	0.122942
AT5G50130	1.61662	3.1405	1.68384	1.86507	0.062171
AT3G23255	3.07872	3.1334	1.45301	2.15648	0.031046
AT3G55050	0.883966	3.12523	1.96751	1.58842	0.112191
AT4G28085	1.51175	3.11032	1.55934	1.99464	0.0460818
AT4G25434	1.74714	3.03698	1.52638	1.98966	0.046628
AT1G72930	1.76159	2.95953	1.80622	1.63852	0.101313
AT2G40935	1.69464	2.94906	1.49925	1.96703	0.0491797
AT1G04580	83.1588	2.90757	0.806816	3.60376	0.000313644
AT2G18590	8.39906	2.86748	1.47498	1.94407	0.0518864
AT4G32580	0.764974	2.85653	2.3214	1.23052	0.218503
AT3G21070	0.971339	2.85529	2.14649	1.33022	0.183447
AT4G17420	1.19358	2.85188	1.76951	1.61167	0.107033
AT3G47630	0.903926	2.84513	2.07197	1.37315	0.169705
AT4G12580	0.865417	2.84147	2.29786	1.23657	0.216247
AT1G19180	2.05832	2.84133	1.53974	1.84534	0.0649885
AT3G45750	1.01038	2.84119	1.70323	1.66812	0.0952925
AT3G11480	16.804	2.83882	1.49766	1.8955	0.0580261
AT3G52080	1.45889	2.83673	1.72483	1.64464	0.100044
AT1G79780	1.4445	2.83146	1.71598	1.65006	0.098931
AT1G51220	1.39735	2.82005	1.93191	1.45972	0.144368
AT5G33355	14.5513	2.81834	1.48295	1.9005	0.0573678
AT1G71696	0.674958	2.81789	2.03497	1.38473	0.166135
AT5G07571	0.643477	2.80272	2.27405	1.23248	0.21777
AT3G54350	2.75734	2.79271	1.54592	1.8065	0.0708398
AT1G36340	0.683636	2.78889	2.59349	1.07534	0.282221
AT2G31345	2.99474	2.78736	1.70432	1.63547	0.101951
AT1G30200	0.562216	2.78389	2.9105	0.956499	0.33882
AT3G04810	2.52125	2.77759	1.31346	2.11472	0.0344541
AT2G32710	0.862494	2.76171	2.02389	1.36455	0.172394
AT1G60783	0.835197	2.75898	2.14424	1.2867	0.1982
AT4G17990	0.616892	2.74593	2.86882	0.957163	0.338485
AT1G25211	105.257	2.71539	0.472429	5.74773	9.04469e-09
AT3G03230	1.39212	2.67889	1.91194	1.40113	0.161174
AT4G18395	2.0002	2.67608	1.66162	1.61052	0.107283
AT4G34020	4.49366	2.67277	1.18342	2.2585	0.0239143
AT2G28940	0.726461	2.66029	2.01165	1.32244	0.186021
AT1G08080	1.89799	2.65699	1.47927	1.79615	0.0724703
AT4G25315	0.977893	2.65562	1.91928	1.38365	0.166465
AT2G31600	2.16604	2.65479	1.49936	1.77062	0.0766243
AT1G35160	2.35164	2.65217	1.50624	1.76079	0.0782735
AT4G33145	2.98965	2.63666	1.13287	2.32741	0.0199435
AT3G30720	104.229	2.62872	0.298082	8.81876	1.15734e-18
AT5G05410	2.87965	2.58464	1.17159	2.2061	0.0273772
AT3G26420	2.93304	2.58248	1.26842	2.03598	0.0417519
AT5G59060	4.06473	2.50836	1.24477	2.01513	0.0438911
AT2G01670	1676.17	2.50108	0.271247	9.22069	2.9519e-20
AT2G40520	2.74323	2.49161	1.29613	1.92234	0.0545626
AT2G32640	1.01354	2.48489	2.38702	1.041	0.297874
AT4G17615	0.953286	2.47226	2.19632	1.12563	0.26032
AT4G33430	1.48481	2.47179	1.79396	1.37784	0.168252
AT1G15620	2.04098	2.47102	1.84301	1.34075	0.180003
AT5G57050	2.39155	2.45434	1.3715	1.78953	0.0735301
AT1G15750	1.76162	2.44785	2.03315	1.20397	0.228602
AT3G17205	1.0781	2.4437	1.83314	1.33307	0.182509
AT5G40850	2.17943	2.44222	1.5154	1.6116	0.107049
AT4G21160	1.08003	2.43205	1.75015	1.38963	0.164642
AT1G72880	0.706515	2.43051	2.09415	1.16062	0.245797
AT3G55380	2.00441	2.42843	1.29661	1.8729	0.0610822
AT1G29965	4.32175	2.42492	1.21006	2.00396	0.0450744
AT5G14270	0.861595	2.42214	2.01908	1.19963	0.230284
AT2G35670	0.968981	2.41866	1.81968	1.32917	0.183792
AT4G16730	5.1203	2.41732	1.47707	1.63657	0.10172
AT1G17745	1.31732	2.41457	1.6379	1.47419	0.140431
AT3G61190	1.38818	2.4124	1.74645	1.38131	0.167182
AT2G14120	1.12729	2.39507	1.99198	1.20236	0.229225
AT3G23610	1.10254	2.3949	1.96435	1.21918	0.222775
AT2G31810	1.11054	2.39447	1.89648	1.26259	0.206737
AT2G40925	1.53013	2.39411	1.84586	1.29701	0.194626
AT5G35170	0.597856	2.39194	2.34246	1.02112	0.307196
AT2G23440	0.905112	2.39155	2.08337	1.14792	0.251
AT1G14820	1.68877	2.38814	1.70852	1.39778	0.162178
AT1G55535	1.34274	2.38796	1.80341	1.32414	0.185458
AT1G27461	2.27095	2.38768	1.98	1.2059	0.227856
AT5G07520	0.793989	2.38749	2.16415	1.1032	0.269941
AT2G42280	0.823117	2.38744	2.21557	1.07757	0.281224
AT1G06680	0.715502	2.38545	2.20094	1.08383	0.278439
AT1G07280	0.938443	2.38449	2.06784	1.15313	0.248857
AT2G18880	0.651299	2.37845	2.76291	0.860849	0.389321
AT3G25573	4.38419	2.37662	1.5999	1.48548	0.137416
AT3G04670	1.89332	2.36722	1.79861	1.31613	0.18813
AT1G11100	1.01628	2.36004	2.05149	1.1504	0.249977
AT1G54070	0.739755	2.36002	2.05259	1.14978	0.250236
AT1G03160	0.75734	2.35899	2.10175	1.12239	0.261696
AT3G26940	1.62584	2.35844	2.12988	1.10731	0.268161
AT3G58130	0.830454	2.3564	2.04193	1.15401	0.248498
AT2G19500	49.6609	2.35621	1.27434	1.84897	0.0644623
AT1G05900	0.54398	2.35299	2.51432	0.935836	0.349358
AT4G02560	1.00304	2.35279	2.20405	1.06748	0.285754
AT2G43810	0.752932	2.35244	2.5675	0.916239	0.359541
AT1G15015	0.615898	2.35243	2.56961	0.915481	0.359939
AT2G40580	0.514466	2.34748	3.35365	0.699978	0.483941
AT1G04950	0.63181	2.34422	2.917	0.803639	0.421605
AT3G19615	98.428	2.32856	0.783309	2.97271	0.00295178
AT5G12020	9.21717	2.32181	0.875768	2.65117	0.00802138
AT1G67635	1.50942	2.31358	1.51349	1.52864	0.126353
AT1G56460	1.58365	2.21875	1.4708	1.50853	0.131418
AT5G15410	0.68755	2.21187	2.2178	0.997326	0.318607
AT1G34650	0.974512	2.2042	1.84062	1.19753	0.2311
AT4G05020	1.08025	2.1972	1.71014	1.28481	0.198859
AT3G12960	2.22252	2.18858	1.55099	1.41109	0.158219
AT4G10360	2.93326	2.18645	0.980296	2.2304	0.0257208
AT5G51105	2.33877	2.18644	1.50585	1.45196	0.146513
AT4G07868	0.588243	2.18253	2.43492	0.896346	0.370068
AT1G67270	4.27109	2.18181	1.51936	1.43601	0.151001
AT1G21630	1.18829	2.18006	1.75614	1.24139	0.214461
AT5G15700	0.810013	2.17961	1.92021	1.13509	0.256337
AT2G05530	1.92555	2.17739	1.62554	1.33949	0.180412
AT1G02080	1.33357	2.17668	1.68896	1.28877	0.197478
AT4G30540	2.15143	2.16232	1.50319	1.43849	0.150296
AT5G39740	1.49545	2.16161	1.63077	1.32551	0.185001
AT2G15890	0.863175	2.16085	1.88149	1.14848	0.250772
AT4G03200	1.12977	2.15474	2.05229	1.04992	0.293754
AT5G35390	1.81906	2.15399	1.47789	1.45748	0.144985
AT2G33720	2.8978	2.14785	1.51524	1.4175	0.156336
AT5G15250	2.95708	2.14705	1.52825	1.40491	0.160049
AT2G31100	2.09186	2.14224	1.67674	1.27762	0.201382
AT3G26110	1.31015	2.14213	1.76213	1.21565	0.224119
AT1G18470	0.778133	2.13654	1.91511	1.11563	0.264582
AT3G08990	3.21474	2.12628	1.05679	2.01201	0.0442185
AT1G26410	186.031	2.11786	0.798869	2.65107	0.00802378
AT1G65450	0.911953	2.11731	1.84536	1.14737	0.251229
AT3G27740	0.743987	2.10733	2.08985	1.00836	0.313281
AT2G03850	20.527	2.08535	1.04763	1.99053	0.0465321
AT3G01345	8.30464	2.06439	0.729168	2.83116	0.00463793
AT1G08320	3.06184	2.01131	0.996255	2.01887	0.0435003
AT1G15770	1.32632	2.0068	1.60883	1.24737	0.212262
AT5G16280	2.91874	1.99357	1.16955	1.70457	0.0882743
AT1G61320	1.71116	1.99203	1.41663	1.40618	0.159671
AT1G67350	28.9892	1.97331	0.300805	6.56011	5.37691e-11
AT5G48720	2.2505	1.966	1.20002	1.63831	0.101357
AT5G11320	2.5604	1.96161	1.3164	1.49013	0.136191
AT4G18375	2.71261	1.95842	1.21058	1.61775	0.105717
AT4G15210	30.4533	1.95578	1.18569	1.64948	0.0990488
AT4G31950	4.12028	1.95237	1.38244	1.41227	0.157871
AT3G19580	3.1442	1.95204	1.2735	1.53281	0.125322
AT2G05370	1.8204	1.944	1.46988	1.32256	0.185983
AT3G60120	28.6804	1.94123	1.22939	1.57902	0.114332
AT5G03440	1.0825	1.93855	1.54991	1.25075	0.211025
AT4G39640	2.02228	1.92658	1.44947	1.32916	0.183795
AT4G24000	372.079	1.91585	0.45748	4.18783	2.81629e-05
AT3G04200	5.89736	1.90653	0.987898	1.92989	0.0536204
AT5G43770	5.93971	1.90345	0.91615	2.07767	0.03774
AT5G30495	1.67565	1.90063	1.5123	1.25679	0.208831
AT1G48195	0.650627	1.89809	2.59071	0.732651	0.463771
AT1G48030	4.03695	1.89751	0.88102	2.15377	0.0312584
AT3G60300	0.713605	1.89092	2.31158	0.818017	0.413347
AT4G10250	3.36677	1.88896	1.46801	1.28675	0.198182
AT5G39930	0.606503	1.88264	2.24082	0.840158	0.40082
AT4G28365	1.00311	1.88233	2.02763	0.928342	0.35323
AT1G70000	1.09411	1.87395	1.75709	1.06651	0.286194
AT3G46750	1.40622	1.86042	1.57193	1.18353	0.2366
AT3G56180	0.590818	1.85964	3.44074	0.540478	0.588867
AT1G13930	1.31784	1.85722	1.85402	1.00172	0.316477
AT1G24880	0.612487	1.85519	2.94127	0.630746	0.528207
AT1G25350	0.847213	1.85331	1.77318	1.04519	0.295934
AT5G52547	0.910747	1.85155	1.85994	0.995489	0.319499
AT1G53130	30.7925	1.85038	0.593942	3.11542	0.00183685
AT3G47560	0.54216	1.85021	2.25318	0.821153	0.411559
AT2G20495	1.14931	1.84999	2.178	0.849399	0.395659
AT5G53190	7.4024	1.84979	0.725679	2.54905	0.0108016
AT1G64160	33.6586	1.84856	1.10785	1.6686	0.0951967
AT5G19420	0.566624	1.84409	2.61296	0.705746	0.480346
AT5G06710	0.663375	1.84109	2.98222	0.617358	0.536999
AT3G02290	0.838074	1.84084	2.18757	0.841498	0.400069
AT3G59610	0.557312	1.84014	2.38027	0.773082	0.439474
AT1G66610	2.30888	1.83818	2.10756	0.872185	0.383107
AT1G55600	0.673444	1.83438	2.38627	0.768723	0.442058
AT3G63290	1.1799	1.8338	2.11965	0.865143	0.38696
AT1G57800	0.614647	1.83368	2.34515	0.781901	0.434273
AT4G24780	0.670532	1.83327	2.32182	0.789583	0.429771
AT3G20360	4.09987	1.83289	0.87096	2.10445	0.0353393
AT2G05630	1.16745	1.83277	1.72252	1.06401	0.287325
AT1G05170	1.37583	1.83203	1.64354	1.11468	0.264986
AT2G40316	1.65407	1.83188	1.65002	1.11022	0.266906
AT2G24320	1.73501	1.83116	1.68277	1.08818	0.276515
AT2G34820	1.29867	1.831	2.20612	0.829963	0.40656
AT4G31150	1.36729	1.83083	1.69888	1.07767	0.281182
AT4G40040	4.98921	1.83056	0.862982	2.1212	0.0339051
AT5G08180	1.10261	1.82942	1.77688	1.02957	0.303211
AT5G15510	0.822154	1.8281	2.30749	0.792244	0.428218
AT1G63020	1.26886	1.82784	1.88837	0.967944	0.333072
AT4G29980	0.646846	1.82777	1.89449	0.964783	0.334654
AT5G62470	2.47457	1.8269	1.17874	1.54988	0.121171
AT1G56270	1.94014	1.82623	1.1743	1.55516	0.119908
AT3G26190	2.64582	1.82548	1.99164	0.916568	0.359369
AT5G48150	1.23192	1.82545	1.89069	0.965498	0.334296
AT1G73510	2.18169	1.82359	1.85056	0.985424	0.324416
AT3G57510	161.785	1.82231	1.77823	1.02479	0.305462
AT2G34315	0.599912	1.8216	2.17589	0.837171	0.402496
AT4G27360	2.421	1.82147	1.09603	1.66187	0.0965385
AT2G07340	0.576148	1.82133	2.20726	0.825154	0.409284
AT2G45135	3.53695	1.81751	1.73869	1.04534	0.295867
AT2G36190	1.88421	1.81731	1.73532	1.04724	0.294987
AT4G37990	1243.59	1.81697	1.02853	1.76657	0.0773009
AT4G13210	1.36115	1.81677	1.68393	1.07889	0.280637
AT2G31425	20.8168	1.81083	1.62862	1.11188	0.266189
AT1G58848	2.95209	1.80974	1.1559	1.56565	0.117432
AT3G16460	2.21183	1.80584	1.34834	1.33931	0.180471
AT4G18120	0.668961	1.80233	1.93744	0.930264	0.352235
AT1G09510	20.94	1.80185	1.61004	1.11913	0.263083
AT5G57300	0.88752	1.80143	1.87517	0.960674	0.336716
AT1G63950	5.2261	1.80004	1.72235	1.0451	0.295975
AT3G28470	1.25306	1.79875	1.79388	1.00271	0.316
AT1G63522	0.750929	1.79585	2.00515	0.895616	0.370458
AT4G13250	0.713024	1.79568	2.02018	0.888872	0.374072
AT3G03750	0.898702	1.79481	2.10455	0.852824	0.393757
AT1G32790	1.56717	1.79442	1.86869	0.960259	0.336925
AT1G52440	0.73459	1.79325	2.29533	0.781259	0.43465
AT3G49300	0.842429	1.793	2.17517	0.824304	0.409767
AT2G25990	0.663029	1.79268	2.37998	0.753235	0.451309
AT1G02813	2.21335	1.79126	1.4566	1.22976	0.218787
AT1G53760	0.680705	1.79033	2.09332	0.85526	0.392407
AT1G04670	1.10101	1.78981	2.12819	0.841004	0.400346
AT1G03880	2.43998	1.78717	2.34394	0.762464	0.445783
AT4G17440	0.541048	1.78455	2.65214	0.672873	0.501028
AT5G35480	199.811	1.77823	0.359485	4.94659	7.55251e-07
AT3G26010	2.70548	1.77444	1.80088	0.985317	0.324468
AT1G44542	4.74973	1.77333	1.21557	1.45885	0.144607
AT1G53935	2.62199	1.76654	1.1858	1.48974	0.136291
AT5G62320	1.66648	1.76392	1.43632	1.22808	0.219415
AT2G14690	1.13838	1.75955	1.98664	0.885692	0.375784
AT3G11720	0.854639	1.75718	2.02263	0.86876	0.384978
AT5G48830	1.52262	1.75487	1.35783	1.2924	0.196217
AT3G61950	1.35216	1.75241	1.43042	1.2251	0.220537
AT2G27535	10.5491	1.74934	1.23656	1.41469	0.15716
AT2G24460	0.755654	1.74605	2.22439	0.784955	0.43248
AT5G16140	0.552142	1.73987	2.36858	0.734562	0.462607
AT3G15340	1.18933	1.73909	1.55475	1.11857	0.263325
AT2G42130	0.633592	1.73694	2.44817	0.709483	0.478025
AT1G19230	1.05907	1.7345	1.45828	1.18942	0.234275
AT2G22750	0.666165	1.73334	2.55818	0.677565	0.498047
AT4G13310	16.519	1.73093	0.846445	2.04494	0.0408609
AT4G25530	1.86908	1.71214	1.41285	1.21184	0.225574
AT1G01920	1.75212	1.71166	1.27533	1.34213	0.179555
AT5G49920	7.19725	1.70239	1.0204	1.66836	0.0952444
AT5G20710	71.8492	1.6838	0.787365	2.13853	0.0324738
AT2G33790	309.769	1.68167	0.841567	1.99826	0.0456888
AT2G16070	3.82788	1.66927	0.984847	1.69496	0.0900838
AT1G76480	10.8097	1.66767	0.684803	2.43526	0.0148811
AT5G16960	39.6664	1.66162	0.604588	2.74835	0.0059896
AT2G41850	194.112	1.64513	1.10706	1.48603	0.137271
AT3G62400	2.78392	1.64209	1.04525	1.571	0.116182
AT5G61550	3.83752	1.63953	1.02488	1.59973	0.109658
AT4G03298	1.37882	1.63748	1.64153	0.997533	0.318506
AT3G01270	1.11012	1.63403	1.71768	0.951301	0.341452
AT5G07770	0.712701	1.63274	2.35008	0.694761	0.487205
AT5G52070	136.185	1.60115	0.191805	8.34779	6.95497e-17
AT5G10900	217.531	1.58441	0.149374	10.607	2.7635e-26
AT1G61850	5.8272	1.58389	0.921313	1.71917	0.0855841
AT1G01980	1.74034	1.57617	1.22721	1.28436	0.199017
AT4G32420	2.17975	1.57533	1.31164	1.20104	0.229737
AT1G11400	0.762148	1.57236	1.85332	0.848406	0.396212
AT2G42730	2.39876	1.56678	1.13768	1.37716	0.168462
AT1G26390	936.741	1.5665	0.689128	2.27317	0.0230161
AT5G51120	1.68727	1.55733	1.42315	1.09428	0.273831
AT4G31680	4.28102	1.55437	1.01115	1.53723	0.124236
AT3G30390	16.6757	1.53905	0.487306	3.15827	0.00158707
AT5G04510	1.6416	1.53892	1.27006	1.21169	0.225632
AT2G38220	1.40273	1.5378	1.47837	1.0402	0.298247
AT1G11330	1.03657	1.5356	2.02597	0.757956	0.448477
AT5G28646	1.36804	1.53545	1.4589	1.05247	0.292584
AT2G03680	3.86683	1.53063	0.963497	1.58862	0.112146
AT1G78420	4.60544	1.52858	0.913542	1.67325	0.0942787
AT3G05270	0.750599	1.52775	2.09997	0.727507	0.466915
AT1G66320	2.36583	1.52437	1.11095	1.37213	0.170024
AT3G17980	6.65042	1.52286	0.830667	1.83329	0.0667587
AT3G51430	2.14511	1.51637	1.39075	1.09033	0.27557
AT2G15340	4.69114	1.51623	1.19749	1.26618	0.20545
AT1G72260	63.928	1.51053	1.64543	0.918013	0.358612
AT1G69920	75.4184	1.50519	0.849368	1.77213	0.0763727
AT3G21352	23.3606	1.50054	0.588687	2.54897	0.0108042
AT2G27110	1.61671	1.49678	1.45556	1.02832	0.3038
AT5G24870	2.91347	1.49538	1.37135	1.09045	0.275517
AT1G02620	63.9148	1.4947	0.345722	4.32343	1.53625e-05
AT5G43570	73.2235	1.48611	0.62183	2.3899	0.0168529
AT4G15970	0.759943	1.48381	1.72806	0.858658	0.390529
AT3G13662	0.546631	1.47487	2.59972	0.567318	0.570498
AT4G31530	0.606184	1.46679	2.11747	0.692711	0.488491
AT2G39800	0.644065	1.46586	2.28414	0.641755	0.521032
AT5G67580	1.28628	1.4639	1.90819	0.767164	0.442984
AT3G01175	37.0129	1.46179	0.560026	2.61021	0.00904865
AT2G03460	5.21002	1.46005	0.866651	1.68471	0.0920452
AT1G73650	0.951029	1.4587	1.95948	0.74443	0.456616
AT2G33070	0.833689	1.45798	1.9357	0.753204	0.451327
AT3G56070	0.914447	1.45559	1.79208	0.812236	0.416656
AT1G05680	764.556	1.45341	0.5285	2.75006	0.00595836
AT3G59030	1.98454	1.44729	1.62409	0.89114	0.372854
AT3G09820	2.55019	1.44696	1.35729	1.06607	0.286392
AT2G28180	1.35412	1.44509	1.64674	0.877548	0.380189
AT2G31420	25.8695	1.44419	0.9374	1.54063	0.123407
AT3G19430	138.61	1.44352	0.85183	1.69461	0.0901498
AT1G54790	5.2216	1.43972	0.738535	1.94942	0.0512448
AT4G36800	2.53614	1.43764	1.44933	0.991937	0.321228
AT2G04270	0.66183	1.43535	2.56502	0.559587	0.575761
AT5G35490	140.34	1.43431	0.25776	5.56449	2.62915e-08
AT1G65880	1.25682	1.43398	2.13289	0.672318	0.501381
AT4G00770	2.33955	1.43295	1.08261	1.3236	0.185635
AT1G54860	1.07929	1.43216	1.8239	0.78522	0.432324
AT3G07460	0.841207	1.43203	1.80771	0.79218	0.428256
AT5G15860	0.557835	1.43131	2.30518	0.620912	0.534658
AT3G44300	8396.44	1.42988	0.340798	4.19568	2.72053e-05
AT2G29540	0.957622	1.4298	2.09507	0.68246	0.494948
AT2G35940	0.543326	1.42977	2.07829	0.687956	0.491481
AT3G25560	0.99784	1.42946	1.93435	0.738986	0.459915
AT3G52010	1.03786	1.42934	1.88748	0.757271	0.448888
AT4G23560	9.24899	1.42771	1.52135	0.938449	0.348014
AT4G08690	0.903293	1.42616	1.81501	0.785758	0.432009
AT4G14368	35.6696	1.42601	0.627022	2.27426	0.0229501
AT4G19940	1.23172	1.42597	1.94234	0.734148	0.462858
AT1G06340	0.647782	1.42563	2.25298	0.632778	0.526878
AT3G44560	0.647592	1.42559	2.30629	0.618131	0.536489
AT5G58370	0.647173	1.42546	2.49087	0.572275	0.567135
AT2G34310	0.659597	1.4253	2.8008	0.508892	0.610828
AT3G62610	2.75898	1.42469	1.05742	1.34732	0.177876
AT3G09870	6.45441	1.42283	0.705338	2.01724	0.0436706
AT3G01910	3.39789	1.41802	0.98088	1.44567	0.148271
AT1G21528	3.09999	1.41548	1.56902	0.902145	0.36698
AT4G38570	3.06151	1.41405	1.58858	0.890138	0.373392
AT2G26010	809.173	1.40912	0.752324	1.87302	0.061066
AT3G57810	1.46694	1.40675	1.76416	0.797403	0.425217
AT5G26120	2.15328	1.40573	1.72941	0.812838	0.416311
AT3G63400	1.10064	1.40331	1.78192	0.787527	0.430973
AT5G56190	1.15464	1.40269	1.79641	0.780826	0.434905
AT5G44430	435.997	1.39858	0.948306	1.47482	0.140262
AT2G03480	0.811355	1.39732	1.94565	0.718179	0.472647
AT4G16760	1.03877	1.39498	2.02792	0.687888	0.491523
AT1G05280	58.921	1.39466	0.442487	3.15186	0.00162235
AT3G50510	0.88812	1.39278	2.11878	0.657353	0.510954
AT1G62940	2.31635	1.39263	1.37665	1.01161	0.311725
AT2G46320	3.50652	1.39038	1.03064	1.34905	0.17732
AT5G17910	3.6015	1.37821	0.967682	1.42424	0.154377
AT5G58840	72.6583	1.37472	0.638626	2.15262	0.0313489
AT2G37860	3.25743	1.37164	1.03078	1.33068	0.183295
AT4G25000	272.058	1.37041	0.466686	2.93648	0.00331958
AT4G39460	2.30063	1.36668	1.22914	1.1119	0.266182
AT1G54510	1.07569	1.36476	2.01704	0.676615	0.49865
AT4G34850	4.83539	1.36074	0.771506	1.76374	0.0777758
AT4G37290	52.8864	1.3599	0.457962	2.96947	0.00298313
AT5G07680	1.36052	1.35982	1.36002	0.999851	0.317382
AT5G47620	1.63625	1.35944	1.7063	0.79672	0.425614
AT1G70650	2.05277	1.35822	1.42065	0.956057	0.339043
AT2G30750	2179.73	1.35739	0.773301	1.75532	0.079205
AT1G22520	7.27758	1.35407	0.722214	1.87489	0.060808
AT2G30615	4.55211	1.35372	0.910641	1.48655	0.137133
AT2G01660	1.70805	1.35161	1.28583	1.05116	0.293185
AT3G59680	1.0575	1.34685	1.63905	0.821724	0.411234
AT4G01610	1.14398	1.33944	1.74813	0.766211	0.443551
AT1G32700	1.80821	1.3392	1.47299	0.909172	0.363259
AT5G20810	0.830072	1.33884	1.74964	0.765211	0.444146
AT4G11020	4.72996	1.33699	1.1112	1.2032	0.228901
AT3G58460	1.37621	1.33695	1.53284	0.872207	0.383096
AT2G18200	1.09743	1.33185	1.6742	0.795517	0.426313
AT2G27530	1.93205	1.32973	1.20728	1.10142	0.270714
AT3G55970	883.964	1.32936	0.605998	2.19367	0.0282593
AT1G44170	5.6441	1.32644	0.785886	1.68783	0.0914441
AT4G39650	5.93825	1.32632	1.35203	0.980987	0.326599
AT3G43720	0.606446	1.32622	2.90625	0.456334	0.64815
AT4G02650	24.9239	1.32619	0.60169	2.20411	0.0275163
AT1G12340	4.45838	1.32361	0.982806	1.34677	0.178055
AT4G28420	4.58723	1.32158	1.5834	0.834646	0.403917
AT1G51070	1.32253	1.31734	1.53221	0.859762	0.38992
AT1G48220	1.84135	1.31571	1.47901	0.889586	0.373688
AT5G05980	11.7754	1.31406	0.550143	2.38858	0.0169135
AT1G53970	2.88162	1.31325	0.982798	1.33623	0.181473
AT5G47450	410.72	1.31293	0.645961	2.03252	0.0421006
AT1G65970	283.003	1.31217	0.602786	2.17684	0.0294924
AT2G46820	2.80751	1.31037	1.10055	1.19065	0.23379
AT3G07510	2.16032	1.31025	1.44436	0.907154	0.364326
AT2G44250	3.48502	1.30445	0.911345	1.43135	0.152331
AT1G26762	22.7097	1.30104	0.647506	2.00931	0.0445046
AT3G22200	2.5969	1.30016	1.17111	1.11019	0.266918
AT2G24490	3.48265	1.2947	1.0138	1.27707	0.201577
AT5G23450	1.18257	1.2837	1.98957	0.645217	0.518787
AT1G15840	3.34037	1.28262	1.07447	1.19373	0.232585
AT2G22180	1.28855	1.28255	1.73493	0.739252	0.459754
AT2G40850	100.883	1.27915	0.216302	5.91375	3.34407e-09
AT1G13520	344.704	1.27195	0.598994	2.12348	0.0337133
AT2G36410	1.0317	1.27138	1.52132	0.83571	0.403318
AT2G37430	65.3913	1.2688	0.564369	2.24817	0.0245655
AT1G66170	7.28951	1.26633	0.731712	1.73064	0.0835166
AT5G54650	1.91403	1.26189	1.38977	0.907987	0.363885
AT3G26670	1.68655	1.26159	1.42807	0.88342	0.37701
AT5G48655	1.53544	1.25711	1.44205	0.871753	0.383343
AT1G71020	0.64845	1.25697	2.04244	0.615425	0.538274
AT1G75450	4.1318	1.25604	0.871411	1.44138	0.149476
AT2G17660	10.8484	1.25268	0.620411	2.01912	0.0434748
AT1G77000	2.25733	1.25228	1.5339	0.8164	0.414271
AT1G61520	1.16432	1.25123	1.90999	0.655099	0.512404
AT2G34100	1.19411	1.24935	1.56364	0.799003	0.424289
AT5G36100	0.912048	1.24788	1.64659	0.757859	0.448535
AT2G32170	2.91885	1.2437	1.41267	0.880393	0.378647
AT5G05490	2.14233	1.24108	1.37736	0.90106	0.367556
AT2G37020	3.64154	1.23853	0.94358	1.31258	0.189323
AT1G29970	2.1235	1.23725	1.26831	0.975507	0.329309
AT5G14602	1.65197	1.23695	1.49952	0.8249	0.409428
AT4G09850	2.12435	1.22888	1.38377	0.888069	0.374504
AT4G28485	5.57609	1.22645	0.89311	1.37323	0.16968
AT4G25090	1.74448	1.22481	1.29373	0.946726	0.343779
AT2G36200	3.24009	1.22394	1.02039	1.19948	0.230342
AT3G61390	12.3586	1.21978	0.710399	1.71704	0.0859717
AT3G63380	1347.67	1.21839	0.545069	2.23529	0.0253982
AT4G28760	3.13379	1.21597	1.09773	1.10772	0.267983
AT2G14247	340.824	1.20917	0.642884	1.88085	0.0599928
AT1G30700	2752.98	1.20766	0.620209	1.94718	0.051513
AT5G08600	0.969486	1.20763	1.64352	0.734784	0.462471
AT1G60500	4.52666	1.20674	1.27808	0.944183	0.345076
AT4G28460	25.2037	1.20592	0.70097	1.72036	0.0853663
AT1G72910	607.353	1.20298	0.338372	3.55519	0.000377713
AT1G22600	11.1935	1.201	0.510561	2.35232	0.0186566
AT2G26550	4.23754	1.19923	0.806074	1.48774	0.136819
AT5G12030	16.182	1.19814	0.727833	1.64617	0.0997285
AT1G71520	43.9756	1.19676	0.740639	1.61584	0.106128
AT1G63560	7.98039	1.19612	0.766793	1.55991	0.118782
AT2G01008	9.15146	1.19557	0.680324	1.75736	0.0788563
AT5G59130	1.63078	1.19319	1.29843	0.918946	0.358124
AT3G02850	52.4255	1.18761	0.290445	4.08895	4.33336e-05
AT3G60140	1340.79	1.18702	0.506936	2.34155	0.019204
AT3G28890	7.20003	1.18627	0.973276	1.21884	0.222903
AT2G29380	7.98598	1.18503	0.818609	1.44761	0.147726
AT2G23270	41.4	1.18234	0.978131	1.20877	0.22675
AT3G13580	2.30953	1.17981	1.23415	0.955969	0.339088
AT3G29000	155.871	1.17978	0.516846	2.28265	0.0224511
AT2G39460	2.20618	1.17922	1.19534	0.986515	0.323881
AT2G15220	796.332	1.17876	0.553498	2.12965	0.0332001
AT3G55310	8.91425	1.17749	0.73549	1.60096	0.109386
AT1G09500	24.6566	1.17635	0.632261	1.86054	0.0628095
AT3G03773	0.64506	1.17223	3.41345	0.343413	0.731287
AT5G20920	0.571339	1.16932	2.92106	0.400306	0.688931
AT1G44020	6.36517	1.16423	0.896729	1.29831	0.19418
AT3G47720	9.32585	1.15854	1.09384	1.05915	0.28953
AT1G42980	8.40592	1.15501	0.783249	1.47464	0.140309
AT2G36760	5.89552	1.15348	1.13171	1.01924	0.308091
AT2G44840	55.4232	1.151	0.465536	2.47242	0.0134202
AT3G04320	100.42	1.14966	0.488714	2.35241	0.0186522
AT4G35660	3.84209	1.14905	1.15233	0.997156	0.318689
AT1G47400	300.745	1.14747	0.770677	1.48892	0.136509
AT3G02920	1.01028	1.14516	2.37766	0.481633	0.630067
AT5G57450	5.11674	1.1435	0.95238	1.20068	0.229877
AT5G42235	3.88416	1.14285	1.05726	1.08095	0.279718
AT5G51190	554.208	1.14195	0.314187	3.63461	0.000278403
AT4G11100	0.9475	1.14074	1.99297	0.572383	0.567062
AT5G07560	10.3401	1.13804	0.518642	2.19427	0.0282162
AT5G55160	2.91987	1.13643	1.19058	0.954518	0.339821
AT1G50060	89.8963	1.13399	0.529197	2.14285	0.0321249
AT3G48870	3.43792	1.13378	0.849579	1.33452	0.182034
AT2G43510	2170.1	1.13129	0.344405	3.28477	0.00102066
AT4G39710	2.00767	1.13069	1.30339	0.867503	0.385666
AT1G05570	17.0455	1.12488	0.475073	2.3678	0.0178941
AT3G28360	3.34479	1.12397	1.03738	1.08347	0.278602
AT3G21800	12.6514	1.12232	0.589897	1.90257	0.0570962
AT3G62090	0.685219	1.12207	2.17275	0.516429	0.605555
AT3G07200	0.594198	1.12158	2.85547	0.392782	0.694481
AT3G11530	5.44501	1.12102	0.712086	1.57428	0.115424
AT2G30766	170.635	1.12062	0.607348	1.8451	0.0650231
AT4G31230	17.5972	1.12016	0.464537	2.41135	0.0158937
AT5G09510	3.9708	1.11782	1.03905	1.07581	0.282012
AT1G63430	2.80993	1.11608	0.937755	1.19016	0.233984
AT1G47395	457.121	1.11334	0.823818	1.35144	0.176555
AT1G51530	2.61561	1.11036	1.29952	0.854438	0.392862
AT1G20160	0.522138	1.1055	2.41683	0.45742	0.64737
AT3G14080	8.57165	1.1035	0.571423	1.93114	0.0534661
AT1G21650	2.40651	1.1027	1.06851	1.032	0.302074
AT1G49630	7.42578	1.10108	0.599587	1.8364	0.0662992
AT5G66640	4.56913	1.1007	0.759011	1.45017	0.14701
AT2G41350	3.23481	1.10047	1.05854	1.03961	0.298523
AT1G73260	6470.46	1.09884	0.559664	1.96339	0.0496012
AT3G59930	281.17	1.0984	0.709644	1.54782	0.121666
AT5G64905	60.7362	1.09434	0.906521	1.20718	0.227362
AT1G18970	360.473	1.09378	0.604541	1.80927	0.0704092
AT4G25200	4.365	1.08828	1.03873	1.04771	0.294774
AT4G14450	29.2652	1.08316	0.622478	1.74008	0.0818445
AT1G22885	8.76428	1.08285	0.597314	1.81286	0.0698531
AT5G60520	83.5873	1.08154	0.528286	2.04726	0.0406328
AT2G28500	96.5001	1.08051	0.229269	4.71285	2.4427e-06
AT1G69930	104.25	1.0782	0.826258	1.30492	0.191921
AT1G19480	3.27021	1.07565	1.00443	1.0709	0.284212
AT5G52670	7.70039	1.07556	1.37138	0.784292	0.432869
AT1G02580	5.10441	1.07278	0.878632	1.22096	0.222101
AT2G21990	3.12405	1.07172	0.917688	1.16785	0.242868
AT3G09680	22.8861	1.06951	0.541525	1.975	0.048268
AT5G14870	22.3306	1.06766	0.443486	2.40742	0.0160658
AT5G01260	3.98286	1.06425	0.845563	1.25863	0.208165
AT1G13195	0.588097	1.05753	2.82158	0.374801	0.707809
AT3G62620	6.46755	1.05437	0.680397	1.54964	0.121229
AT3G61620	7.62229	1.05364	0.827838	1.27276	0.203102
AT1G78340	388.519	1.05299	0.385369	2.73243	0.00628683
AT3G01420	11199.7	1.05224	0.531488	1.9798	0.0477257
AT4G11280	1019.35	1.05032	0.260957	4.02489	5.70019e-05
AT5G46780	9.51386	1.04867	0.717344	1.46188	0.143774
AT3G09150	1.58863	1.0456	1.71423	0.609955	0.541892
AT1G07160	32.0474	1.04556	0.639475	1.63504	0.102042
AT1G80840	767.869	1.04496	0.370969	2.81683	0.00484994
AT5G61890	36.8323	1.04393	0.90084	1.15884	0.24652
AT1G68350	16.5596	1.04391	0.513066	2.03465	0.041886
AT1G72320	3.49878	1.04305	0.880272	1.18492	0.23605
AT5G37490	18.7777	1.04273	0.671368	1.55315	0.120388
AT3G30210	3.19659	1.03866	0.846382	1.22718	0.219754
AT2G30460	3.31371	1.03779	0.820168	1.26533	0.205752
AT1G56170	5.11162	1.03577	0.722928	1.43274	0.151933
AT4G24570	1370.45	1.0348	0.25996	3.98063	6.87322e-05
AT3G33530	5.85918	1.02786	0.707921	1.45194	0.146517
AT5G22280	5.69817	1.02732	0.686813	1.49578	0.134711
AT5G10480	2.72341	1.02429	0.923759	1.10882	0.267507
AT4G20920	12.7931	1.0203	0.579997	1.75915	0.078552
AT2G29130	59.9103	1.01995	0.552943	1.84459	0.0650972
AT2G04115	1.49859	1.01938	1.53166	0.665541	0.505705
AT5G46295	35.7945	1.01824	0.609884	1.66957	0.0950044
AT1G74870	17.2267	1.01816	0.611567	1.66484	0.0959454
AT2G43000	140.675	1.01634	0.442514	2.29675	0.0216332
AT2G25730	15.2458	1.0159	0.499277	2.03474	0.0418766
AT2G42060	129.113	1.01588	0.710853	1.4291	0.152977
AT1G64710	19.9722	1.01488	0.462241	2.19557	0.0281228
AT3G61850	2.37079	1.01479	1.07279	0.945934	0.344182
AT5G09876	9.81717	1.00938	0.538347	1.87495	0.0607994
AT5G43500	10.7402	1.00845	0.866518	1.16379	0.244507
AT4G30880	1.03045	1.00736	1.7279	0.582999	0.559894
AT1G26250	935.948	1.00489	0.668591	1.503	0.132839
AT4G27280	1720.47	1.00098	0.266874	3.75075	0.000176304
AT1G70790	1.18351	1.00096	1.4145	0.707646	0.479165
AT4G23810	498.056	1.00038	0.401694	2.4904	0.0127598
AT3G20580	2.15023	0.999779	1.11572	0.896087	0.370206
AT1G52510	4.972	0.999475	0.752648	1.32794	0.184196
AT1G50400	10.9547	0.998156	0.514522	1.93997	0.0523836
AT2G25410	2.61458	0.997919	1.29331	0.7716	0.440351
AT4G35830	1.22537	0.99697	2.03133	0.490798	0.62357
AT1G13310	19.7255	0.996629	0.577127	1.72688	0.0841894
AT1G14240	2.23917	0.996194	1.08115	0.921416	0.356833
AT1G32350	439.502	0.996112	0.695529	1.43216	0.152097
AT2G44090	1.54751	0.99567	1.49296	0.666909	0.50483
AT5G64520	1.24698	0.995456	1.71644	0.579954	0.561946
AT5G17150	8.97574	0.99507	0.583165	1.70633	0.0879475
AT3G07920	2.47426	0.994635	1.43335	0.693923	0.48773
AT2G32020	111.179	0.994592	0.440609	2.25731	0.0239886
AT3G23480	2.68228	0.99393	0.903732	1.09981	0.271417
AT5G55250	10.0971	0.993796	0.443284	2.24189	0.0249683
AT3G02470	2.38588	0.991466	1.37538	0.720866	0.470992
AT2G45570	425.893	0.991381	0.558034	1.77656	0.0756408
AT4G23700	946.902	0.9906	0.404076	2.45152	0.0142256
AT2G36010	1.235	0.989395	1.52905	0.647065	0.51759
AT1G17680	9.86456	0.987226	0.55525	1.77798	0.0754067
AT4G27570	7.74789	0.987212	0.688529	1.4338	0.15163
AT3G28857	14.4182	0.98718	0.540662	1.82587	0.0678691
AT2G40670	3.54603	0.986398	0.917304	1.07532	0.28223
AT5G12240	1.99776	0.985341	1.26991	0.775911	0.437802
AT4G08360	5.79667	0.985153	0.690304	1.42713	0.153543
AT5G65940	1.23256	0.984872	1.2961	0.759875	0.447329
AT1G67000	60.0924	0.984194	0.467393	2.10571	0.0352296
AT5G43580	892.508	0.982564	0.496358	1.97955	0.0477544
AT1G78660	1.94514	0.981906	1.20355	0.815841	0.414591
AT3G59530	1.17221	0.980445	1.43001	0.685619	0.492953
AT4G19740	1.15113	0.976446	1.76193	0.55419	0.579449
AT1G80660	6.38782	0.975992	1.02747	0.949899	0.342163
AT1G51420	269.681	0.974958	0.403238	2.41782	0.0156137
AT2G16940	6.63081	0.974887	0.592568	1.64519	0.0999309
AT5G20960	6.48573	0.972932	0.718093	1.35488	0.175455
AT4G31370	9.55044	0.970667	0.69668	1.39327	0.163537
AT5G11030	3.5948	0.968417	0.867449	1.1164	0.264253
AT5G47230	566.882	0.968281	0.329103	2.94219	0.00325904
AT4G17490	1776.65	0.967991	0.287913	3.3621	0.000773529
AT5G22555	6.28078	0.96707	0.831255	1.16338	0.244673
AT1G14540	169.099	0.964666	1.0692	0.902231	0.366934
AT3G46300	6.85333	0.964596	0.716917	1.34548	0.178471
AT3G25250	155.033	0.964543	0.483156	1.99634	0.0458969
AT4G39590	9.05271	0.96229	0.611627	1.57333	0.115643
AT3G26930	2.47148	0.960912	1.00268	0.958347	0.337888
AT1G78290	15.9411	0.960328	0.448383	2.14176	0.0322129
AT3G44630	12.1947	0.959905	0.507725	1.8906	0.0586778
AT3G50770	378.322	0.958217	0.413588	2.31684	0.0205125
AT1G22130	0.628501	0.958125	1.99617	0.479981	0.631241
AT1G16270	4.22201	0.956571	0.966166	0.990069	0.322141
AT5G66780	15.8361	0.955852	0.691935	1.38142	0.16715
AT1G13550	18.8895	0.953619	0.717328	1.3294	0.183715
AT2G41700	15.1076	0.952619	0.465035	2.04849	0.0405119
AT3G09120	1.15213	0.950418	1.62469	0.584985	0.558558
AT3G55980	4904.79	0.949751	0.244544	3.88376	0.000102852
AT1G02520	423.581	0.948431	0.376002	2.52241	0.0116555
AT1G51260	9.52144	0.947966	0.837308	1.13216	0.257567
AT2G46750	1118.7	0.947564	0.498529	1.90072	0.0573386
AT5G54370	519.67	0.94433	0.620377	1.52219	0.127962
AT1G11925	142.061	0.942541	0.829868	1.13577	0.256052
AT5G23790	2.30508	0.942238	0.927054	1.01638	0.309449
AT3G22640	25.3775	0.941422	0.726934	1.29506	0.1953
AT3G54380	2.26593	0.941219	1.3429	0.700884	0.483376
AT4G38230	4.93589	0.939916	0.74638	1.2593	0.207922
AT2G27550	363.711	0.938224	0.589336	1.592	0.111384
AT4G25670	1.59747	0.937085	1.22979	0.761988	0.446067
AT5G37850	2.40396	0.936258	1.0082	0.928643	0.353074
AT2G13360	0.973133	0.935742	1.41472	0.661434	0.508334
AT4G07820	81.735	0.935228	0.514539	1.8176	0.0691248
AT5G56530	1.35239	0.933076	1.75751	0.530908	0.595482
AT1G35210	147.402	0.929896	0.325431	2.85743	0.00427093
AT3G01390	14.1858	0.929827	0.471946	1.9702	0.0488158
AT1G30250	2.4007	0.929388	1.05107	0.884226	0.376574
AT5G09720	11.0585	0.929044	0.602954	1.54082	0.12336
AT1G68170	5.2427	0.927365	1.04665	0.886034	0.375599
AT4G03490	49.2401	0.926483	0.293393	3.15783	0.0015895
AT4G31990	2.04547	0.926174	1.29548	0.714928	0.474654
AT4G15350	13.8736	0.925548	0.830414	1.11456	0.265038
AT5G47850	61.4805	0.922909	0.471122	1.95896	0.0501175
AT1G71140	460.456	0.921038	0.321909	2.86118	0.00422069
AT2G31550	2.15696	0.920797	1.2747	0.722363	0.470072
AT5G52720	55.8427	0.920401	0.561689	1.63863	0.10129
AT1G16905	33.278	0.918607	0.475479	1.93196	0.053364
AT1G02220	553.206	0.915252	0.395222	2.3158	0.0205695
AT2G43430	7.18905	0.914952	0.633751	1.44371	0.148821
AT5G20045	25.6641	0.913254	0.612008	1.49223	0.13564
AT2G18800	89.0228	0.913027	0.498869	1.83019	0.0672209
AT4G15750	2.0182	0.911595	1.52479	0.597852	0.549939
AT5G22320	0.908913	0.910142	1.99216	0.456862	0.647771
AT1G28180	5.74524	0.91014	1.76808	0.514763	0.606719
AT5G24600	1.02238	0.91014	2.21051	0.411733	0.680535
AT2G37435	0.576241	0.910138	2.50894	0.362758	0.716786
AT3G21840	0.851311	0.910138	2.47501	0.36773	0.713074
AT1G30710	1.13565	0.910137	2.28797	0.397792	0.690784
AT5G13120	0.521662	0.910136	2.44333	0.372498	0.709522
AT4G04190	0.605579	0.910134	2.57923	0.35287	0.724186
AT1G51600	0.570503	0.910134	2.60354	0.349575	0.726658
AT1G63057	0.854363	0.910133	2.58366	0.352265	0.724639
AT4G23350	0.962682	0.910133	2.33581	0.389643	0.696801
AT1G15220	0.934168	0.910133	2.33602	0.389609	0.696826
AT2G44560	0.589609	0.910129	2.85852	0.318391	0.750188
AT5G59810	0.790274	0.910128	2.98208	0.305199	0.760214
AT5G45880	0.665079	0.910128	2.82434	0.322244	0.747268
AT5G52500	0.816214	0.910126	2.7485	0.331135	0.740542
AT5G59830	0.844976	0.910125	2.50201	0.363757	0.716039
AT3G24510	0.568924	0.910118	3.06249	0.297183	0.766327
AT1G07476	0.661172	0.910117	2.99481	0.303898	0.761206
AT3G28270	0.543781	0.910105	3.4933	0.260528	0.794456
AT2G41710	0.576612	0.910095	3.62586	0.251001	0.801813
AT5G41470	14.9592	0.909096	0.451174	2.01496	0.0439092
AT2G43620	1308.34	0.906097	0.780593	1.16078	0.245731
AT5G52210	1.92624	0.905558	1.30678	0.692972	0.488327
AT1G17180	1016.67	0.903479	0.534021	1.69184	0.0906761
AT4G17150	4.72175	0.903425	0.8256	1.09426	0.273839
AT5G25340	1.34401	0.900501	1.50267	0.599269	0.548994
AT1G27730	1278.2	0.90007	0.315132	2.85617	0.00428785
AT1G25420	2.47703	0.899504	1.10092	0.817045	0.413903
AT3G13850	5.3431	0.899043	0.723426	1.24276	0.213957
AT1G45163	0.69844	0.898005	2.01022	0.44672	0.655077
AT1G18000	2.8635	0.897583	0.915203	0.980747	0.326717
AT1G18280	3.3782	0.897427	1.02037	0.879512	0.379124
AT1G24140	156.655	0.895994	0.416527	2.15111	0.0314676
AT4G39870	3.82219	0.895167	0.808421	1.1073	0.268163
AT4G20000	232.293	0.894306	0.477236	1.87393	0.0609402
AT2G23630	127.958	0.88971	0.432689	2.05624	0.0397598
AT5G10040	5.664	0.889703	0.877486	1.01392	0.31062
AT2G32030	136.285	0.889385	0.392577	2.2655	0.0234819
AT5G57970	0.888136	0.889225	1.75873	0.505606	0.613133
AT4G37160	112.192	0.888744	0.510101	1.74229	0.0814575
AT2G40004	0.88791	0.888568	2.59689	0.342166	0.732226
AT1G48510	19.367	0.888456	0.468202	1.89759	0.0577502
AT2G28470	11.2066	0.887674	0.471759	1.88163	0.0598867
AT2G23760	6.8856	0.887512	0.692341	1.2819	0.199877
AT3G60410	5.39542	0.887029	0.827906	1.07141	0.283984
AT5G47920	77.26	0.8858	0.291335	3.04049	0.00236196
AT1G72920	355.978	0.884564	0.249364	3.54729	0.000389223
AT1G36622	115.124	0.88411	0.470598	1.87869	0.0602864
AT5G28920	1.24502	0.882004	1.86722	0.472361	0.636669
AT2G40860	370.956	0.881068	0.154036	5.7199	1.06584e-08
AT4G25560	25.1522	0.879605	0.550541	1.59771	0.110108
AT5G24314	0.815592	0.877574	2.34151	0.374789	0.707817
AT1G60460	0.557328	0.876995	2.72236	0.322146	0.747342
AT3G14210	8787.19	0.876205	0.137728	6.36187	1.99312e-10
AT2G15020	101	0.875841	0.302244	2.89779	0.00375798
AT1G03830	2.31142	0.875158	1.1483	0.762131	0.445982
AT4G10400	1.15774	0.874147	1.67517	0.521827	0.601791
AT1G79090	0.622836	0.874116	2.19426	0.398365	0.690361
AT4G18870	0.675172	0.874051	2.48143	0.352237	0.72466
AT3G58380	7.18218	0.874026	0.734697	1.18964	0.234188
AT4G15075	2.38202	0.873162	0.929726	0.93916	0.347648
AT2G19480	1.84209	0.87099	1.4744	0.590741	0.554694
AT1G49005	6.64066	0.869297	0.763022	1.13928	0.254586
AT2G01070	2.27011	0.868611	1.4535	0.597601	0.550106
AT4G28410	89.348	0.868329	0.387872	2.2387	0.0251755
AT1G35170	1.12571	0.86751	1.9844	0.437166	0.661991
AT1G78780	1.43754	0.866535	1.9591	0.442312	0.658263
AT2G35765	0.931939	0.865391	2.04976	0.422191	0.672886
AT3G18282	1.89828	0.864225	2.00928	0.430117	0.667111
AT1G24210	18.6152	0.863704	0.39353	2.19476	0.0281808
AT3G56310	3.1637	0.863321	0.7782	1.10938	0.267266
AT3G29970	3.0373	0.862669	1.95992	0.440154	0.659826
AT5G24640	24.3931	0.861468	0.710983	1.21166	0.225643
AT4G02655	1.5041	0.860108	1.88678	0.455861	0.64849
AT1G17744	1.39153	0.860066	1.81574	0.473671	0.635734
AT3G19530	1.61085	0.859963	1.81379	0.474125	0.635411
AT5G05360	5.23222	0.859938	0.794371	1.08254	0.279013
AT2G02930	135.359	0.85937	0.47505	1.80901	0.0704496
AT4G25250	165.456	0.858771	0.437304	1.96379	0.0495547
AT5G21930	1.22305	0.85865	1.84956	0.464245	0.642472
AT5G61600	1579.18	0.858608	0.222889	3.85217	0.000117076
AT1G07473	3.66162	0.857205	0.921757	0.929969	0.352387
AT4G13620	95.3143	0.856767	0.407165	2.10423	0.0353587
AT1G53430	1.89981	0.855564	1.73607	0.492818	0.622142
AT3G44120	20.9734	0.855388	0.367996	2.32445	0.0201012
AT1G72125	74.6375	0.855258	0.316358	2.70345	0.00686245
AT1G14455	11.7575	0.853962	0.572041	1.49283	0.135481
AT2G38470	4990.23	0.853245	0.277348	3.07645	0.00209483
AT5G44570	3.02909	0.8531	1.69752	0.502557	0.615276
AT5G04010	3.92888	0.852673	0.919143	0.927683	0.353572
AT1G20310	31.4644	0.851999	0.702877	1.21216	0.225452
AT2G39530	124.044	0.851913	0.890223	0.956966	0.338585
AT4G13560	16.582	0.849932	0.363435	2.33861	0.0193556
AT5G05250	819.468	0.847728	0.362653	2.33757	0.0194093
AT2G18300	0.532503	0.846369	3.37234	0.250974	0.801835
AT5G04340	786.208	0.845779	0.285982	2.95745	0.00310191
AT4G16270	30.0556	0.8446	0.479443	1.76163	0.0781323
AT3G23800	180.628	0.843318	0.417772	2.01861	0.043528
AT1G67220	10.2876	0.842613	0.825506	1.02072	0.307386
AT1G28260	27.7013	0.841427	0.420426	2.00137	0.045353
AT3G06040	2.75817	0.841361	1.07903	0.779736	0.435546
AT5G10130	220.063	0.841053	0.584669	1.43851	0.150289
AT1G66360	5.22338	0.840102	1.636	0.51351	0.607594
AT2G29480	144.403	0.837274	0.315597	2.65298	0.00797843
AT4G34710	1.49054	0.837078	1.78714	0.46839	0.639506
AT1G29640	143.202	0.836866	0.372178	2.24856	0.0245402
AT5G40350	1.08716	0.836707	1.80975	0.462333	0.643843
AT2G33520	0.945838	0.836463	1.82491	0.458359	0.646695
AT5G16120	1.77807	0.836306	1.72425	0.485026	0.627658
AT5G20180	0.747996	0.835914	2.01878	0.414068	0.678825
AT2G19146	1.37863	0.835333	1.75882	0.47494	0.63483
AT4G30410	0.93678	0.835077	1.92171	0.434549	0.66389
AT1G06540	9.1501	0.834358	0.680571	1.22597	0.220211
AT3G14670	1.39085	0.834351	1.79619	0.464511	0.642281
AT3G06680	1.42324	0.833872	1.8155	0.459306	0.646015
AT5G17090	0.770637	0.833335	2.07372	0.401855	0.687791
AT2G21500	0.836721	0.833198	2.08751	0.399135	0.689794
AT5G52530	23.7225	0.83298	0.357329	2.33113	0.0197467
AT4G01600	0.583044	0.832439	2.17125	0.383391	0.70143
AT2G18460	0.560361	0.83233	2.18411	0.381085	0.70314
AT5G18500	0.816149	0.831928	2.23374	0.372436	0.709568
AT2G34555	0.979843	0.831833	2.41971	0.343774	0.731016
AT1G18860	162.303	0.831667	0.404989	2.05355	0.0400188
AT3G09910	0.637218	0.831519	2.28882	0.363296	0.716384
AT5G41740	16.0989	0.831192	0.483359	1.71961	0.0855027
AT5G59610	0.653597	0.831095	2.35051	0.35358	0.723653
AT5G43810	3.25689	0.830493	0.95616	0.868572	0.385082
AT4G04830	4.32738	0.829771	0.879301	0.943672	0.345337
AT5G09680	2.79933	0.829745	0.945766	0.877326	0.38031
AT1G05600	0.70808	0.829253	2.70438	0.306633	0.759123
AT5G01010	0.919211	0.829206	2.05086	0.404322	0.685976
AT4G14970	160.006	0.82888	0.206055	4.02262	5.75555e-05
AT5G51970	0.72394	0.828248	2.11367	0.391853	0.695167
AT1G72900	1945.84	0.827075	0.29088	2.84336	0.00446413
AT1G05220	0.717888	0.826639	2.23426	0.369983	0.711395
AT4G18990	22.4698	0.82591	0.527937	1.56441	0.117721
AT1G08920	0.61726	0.825058	2.37871	0.346851	0.728703
AT5G38510	3.54875	0.824542	1.16543	0.707502	0.479255
AT1G68150	129.58	0.824326	0.389841	2.11452	0.0344713
AT1G80570	2.04025	0.823096	1.18783	0.692943	0.488345
AT5G43650	9.62644	0.82307	0.902298	0.912193	0.361667
AT1G70550	7.39726	0.823069	0.552722	1.48912	0.136456
AT5G15725	8.91864	0.822662	0.548864	1.49884	0.133914
AT1G23020	3.0287	0.822229	0.999886	0.822323	0.410893
AT1G13470	126.592	0.821862	0.528668	1.55459	0.120044
AT4G13480	4.09463	0.821687	1.07305	0.765748	0.443826
AT2G37410	4.18417	0.82151	0.896537	0.916315	0.359502
AT1G30730	1149.22	0.820222	0.572772	1.43202	0.152138
AT3G13898	6.43146	0.820206	0.578359	1.41816	0.156144
AT1G65690	846.272	0.819705	0.505376	1.62197	0.10481
AT1G67810	668.716	0.817698	0.373665	2.18832	0.0286462
AT1G06700	2.34467	0.817107	1.21604	0.671944	0.50162
AT4G37295	18.4284	0.816473	0.612789	1.33239	0.182732
AT3G01150	3.37863	0.815923	0.905864	0.900713	0.367741
AT2G32650	7.3336	0.814834	0.675919	1.20552	0.228003
AT2G14960	27.7096	0.814238	0.428451	1.90042	0.0573779
AT1G75020	15.0613	0.812897	0.480248	1.69266	0.09052
AT1G19050	151.227	0.812571	0.269363	3.01664	0.00255596
AT4G25390	116.733	0.811671	0.284302	2.85497	0.00430416
AT5G49480	1353.87	0.81068	0.281738	2.87743	0.00400931
AT5G06839	5.47239	0.809135	0.921851	0.877729	0.380091
AT4G26650	11.4424	0.808932	0.478365	1.69103	0.0908304
AT4G11650	8969.45	0.808356	0.499422	1.61858	0.105537
AT4G29780	608.902	0.808011	0.170196	4.74754	2.05908e-06
AT4G22370	4.05382	0.807068	0.837649	0.963492	0.335301
AT3G11560	4.5342	0.806973	0.703425	1.14721	0.251296
AT4G19150	10.3406	0.804793	0.603513	1.33351	0.182363
AT5G59820	381.588	0.804541	0.328012	2.45278	0.0141756
AT2G41480	269.927	0.798886	0.362966	2.20099	0.0277365
AT5G54470	50.8603	0.798703	0.278768	2.86512	0.0041685
AT1G07795	14.4053	0.798434	0.540714	1.47663	0.139775
AT1G68620	459.078	0.798173	0.319036	2.50182	0.0123555
AT1G73770	5.62826	0.797797	0.800339	0.996824	0.31885
AT2G43610	920.656	0.795351	0.374256	2.12515	0.033574
AT2G03290	1.21319	0.794375	1.45051	0.547651	0.583932
AT1G71280	12.6289	0.794143	0.601321	1.32066	0.186614
AT2G02300	13.7257	0.790954	0.562446	1.40628	0.159642
AT3G21320	22.4623	0.790115	0.711311	1.11079	0.26666
AT2G37390	4.11501	0.789997	0.801496	0.985654	0.324303
AT4G37630	7.62812	0.789702	0.591505	1.33507	0.181852
AT5G41280	10.705	0.787095	0.8359	0.941614	0.34639
AT1G01640	0.90662	0.786579	2.17707	0.361301	0.717874
AT5G52050	196.776	0.785521	0.250137	3.14036	0.00168739
AT2G31310	13.0942	0.783444	0.577357	1.35695	0.174797
AT4G15417	39.708	0.783102	0.648843	1.20692	0.227462
AT3G48520	182.104	0.782458	0.476938	1.64059	0.100883
AT1G22660	2.26209	0.782351	1.17856	0.663819	0.506806
AT2G23410	60.3199	0.782015	0.404797	1.93187	0.0533756
AT2G32210	148.812	0.78189	0.340799	2.29429	0.0217741
AT5G35620	5.39153	0.781102	0.827752	0.943641	0.345353
AT1G68765	50.4763	0.780341	0.712672	1.09495	0.273538
AT1G69840	8.50482	0.780074	0.510558	1.52788	0.126541
AT4G27080	1.94712	0.779623	1.25574	0.620847	0.5347
AT4G11655	32.9903	0.779586	0.563712	1.38295	0.16668
AT1G67590	0.688495	0.779178	2.34104	0.332834	0.73926
AT3G57760	0.615238	0.779094	2.34317	0.332496	0.739515
AT2G41800	344.47	0.779091	0.380592	2.04705	0.0406534
AT5G39670	335.231	0.778799	0.558149	1.39533	0.162918
AT3G15830	8.64715	0.778375	0.623885	1.24763	0.212168
AT3G18250	358.067	0.778224	0.659162	1.18063	0.237751
AT2G42350	191.84	0.77821	0.291582	2.66893	0.00760937
AT2G15042	375.65	0.777989	0.291373	2.67007	0.00758346
AT5G49350	1.42496	0.776858	1.26522	0.61401	0.539209
AT1G72240	29.7697	0.775706	0.442965	1.75117	0.079917
AT1G53620	24.9577	0.775682	0.653305	1.18732	0.235102
AT3G01190	1327.11	0.775063	0.397543	1.94963	0.0512202
AT4G11050	37.3842	0.77454	0.452349	1.71226	0.0868479
AT4G38960	1.30946	0.774033	1.30294	0.594066	0.552468
AT2G41590	0.611913	0.773109	2.50919	0.30811	0.757998
AT1G53625	227.958	0.770233	0.751129	1.02543	0.305159
AT1G74500	128.375	0.769066	0.369994	2.07859	0.037655
AT5G48410	169.526	0.767932	0.380802	2.01662	0.0437353
AT2G22620	7.0227	0.767259	0.70067	1.09504	0.2735
AT2G24270	0.97501	0.767058	1.74389	0.439855	0.660042
AT5G10380	1340.41	0.763053	0.302727	2.5206	0.0117156
AT4G31550	1.2925	0.762645	1.75965	0.433408	0.664718
AT1G61240	2.30461	0.762074	1.15691	0.658713	0.51008
AT3G46090	184.561	0.761834	0.288087	2.64446	0.00818214
AT4G27400	49.169	0.761669	0.577132	1.31975	0.186919
AT4G37080	12.2832	0.761642	0.535464	1.4224	0.154911
AT2G29680	4.09687	0.76049	0.798438	0.952472	0.340858
AT4G14104	2.905	0.75921	0.90657	0.837453	0.402338
AT2G14210	4.19866	0.758382	1.00373	0.755566	0.44991
AT4G16260	4269.79	0.757795	0.596926	1.2695	0.204264
AT2G17940	13.2193	0.75729	0.441051	1.71701	0.085977
AT1G54095	33.3864	0.756795	0.4745	1.59493	0.110728
AT1G66600	16.1382	0.756107	0.740378	1.02124	0.307139
AT5G46960	9.37906	0.755829	0.845345	0.894107	0.371265
AT2G39820	4.24605	0.755695	1.01946	0.741271	0.458529
AT1G07960	12.5638	0.755262	0.544764	1.3864	0.165624
AT2G22905	10.9622	0.754511	0.548004	1.37684	0.168563
AT5G25920	35.2542	0.754382	0.596342	1.26501	0.205866
AT5G58784	41.0407	0.752124	0.463081	1.62418	0.104338
AT4G23230	121.012	0.751598	0.363574	2.06725	0.0387108
AT2G01060	2.58012	0.751403	1.0715	0.701261	0.48314
AT1G75030	80.0253	0.75049	0.29603	2.53518	0.0112389
AT3G11580	41.1495	0.750376	0.377448	1.98803	0.0468089
AT2G14610	6720.1	0.750173	1.08968	0.688437	0.491178
AT3G49150	1.33275	0.750037	1.26116	0.594719	0.552031
AT1G80340	34.6781	0.749975	0.371636	2.01804	0.0435874
AT4G33390	2.03975	0.749874	1.07507	0.697509	0.485484
AT3G45410	253.029	0.749846	0.317985	2.35811	0.0183681
AT4G12490	1539.04	0.749038	0.679253	1.10274	0.270141
AT3G24982	674.457	0.748612	0.336919	2.22194	0.0262876
AT3G04360	31.767	0.747567	0.411552	1.81646	0.0693005
AT1G79650	3.52294	0.747259	0.712056	1.04944	0.293976
AT1G52060	197.921	0.746344	0.688846	1.08347	0.2786
AT1G33500	6.55822	0.745675	0.809651	0.920984	0.357059
AT3G21150	29.9559	0.745063	0.311039	2.3954	0.016602
AT3G28580	211.924	0.744979	0.403601	1.84583	0.064917
AT4G23882	3.83681	0.743724	0.769452	0.966564	0.333762
AT1G66510	5.18166	0.743482	0.845864	0.878962	0.379422
AT4G37030	74.6037	0.742912	0.321055	2.31397	0.0206692
AT2G27389	205.854	0.741374	0.652797	1.13569	0.256087
AT3G18720	2.43204	0.740826	1.18447	0.625447	0.531678
AT4G10500	312.535	0.740278	0.548498	1.34964	0.17713
AT2G17040	710.031	0.739503	0.345409	2.14095	0.0322784
AT4G05170	29.6024	0.739388	0.43309	1.70724	0.0877776
AT5G55630	5.87911	0.739276	0.828154	0.89268	0.372028
AT5G24090	358.472	0.739234	0.432253	1.71019	0.0872308
AT4G35290	2.15307	0.739169	1.44934	0.510002	0.61005
AT1G73370	1.23157	0.738856	1.44479	0.511392	0.609077
AT2G44370	481.06	0.737466	0.740372	0.996075	0.319214
AT3G23060	3.37887	0.737031	0.963247	0.765152	0.444181
AT1G13290	1.31952	0.736409	1.25343	0.587517	0.556856
AT3G53480	1604.69	0.736295	0.349072	2.1093	0.0349191
AT5G57090	633.86	0.733382	0.351385	2.08712	0.0368777
AT1G12220	1.66557	0.731894	1.33059	0.550054	0.582282
AT4G26200	463.445	0.73083	0.407398	1.7939	0.0728292
AT4G31960	2.04159	0.72966	1.36643	0.533991	0.593348
AT3G25260	4.17621	0.729073	1.08732	0.670526	0.502522
AT5G53900	1.5536	0.728662	1.33157	0.547222	0.584226
AT2G18620	41.9933	0.728647	0.373044	1.95325	0.0507903
AT4G29930	1.7665	0.728057	1.47363	0.494056	0.621266
AT1G07135	1943.75	0.726926	0.217476	3.34256	0.000830099
AT5G53700	6.44704	0.726777	0.739567	0.982705	0.325752
AT1G30720	1081.11	0.726621	0.589434	1.23274	0.217672
AT3G62000	1.4177	0.726083	1.53616	0.472661	0.636455
AT5G48390	24.2726	0.72599	0.374276	1.93972	0.0524135
AT3G55550	5.21492	0.725558	0.670274	1.08248	0.279039
AT2G42560	11.6756	0.725405	0.796383	0.910875	0.362361
AT1G17170	1291	0.724992	0.373336	1.94193	0.0521459
AT5G38450	32.8868	0.724527	0.434294	1.66829	0.0952585
AT5G54490	227.284	0.724164	0.265773	2.72475	0.00643507
AT5G65210	13.1613	0.72347	0.47283	1.53008	0.125996
AT5G18630	6.21477	0.723353	0.676421	1.06938	0.284897
AT4G38970	0.542234	0.7229	2.58087	0.2801	0.779401
AT5G45630	34.9559	0.722432	0.397519	1.81735	0.0691635
AT1G06220	5.65804	0.721561	0.810453	0.890317	0.373296
AT3G17712	1.40855	0.721488	1.32541	0.544349	0.586202
AT5G46730	5.03494	0.721237	0.976232	0.738797	0.46003
AT4G37060	19.1598	0.720671	0.684545	1.05277	0.292445
AT5G60120	6.92487	0.719973	0.557771	1.2908	0.196772
AT2G41110	1.95967	0.71968	1.04104	0.691306	0.489373
AT4G02090	132.88	0.717833	0.379641	1.89082	0.0586485
AT1G28520	3.2569	0.717458	0.848593	0.845468	0.39785
AT4G23750	7.07001	0.716966	0.587994	1.21934	0.222714
AT4G20980	8.17298	0.716273	0.612143	1.17011	0.241958
AT5G08440	1.64817	0.716158	1.38167	0.518328	0.60423
AT1G53830	550.113	0.716124	0.404047	1.77238	0.0763323
AT3G12500	2769.08	0.715967	0.561838	1.27433	0.202547
AT1G14710	3.71432	0.714518	1.07227	0.666361	0.505181
AT1G20100	3.39809	0.714336	0.990635	0.721089	0.470855
AT2G42890	0.769094	0.714257	2.25415	0.316863	0.751348
AT4G14630	323.385	0.714108	0.695487	1.02677	0.304527
AT5G59510	57.9648	0.713844	0.319252	2.23599	0.0253523
AT3G53970	2.4866	0.713644	0.958408	0.744614	0.456505
AT1G56680	63.3578	0.713478	0.459006	1.5544	0.12009
AT1G05550	2.05071	0.711118	1.42283	0.49979	0.617223
AT3G23890	9.08163	0.710735	0.571593	1.24343	0.21371
AT2G43570	1728.6	0.709921	0.607803	1.16801	0.242802
AT2G47140	119.316	0.709472	0.407394	1.74149	0.0815979
AT5G02110	4.46188	0.709043	1.02376	0.692587	0.488569
AT1G74080	46.6306	0.70822	0.509525	1.38996	0.164541
AT2G43410	1.53826	0.708187	1.52288	0.465032	0.641908
AT5G64890	27.3554	0.70698	0.829047	0.852763	0.393791
AT3G13062	5.74199	0.706029	0.542561	1.30129	0.193159
AT2G02620	6.23108	0.705614	0.755541	0.933919	0.350346
AT5G07200	8.67076	0.705199	0.887512	0.79458	0.426858
AT5G09290	84.0888	0.705029	0.323772	2.17755	0.0294395
AT5G13080	311.668	0.704509	0.401838	1.75322	0.0795646
AT5G11860	8.66407	0.704009	0.539663	1.30453	0.192052
AT3G56400	2590.52	0.702577	0.378137	1.85799	0.06317
AT1G66090	649.669	0.70248	0.33118	2.12114	0.0339099
AT2G45070	9.8677	0.701641	0.484212	1.44904	0.147327
AT1G75340	10.6456	0.701453	0.495981	1.41427	0.157281
AT2G37370	12.3702	0.700655	0.498781	1.40473	0.1601
AT1G42430	1.49509	0.700525	1.3119	0.533977	0.593357
AT2G26980	3.22485	0.700273	1.17513	0.595909	0.551236
AT4G09960	4.73191	0.699728	0.952913	0.734305	0.462763
AT4G15480	19.5575	0.698917	0.372191	1.87785	0.0604021
AT4G32810	245.78	0.69806	0.301694	2.3138	0.0206785
AT2G44790	1886.64	0.697649	0.519147	1.34384	0.179002
AT1G12610	2.28102	0.697392	1.13708	0.61332	0.539665
AT4G25170	19.592	0.697209	0.406111	1.71679	0.0860168
AT1G68700	6.92322	0.696374	0.782671	0.88974	0.373605
AT2G34780	5.89371	0.694548	0.643756	1.0789	0.280632
AT4G12600	1.7409	0.694331	1.3302	0.521977	0.601687
AT3G59040	2.25974	0.693035	0.997811	0.694556	0.487334
AT2G16930	2.72772	0.692553	1.0894	0.635717	0.524961
AT5G56090	360.652	0.692502	0.180151	3.844	0.000121046
AT1G72060	11.9776	0.691835	0.600818	1.15149	0.249531
AT4G00350	2.04414	0.690897	1.12228	0.615617	0.538147
AT3G28510	200.487	0.690878	0.484647	1.42553	0.154005
AT1G21120	469.988	0.690848	0.625839	1.10387	0.269648
AT1G68380	13.0348	0.690135	2.13401	0.323399	0.746393
AT2G46850	33.2103	0.687243	0.44454	1.54597	0.122113
AT5G09410	2.19748	0.686702	1.09809	0.625362	0.531733
AT4G13530	1.79021	0.686684	1.23013	0.558219	0.576695
AT1G15870	49.0191	0.686576	0.264334	2.59738	0.0093938
AT2G33100	10.9391	0.686059	0.57306	1.19719	0.231234
AT5G51440	152.753	0.684685	0.286567	2.38927	0.016882
AT3G10930	164.042	0.684659	0.353956	1.9343	0.0530757
AT3G56710	897.423	0.684485	0.348434	1.96446	0.0494766
AT2G27650	6.70914	0.683463	0.892956	0.765395	0.444037
AT1G02920	6982.65	0.682205	0.612671	1.11349	0.265497
AT3G11280	4.27223	0.681006	0.84097	0.809787	0.418063
AT4G00390	74.8962	0.680866	0.326897	2.08281	0.0372681
AT3G06600	3.77946	0.680582	0.924487	0.736172	0.461626
AT3G29250	6.56699	0.67979	0.955233	0.711648	0.476683
AT2G39280	7.35266	0.678972	0.593402	1.1442	0.25254
AT3G02430	4.49705	0.678274	0.847006	0.80079	0.423253
AT5G25310	5.38397	0.67767	0.698846	0.9697	0.332196
AT3G10560	5.24076	0.677561	0.76559	0.885018	0.376147
AT1G14870	1501.16	0.677349	0.481948	1.40544	0.159891
AT3G24120	2.63708	0.676955	0.935551	0.72359	0.469317
AT4G14710	5.96732	0.676611	0.717201	0.943406	0.345473
AT1G70170	202.476	0.676527	0.388668	1.74063	0.0817488
AT1G23760	175.986	0.675935	0.389497	1.7354	0.0826692
AT5G60530	395.667	0.675395	0.447767	1.50836	0.131462
AT5G55230	2.95032	0.674882	1.1963	0.56414	0.572659
AT1G26380	733.231	0.672916	0.749375	0.897969	0.369202
AT5G44585	184.151	0.671431	0.610344	1.10009	0.271295
AT1G61480	66.6009	0.670805	0.283619	2.36516	0.0180221
AT4G13395	132.832	0.670571	0.354926	1.88932	0.0588485
AT1G79820	0.930027	0.669458	1.85732	0.360443	0.718516
AT4G37050	36.4444	0.668784	0.401705	1.66486	0.0959397
AT1G56240	281.999	0.66845	0.460816	1.45058	0.146897
AT4G38710	3.02902	0.6682	0.861001	0.776074	0.437705
AT1G65730	204.128	0.666903	0.368573	1.80942	0.070386
AT1G59590	433.377	0.666894	0.272466	2.44763	0.01438
AT1G53650	1.01743	0.66656	1.76796	0.377022	0.706157
AT5G48220	1.45584	0.666248	1.15069	0.579	0.562589
AT3G10815	98.7467	0.665705	0.330725	2.01287	0.0441286
AT1G05300	17.2592	0.665235	0.520173	1.27887	0.200942
AT1G02390	92.869	0.66496	0.316062	2.10389	0.0353882
AT1G76600	736.627	0.663373	0.227509	2.91581	0.00354763
AT3G50800	116.658	0.662637	0.260684	2.54192	0.0110245
AT3G49190	80.6011	0.662311	0.419018	1.58063	0.113963
AT5G04970	88.7923	0.661408	0.512489	1.29058	0.196849
AT5G15290	33.7523	0.661305	0.549232	1.20406	0.228568
AT1G77580	1.89152	0.661169	1.16413	0.56795	0.570069
AT5G51480	11.2345	0.659913	0.572213	1.15326	0.248802
AT1G47278	7.01138	0.658894	0.635306	1.03713	0.299676
AT2G36770	326.108	0.658762	0.32211	2.04515	0.0408404
AT5G24900	26.3208	0.658758	0.344772	1.91071	0.0560422
AT4G02410	873.354	0.657054	0.175328	3.74756	0.000178564
AT2G46800	9.00694	0.657022	0.497011	1.32195	0.186185
AT3G48850	214.789	0.65676	0.596936	1.10022	0.271237
AT1G04660	13.0004	0.656441	0.524102	1.25251	0.210385
AT3G46330	32.0232	0.656343	0.429884	1.52679	0.126813
AT3G49010	1.79177	0.656186	1.35028	0.485962	0.626994
AT2G39650	309.666	0.655649	0.172237	3.80667	0.000140853
AT5G22770	16.2831	0.655439	0.441392	1.48494	0.137561
AT1G16910	5.55647	0.653914	0.761287	0.85896	0.390363
AT5G66650	184.1	0.653789	0.32791	1.99381	0.0461732
AT5G13710	6.55466	0.652698	0.672432	0.970653	0.331721
AT1G10810	63.1555	0.651426	0.247058	2.63674	0.00837079
AT5G55270	13.4395	0.651089	0.638763	1.0193	0.308062
AT2G38710	3.32851	0.650882	0.985506	0.660455	0.508962
AT2G43580	16.143	0.650603	0.815537	0.79776	0.42501
AT1G19010	2.5071	0.647989	1.09393	0.59235	0.553616
AT2G35390	32.6282	0.64784	0.346646	1.86888	0.0616392
AT2G39030	1607.63	0.647338	1.00053	0.646996	0.517635
AT4G08770	647.774	0.647129	0.764927	0.846001	0.397552
AT1G21100	2695.34	0.646942	0.502453	1.28757	0.197896
AT5G64690	28.1833	0.646203	0.30015	2.15294	0.0313238
AT1G14480	4.72056	0.645451	0.715774	0.901751	0.367189
AT1G64340	1.23571	0.645277	1.57099	0.410746	0.681259
AT1G67480	1.46488	0.645091	1.15123	0.560347	0.575243
AT3G45130	195.587	0.645056	0.423823	1.52199	0.12801
AT2G36800	936.389	0.644852	0.184708	3.4912	0.000480861
AT1G55160	2.71035	0.643571	1.00452	0.640675	0.521734
AT1G78090	142.541	0.642798	0.255227	2.51853	0.0117844
AT5G66010	8.93402	0.641963	0.598974	1.07177	0.283823
AT3G21520	258.941	0.64141	0.412773	1.5539	0.120207
AT3G03272	2.90985	0.639302	1.09608	0.583262	0.559717
AT1G52920	11.8814	0.63901	0.554048	1.15335	0.248768
AT5G08460	2.4395	0.637845	1.193	0.534658	0.592886
AT3G53160	81.9155	0.637705	0.469148	1.35928	0.174057
AT1G10480	120.194	0.637491	0.28452	2.24059	0.0250529
AT3G28740	536.713	0.637244	0.306179	2.08128	0.0374085
AT1G31850	5.19727	0.637154	0.672865	0.946926	0.343676
AT2G31335	3.75331	0.636798	1.85415	0.343446	0.731263
AT1G11050	996.06	0.6354	0.195385	3.25203	0.00114582
AT3G06960	1.94922	0.635293	1.06279	0.597758	0.550001
AT1G71190	2.6896	0.635096	1.10009	0.577312	0.563729
AT1G01150	4.05028	0.634033	0.808636	0.784077	0.432995
AT1G65700	3.88369	0.63377	0.887769	0.71389	0.475295
AT3G08690	6.27879	0.632241	0.697086	0.906976	0.364419
AT1G74590	456.607	0.632221	0.291998	2.16515	0.0303762
AT2G30695	2.61638	0.631714	1.27978	0.493613	0.62158
AT2G20150	9.8859	0.631087	0.995202	0.634129	0.525996
AT3G60700	25.1898	0.630883	0.368257	1.71316	0.0866828
AT4G01500	10.1242	0.630147	0.701749	0.897967	0.369203
AT3G47930	1.26617	0.630147	1.65799	0.380067	0.703896
AT2G35980	335.313	0.630142	0.602962	1.04508	0.295987
AT1G15860	3.50847	0.628981	1.00067	0.62856	0.529637
AT2G28960	238.197	0.628565	0.405089	1.55167	0.120741
AT1G78790	1.06614	0.627307	1.82953	0.342879	0.731689
AT1G02030	18.2201	0.627307	0.381568	1.64402	0.100171
AT4G33720	310.798	0.626621	1.1446	0.547458	0.584064
AT3G55150	131.759	0.625797	0.651238	0.960934	0.336585
AT5G62720	14.1156	0.625634	0.440204	1.42124	0.155248
AT1G06310	18.228	0.624659	0.509699	1.22554	0.22037
AT2G01450	1.65873	0.624321	1.62774	0.383551	0.701311
AT5G36260	30.0214	0.624294	0.451494	1.38273	0.166748
AT4G33070	436.381	0.624234	0.374176	1.66829	0.0952583
AT2G35730	46.0048	0.624226	0.459132	1.35958	0.173963
AT3G61930	89.6571	0.623961	0.355129	1.757	0.078918
AT4G10170	6.96639	0.623644	0.625097	0.997676	0.318437
AT3G20320	0.713758	0.623615	2.07498	0.300541	0.763765
AT5G24200	295.625	0.621168	0.623485	0.996284	0.319112
AT1G54890	129.611	0.620863	0.50912	1.21948	0.222661
AT1G79590	3.87682	0.620768	1.0034	0.618663	0.536138
AT4G24310	106.983	0.620506	0.442786	1.40137	0.161104
AT5G42600	527.421	0.620364	0.664539	0.933526	0.350549
AT5G51760	3.8595	0.620037	0.944018	0.656806	0.511305
AT2G27840	3.06129	0.619016	1.17722	0.525829	0.599007
AT2G05185	6.3974	0.618936	0.572281	1.08152	0.279464
AT2G05580	4.84622	0.618545	1.42209	0.434955	0.663595
AT2G22250	2.74219	0.618394	0.830533	0.744575	0.456529
AT1G47620	13.105	0.618121	0.655206	0.943399	0.345477
AT3G47040	53.9361	0.617627	0.485946	1.27098	0.203736
AT1G65500	296.645	0.617354	0.430366	1.43449	0.151433
AT4G26110	14.6272	0.616944	0.374873	1.64574	0.0998176
AT5G67310	43.9414	0.616603	0.605425	1.01846	0.308458
AT4G30450	402.827	0.615686	0.328388	1.87488	0.0608099
AT4G23470	30.1807	0.615454	0.361885	1.70069	0.0890019
AT1G52820	390.072	0.614749	0.3846	1.59841	0.109952
AT1G68040	29.7695	0.614519	0.484793	1.26759	0.204944
AT3G09220	2279.68	0.613408	0.409642	1.49742	0.134283
AT2G37000	10.0457	0.612095	0.62387	0.981126	0.326531
AT3G57010	670.012	0.611845	0.319162	1.91704	0.0552333
AT1G13635	0.817855	0.611724	2.17182	0.281664	0.778201
AT2G46493	0.84372	0.611167	1.83344	0.333345	0.738874
AT5G24410	91.2542	0.610261	0.426726	1.4301	0.152688
AT1G50750	41.2497	0.609938	0.258834	2.35648	0.018449
AT5G06130	4.31041	0.608212	0.731334	0.831647	0.405608
AT1G53770	2.96106	0.608175	1.1057	0.550036	0.582295
AT3G47160	3.02578	0.607846	0.91261	0.666052	0.505378
AT1G61550	19.4355	0.607739	0.504408	1.20486	0.228259
AT5G46900	901.084	0.606991	0.643563	0.943173	0.345592
AT2G37300	2.7052	0.606611	1.04556	0.580179	0.561794
AT5G57010	104.389	0.606149	0.406568	1.49089	0.13599
AT3G13435	80.9878	0.605319	0.327843	1.84637	0.0648387
AT5G49780	66.7748	0.604745	0.324506	1.86359	0.0623799
AT2G17680	1.24351	0.604495	1.89432	0.319109	0.749644
AT3G26120	6.45003	0.604356	0.718356	0.841305	0.400177
AT2G41342	13.0174	0.603449	0.541803	1.11378	0.265374
AT3G03480	94.5112	0.603318	0.54001	1.11724	0.263894
AT4G05430	11.6562	0.6017	0.490085	1.22775	0.219542
AT4G16695	2.24856	0.60158	1.32348	0.454544	0.649437
AT5G48950	1.21159	0.600135	1.32936	0.451446	0.651668
AT1G72050	26.6836	0.600102	0.348757	1.72069	0.0853071
AT5G15940	26.9186	0.59962	0.363123	1.65129	0.0986804
AT5G40382	2.48742	0.59868	1.02091	0.586418	0.557594
AT5G15130	376.338	0.59711	0.320823	1.86118	0.0627183
AT2G18720	14.2934	0.59683	0.676581	0.882126	0.377709
AT1G68825	3.28191	0.596443	1.20184	0.496274	0.619701
AT2G20585	17.0955	0.595754	0.438157	1.35968	0.173931
AT3G23630	26.1779	0.5953	0.461922	1.28875	0.197487
AT1G61930	55.3642	0.594751	0.290709	2.04586	0.04077
AT4G23660	6.01744	0.594708	0.743977	0.799364	0.42408
AT4G01540	8.93832	0.594514	0.614289	0.967808	0.33314
AT4G34131	664.508	0.594306	0.300027	1.98084	0.0476092
AT1G21550	109.089	0.593801	0.302834	1.96081	0.0499008
AT5G26610	4.62028	0.593048	0.69273	0.856104	0.39194
AT4G36400	1.50236	0.593018	1.29491	0.45796	0.646982
AT3G24300	772.415	0.592617	0.300127	1.97456	0.0483183
AT3G08810	3.51108	0.592508	0.805917	0.735197	0.46222
AT4G17660	36.8543	0.592405	0.630932	0.938937	0.347763
AT3G29020	2.43556	0.59185	1.21998	0.485132	0.627582
AT1G19835	6.0317	0.591722	0.720976	0.820724	0.411803
AT3G53090	3.9839	0.591137	0.835908	0.707179	0.479455
AT2G40750	290.067	0.590826	0.429404	1.37592	0.168846
AT2G39380	431.219	0.588924	0.372721	1.58007	0.114091
AT5G10760	1795.42	0.588904	0.59886	0.983375	0.325423
AT4G25490	8.58234	0.588382	0.522677	1.12571	0.260289
AT3G52640	6.40755	0.588293	0.615921	0.955144	0.339505
AT5G57220	2158.1	0.587798	0.389184	1.51033	0.130958
AT4G14370	395.036	0.587626	0.26	2.2601	0.0238152
AT5G01330	128.71	0.587221	0.351308	1.67153	0.0946176
AT1G52070	577.598	0.586975	0.512356	1.14564	0.251944
AT1G70030	1.31049	0.586812	1.66302	0.352859	0.724194
AT3G15518	131.976	0.585643	0.478605	1.22365	0.221086
AT2G32200	20.4584	0.585461	0.404977	1.44566	0.148271
AT4G38000	6.16374	0.585289	1.05097	0.556904	0.577593
AT4G24420	7.10452	0.584568	0.679228	0.860636	0.389438
AT1G26420	463.978	0.584398	0.575233	1.01593	0.309661
AT1G03220	11602.8	0.583328	0.326093	1.78884	0.0736406
AT2G36355	6.3609	0.583133	0.686095	0.849931	0.395364
AT3G48880	10.4077	0.58249	0.546228	1.06639	0.286249
AT3G62460	153.798	0.581582	0.212548	2.73624	0.00621453
AT5G27420	1808.61	0.580561	0.391953	1.4812	0.138553
AT1G58300	17.8844	0.580178	0.693509	0.836583	0.402827
AT4G14740	2.18057	0.579678	1.23537	0.469235	0.638901
AT1G74510	4.65373	0.578661	0.691113	0.837289	0.40243
AT2G29490	716.252	0.578376	0.341547	1.6934	0.0903792
AT4G24080	28.9824	0.578354	0.314317	1.84004	0.0657627
AT1G61120	250.121	0.57816	0.916517	0.630823	0.528156
AT1G05575	222.137	0.577607	0.363008	1.59117	0.111572
AT2G32190	2.68148	0.57749	1.51879	0.380231	0.703774
AT5G11920	6.88879	0.576388	0.747513	0.771075	0.440662
AT2G02720	1.48733	0.576309	1.63773	0.351895	0.724917
AT2G04800	16.5901	0.576147	0.444614	1.29583	0.195033
AT1G76510	0.950649	0.57582	2.13334	0.269915	0.787226
AT2G15480	131.71	0.574873	0.329171	1.74642	0.0807372
AT2G22670	2.3705	0.574702	1.03738	0.553996	0.579582
AT5G28460	7.61845	0.57448	0.740504	0.775796	0.437869
AT5G13210	285.732	0.573926	0.31224	1.83809	0.0660488
AT2G17770	1.16534	0.573689	1.29953	0.441457	0.658882
AT5G14150	99.614	0.573543	0.371761	1.54277	0.122886
AT2G46670	3.2596	0.572771	1.04469	0.548267	0.583509
AT2G44578	17.1856	0.572147	0.639091	0.895251	0.370653
AT2G28160	99.0364	0.571892	0.263967	2.16653	0.0302705
AT2G32130	10.3866	0.571737	0.756886	0.755381	0.450021
AT5G53570	6.20256	0.571638	0.658112	0.868603	0.385065
AT3G01130	2.15205	0.571498	1.22371	0.46702	0.640485
AT4G05200	362.144	0.570971	0.372655	1.53217	0.12548
AT1G07170	2.17001	0.570339	1.11682	0.510679	0.609576
AT2G38690	1.68122	0.569978	1.22953	0.463575	0.642952
AT5G67430	122.086	0.569935	0.274609	2.07544	0.0379456
AT4G32380	1.26748	0.569259	1.58196	0.359844	0.718964
AT1G51700	696.134	0.569051	0.219883	2.58797	0.00965433
AT5G02020	13.3066	0.569	0.452176	1.25836	0.208261
AT3G06460	114.111	0.568822	0.545687	1.0424	0.297228
AT1G68450	177.595	0.568758	0.413596	1.37515	0.169084
AT5G53290	196.627	0.5682	0.303568	1.87174	0.0612432
AT4G19920	24.035	0.567428	0.437908	1.29577	0.195055
AT3G49540	4.31459	0.567361	1.50768	0.376314	0.706684
AT2G30660	20.6069	0.566671	0.545455	1.0389	0.298853
AT3G15180	1.06075	0.566598	1.57625	0.359459	0.719252
AT1G24706	2.38302	0.566583	1.12517	0.503554	0.614575
AT1G31250	1.67245	0.566493	1.87838	0.301586	0.762968
AT3G54520	7.51387	0.565959	0.791456	0.715086	0.474556
AT1G22180	4.80141	0.56526	0.788922	0.716497	0.473685
AT4G11720	4.90783	0.565175	0.797666	0.708537	0.478612
AT4G17250	19.8589	0.565146	0.369331	1.53019	0.12597
AT4G24960	1.77103	0.565144	1.23565	0.457366	0.647408
AT3G42180	60.1723	0.564679	0.366222	1.5419	0.123097
AT5G44980	35.1279	0.564555	0.350801	1.60933	0.107544
AT1G26680	53.4043	0.564306	0.264064	2.13701	0.0325974
AT1G60740	58.8227	0.564083	0.4513	1.24991	0.211333
AT4G30460	514.199	0.563891	0.282966	1.99279	0.0462847
AT1G75730	0.557032	0.563565	2.56412	0.219789	0.826036
AT5G66170	0.540717	0.563537	2.2312	0.252571	0.8006
AT3G47480	347.019	0.563167	0.427776	1.3165	0.188006
AT4G12100	1.74308	0.56236	1.54745	0.363412	0.716297
AT4G08555	229.897	0.562035	0.433853	1.29545	0.195164
AT5G48780	8.78846	0.561798	0.769369	0.730206	0.465264
AT2G46370	3.0653	0.561543	1.06321	0.528158	0.59739
AT2G34500	722.983	0.561039	0.384261	1.46005	0.144277
AT3G08040	2.34954	0.560983	1.52871	0.366966	0.713645
AT4G19720	122.709	0.560943	0.395595	1.41797	0.156199
AT4G14103	19.6668	0.560474	0.470989	1.18999	0.234049
AT1G04360	188.936	0.560039	0.241042	2.3234	0.0201574
AT2G26020	92.9177	0.559338	0.901079	0.620743	0.534769
AT1G71880	4077.59	0.559221	0.111772	5.00322	5.63796e-07
AT4G34135	319.282	0.558969	0.240713	2.32214	0.0202253
AT5G01540	475.228	0.558431	0.293263	1.9042	0.0568839
AT5G25180	16.61	0.558251	0.634201	0.880243	0.378728
AT1G13590	67.8323	0.558246	0.429985	1.29829	0.194187
AT1G24147	487.83	0.557747	0.385755	1.44586	0.148217
AT1G60890	2.78453	0.557573	1.23342	0.452054	0.65123
AT1G10060	2.18904	0.557255	1.08036	0.515803	0.605992
AT5G42180	503.758	0.556642	0.335809	1.65761	0.0973958
AT5G16300	22.9039	0.55652	0.35378	1.57307	0.115703
AT1G49960	82.3634	0.555046	0.35455	1.5655	0.117466
AT2G46430	11.3804	0.554932	0.573538	0.96756	0.333264
AT1G52050	205.99	0.554897	0.437822	1.2674	0.205011
AT1G60610	9.16061	0.554586	0.558948	0.992196	0.321102
AT3G48580	2.72787	0.554518	1.22679	0.452006	0.651264
AT5G09570	48.1949	0.554185	0.493576	1.12279	0.261525
AT5G08160	13.5877	0.554093	0.435773	1.27152	0.203544
AT3G55100	3.23439	0.553615	1.52262	0.363593	0.716162
AT5G24040	14.9352	0.553214	0.582985	0.948934	0.342654
AT5G10720	122.686	0.552665	0.322693	1.71267	0.0867737
AT2G42250	541.035	0.552649	0.252568	2.18812	0.028661
AT5G08790	3167.61	0.55184	0.251371	2.19532	0.0281405
AT3G46280	1708.51	0.551782	0.71965	0.766736	0.443238
AT3G01516	36.5139	0.551485	0.429719	1.28336	0.199365
AT5G26250	24.3161	0.551447	0.508351	1.08477	0.278021
AT5G27980	2.07245	0.550939	1.72684	0.319044	0.749693
AT3G56360	5555.94	0.550582	0.188424	2.92205	0.00347741
AT4G12790	16.9891	0.550107	0.629075	0.87447	0.381862
AT2G29070	16.4829	0.550091	0.457394	1.20266	0.229106
AT1G17860	2047.4	0.549855	0.360347	1.52591	0.127033
AT5G54610	231.171	0.549703	0.421222	1.30502	0.191887
AT1G65440	0.823931	0.549516	1.73158	0.317349	0.750979
AT5G01380	50.8554	0.549272	0.638202	0.860655	0.389428
AT3G44326	310.097	0.548287	0.306831	1.78693	0.0739482
AT3G54420	188.97	0.548174	0.375504	1.45983	0.144336
AT1G17610	133.478	0.547968	0.314723	1.74111	0.0816639
AT1G64380	35.9785	0.547828	0.266627	2.05466	0.0399119
AT2G27030	20.8194	0.547656	0.382994	1.42994	0.152735
AT1G79410	333.328	0.546657	0.24116	2.26678	0.0234039
AT1G17960	55.4016	0.546456	0.327087	1.67067	0.0947863
AT2G32930	17.4783	0.54438	0.471632	1.15425	0.248399
AT5G51160	75.0399	0.543666	0.417996	1.30065	0.193379
AT4G01770	44.6143	0.543349	0.39608	1.37182	0.17012
AT1G73000	12.9974	0.542983	0.660631	0.821916	0.411125
AT1G44180	72.7027	0.542415	0.309039	1.75517	0.0792306
AT4G11140	47.4438	0.542357	0.243258	2.22956	0.0257769
AT5G50175	27.0027	0.541962	0.403722	1.34242	0.179461
AT3G47780	369.643	0.54096	0.299652	1.80529	0.0710286
AT4G01430	10.9102	0.540583	0.819115	0.65996	0.50928
AT1G29420	15.8276	0.539713	0.482356	1.11891	0.263178
AT3G20840	75.7019	0.539703	0.340581	1.58465	0.113045
AT4G33490	1.86632	0.539692	1.52789	0.353227	0.723918
AT4G34680	12.7446	0.538838	0.516908	1.04242	0.297215
AT2G31945	267.725	0.537981	0.342214	1.57206	0.115937
AT2G35930	782.86	0.537543	0.334503	1.60699	0.108056
AT5G45580	41.5284	0.537408	0.361593	1.48622	0.137221
AT3G13950	364.997	0.537377	0.540243	0.994695	0.319885
AT4G33800	24.2613	0.53727	0.311815	1.72304	0.0848813
AT1G10400	30.9451	0.537027	0.420237	1.27791	0.20128
AT5G09330	0.840562	0.536769	1.73633	0.30914	0.757215
AT3G46690	269.873	0.53611	0.369389	1.45134	0.146684
AT2G37700	9.45324	0.535899	0.671039	0.79861	0.424517
AT1G73965	25.6951	0.535732	0.384093	1.3948	0.163077
AT1G65486	23.0915	0.535635	0.408301	1.31186	0.189567
AT1G18070	0.837313	0.535629	1.82455	0.293568	0.769088
AT1G06135	2.71577	0.535438	1.90249	0.28144	0.778373
AT1G78810	2.19073	0.534735	1.06956	0.499959	0.617104
AT5G44380	3731.2	0.533651	0.477414	1.11779	0.263655
AT2G45220	3259.69	0.533598	0.602095	0.886236	0.37549
AT4G18422	15.741	0.532699	0.423247	1.2586	0.208174
AT4G01950	1292.07	0.532174	0.29387	1.81092	0.0701533
AT3G26470	671.17	0.531781	0.27982	1.90044	0.0573754
AT3G52450	371.039	0.531598	0.367828	1.44524	0.148391
AT3G16440	548.437	0.531549	0.332291	1.59965	0.109676
AT1G31050	187.047	0.530896	0.30024	1.76824	0.0770205
AT2G18980	695.423	0.530631	0.337331	1.57303	0.115712
AT1G61410	21.3495	0.530274	0.423114	1.25327	0.210109
AT1G21110	1220.22	0.529854	0.411	1.28918	0.197335
AT5G48430	233.566	0.529018	0.845686	0.625548	0.531611
AT4G29550	26.5742	0.528907	0.380083	1.39156	0.164057
AT5G13330	510.088	0.528816	0.342868	1.54233	0.122993
AT3G23560	694.038	0.528624	0.203316	2.60001	0.009322
AT1G66960	15.8802	0.528464	0.489561	1.07947	0.28038
AT5G62770	262.734	0.527168	0.262471	2.00848	0.0445922
AT1G02575	11.2587	0.526557	0.503329	1.04615	0.295492
AT5G38900	153.346	0.526394	0.430226	1.22353	0.221129
AT5G01250	293.936	0.526364	0.321181	1.63884	0.101247
AT2G18193	442.399	0.526155	0.398541	1.3202	0.186768
AT3G57140	1.82709	0.526112	1.61571	0.325622	0.74471
AT1G30960	105.193	0.525737	0.262465	2.00308	0.0451689
AT2G41020	4.52455	0.525172	0.685708	0.765883	0.443746
AT1G32928	239.575	0.524865	0.239664	2.19001	0.0285237
AT2G47560	113.196	0.524383	0.234653	2.23472	0.025436
AT3G12890	9.55502	0.524317	0.598262	0.876401	0.380812
AT3G50060	1352.45	0.523413	0.23072	2.2686	0.0232924
AT2G27660	839.539	0.523236	0.41549	1.25932	0.207915
AT5G62020	499.106	0.523221	0.172335	3.03607	0.0023968
AT3G54910	1.09373	0.523207	2.01164	0.26009	0.794795
AT1G58420	74.8501	0.523163	0.465227	1.12453	0.260787
AT2G01180	48.0688	0.522792	0.330426	1.58218	0.113609
AT3G05840	1.39283	0.522515	1.18017	0.442744	0.657951
AT4G15270	52.3779	0.522367	0.322713	1.61867	0.105517
AT3G13660	4.24104	0.522342	0.975255	0.535596	0.592238
AT2G28800	20.891	0.521647	0.37706	1.38346	0.166524
AT5G63040	1.06432	0.521173	1.72102	0.302828	0.762021
AT1G75410	2.20969	0.520948	1.17936	0.441719	0.658692
AT5G03840	25.2833	0.520656	0.359631	1.44775	0.147687
AT5G16920	2.99655	0.520595	1.06889	0.487043	0.626228
AT5G46630	5.56943	0.520237	0.728846	0.713781	0.475363
AT1G10530	52.748	0.519929	0.346544	1.50033	0.13353
AT1G23710	763.151	0.519893	0.207893	2.50077	0.0123923
AT3G44260	695.256	0.519335	0.23424	2.21711	0.0266155
AT1G66870	19.6635	0.519125	0.60673	0.855612	0.392212
AT5G40460	50.9472	0.519077	0.221973	2.33847	0.0193629
AT2G38340	57.9943	0.518746	0.538711	0.962939	0.335578
AT2G36750	119.623	0.518709	0.373225	1.3898	0.16459
AT1G15150	24.3442	0.518709	0.47425	1.09375	0.274067
AT1G51470	399.835	0.518418	0.370411	1.39957	0.161641
AT3G07360	2.89998	0.517795	1.05841	0.489218	0.624687
AT1G47510	4.71748	0.517201	1.12895	0.458127	0.646861
AT5G20940	113.854	0.516424	0.338025	1.52777	0.12657
AT5G16850	25.3213	0.516379	0.322063	1.60335	0.108858
AT2G37290	16.7354	0.515454	0.441899	1.16645	0.243433
AT4G13180	1564.41	0.515438	0.306698	1.68061	0.0928396
AT2G38823	83.5837	0.515314	0.246185	2.0932	0.0363314
AT2G34080	141.995	0.514827	0.315611	1.63121	0.102847
AT1G06780	7.55826	0.514593	0.727702	0.707149	0.479474
AT2G25460	191.039	0.51455	0.331043	1.55433	0.120106
AT3G53370	6.76309	0.513786	0.60698	0.846463	0.397295
AT4G16450	5.96216	0.513711	0.717996	0.715479	0.474313
AT3G06390	497.7	0.513492	0.350319	1.46578	0.142707
AT1G51190	54.6742	0.513277	0.389604	1.31743	0.187693
AT1G22470	71.352	0.513079	0.25001	2.05224	0.0401467
AT2G24400	17.6715	0.513032	0.51975	0.987076	0.323605
AT1G62900	3.10599	0.51303	1.00045	0.512798	0.608093
AT1G11540	46.5263	0.512949	0.389373	1.31737	0.187714
AT4G00755	11.2337	0.512921	0.479312	1.07012	0.284565
AT2G46950	41.054	0.512719	0.334785	1.53149	0.125648
AT1G56250	91.183	0.512718	0.52837	0.970377	0.331859
AT2G27370	209.39	0.512517	0.36015	1.42306	0.154718
AT5G11930	27.7873	0.512449	0.366677	1.39755	0.162249
AT5G65550	11.7794	0.512343	0.513624	0.997504	0.31852
AT3G22830	31.1755	0.512187	0.356424	1.43702	0.150713
AT5G46130	10.0874	0.512113	0.744796	0.687588	0.491712
AT2G29470	315.011	0.512091	0.778134	0.658102	0.510473
AT3G45700	174.923	0.511608	0.429345	1.1916	0.233418
AT3G12580	564.187	0.511578	0.220405	2.32108	0.0202828
AT1G30110	5.51931	0.511429	0.681495	0.750451	0.452983
AT3G24240	719.74	0.51118	0.321039	1.59227	0.111324
AT1G77145	67.115	0.511036	0.264828	1.92969	0.0536453
AT2G41660	683.466	0.510923	0.290044	1.76154	0.0781478
AT1G16130	503.176	0.510748	0.290307	1.75934	0.07852
AT1G79230	10.3306	0.51056	0.458061	1.11461	0.265017
AT5G66870	229.06	0.509832	0.295202	1.72706	0.0841562
AT3G28560	4.48585	0.509765	0.835658	0.610017	0.541851
AT3G49845	136.314	0.509694	0.39499	1.2904	0.196913
AT1G36940	2.99337	0.509335	1.19903	0.42479	0.67099
AT5G28020	9.93043	0.508785	0.770422	0.660398	0.508999
AT3G09250	1.39763	0.508631	1.28886	0.394637	0.693111
AT1G65850	44.0462	0.508597	0.498507	1.02024	0.307615
AT5G57420	9.44992	0.508565	0.520038	0.977939	0.328105
AT4G13580	517.066	0.508331	0.384631	1.32161	0.186299
AT2G39410	54.3848	0.5081	0.313976	1.61827	0.105603
AT5G51490	56.07	0.507707	0.356425	1.42444	0.154319
AT2G31920	25.013	0.507304	0.367944	1.37876	0.16797
AT4G20860	3346.03	0.50726	0.356877	1.42138	0.155205
AT5G66690	1770.35	0.50707	0.322289	1.57334	0.115639
AT3G19790	0.807648	0.507044	1.89304	0.267846	0.788818
AT2G02470	16.0237	0.506955	0.408178	1.242	0.214238
AT4G10370	72.1745	0.506613	0.387961	1.30584	0.191608
AT1G03850	86.5599	0.505786	0.299852	1.68678	0.091645
AT3G26210	1159.91	0.505603	0.367117	1.37723	0.168442
AT4G30800	131.889	0.505491	0.215597	2.34461	0.0190472
AT4G18195	73.0025	0.504814	0.333297	1.51461	0.129871
AT3G55870	1.38854	0.504753	1.32454	0.381077	0.703146
AT5G57500	51.5993	0.504636	0.247591	2.03818	0.0415316
AT5G15265	53.57	0.504499	0.331666	1.5211	0.128234
AT1G24320	37.9913	0.503296	0.398178	1.264	0.20623
AT1G63720	399.846	0.503267	0.221457	2.27253	0.0230544
AT1G48700	12.3932	0.503012	0.610055	0.824536	0.409635
AT3G60970	12.3215	0.502807	0.971729	0.517436	0.604852
AT2G44010	208.016	0.50278	0.323207	1.5556	0.119804
AT2G24180	2227.99	0.502199	0.296999	1.69091	0.0908531
AT3G02030	108.313	0.50194	0.26644	1.88387	0.0595821
AT4G33590	6.53568	0.501479	0.756134	0.663214	0.507194
AT2G28105	29.6925	0.501386	0.315587	1.58874	0.112119
AT2G43670	43.4583	0.500936	0.279642	1.79135	0.0732375
AT2G41440	35.6794	0.500633	0.334392	1.49714	0.134356
AT2G31830	11.6071	0.500142	0.533376	0.937692	0.348403
AT5G39520	184.736	0.50005	0.444489	1.125	0.260589
AT5G23020	2046.07	0.499108	0.310851	1.60562	0.108358
AT5G47600	12.8959	0.49908	0.453473	1.10057	0.271082
AT4G18880	958.484	0.498416	0.182067	2.73755	0.00618993
AT1G32950	105.669	0.498227	0.420771	1.18408	0.236381
AT5G14110	15.0173	0.498008	0.441062	1.12911	0.258852
AT5G19040	89.8958	0.496791	0.368489	1.34818	0.177599
AT1G52855	41.6128	0.496337	0.412004	1.20469	0.228324
AT5G38344	20.6927	0.496225	0.43523	1.14014	0.254226
AT5G48010	4.12913	0.495848	0.941312	0.526763	0.598358
AT5G52260	34.962	0.495681	0.387774	1.27827	0.201154
AT3G54500	6.27065	0.494816	0.678672	0.729095	0.465944
AT2G15780	49.4608	0.494092	0.737237	0.670195	0.502734
AT1G56610	3.11964	0.493675	0.839669	0.58794	0.556573
AT4G16380	0.537917	0.492556	2.49955	0.197058	0.843782
AT5G44900	43.4232	0.492206	0.348481	1.41243	0.157823
AT4G16370	4494.75	0.491873	0.244098	2.01506	0.0438981
AT5G02290	15.6128	0.490741	0.418365	1.173	0.240797
AT3G62940	9.08759	0.489545	0.584656	0.83732	0.402413
AT3G26610	71.3663	0.489266	0.373496	1.30996	0.190209
AT5G25190	999.454	0.489158	0.18118	2.69984	0.00693727
AT3G55230	1073.12	0.489146	0.373628	1.30918	0.190474
AT1G20065	5.1332	0.488325	0.722155	0.676206	0.49891
AT1G52770	103.975	0.488183	0.331416	1.47302	0.140745
AT5G17920	15.9968	0.487779	0.407532	1.19691	0.231342
AT4G17410	9.71971	0.487647	0.550955	0.885095	0.376105
AT1G77080	30.8643	0.487369	0.301751	1.61514	0.10628
AT1G51380	84.4922	0.486656	0.225415	2.15894	0.0308549
AT1G02230	50.269	0.486242	0.49128	0.989746	0.322298
AT2G32660	303.66	0.48598	0.301419	1.61231	0.106895
AT4G26460	1.80548	0.485941	1.77444	0.273856	0.784195
AT3G46620	910.079	0.485922	0.194838	2.49398	0.0126319
AT3G01800	172.293	0.485338	0.182736	2.65595	0.00790851
AT5G48540	627.547	0.485329	0.348305	1.3934	0.163498
AT4G16700	54.0635	0.485209	0.235246	2.06256	0.0391546
AT3G09400	43.8505	0.485191	0.610575	0.794645	0.42682
AT5G17350	74.2756	0.484806	0.339727	1.42704	0.153567
AT4G25630	1153.78	0.484554	0.270227	1.79314	0.072951
AT2G29430	8.98474	0.484303	0.728776	0.664543	0.506343
AT2G40113	192.517	0.483962	0.320787	1.50867	0.131383
AT2G14100	195.137	0.483534	0.315768	1.53129	0.125697
AT2G28190	224.104	0.483351	0.202311	2.38914	0.0168878
AT3G10500	950.928	0.482536	0.248209	1.94407	0.0518868
AT3G13810	25.1429	0.482083	0.37242	1.29446	0.195506
AT2G35035	4.19702	0.481787	0.85471	0.563685	0.572969
AT1G67970	622.412	0.481523	0.179674	2.67999	0.00736254
AT3G23510	142.869	0.481193	0.434084	1.10852	0.267635
AT5G24110	83.398	0.480599	0.56826	0.845737	0.3977
AT5G63300	26.9199	0.480165	0.345907	1.38813	0.165096
AT5G27840	13.2898	0.479861	0.516978	0.928205	0.353301
AT4G15740	61.2525	0.479545	0.391544	1.22475	0.220669
AT1G78850	11869.7	0.479374	0.336255	1.42563	0.153977
AT1G24270	13.5524	0.478795	0.612113	0.7822	0.434097
AT4G02200	1.95949	0.478759	1.16049	0.41255	0.679936
AT1G49230	255.516	0.478733	0.172188	2.78029	0.005431
AT5G56010	6753.75	0.478545	0.156834	3.05128	0.00227868
AT1G72270	11.99	0.478444	0.449035	1.06549	0.286653
AT1G28370	287.981	0.478438	0.285476	1.67593	0.093752
AT3G09270	1321.16	0.478191	0.365856	1.30705	0.191196
AT1G06120	44.3657	0.47818	0.629182	0.760003	0.447253
AT1G47280	2.46074	0.477424	1.08277	0.440929	0.659264
AT1G16410	951.86	0.476969	0.218466	2.18327	0.0290161
AT3G28345	1108.98	0.476408	0.294001	1.62043	0.105139
AT5G16980	9.00982	0.475685	0.531087	0.895682	0.370422
AT5G44575	129.189	0.475655	0.527786	0.901227	0.367468
AT1G19960	960.394	0.475147	0.394498	1.20443	0.228422
AT5G41315	59.6334	0.474733	0.339784	1.39716	0.162365
AT5G61820	3138.7	0.474202	0.233904	2.02734	0.0426276
AT2G05430	1.22758	0.474064	1.58616	0.298875	0.765035
AT5G49710	16.7459	0.47378	0.375748	1.2609	0.207345
AT3G58200	31.9734	0.473573	0.273511	1.73146	0.08337
AT1G52343	44.3249	0.473534	0.37832	1.25167	0.210688
AT2G25690	1.06785	0.473111	1.85283	0.255345	0.798457
AT1G61920	2.45166	0.47236	1.09453	0.431563	0.666059
AT1G13650	1.75321	0.472312	1.34842	0.350271	0.726135
AT3G54410	5.65143	0.472267	0.69055	0.6839	0.494038
AT4G26790	11.2865	0.471944	0.579493	0.814409	0.415411
AT4G35080	3.08304	0.471228	1.09899	0.428783	0.668081
AT4G10350	33.9642	0.471194	0.50216	0.938333	0.348073
AT5G59530	328.47	0.471001	0.364526	1.29209	0.196326
AT1G23060	2.94953	0.470817	1.11983	0.420438	0.674166
AT2G02570	9.72863	0.47081	0.554461	0.84913	0.395809
AT5G41860	65.8939	0.470499	0.218668	2.15166	0.0314243
AT1G76410	194.836	0.470086	0.236102	1.99103	0.0464776
AT1G18570	1725.1	0.469803	0.336653	1.39551	0.162861
AT4G16050	1.37201	0.469698	1.16508	0.403146	0.686841
AT2G29390	13.7172	0.469597	0.489345	0.959645	0.337234
AT2G15400	9.28596	0.469134	0.557574	0.841385	0.400132
AT4G00080	216.502	0.468693	0.435106	1.07719	0.281394
AT2G43480	59.2195	0.468538	0.458998	1.02078	0.307357
AT1G65490	408.916	0.468422	0.225458	2.07764	0.0377423
AT5G43620	101.366	0.468249	0.175666	2.66556	0.00768611
AT1G05675	427.477	0.46818	0.588878	0.795037	0.426592
AT5G66320	11.6969	0.468035	0.477256	0.980679	0.326751
AT2G25090	146.925	0.467941	0.257656	1.81614	0.0693482
AT1G13540	44.5697	0.467924	0.496882	0.941721	0.346335
AT1G07940	10.0975	0.467528	0.47372	0.986928	0.323678
AT2G44000	39.9487	0.46742	0.278613	1.67767	0.0934116
AT3G49780	644.088	0.466963	0.290934	1.60505	0.108483
AT1G05620	16.8816	0.466613	0.448905	1.03945	0.298597
AT2G28250	2.2248	0.466609	1.16197	0.401566	0.688003
AT4G10310	117.073	0.466247	0.294099	1.58534	0.112889
AT3G22060	1351.04	0.465897	0.361162	1.29	0.197052
AT3G56720	3.8775	0.46583	0.815625	0.571133	0.567909
AT1G67110	158.728	0.465706	0.457348	1.01827	0.308548
AT2G47530	62.3446	0.464845	0.362832	1.28116	0.200138
AT2G03505	79.1346	0.464296	0.24611	1.88654	0.0592221
AT5G24230	120.769	0.463911	0.361749	1.28241	0.199698
AT4G12510	333.12	0.463906	0.428998	1.08137	0.279533
AT2G46830	17.3139	0.463823	0.370911	1.2505	0.211119
AT5G45970	18.7008	0.463401	0.460896	1.00543	0.314688
AT1G10657	2.84206	0.46336	1.02671	0.451305	0.65177
AT5G24100	166.78	0.463178	0.382204	1.21186	0.225566
AT2G36100	689.348	0.463144	0.340838	1.35884	0.174198
AT2G04040	646.058	0.463142	0.338611	1.36777	0.171384
AT2G28400	385.565	0.462716	0.342019	1.3529	0.176089
AT5G23510	2.21761	0.462507	1.26071	0.366861	0.713723
AT1G29025	261.582	0.462302	0.448574	1.0306	0.302727
AT2G44380	308.156	0.462267	0.371658	1.24379	0.213575
AT1G15440	3.43695	0.462017	1.05134	0.439455	0.660332
AT5G57700	3.33009	0.461608	0.967335	0.477196	0.633222
AT5G06320	5130.86	0.461577	0.260573	1.77139	0.0764952
AT3G54040	1322.3	0.460652	0.387814	1.18782	0.234906
AT5G49330	37.4333	0.460529	0.318336	1.44667	0.147988
AT4G10265	53.0344	0.46042	1.02765	0.448034	0.654129
AT1G62280	56.7644	0.45981	0.292145	1.57391	0.115509
AT3G15760	283.659	0.45963	0.222995	2.06117	0.0392865
AT2G20800	92.1931	0.459051	0.558797	0.821499	0.411362
AT1G51790	627.057	0.458969	0.369577	1.24188	0.214283
AT1G78410	219.214	0.458968	0.493237	0.930523	0.352101
AT3G47220	114.993	0.458858	0.34408	1.33358	0.182342
AT2G44240	7.95233	0.458856	1.07046	0.428653	0.668176
AT5G62340	336.276	0.458187	0.606667	0.755253	0.450097
AT4G33420	793.792	0.457742	0.223263	2.05023	0.0403416
AT5G14180	121.779	0.456819	0.293118	1.55848	0.119119
AT1G66950	41.2213	0.456453	0.415768	1.09785	0.272268
AT4G02890	8.25067	0.456368	0.703085	0.649094	0.516277
AT1G09400	14.7623	0.45578	0.59603	0.764693	0.444454
AT5G52640	500.248	0.455625	0.275833	1.65181	0.0985726
AT3G16720	1000.95	0.45553	0.176686	2.57819	0.00993201
AT5G08240	611.969	0.455075	0.327305	1.39037	0.164417
AT1G77450	352.996	0.455015	0.246444	1.84632	0.0648462
AT5G18730	14.0616	0.454497	0.399337	1.13813	0.255067
AT2G44820	19.599	0.453819	0.376001	1.20696	0.227448
AT1G13480	117.572	0.453382	0.75022	0.604332	0.545623
AT1G10800	25.6561	0.453303	0.314724	1.44032	0.149777
AT3G50850	38.6038	0.453283	0.260031	1.74319	0.0813
AT3G55080	6.21385	0.451863	0.772686	0.584795	0.558686
AT2G22850	2.2271	0.45176	1.05884	0.426654	0.669631
AT5G25930	1205.75	0.451538	0.30784	1.46679	0.142432
AT1G62300	1319.42	0.451029	0.245185	1.83954	0.0658357
AT2G18210	236.752	0.450839	0.322091	1.39972	0.161596
AT4G15610	2337	0.450625	0.295297	1.52601	0.127008
AT3G23470	115.209	0.450565	0.320022	1.40792	0.159155
AT3G14540	84.1322	0.450387	0.427004	1.05476	0.291535
AT2G10920	1.41951	0.45011	1.73213	0.25986	0.794972
AT5G24316	1.05547	0.449788	1.92801	0.233292	0.815535
AT1G35320	245.715	0.449545	0.164258	2.73683	0.00620352
AT5G56050	59.5501	0.449347	0.263166	1.70747	0.0877351
AT2G02010	168.127	0.449175	0.474533	0.946564	0.343861
AT1G66940	3.08789	0.449035	0.938303	0.47856	0.632252
AT5G46160	6.99068	0.448956	0.645126	0.69592	0.486479
AT1G55850	2695.99	0.448611	0.192498	2.33047	0.0197813
AT5G64120	5399.12	0.447981	0.579854	0.772574	0.439774
AT5G09978	67.4759	0.447953	0.403979	1.10885	0.267494
AT5G44630	4.75746	0.447787	0.645112	0.694123	0.487605
AT1G28480	151.032	0.447692	0.636753	0.703086	0.482002
AT2G19670	211.512	0.446973	0.206394	2.16563	0.0303394
AT5G24520	13.6872	0.446263	0.447108	0.998111	0.318226
AT1G18300	348.161	0.446081	0.234363	1.90337	0.0569917
AT1G49450	214.715	0.445983	0.246284	1.81085	0.0701638
AT3G59350	21.5501	0.44594	0.403586	1.10495	0.269183
AT1G77380	308.691	0.445636	0.303448	1.46858	0.141948
AT3G18710	366.298	0.445534	0.147834	3.01375	0.00258038
AT1G73680	76.9222	0.445344	0.343777	1.29544	0.195167
AT1G58190	237.031	0.445319	0.316287	1.40796	0.159144
AT4G32105	0.632722	0.445277	2.03284	0.219042	0.826617
AT1G01010	240.173	0.445238	0.231064	1.9269	0.0539921
AT4G11290	413.206	0.445211	0.390958	1.13877	0.2548
AT4G02810	35.5781	0.445153	0.341222	1.30458	0.192035
AT2G26190	2072.75	0.445046	0.17432	2.55304	0.0106788
AT2G37750	597.96	0.444919	0.307307	1.4478	0.147673
AT3G61340	9.19661	0.444825	0.736918	0.603629	0.54609
AT1G67035	1.95574	0.444628	1.31855	0.337211	0.735958
AT2G45170	9.48519	0.444605	0.602216	0.738281	0.460344
AT2G36780	480.227	0.444578	0.265043	1.67738	0.0934673
AT4G18470	18.6762	0.444443	0.37653	1.18036	0.237855
AT1G18590	1048.9	0.44432	0.198193	2.24185	0.0249708
AT2G28210	30.9893	0.444311	0.398838	1.11401	0.265273
AT3G21540	554.84	0.444003	0.198432	2.23756	0.0252499
AT4G36000	22.6591	0.443624	0.369677	1.20003	0.230127
AT1G27370	32.0312	0.443008	0.284685	1.55613	0.119676
AT1G05610	18.8516	0.442771	0.460486	0.961529	0.336286
AT1G31500	1.45089	0.442624	1.60829	0.275214	0.783152
AT5G11290	31.2498	0.442364	0.421355	1.04986	0.293783
AT1G19610	140.422	0.441982	0.397979	1.11057	0.266755
AT1G66080	111.682	0.441847	0.190808	2.31566	0.0205768
AT3G60540	2.74171	0.441676	1.02854	0.42942	0.667618
AT1G22230	147.702	0.441651	0.226643	1.94867	0.0513352
AT1G54000	3388.25	0.441598	0.358577	1.23153	0.218125
AT1G32920	2197.69	0.441561	0.210462	2.09805	0.0359005
AT5G22540	54.5319	0.441533	0.480153	0.919567	0.357799
AT4G17785	18.5615	0.441528	0.607516	0.726776	0.467363
AT4G33905	20.3663	0.441334	0.476597	0.92601	0.354441
AT1G26440	29.8534	0.441295	0.353704	1.24764	0.212163
AT2G36020	3.94361	0.441127	1.3913	0.317062	0.751196
AT2G14910	0.771885	0.440817	2.62203	0.168121	0.866488
AT3G55840	159.229	0.440631	0.248273	1.77478	0.0759343
AT4G06746	233.706	0.440411	0.33759	1.30457	0.192038
AT1G63820	38.4179	0.440337	0.329381	1.33686	0.181267
AT5G64870	134.575	0.440149	0.289978	1.51787	0.129046
AT4G01925	38.761	0.439961	0.452096	0.973157	0.330475
AT2G28810	3.22339	0.43926	0.886063	0.495744	0.620075
AT2G01730	36.4216	0.438555	0.287685	1.52443	0.127402
AT3G57270	10.727	0.438489	0.905817	0.484081	0.628328
AT2G36120	6626.61	0.438468	0.21004	2.08755	0.0368387
AT3G58150	12.4441	0.438391	0.529079	0.828593	0.407335
AT4G11610	101.865	0.438322	0.393875	1.11285	0.265774
AT4G22820	11.1978	0.437937	0.523696	0.836242	0.403019
AT4G10010	3.04353	0.437534	1.07194	0.408171	0.683148
AT3G30460	7.41906	0.437469	0.686569	0.637182	0.524006
AT4G17500	2466.17	0.43719	0.253999	1.72123	0.0852094
AT4G27980	21.1138	0.436975	0.471366	0.92704	0.353906
AT1G22760	6.62599	0.436814	0.614554	0.710782	0.477219
AT2G22760	20.4516	0.436547	0.589466	0.740581	0.458948
AT4G15975	86.0138	0.43599	0.341352	1.27725	0.201515
AT3G13030	7.20767	0.435796	0.626747	0.695329	0.486849
AT1G13620	13.0639	0.435745	0.557322	0.781856	0.434299
AT2G47130	531.782	0.435426	0.297955	1.46138	0.14391
AT1G72940	960.124	0.435305	0.243785	1.78561	0.0741624
AT2G22630	18.6767	0.434913	0.715972	0.607444	0.543556
AT2G31480	7.69683	0.434877	0.665729	0.653235	0.513605
AT5G53110	266.375	0.434799	0.369807	1.17575	0.239696
AT2G02450	2.20145	0.434789	1.08136	0.402075	0.687629
AT4G10640	43.7672	0.434551	0.294448	1.47582	0.139993
AT1G76240	365.653	0.434151	0.231486	1.87549	0.0607249
AT4G05410	394.358	0.434048	0.210519	2.0618	0.0392266
AT3G57210	11.3149	0.433804	0.426489	1.01715	0.309081
AT1G51915	6.48026	0.43314	0.791746	0.54707	0.584331
AT2G42140	24.0738	0.432977	0.624479	0.693341	0.488095
AT5G02640	70.2359	0.432912	0.290296	1.49128	0.135888
AT1G66280	1928.03	0.432885	0.353875	1.22327	0.221227
AT3G14770	426.375	0.431966	0.230123	1.87711	0.0605028
AT1G70680	3.75118	0.431504	1.07315	0.402092	0.687616
AT3G57630	10.0315	0.43101	0.57618	0.748048	0.454431
AT3G18290	4356.58	0.430649	0.224167	1.92111	0.0547183
AT4G22470	2193.67	0.43025	0.556134	0.773644	0.439141
AT3G14380	8.47254	0.430014	0.667685	0.644037	0.519551
AT5G64810	55.7074	0.429662	0.535371	0.802551	0.422235
AT1G55930	289.726	0.428818	0.123532	3.47133	0.000517896
AT2G25735	728.198	0.428677	0.314354	1.36367	0.17267
AT1G04610	73.6872	0.428422	0.301911	1.41903	0.155889
AT2G36650	68.078	0.42828	0.274963	1.55759	0.119331
AT2G16570	246.769	0.427471	0.290542	1.47129	0.141213
AT4G32560	29.1691	0.427337	0.322766	1.32398	0.185509
AT2G22590	46.3632	0.427328	0.309506	1.38068	0.167378
AT2G47190	122.111	0.427236	0.27271	1.56663	0.117201
AT2G47240	19.1119	0.427163	0.490097	0.871589	0.383433
AT1G58340	265.109	0.426646	0.218946	1.94863	0.0513395
AT2G20650	1.79819	0.426489	1.30628	0.326492	0.744052
AT3G26160	5.94754	0.426479	0.810066	0.526474	0.598559
AT5G52750	459.996	0.426359	0.375355	1.13588	0.256005
AT1G02700	29.8859	0.426076	0.393573	1.08259	0.278992
AT4G27620	2.27122	0.426021	1.01893	0.418106	0.67587
AT3G03240	3.86778	0.425586	1.02976	0.413285	0.679398
AT3G55070	3.57057	0.425575	0.920724	0.462218	0.643925
AT4G32785	30.2907	0.425191	0.438883	0.968804	0.332643
AT5G60760	97.6524	0.425125	0.429605	0.989573	0.322383
AT5G63530	4.63639	0.424754	0.758312	0.560131	0.57539
AT5G23220	273.181	0.4247	0.338686	1.25396	0.209855
AT3G11550	303.505	0.424681	0.369849	1.14825	0.250863
AT4G28170	10.1795	0.424649	0.558787	0.759948	0.447286
AT3G14620	2169.92	0.424482	0.292809	1.44969	0.147146
AT2G36110	12.0285	0.424292	0.701955	0.604443	0.545549
AT4G14690	86.4929	0.424215	0.383887	1.10505	0.269137
AT3G01260	260.88	0.424013	0.400705	1.05817	0.289978
AT5G63790	2465.04	0.424007	0.182755	2.32008	0.0203367
AT4G12500	423.726	0.423869	0.849649	0.498876	0.617867
AT5G07690	272.895	0.423483	0.237005	1.78681	0.0739677
AT1G72720	31.1684	0.423271	0.318253	1.32998	0.183523
AT1G69800	4.07348	0.423248	0.805261	0.525603	0.599164
AT5G59290	3.77604	0.423196	0.990434	0.427283	0.669173
AT1G09800	83.4585	0.423142	0.209549	2.0193	0.0434562
AT3G49530	1127.1	0.422933	0.128206	3.29885	0.000970835
AT5G49770	60.7733	0.422071	0.426571	0.98945	0.322443
AT3G12977	102.806	0.421949	0.330066	1.27838	0.201117
AT1G60940	10.2802	0.421295	0.529249	0.796025	0.426018
AT1G10920	2.31113	0.421181	0.940363	0.447891	0.654232
AT1G68550	4.33055	0.420487	0.729005	0.576795	0.564078
AT5G42010	218.164	0.419697	0.27665	1.51707	0.12925
AT1G72950	47.9453	0.419014	0.259192	1.61661	0.105962
AT4G12330	152.379	0.418928	0.327285	1.28001	0.200542
AT5G12440	10.1028	0.418303	0.502264	0.832836	0.404937
AT1G61180	1.99959	0.418064	1.34677	0.31042	0.756241
AT3G26040	60.7794	0.417504	0.332682	1.25497	0.209491
AT1G26230	23.3975	0.417065	0.369617	1.12837	0.259163
AT5G06000	94.6001	0.416826	0.205419	2.02915	0.0424429
AT4G22640	11.0809	0.416706	0.565009	0.73752	0.460806
AT5G44460	124.386	0.41664	0.348969	1.19392	0.23251
AT2G31250	19.9768	0.416593	0.333347	1.24973	0.2114
AT3G26920	2.14894	0.416378	1.00692	0.413518	0.679227
AT1G28040	1.54729	0.41581	1.49478	0.278176	0.780877
AT1G33030	131.453	0.415451	0.455756	0.911563	0.361999
AT3G02240	69.4507	0.415002	0.762707	0.544117	0.586361
AT4G37340	77.1198	0.41475	0.367299	1.12919	0.258818
AT5G56320	320.236	0.414657	0.301976	1.37314	0.169708
AT4G33120	109.712	0.4145	0.480839	0.862035	0.388668
AT3G13610	1504.45	0.414376	0.531082	0.780249	0.435244
AT2G30340	196.679	0.414296	0.320479	1.29274	0.196102
AT5G24210	3527.97	0.414182	0.251552	1.64651	0.099659
AT2G33710	24.6158	0.413659	0.398651	1.03765	0.299434
AT5G67450	231.858	0.413347	0.262337	1.57564	0.11511
AT4G13790	7.56072	0.412978	1.06481	0.387843	0.698132
AT1G74490	77.543	0.412599	0.29206	1.41272	0.157738
AT4G16230	15.1366	0.411665	0.460234	0.894467	0.371072
AT5G40210	31.9121	0.411331	0.314918	1.30615	0.191501
AT3G47810	12.132	0.411082	0.609891	0.674026	0.500295
AT2G31960	23.8085	0.410939	0.438718	0.93668	0.348923
AT4G23160	60.7453	0.410897	0.409262	1.004	0.315381
AT3G14810	29.7005	0.410552	0.35515	1.156	0.247682
AT3G51300	13.5839	0.410255	0.434715	0.943733	0.345306
AT1G18980	904.237	0.409088	0.322533	1.26836	0.204669
AT5G59450	1004.19	0.408652	0.128569	3.17845	0.00148064
AT2G38080	449.739	0.408261	0.216517	1.88558	0.0593514
AT4G01575	66.7934	0.408217	0.267512	1.52598	0.127016
AT2G31990	146.069	0.408156	0.255612	1.59678	0.110315
AT1G33280	43.7596	0.407879	0.332818	1.22553	0.220374
AT3G18930	12.2787	0.407726	0.45303	0.899998	0.368122
AT3G60940	10.2451	0.407702	0.622789	0.654639	0.5127
AT1G64610	21.7334	0.407614	0.337996	1.20597	0.227828
AT5G09500	5.12588	0.407593	0.706769	0.576698	0.564143
AT1G70985	65.725	0.407438	0.261617	1.55738	0.11938
AT1G27360	5.93724	0.40727	0.783063	0.520099	0.602995
AT4G36850	963.109	0.40702	0.213418	1.90715	0.0565012
AT3G08840	24.897	0.406771	0.336215	1.20985	0.226335
AT5G02050	798.595	0.406584	0.193337	2.10299	0.0354668
AT1G15385	28.9734	0.406392	0.445802	0.911596	0.361981
AT4G25580	10.1994	0.406154	0.763342	0.532073	0.594675
AT1G27695	1.07958	0.405912	1.56654	0.259114	0.795548
AT5G48940	347.628	0.405838	0.344266	1.17885	0.238458
AT5G57400	15.8936	0.405731	0.518761	0.782114	0.434147
AT3G50900	295.308	0.405553	0.279376	1.45164	0.146602
AT1G29890	0.62501	0.405258	2.84094	0.142649	0.886567
AT3G04380	3.04966	0.404791	1.07812	0.375459	0.707319
AT4G15400	136.06	0.404391	0.406186	0.995581	0.319454
AT1G67030	397.748	0.403647	0.25889	1.55914	0.118963
AT5G44420	1065.78	0.403563	0.826161	0.488479	0.62521
AT1G16890	3.73193	0.403379	1.03881	0.388309	0.697787
AT2G33580	494.056	0.403051	0.210628	1.91357	0.0556751
AT2G23140	39.3441	0.403043	0.30054	1.34106	0.1799
AT3G59740	7.66268	0.402944	0.72112	0.558775	0.576315
AT5G45440	76.3588	0.402491	0.249768	1.61146	0.10708
AT4G23290	29.186	0.401799	0.351292	1.14377	0.252717
AT4G34138	2444.97	0.40158	0.12991	3.09122	0.00199335
AT3G44710	15.6348	0.400944	0.508569	0.788376	0.430477
AT2G39430	555.879	0.400878	0.395642	1.01323	0.310949
AT1G36160	72.6613	0.400794	0.267977	1.49563	0.13475
AT1G23720	3453.73	0.400421	0.486624	0.822856	0.41059
AT3G56880	3568.94	0.400418	0.144424	2.77252	0.00556247
AT4G02725	12.8737	0.400367	0.506803	0.789986	0.429536
AT4G23610	47.2423	0.399657	0.390677	1.02299	0.306315
AT5G26670	1.38957	0.399643	1.18812	0.336365	0.736596
AT1G73066	20.6454	0.399579	0.397421	1.00543	0.314689
AT4G01350	265.251	0.399299	0.318119	1.25519	0.209411
AT1G72490	36.7179	0.398928	0.372321	1.07146	0.283961
AT4G22710	138.165	0.398664	0.523799	0.761102	0.446596
AT1G72600	8.8331	0.398548	0.529922	0.752088	0.451998
AT1G49130	2.89121	0.398462	1.00518	0.396408	0.691804
AT2G41240	411.155	0.398393	0.992757	0.401299	0.6882
AT5G43780	2597.05	0.397922	0.160335	2.48181	0.0130716
AT2G30500	4.88225	0.397348	0.781466	0.508465	0.611127
AT5G27440	32.9107	0.397195	0.266015	1.49313	0.135403
AT4G31700	3.63438	0.396873	0.998666	0.397403	0.69107
AT4G33920	1746.94	0.396704	0.154151	2.57347	0.0100685
AT5G45380	503.52	0.395887	0.199127	1.98811	0.0467997
AT3G06450	10.041	0.395678	0.570978	0.692984	0.48832
AT4G39950	4683.55	0.395663	0.311825	1.26886	0.204491
AT2G38160	13.1469	0.395178	0.517052	0.764291	0.444694
AT5G42830	606.301	0.395096	0.556425	0.71006	0.477667
AT3G59140	832.192	0.394982	0.19256	2.05122	0.0402455
AT2G28420	16.6713	0.39498	0.668352	0.590975	0.554537
AT1G08010	81.3031	0.394725	0.175389	2.25056	0.0244131
AT1G07620	223.025	0.394537	0.328108	1.20246	0.229184
AT4G32250	4.41094	0.394532	0.822891	0.479446	0.631622
AT2G32300	408.313	0.394468	0.330348	1.1941	0.23244
AT5G02610	2.91288	0.394278	0.898898	0.438624	0.660934
AT3G51330	555.544	0.394195	0.320358	1.23048	0.218517
AT5G47530	87.0955	0.394073	0.332059	1.18675	0.235325
AT2G29420	779.944	0.393771	0.247672	1.58989	0.111861
AT2G25980	999.529	0.393661	0.368488	1.06831	0.285379
AT2G18120	25.995	0.39353	0.452843	0.869021	0.384835
AT1G16515	13.7553	0.393192	0.471887	0.833234	0.404713
AT3G26170	668.977	0.39296	0.244632	1.60633	0.108202
AT3G44190	909.905	0.392896	0.252268	1.55745	0.119363
AT5G59613	21.0333	0.392302	0.401454	0.977205	0.328468
AT1G65820	15.2791	0.392233	0.466342	0.841084	0.400301
AT5G20230	3984.72	0.39223	0.347889	1.12746	0.25955
AT2G40000	11306.4	0.391591	0.252308	1.55204	0.120653
AT1G11710	96.7369	0.391579	0.214235	1.8278	0.0675794
AT4G01270	49.5237	0.39141	0.268671	1.45684	0.145161
AT5G15980	729.569	0.391143	0.18646	2.09773	0.0359292
AT4G23885	151.358	0.390339	0.220596	1.76948	0.0768143
AT3G23190	76.0986	0.38962	0.324629	1.2002	0.230061
AT1G70880	416.053	0.389611	0.354956	1.09763	0.272365
AT1G35580	8.93848	0.389026	0.650914	0.59766	0.550067
AT1G55020	3156.96	0.389022	0.315467	1.23316	0.217516
AT2G31083	70.1595	0.388441	0.782777	0.496235	0.619729
AT5G43420	297.413	0.388411	0.244092	1.59125	0.111553
AT5G45410	8.11867	0.387969	0.601532	0.644968	0.518948
AT1G70640	8.10102	0.387441	0.692828	0.559216	0.576014
AT4G00955	184.735	0.387316	0.321849	1.20341	0.228818
AT5G12080	0.775165	0.387137	2.19866	0.176078	0.860232
AT5G53990	193.911	0.387113	0.376509	1.02816	0.303873
AT4G02170	22.9727	0.386849	0.480144	0.805693	0.42042
AT1G02530	11.4944	0.386772	0.440542	0.877946	0.379973
AT5G35410	97.3141	0.386174	0.206753	1.8678	0.0617894
AT3G47730	1745.26	0.385238	0.170307	2.26202	0.0236962
AT4G21620	12.2627	0.385206	0.673503	0.571944	0.56736
AT5G12300	171.459	0.385158	0.139687	2.75729	0.00582826
AT1G03230	1914.92	0.385154	0.217718	1.76905	0.0768849
AT1G73500	1321.85	0.385115	0.171843	2.24109	0.0250201
AT4G22530	576.77	0.385073	0.289906	1.32827	0.184089
AT3G22240	320.518	0.384813	0.384631	1.00047	0.317081
AT4G18430	228.338	0.384649	0.383275	1.00359	0.315578
AT1G51690	12.9147	0.384185	0.482131	0.796848	0.425539
AT2G01290	368.19	0.383866	0.125659	3.05482	0.00225193
AT5G24530	1584.42	0.383663	0.324907	1.18084	0.237666
AT2G45210	328.197	0.383642	0.232036	1.65338	0.098254
AT2G33620	13.2064	0.383639	0.434704	0.88253	0.37749
AT1G01720	1575.95	0.383573	0.155587	2.46533	0.0136886
AT2G15760	105.98	0.383529	0.354742	1.08115	0.279631
AT5G64990	15.9831	0.383385	0.508582	0.75383	0.450951
AT4G39675	76.2086	0.383077	0.374126	1.02392	0.305871
AT4G19560	32.8679	0.382844	0.267184	1.43288	0.151891
AT1G02360	626.442	0.382769	0.631673	0.605961	0.54454
AT1G24000	1.63425	0.382431	1.5079	0.253619	0.79979
AT1G35140	2342.67	0.381733	0.29206	1.30704	0.191201
AT3G22560	52.0551	0.381632	0.30845	1.23726	0.215991
AT3G15990	226.594	0.381209	0.265309	1.43685	0.150762
AT1G73550	34.3562	0.380962	0.345212	1.10356	0.269784
AT1G17090	2.58724	0.380861	0.994518	0.38296	0.701749
AT3G54150	365.237	0.380719	0.44829	0.849269	0.395732
AT4G37390	692.024	0.380668	0.381153	0.998727	0.317927
AT2G18290	278.29	0.380433	0.153788	2.47376	0.0133701
AT3G02125	4.05493	0.380323	0.746951	0.509167	0.610636
AT1G76530	64.7444	0.379853	0.337123	1.12675	0.259849
AT5G13220	14.9863	0.379488	0.508738	0.745939	0.455705
AT3G29130	11.7847	0.379362	0.495676	0.765343	0.444067
AT3G59850	43.0695	0.379331	0.366602	1.03472	0.3008
AT3G15300	213.883	0.3791	0.230966	1.64136	0.100722
AT4G25400	134.575	0.378627	0.321644	1.17716	0.239131
AT2G32680	596.982	0.378435	0.600865	0.629817	0.528814
AT3G08500	30.2465	0.378262	0.348827	1.08438	0.278195
AT2G47200	187.219	0.377951	0.284282	1.32949	0.183685
AT1G22590	11.7149	0.377676	0.532635	0.70907	0.478281
AT2G23050	192.055	0.377615	0.302659	1.24766	0.212157
AT1G30400	15.1507	0.377112	0.440786	0.855543	0.392251
AT5G09480	1035.93	0.377104	0.270353	1.39486	0.16306
AT5G42700	50.2376	0.376855	0.247635	1.52182	0.128055
AT5G07780	19.7909	0.376851	0.429008	0.878425	0.379713
AT5G44010	80.5994	0.376776	0.223194	1.68811	0.0913899
AT1G77525	9.41559	0.376152	0.563537	0.667484	0.504463
AT2G30840	274.221	0.376118	0.253478	1.48383	0.137854
AT2G40116	0.806326	0.376002	2.2085	0.170253	0.864812
AT1G06320	5.77298	0.375959	0.748713	0.50214	0.615569
AT3G63110	254.909	0.375837	0.221878	1.69389	0.0902867
AT4G38590	1.20862	0.375504	1.4666	0.256038	0.797921
AT1G67865	2038.91	0.375491	0.236473	1.58788	0.112314
AT2G22290	13.0622	0.375175	0.5999	0.625396	0.531711
AT1G15640	12.6666	0.375137	0.564839	0.664148	0.506596
AT1G03200	11.2847	0.375117	0.542481	0.691485	0.489261
AT4G12320	1273.73	0.375068	0.160628	2.33502	0.0195424
AT4G21340	46.2379	0.37475	0.377064	0.993865	0.320289
AT5G38530	1325.02	0.374668	0.190196	1.9699	0.0488493
AT1G79360	106.329	0.374536	0.276946	1.35238	0.176254
AT1G75560	19.0742	0.374023	0.358981	1.0419	0.297456
AT1G33670	18.9174	0.373943	0.475744	0.786018	0.431857
AT1G32450	3328.99	0.373892	0.258952	1.44387	0.148776
AT5G46430	1.76501	0.373342	1.37344	0.27183	0.785753
AT2G21320	101.143	0.373299	0.268294	1.39138	0.164111
AT4G23690	947.19	0.373069	0.262561	1.42088	0.155351
AT4G15530	13.8978	0.372723	0.530652	0.702387	0.482438
AT3G18600	550.036	0.372721	0.212246	1.75608	0.0790747
AT4G39320	122.359	0.372494	0.221065	1.685	0.091989
AT2G21450	4.96178	0.372346	0.831713	0.447686	0.65438
AT4G12050	283.921	0.372322	0.291026	1.27934	0.200776
AT4G19095	6.44648	0.372301	0.651664	0.571308	0.567791
AT5G65530	258.678	0.372043	0.218186	1.70516	0.0881638
AT1G14060	513.22	0.371692	0.180089	2.06393	0.0390243
AT5G57560	10423.1	0.371665	0.3389	1.09668	0.272781
AT1G53690	3.43588	0.371277	0.810769	0.457932	0.647001
AT5G42680	0.72862	0.371261	2.30396	0.161141	0.871983
AT5G12940	834.209	0.371227	0.226672	1.63773	0.101478
AT5G51180	13.0087	0.371123	0.448523	0.827434	0.407991
AT1G71850	234.228	0.371114	0.197103	1.88284	0.0597225
AT3G07425	15.7425	0.370431	0.52132	0.710563	0.477355
AT5G51460	9.8773	0.3702	0.505876	0.731801	0.46429
AT4G15660	31.8984	0.36979	0.336112	1.1002	0.271246
AT5G45110	1723.82	0.36978	0.164316	2.25041	0.0244228
AT2G29500	166.648	0.369408	0.295235	1.25123	0.210849
AT2G32550	36.4561	0.369382	0.370188	0.997821	0.318366
AT5G13740	672.228	0.369307	0.323734	1.14077	0.253964
AT1G06490	169.973	0.369037	0.196742	1.87574	0.0606912
AT1G20700	48.5919	0.368574	0.274387	1.34327	0.179186
AT2G41730	218.786	0.368224	0.331183	1.11185	0.266204
AT5G66390	866.941	0.368203	0.363986	1.01159	0.311736
AT5G54100	269.94	0.368121	0.210651	1.74754	0.0805437
AT5G27540	14.1085	0.36785	0.457126	0.804701	0.420992
AT1G51800	1362.33	0.367677	0.503585	0.730119	0.465318
AT3G61240	9.3546	0.367591	0.583619	0.629848	0.528794
AT3G50150	20.1726	0.367252	0.473447	0.775698	0.437927
AT3G15353	2.54627	0.367206	1.31381	0.279498	0.779863
AT5G53895	18.7679	0.367081	0.495717	0.740506	0.458993
AT1G02970	71.9973	0.366935	0.191053	1.92059	0.0547835
AT2G03760	1411.05	0.366421	0.190949	1.91895	0.0549912
AT2G19060	42.3856	0.366237	0.507491	0.721661	0.470503
AT4G24110	376.218	0.366059	0.535451	0.683646	0.494199
AT1G28190	632.894	0.366007	0.305169	1.19936	0.230388
AT4G11810	7.88889	0.365956	0.650681	0.562419	0.57383
AT1G01110	34.7888	0.365928	0.287723	1.27181	0.203442
AT5G19520	571.339	0.365643	0.376631	0.970826	0.331635
AT2G37070	40.7669	0.365273	0.359164	1.01701	0.30915
AT5G49740	1512.17	0.365161	0.254928	1.43241	0.152027
AT5G64400	27.6429	0.364597	0.373982	0.974903	0.329609
AT1G18020	1.9464	0.364192	0.987846	0.368673	0.712371
AT1G20696	1.76144	0.363947	1.53214	0.237541	0.812237
AT5G11630	48.773	0.363785	0.309246	1.17636	0.23945
AT5G58860	1365.5	0.363738	0.279686	1.30052	0.193423
AT3G11080	212.172	0.363625	0.311557	1.16712	0.243161
AT1G24540	7.74637	0.363331	0.637246	0.570157	0.568571
AT1G48120	323.614	0.362893	0.156644	2.31667	0.0205217
AT1G72980	3.7469	0.362396	0.700841	0.517088	0.605095
AT2G42500	5.66377	0.362307	0.694504	0.521677	0.601895
AT5G54910	334.967	0.362302	0.158653	2.28361	0.0223942
AT1G64880	1316.77	0.362227	0.142214	2.54706	0.0108635
AT3G23280	13.8936	0.362117	0.456937	0.792487	0.428077
AT5G18710	12.2967	0.362043	0.486326	0.744446	0.456607
AT3G49120	12081.6	0.361778	0.360219	1.00433	0.31522
AT2G20142	215.907	0.361724	0.33476	1.08055	0.279898
AT1G21695	30.1836	0.361596	0.30318	1.19268	0.232995
AT3G45530	55.3163	0.36141	0.445655	0.810965	0.417386
AT3G04530	73.675	0.361275	0.289737	1.24691	0.212432
AT5G19000	14.7206	0.361196	0.420846	0.858262	0.390748
AT5G65670	1.96957	0.360938	1.52197	0.237152	0.812539
AT5G56540	758.168	0.360708	0.316512	1.13964	0.254438
AT1G33750	240.282	0.360397	0.346587	1.03985	0.298412
AT4G34410	18.5838	0.359863	0.434463	0.828293	0.407505
AT5G66540	356.261	0.359671	0.174688	2.05893	0.0395005
AT5G10330	16.4284	0.359615	0.422783	0.850591	0.394997
AT5G47220	1243.43	0.359344	0.247473	1.45205	0.146487
AT1G27770	163.849	0.359251	0.234366	1.53287	0.125309
AT5G24160	1878.87	0.358861	0.232424	1.54399	0.12259
AT1G32940	1212.01	0.358811	0.355513	1.00928	0.312842
AT2G39780	52.208	0.358807	0.462266	0.776192	0.437635
AT3G48100	291.08	0.35866	0.17905	2.00313	0.0451637
AT1G29179	21.7479	0.358627	0.435953	0.822629	0.410719
AT2G36950	1105.66	0.358408	0.153781	2.33064	0.0197724
AT5G42050	5362.06	0.358003	0.17412	2.05607	0.0397759
AT4G12720	6.75945	0.357918	0.624996	0.572672	0.566867
AT3G52160	15.2978	0.357721	0.456444	0.783713	0.433209
AT1G74360	487.188	0.357684	0.334769	1.06845	0.285316
AT2G20560	139.357	0.357614	0.242584	1.47419	0.140432
[truncated: 15,307 more rows]

## Sheet: 2
GeneID	mean	log2.FC.	std_error	wald.stat	p.value
AT2G32960	3504.61	6.44524	0.259527	24.8345	3.79869e-136
AT3G27940	78.699	-2.49624	0.210028	-11.8852	1.41218e-32
AT3G14370	88.2104	-5.11285	0.454858	-11.2405	2.57808e-29
AT1G25211	105.257	4.89338	0.45643	10.721	8.11287e-27
AT4G24000	372.079	4.80862	0.448985	10.71	9.13796e-27
AT3G44300	8396.44	3.56018	0.340397	10.4589	1.33362e-25
AT3G14210	8787.19	1.43701	0.137616	10.4422	1.59119e-25
AT1G15010	193.542	3.09765	0.307604	10.0702	7.48043e-24
AT4G25000	272.058	4.55902	0.453316	10.057	8.55286e-24
AT2G36970	612.96	1.56748	0.162444	9.64934	4.94712e-22
AT1G03940	305.623	1.57294	0.167306	9.40159	5.3743e-21
AT1G06180	370.508	1.55312	0.16511	9.40655	5.12712e-21
AT2G36780	480.227	2.43844	0.259501	9.39664	5.63312e-21
AT5G40720	587.919	1.33046	0.145107	9.16885	4.78087e-20
AT5G59320	510.485	-1.9973	0.218862	-9.12584	7.11845e-20
AT5G24160	1878.87	2.10473	0.231263	9.10104	8.94668e-20
AT5G15960	197.422	-2.24251	0.247282	-9.06866	1.20485e-19
AT2G47190	122.111	2.28437	0.252907	9.03246	1.6785e-19
AT4G12290	2268.79	1.61298	0.178608	9.03083	1.70378e-19
AT5G49690	179.364	2.49822	0.278201	8.97992	2.70976e-19
AT2G25490	3719.42	-0.818376	0.0920411	-8.89142	6.03313e-19
AT3G26840	441.067	1.81541	0.210248	8.63463	5.89186e-18
AT5G52310	1456.65	-1.59616	0.185468	-8.60609	7.55917e-18
AT5G10380	1340.41	2.58296	0.301709	8.56111	1.1179e-17
AT4G04610	6563.09	0.818382	0.0976042	8.38469	5.0858e-17
AT4G13820	89.5898	2.46813	0.296832	8.31491	9.18197e-17
AT1G52820	390.072	-3.23247	0.395587	-8.17134	3.04986e-16
AT3G20100	1241.44	0.951718	0.11648	8.17067	3.06687e-16
AT3G50770	378.322	3.31411	0.408886	8.1052	5.2659e-16
AT3G45140	24867.7	1.98819	0.247134	8.04499	8.62508e-16
AT3G51860	1067.36	2.07784	0.258876	8.02641	1.00367e-15
AT1G33560	1271.49	1.35492	0.171349	7.90736	2.62898e-15
AT4G23160	60.7453	2.96269	0.376577	7.8674	3.62076e-15
AT2G02120	349.918	-1.51767	0.193387	-7.84783	4.23294e-15
AT5G64000	190.104	1.3557	0.173287	7.82342	5.14086e-15
AT3G24982	674.457	2.55011	0.334844	7.61579	2.62074e-14
AT1G71140	460.456	2.42425	0.319165	7.59559	3.06396e-14
AT3G30720	104.229	-3.3609	0.443848	-7.57218	3.67004e-14
AT4G11910	119.658	1.77689	0.235535	7.54404	4.55642e-14
AT1G54410	21677.8	-0.669277	0.0891916	-7.50381	6.19878e-14
AT4G00390	74.8962	2.31214	0.308652	7.49109	6.83022e-14
AT4G12300	758.02	0.856705	0.114748	7.46597	8.26901e-14
AT2G41210	181.812	1.12905	0.151337	7.46048	8.62074e-14
AT3G26170	668.977	1.80626	0.242714	7.44193	9.92259e-14
AT2G15970	873.154	-0.769833	0.105163	-7.3204	2.47241e-13
AT2G32830	172.545	2.18542	0.300911	7.26269	3.79474e-13
AT3G55970	883.964	4.33577	0.600302	7.22265	5.09824e-13
AT5G05480	475.958	0.765695	0.106685	7.17717	7.11678e-13
AT2G42250	541.035	-1.83966	0.257118	-7.15493	8.37149e-13
AT5G59590	60.5791	2.86009	0.401234	7.12823	1.01667e-12
AT5G17460	578.671	-1.30348	0.184311	-7.07217	1.52526e-12
AT3G07520	247.875	1.14569	0.162415	7.05406	1.73769e-12
AT5G39610	1438.79	1.59196	0.225951	7.04562	1.8464e-12
AT5G20940	113.854	2.27503	0.324476	7.0114	2.35948e-12
AT5G17860	842.961	1.79945	0.257499	6.98818	2.78475e-12
AT3G60966	87.2634	3.05037	0.439488	6.94072	3.90095e-12
AT1G31820	437.842	1.46568	0.211449	6.93161	4.16084e-12
AT1G69870	4466.16	1.09775	0.158503	6.92572	4.33776e-12
AT3G11010	713.052	2.23688	0.32391	6.90587	4.98977e-12
AT4G39955	661.762	1.29478	0.187979	6.8879	5.6623e-12
AT3G47420	1629.03	1.75709	0.257189	6.83189	8.38044e-12
AT1G04580	83.1588	5.27268	0.779122	6.76747	1.31057e-11
AT1G66870	19.6635	3.50214	0.521175	6.7197	1.82094e-11
AT1G67810	668.716	2.50187	0.372262	6.72074	1.80804e-11
AT3G03470	1425.98	1.50887	0.225009	6.70585	2.00233e-11
AT3G20500	872.107	0.915258	0.1366	6.70028	2.08014e-11
AT4G06746	233.706	2.21214	0.331739	6.66831	2.58773e-11
AT4G11880	87.6474	-1.56245	0.234405	-6.66559	2.636e-11
AT2G43510	2170.1	2.27284	0.343764	6.61162	3.80145e-11
AT3G14440	145.006	-1.47771	0.2235	-6.61168	3.79974e-11
AT5G38780	125.429	1.1051	0.167052	6.61529	3.70827e-11
AT5G52720	55.8427	3.5732	0.540186	6.61476	3.72167e-11
AT5G13170	129.387	-3.09257	0.469036	-6.59345	4.29711e-11
AT5G09220	4057.93	-1.27865	0.194506	-6.57382	4.90394e-11
AT1G65370	408.395	-1.51886	0.232508	-6.53252	6.4674e-11
AT3G21750	737.671	0.780478	0.119502	6.53112	6.52817e-11
AT2G45570	425.893	3.59663	0.550954	6.528	6.66519e-11
AT1G69610	209.756	1.06546	0.163406	6.52032	7.01568e-11
AT3G49620	203.478	3.14774	0.484379	6.4985	8.11259e-11
AT1G06760	3538.96	-0.663584	0.103312	-6.42313	1.33502e-10
AT3G33528	17.7719	4.24301	0.660479	6.42414	1.32615e-10
AT5G08380	301.279	0.879746	0.13734	6.40561	1.49765e-10
AT2G36080	188.885	1.11563	0.174278	6.40142	1.53943e-10
AT1G13340	667.122	2.00855	0.314436	6.3878	1.68292e-10
AT2G25590	331.427	-0.723479	0.113797	-6.35761	2.04914e-10
AT2G32487	148.935	1.48204	0.233868	6.33705	2.34205e-10
AT2G33060	325.891	0.78643	0.124215	6.33118	2.43295e-10
AT5G14180	121.779	1.80187	0.284979	6.32281	2.56845e-10
AT1G52770	103.975	2.03163	0.322008	6.30927	2.8035e-10
AT1G71880	4077.59	0.703923	0.111701	6.30186	2.94103e-10
AT3G49750	164.274	-1.04005	0.165297	-6.29204	3.13329e-10
AT1G30360	8242.23	-0.799599	0.127349	-6.27881	3.41174e-10
AT1G19670	1719.68	1.85722	0.295927	6.27596	3.47478e-10
AT5G04590	10502.2	0.582169	0.0929682	6.26202	3.80026e-10
AT5G58840	72.6583	3.81166	0.610223	6.24635	4.20162e-10
AT3G14620	2169.92	1.82049	0.292273	6.22873	4.70236e-10
AT3G44880	2178.34	1.00588	0.161982	6.20984	5.30389e-10
AT5G55460	81.2608	1.81268	0.291966	6.20854	5.34787e-10
AT2G43820	4280.04	1.2335	0.199014	6.19805	5.71653e-10
AT2G26010	809.173	4.64809	0.750396	6.19418	5.85896e-10
AT5G47810	400.444	0.835182	0.135015	6.18586	6.17658e-10
AT5G67310	43.9414	3.44027	0.556369	6.18343	6.27237e-10
AT2G39330	1257.95	2.49336	0.404505	6.16397	7.09446e-10
AT1G80130	596.521	1.39646	0.227183	6.14686	7.9034e-10
AT5G55450	835.841	1.47864	0.240616	6.14523	7.98478e-10
AT1G50040	273.59	-1.51297	0.246535	-6.13693	8.4131e-10
AT1G69880	592.291	2.26893	0.369906	6.13379	8.5808e-10
AT4G21990	305.289	0.752839	0.123116	6.11487	9.66361e-10
AT4G30910	764.651	0.817281	0.133792	6.10861	1.005e-09
AT5G02970	432.335	-0.724633	0.118803	-6.09945	1.06432e-09
AT2G41180	478.919	1.26751	0.207934	6.09575	1.08926e-09
AT5G44430	435.997	5.74729	0.942874	6.0955	1.09096e-09
AT3G22640	25.3775	4.06062	0.666371	6.09364	1.10375e-09
AT4G13420	379.691	-3.92637	0.644621	-6.09098	1.12224e-09
AT5G10230	192.45	-1.6657	0.273543	-6.08936	1.1336e-09
AT1G49900	75.4874	1.62611	0.267755	6.07313	1.25441e-09
AT2G44760	742.349	0.538974	0.0888818	6.06394	1.32828e-09
AT5G20150	3173.91	1.8283	0.301776	6.05847	1.37418e-09
AT5G24200	295.625	3.72067	0.615836	6.04166	1.52533e-09
AT5G57550	122.213	2.59931	0.430844	6.03308	1.60862e-09
AT1G52890	684.127	1.86556	0.30931	6.03136	1.62582e-09
AT3G50470	141.591	2.28752	0.379453	6.02847	1.65521e-09
AT1G17020	805.642	1.65771	0.275285	6.02179	1.72502e-09
AT3G22890	18012.1	0.673408	0.111887	6.01866	1.75864e-09
AT2G26660	957.357	0.81705	0.136074	6.00446	1.91975e-09
AT5G52450	847.363	0.632811	0.105759	5.98353	2.18348e-09
AT1G68945	341.341	-1.19752	0.200917	-5.96029	2.51793e-09
AT5G61390	223.614	0.75522	0.126857	5.9533	2.62788e-09
AT5G46180	970.256	1.06783	0.180278	5.92322	3.15702e-09
AT3G57040	577.407	-0.840849	0.142459	-5.9024	3.58244e-09
AT5G54960	4088.97	0.918189	0.155625	5.90001	3.63484e-09
AT5G39520	184.736	2.57089	0.435954	5.89716	3.69819e-09
AT1G68040	29.7695	-3.53431	0.600294	-5.88763	3.91773e-09
AT1G55940	104.84	-1.24378	0.211554	-5.87923	4.12175e-09
AT3G50970	1849.2	-1.3003	0.222153	-5.85316	4.82305e-09
AT3G60420	330.421	2.30567	0.394719	5.8413	5.17962e-09
AT5G18260	937.469	0.646129	0.110761	5.83352	5.4271e-09
AT5G13370	901.971	1.24525	0.213516	5.8321	5.47345e-09
AT3G22740	377.954	1.4249	0.244385	5.83054	5.52478e-09
AT5G22940	564.126	-0.867294	0.148832	-5.82732	5.63254e-09
AT1G69730	639.756	1.26667	0.21761	5.82082	5.85589e-09
AT1G09415	626.211	0.812274	0.13966	5.81609	6.02383e-09
AT3G53730	1469.21	-0.568462	0.0979124	-5.80583	6.40489e-09
AT2G25000	292.441	1.2355	0.212902	5.80315	6.50821e-09
AT4G23230	121.012	2.06885	0.357009	5.79496	6.83381e-09
AT3G23550	998.451	2.18213	0.376798	5.79126	6.98597e-09
AT4G21670	838.415	0.648963	0.112082	5.7901	7.03439e-09
AT4G39795	151.654	-1.38451	0.239259	-5.78665	7.1802e-09
AT2G36770	326.108	1.83933	0.319198	5.76233	8.296e-09
AT3G23790	218.706	0.795202	0.138168	5.75533	8.64739e-09
AT5G53370	2139.86	0.727817	0.12663	5.74758	9.05272e-09
AT3G26600	775.793	0.707845	0.123339	5.73902	9.52266e-09
AT5G24120	551.845	-1.14496	0.199517	-5.73865	9.54332e-09
AT4G32810	245.78	1.6948	0.295525	5.73487	9.75843e-09
AT5G45800	1405.39	0.593409	0.10358	5.72897	1.01045e-08
AT3G04000	305.057	1.65841	0.289868	5.72127	1.0573e-08
AT5G45830	56.7751	-1.78831	0.31263	-5.7202	1.06399e-08
AT5G01850	360.022	0.817224	0.142972	5.71597	1.09082e-08
AT1G07040	806.613	0.868579	0.152314	5.70255	1.18026e-08
AT3G19810	963.108	0.619699	0.108765	5.69758	1.21523e-08
AT5G47860	723.107	0.723103	0.127026	5.69255	1.25155e-08
AT3G05900	3867.38	-0.870701	0.153388	-5.67644	1.37523e-08
AT1G71890	56.4603	1.82967	0.323057	5.6636	1.48226e-08
AT2G32660	303.66	1.68014	0.296866	5.65957	1.51751e-08
AT3G47480	347.019	2.39851	0.424178	5.65448	1.56314e-08
AT3G13100	356.822	1.53015	0.270863	5.64915	1.61242e-08
AT5G49100	593.972	-0.603902	0.107277	-5.62937	1.80865e-08
AT3G17790	1562.79	1.31198	0.233273	5.62423	1.86342e-08
AT3G60970	12.3215	4.54935	0.81724	5.56672	2.59585e-08
AT4G37870	7706.83	0.719221	0.129476	5.55487	2.77823e-08
AT2G17040	710.031	1.91018	0.34444	5.54576	2.92688e-08
AT1G05310	158.28	-1.07004	0.193265	-5.53667	3.08269e-08
AT1G52750	401.533	-0.948337	0.171377	-5.53363	3.13678e-08
AT1G65860	479.603	1.12765	0.203769	5.53397	3.13069e-08
AT4G15260	698.025	0.990695	0.179224	5.52768	3.24489e-08
AT1G06160	487.717	1.16725	0.211938	5.50748	3.63997e-08
AT3G58550	804.866	-1.36457	0.24786	-5.5054	3.68323e-08
AT3G51000	898.808	-0.846518	0.153838	-5.50265	3.74116e-08
AT5G15970	1659.93	-1.62056	0.294503	-5.50269	3.7403e-08
AT2G33850	1762.44	-0.905563	0.164952	-5.48985	4.02278e-08
AT5G61160	668.426	3.157	0.575573	5.48497	4.1354e-08
AT1G55850	2695.99	1.05243	0.19227	5.47368	4.40777e-08
AT5G36220	484.393	1.15466	0.211098	5.4698	4.5054e-08
AT4G08870	1103.27	1.62827	0.297941	5.46508	4.62703e-08
AT2G18950	430.626	0.736807	0.13487	5.46309	4.67924e-08
AT2G24820	3186.6	0.631774	0.115735	5.45881	4.79336e-08
AT1G68570	801.956	0.982542	0.180177	5.4532	4.9471e-08
AT5G47635	67.4918	-1.54704	0.284014	-5.44707	5.12072e-08
AT1G64660	1825.87	1.18404	0.217419	5.44588	5.155e-08
AT1G62810	1125.98	0.620271	0.113928	5.4444	5.19816e-08
AT5G24530	1584.42	1.76027	0.324282	5.42823	5.69172e-08
AT2G30930	2331.79	-0.964126	0.177847	-5.42108	5.92388e-08
AT3G51660	661.561	1.07078	0.197492	5.42192	5.89636e-08
AT5G44400	906.907	-0.857195	0.158131	-5.42078	5.93382e-08
AT5G52810	1104.99	1.63152	0.301051	5.41942	5.97928e-08
AT1G30280	256.677	-1.16684	0.216213	-5.39672	6.78697e-08
AT5G23350	102.436	-0.890139	0.165067	-5.3926	6.94467e-08
AT5G13900	88.2474	-1.43051	0.265524	-5.3875	7.14437e-08
AT1G27565	8.83176	-4.49867	0.83521	-5.38627	7.19342e-08
AT1G07610	3576.59	-1.20388	0.223565	-5.38492	7.24772e-08
AT1G74458	149.044	-1.07402	0.199529	-5.38278	7.33443e-08
AT1G14360	711.175	0.889684	0.165476	5.37652	7.59407e-08
AT3G60470	32.2727	3.4532	0.643207	5.36872	7.92984e-08
AT4G11360	1923.49	0.723268	0.134932	5.36024	8.31093e-08
AT2G26740	2892.34	0.776845	0.145157	5.35177	8.70979e-08
AT1G21520	425.93	1.75139	0.327389	5.34958	8.81595e-08
AT1G78440	35.0221	-2.1251	0.397198	-5.35023	8.78441e-08
AT1G49860	349.499	-1.4623	0.273741	-5.34192	9.19682e-08
AT5G02490	1384.58	1.82496	0.341652	5.34156	9.21493e-08
AT3G59480	98.8054	-1.18045	0.22111	-5.33875	9.35909e-08
AT4G17220	100.093	-1.30273	0.244418	-5.32992	9.8257e-08
AT2G18150	615.817	-1.05995	0.198972	-5.32713	9.97751e-08
AT1G17610	133.478	1.64438	0.30908	5.32023	1.03633e-07
AT1G52000	2454.49	1.65948	0.311924	5.32015	1.03684e-07
AT1G72680	1079.73	1.35086	0.253898	5.32049	1.03488e-07
AT3G01170	716.815	0.640074	0.120492	5.31215	1.08339e-07
AT3G28930	502.45	1.49394	0.281348	5.30994	1.09661e-07
AT5G23850	294.342	0.683515	0.128707	5.31061	1.09258e-07
AT1G78270	1111.24	0.655894	0.123548	5.30883	1.10332e-07
AT1G35710	2319.92	1.95421	0.368198	5.30749	1.11145e-07
AT2G46780	444.477	-0.94811	0.17869	-5.3059	1.12117e-07
AT4G15960	187.267	-1.07512	0.202603	-5.30653	1.11732e-07
AT1G78100	870.841	-0.698003	0.131663	-5.30143	1.14901e-07
AT4G17340	2784.2	-1.40184	0.264823	-5.2935	1.2e-07
AT2G23120	3333.14	-0.56336	0.106657	-5.28199	1.27785e-07
AT5G25190	999.454	0.953478	0.180652	5.27797	1.3062e-07
AT3G01970	665.78	1.62399	0.30817	5.2698	1.36573e-07
AT2G04040	646.058	1.77514	0.337173	5.26477	1.40366e-07
AT3G19340	480.246	-0.484474	0.0920836	-5.26124	1.43084e-07
AT3G49570	1015.91	1.2475	0.23726	5.25795	1.45669e-07
AT3G50480	3380.45	1.91699	0.36485	5.25418	1.48688e-07
AT5G22540	54.5319	2.39859	0.456588	5.2533	1.49398e-07
AT3G15500	1057.14	1.4474	0.275612	5.2516	1.50785e-07
AT1G66390	51.9958	2.4175	0.461077	5.24316	1.57852e-07
AT5G44420	1065.78	4.32187	0.824305	5.24305	1.57944e-07
AT4G09160	1007.3	-0.817365	0.15657	-5.22046	1.78481e-07
AT3G27250	17.6429	-2.8018	0.537744	-5.21029	1.88548e-07
AT2G39030	1607.63	5.18129	0.994647	5.20918	1.89676e-07
AT3G60140	1340.79	2.62496	0.504688	5.20115	1.98062e-07
AT5G14780	7344.23	1.17116	0.225163	5.20139	1.97804e-07
AT3G28100	253.919	0.857666	0.164986	5.19843	2.00977e-07
AT1G17665	183.007	0.738778	0.142149	5.19721	2.02304e-07
AT1G33030	131.453	2.32411	0.447392	5.1948	2.04941e-07
AT3G57510	161.785	7.61615	1.46704	5.1915	2.0861e-07
AT4G31910	1158.19	-1.13466	0.219225	-5.17579	2.26943e-07
AT1G30410	859.672	0.638651	0.123452	5.17329	2.30008e-07
AT4G21680	1319.63	2.57704	0.498471	5.16988	2.34242e-07
AT4G22950	54.0203	-1.31612	0.254605	-5.16925	2.35037e-07
AT2G31425	20.8168	6.63537	1.28552	5.16161	2.44835e-07
AT3G28580	211.924	2.05764	0.398857	5.15884	2.48486e-07
AT1G72510	60.9349	-1.32753	0.25741	-5.15726	2.50593e-07
AT2G46650	1154.59	0.772445	0.149985	5.15015	2.60284e-07
AT2G40340	243.589	1.37998	0.268023	5.14873	2.62251e-07
AT4G14680	1161.8	0.594191	0.115544	5.14256	2.71021e-07
AT2G35340	101.233	-0.988743	0.192329	-5.14088	2.73454e-07
AT4G38460	2734.73	0.575038	0.111922	5.13784	2.77916e-07
AT2G01860	475.211	0.780658	0.152152	5.13079	2.88532e-07
AT3G26230	791.7	1.41815	0.276953	5.12054	3.04655e-07
AT5G04770	348.661	-0.736953	0.143999	-5.11777	3.09169e-07
AT2G41410	6063.71	0.846328	0.165456	5.11512	3.13536e-07
AT3G60160	151.335	1.27586	0.249401	5.1157	3.12574e-07
AT2G41900	3152.98	0.320741	0.0627958	5.10769	3.26117e-07
AT5G65390	1154.24	-0.71931	0.141132	-5.09673	3.45577e-07
AT1G16410	951.86	1.10886	0.217951	5.08767	3.62492e-07
AT4G03960	272.001	0.849225	0.166987	5.08556	3.66535e-07
AT5G57830	236.102	-0.694416	0.136545	-5.08564	3.66397e-07
AT2G33770	6836.52	-0.750581	0.147614	-5.08477	3.68074e-07
AT4G03420	1047.8	0.926169	0.182515	5.07449	3.88542e-07
AT2G38270	1829.62	0.518643	0.102296	5.07	3.97812e-07
AT5G03230	559.866	0.989075	0.195157	5.06811	4.01783e-07
AT1G50480	6354.92	0.488476	0.0964688	5.06356	4.11501e-07
AT3G02040	1186.55	1.57212	0.310686	5.06015	4.18933e-07
AT3G21220	938.984	0.48707	0.0963395	5.05577	4.28655e-07
AT5G10760	1795.42	3.02353	0.598209	5.0543	4.31967e-07
AT3G46820	861.001	0.409552	0.081138	5.0476	4.47396e-07
AT3G50660	287.927	-0.654238	0.129634	-5.04683	4.49211e-07
AT4G27830	781.68	0.884501	0.175685	5.03458	4.78897e-07
AT5G15600	136.705	-1.13826	0.226173	-5.03272	4.83572e-07
AT2G35420	114.155	0.921382	0.183531	5.02032	5.15864e-07
AT2G35750	326.199	0.8116	0.161654	5.02059	5.15121e-07
AT2G38380	2198	-1.11369	0.221931	-5.01817	5.21672e-07
AT4G33040	165.027	0.940452	0.187443	5.01727	5.24117e-07
AT1G13750	427.411	1.04684	0.208722	5.01546	5.29061e-07
AT4G24040	229.624	1.0789	0.215135	5.01502	5.30274e-07
AT5G37690	470.715	-1.28075	0.25542	-5.01427	5.32338e-07
AT3G05880	1025.54	-0.686628	0.137059	-5.00974	5.45042e-07
AT4G04510	30.4566	2.78467	0.555991	5.00848	5.4862e-07
AT1G22330	467.815	-1.27129	0.254099	-5.00312	5.64085e-07
AT5G64490	42.8674	1.4596	0.292048	4.9978	5.7989e-07
AT5G24470	2798.22	0.492321	0.0987104	4.98753	6.11571e-07
AT3G11080	212.172	1.53022	0.307206	4.98111	6.32217e-07
AT2G42870	579.262	-1.26361	0.253899	-4.97681	6.46396e-07
AT2G28120	901.688	0.958843	0.19272	4.97531	6.51432e-07
AT5G52910	280.401	1.00568	0.202152	4.97487	6.52911e-07
AT2G04450	178.109	2.2661	0.455907	4.97052	6.67723e-07
AT4G28390	453.618	1.16175	0.23375	4.97003	6.69422e-07
AT1G20440	11043.6	-0.755499	0.152347	-4.95906	7.0834e-07
AT3G62590	245.508	0.861942	0.173771	4.96022	7.04151e-07
AT5G24210	3527.97	1.24653	0.251351	4.95929	7.0751e-07
AT4G31230	17.5972	2.16983	0.437641	4.95801	7.12191e-07
AT1G32500	1976.34	0.416955	0.0842224	4.95064	7.39703e-07
AT1G64370	6562.21	-0.973859	0.196731	-4.9502	7.4139e-07
AT5G02440	104.931	-0.892366	0.180396	-4.94672	7.54756e-07
AT2G28720	1173.87	-0.797817	0.161373	-4.94394	7.65578e-07
AT2G38340	57.9943	2.45622	0.49749	4.93722	7.92453e-07
AT3G19680	3383.2	-1.5872	0.322228	-4.92571	8.40534e-07
AT3G52430	1350.69	1.43962	0.292291	4.92531	8.42283e-07
AT1G43910	855.048	2.50873	0.509728	4.92171	8.57902e-07
AT3G47540	68.803	1.51187	0.307204	4.92137	8.59386e-07
AT4G36760	1365.71	0.554746	0.112771	4.91924	8.68829e-07
AT5G38530	1325.02	0.931771	0.189614	4.91404	8.92173e-07
AT2G05632	124.78	-0.934752	0.190356	-4.91055	9.08196e-07
AT4G35780	433.454	-0.612908	0.124828	-4.91	9.10753e-07
AT1G26762	22.7097	2.97325	0.606611	4.90141	9.51508e-07
AT1G51460	229.12	0.88579	0.180802	4.89922	9.62175e-07
AT1G72900	1945.84	1.42248	0.290646	4.8942	9.87087e-07
AT5G45380	503.52	0.969296	0.198067	4.89378	9.89199e-07
AT1G28470	162.379	-0.788811	0.161413	-4.88692	1.02426e-06
AT1G19200	137.848	1.30886	0.268243	4.87939	1.06416e-06
AT1G22530	5599.11	-0.719638	0.147602	-4.87553	1.08514e-06
AT3G62220	247.601	-0.615143	0.12624	-4.87282	1.10015e-06
AT5G63560	950.956	-1.26718	0.260955	-4.85595	1.19813e-06
AT1G32350	439.502	3.35627	0.691459	4.85389	1.21061e-06
AT1G69490	594.972	1.26896	0.261433	4.85385	1.21089e-06
AT4G11840	423.081	0.73205	0.15112	4.84416	1.27149e-06
AT4G22920	629.679	0.628471	0.129778	4.84265	1.28122e-06
AT4G15490	1854.57	0.909214	0.18783	4.84062	1.29435e-06
AT4G08300	222.429	-0.993216	0.205667	-4.82925	1.37047e-06
AT1G70985	65.725	-1.38676	0.287667	-4.8207	1.43053e-06
AT5G63450	278.091	-1.04019	0.215809	-4.81995	1.43596e-06
AT1G21270	2025.96	1.2169	0.252832	4.81307	1.48628e-06
AT4G21060	192.324	-0.633994	0.131715	-4.81339	1.48394e-06
AT1G15670	2368.43	1.18303	0.245931	4.8104	1.5063e-06
AT1G73120	91.7789	-1.93592	0.402481	-4.80995	1.50967e-06
AT1G21160	776.002	0.522159	0.108721	4.80276	1.56494e-06
AT2G14620	310.694	2.0221	0.42105	4.80252	1.56684e-06
AT2G34070	690.722	0.905315	0.188565	4.80107	1.57819e-06
AT5G09520	352.193	-1.19866	0.249794	-4.7986	1.59776e-06
AT2G22000	90.5841	-1.02454	0.213577	-4.79708	1.60996e-06
AT4G14550	285.376	-0.925795	0.192982	-4.79731	1.60811e-06
AT2G41640	344.865	-0.789732	0.164903	-4.78906	1.67568e-06
AT2G18480	100.875	-1.2348	0.25816	-4.78307	1.72638e-06
AT1G58602	859.054	0.774145	0.161933	4.78065	1.74733e-06
AT4G13770	5710.08	0.661581	0.138403	4.7801	1.75207e-06
AT1G14160	93.2902	-1.44373	0.30209	-4.77914	1.76044e-06
AT1G23935	42.6697	-1.40138	0.293367	-4.77689	1.78028e-06
AT1G21250	3845.5	2.33343	0.488657	4.77518	1.79545e-06
AT3G26090	402.026	0.482167	0.100975	4.77509	1.79628e-06
AT3G28857	14.4182	2.38691	0.500475	4.76929	1.84879e-06
AT1G10120	458.934	-0.610537	0.128209	-4.76205	1.91633e-06
AT2G28400	385.565	1.61561	0.339291	4.76171	1.91961e-06
AT1G06450	255.794	0.713204	0.149868	4.75887	1.94678e-06
AT1G76590	782.345	0.70631	0.148933	4.74247	2.11131e-06
AT1G28050	830.628	0.448918	0.0947265	4.73909	2.14679e-06
AT5G05890	607.032	-0.61921	0.130719	-4.73695	2.1696e-06
AT3G26760	206.781	-0.765013	0.161915	-4.72479	2.3035e-06
AT1G56650	99.4604	2.28618	0.48406	4.72294	2.3246e-06
AT2G44290	774.997	1.20841	0.255907	4.72205	2.33483e-06
AT1G67870	7711.09	-0.928804	0.196819	-4.71909	2.36907e-06
AT1G79660	495.279	-0.532435	0.112913	-4.71545	2.41172e-06
AT3G26220	1005.41	1.34097	0.284391	4.71522	2.41449e-06
AT5G42750	440.668	0.672915	0.142725	4.71476	2.42002e-06
AT2G03200	413.872	-1.21843	0.25854	-4.71271	2.44439e-06
AT4G13430	4016.46	0.375512	0.0797571	4.7082	2.49915e-06
AT1G64330	746.907	-0.469836	0.0998125	-4.70719	2.51161e-06
AT5G03170	363.798	-0.694832	0.147874	-4.69881	2.61682e-06
AT1G73500	1321.85	0.805442	0.171492	4.69668	2.64421e-06
AT4G38400	359.605	-0.879596	0.187625	-4.68806	2.75813e-06
AT3G46670	451.231	0.985932	0.210371	4.68663	2.77735e-06
AT5G13330	510.088	1.59392	0.34062	4.67947	2.87611e-06
AT4G17660	36.8543	2.7575	0.5908	4.66741	3.05022e-06
AT5G13240	228.785	-0.755647	0.161887	-4.66775	3.04515e-06
AT1G47970	1137.37	-0.408435	0.0875436	-4.6655	3.0787e-06
AT2G41090	3974.06	1.55464	0.333412	4.66281	3.11924e-06
AT2G41190	156.619	-0.815498	0.17519	-4.65494	3.24076e-06
AT3G46660	324.124	1.39514	0.299677	4.65547	3.23241e-06
AT5G23010	5393.76	0.680373	0.146305	4.65037	3.31338e-06
AT4G18210	439.207	0.896507	0.192821	4.64942	3.32875e-06
AT1G24100	2369.48	0.759284	0.163507	4.64373	3.42177e-06
AT4G28050	519.518	-0.482852	0.104153	-4.63599	3.55236e-06
AT5G52640	500.248	1.26865	0.274021	4.62977	3.6608e-06
AT4G08620	124.08	-1.16901	0.252966	-4.6212	3.81529e-06
AT5G52790	103.459	-1.51058	0.326982	-4.61975	3.842e-06
AT5G07010	473.113	1.30125	0.281749	4.61846	3.86602e-06
AT1G22550	675.11	-0.605769	0.13119	-4.61748	3.88425e-06
AT1G54540	140.992	-1.39888	0.303041	-4.61615	3.90922e-06
AT5G14940	323.192	0.728048	0.157709	4.6164	3.90461e-06
AT2G31945	267.725	1.5655	0.339306	4.61382	3.9534e-06
AT4G04500	138.173	3.41808	0.741499	4.60969	4.03272e-06
AT1G03495	328.367	1.00549	0.218152	4.60914	4.04334e-06
AT3G08870	175.776	1.23177	0.267571	4.60355	4.1535e-06
AT2G32680	596.982	2.75332	0.599277	4.59441	4.33979e-06
AT1G66670	2340.91	0.468648	0.10209	4.59056	4.42066e-06
AT4G03030	1686.49	0.669765	0.145898	4.59063	4.41901e-06
AT4G16690	339.024	1.24507	0.271392	4.58773	4.48084e-06
AT4G14430	2021.55	0.694283	0.151811	4.57333	4.80023e-06
AT3G12800	2328.7	0.532717	0.116574	4.56976	4.88277e-06
AT5G33290	1032.03	0.917079	0.200715	4.56907	4.89905e-06
AT1G58270	3168.57	-0.790452	0.173233	-4.56295	5.044e-06
AT4G00905	92.5979	-0.843248	0.184978	-4.55865	5.14841e-06
AT1G03790	46.9905	2.02772	0.445915	4.54733	5.43304e-06
AT2G40435	93.0195	1.71516	0.377308	4.54578	5.47323e-06
AT1G74090	1689.87	0.618095	0.136046	4.54326	5.53909e-06
AT3G06370	177.208	-0.640275	0.140942	-4.54283	5.55036e-06
AT5G58570	95.0098	1.08867	0.239641	4.5429	5.54847e-06
AT3G19615	98.428	3.53157	0.777554	4.54189	5.57513e-06
AT2G38530	3981.25	1.12802	0.248528	4.53881	5.65736e-06
AT1G01720	1575.95	0.703508	0.155274	4.53074	5.87773e-06
AT5G07830	905.883	0.657095	0.145047	4.5302	5.89265e-06
AT2G37360	782.905	-0.736042	0.162494	-4.52966	5.90797e-06
AT1G27980	745.562	0.864586	0.191075	4.52486	6.04359e-06
AT1G29640	143.202	1.6563	0.366224	4.52264	6.10728e-06
AT4G26080	2815.38	0.428735	0.0948453	4.52035	6.17362e-06
AT2G18328	231.987	-1.16149	0.257106	-4.51755	6.25606e-06
AT2G33570	787.588	-0.944945	0.209274	-4.51535	6.32122e-06
AT2G40940	3463.93	0.475754	0.105425	4.51273	6.39998e-06
AT3G19710	930.995	0.918502	0.20356	4.51218	6.41636e-06
AT2G23030	205.883	-0.715568	0.158959	-4.50158	6.74488e-06
AT1G77920	641.192	0.617106	0.137128	4.50023	6.788e-06
AT3G24800	326.182	-0.499032	0.111021	-4.49492	6.95968e-06
AT1G01470	1435.19	-0.517935	0.115243	-4.4943	6.9798e-06
AT5G15830	216.644	-0.878689	0.195544	-4.49357	7.00405e-06
AT5G24010	442.187	-0.574161	0.127784	-4.49322	7.0154e-06
AT2G33050	806.633	0.456016	0.101622	4.48735	7.21142e-06
AT4G30270	7373.04	1.41876	0.316135	4.48782	7.19558e-06
AT5G25350	4361.79	-0.566144	0.126239	-4.4847	7.30168e-06
AT5G41400	270.315	0.601021	0.134071	4.48286	7.36484e-06
AT3G45980	3113.62	-0.45583	0.101842	-4.47588	7.60988e-06
AT5G65790	205.08	-0.960917	0.214731	-4.47498	7.6419e-06
AT3G13520	3430.66	-0.702197	0.157047	-4.47126	7.77584e-06
AT1G14290	930.406	-0.615608	0.137889	-4.46453	8.02444e-06
AT3G47800	4032.18	0.700628	0.156962	4.46369	8.05591e-06
AT4G34630	664.99	0.611162	0.137066	4.4589	8.23831e-06
AT5G54610	231.171	1.86471	0.418212	4.45878	8.24274e-06
AT2G18370	786.439	-1.20258	0.270019	-4.45366	8.44169e-06
AT5G02590	292.904	0.728547	0.163691	4.45074	8.55736e-06
AT2G26400	57.4695	1.93987	0.435958	4.44966	8.60064e-06
AT2G30210	679.147	-1.27827	0.287324	-4.44888	8.63184e-06
AT1G03870	5072.88	-0.80805	0.181692	-4.44735	8.69361e-06
AT5G14130	127.106	-1.28898	0.290072	-4.44366	8.84427e-06
AT3G58850	219.07	-1.10038	0.247665	-4.44302	8.87042e-06
AT2G01150	222.819	-0.698586	0.157573	-4.43342	9.27516e-06
AT1G31180	866.772	0.444111	0.100274	4.42899	9.46745e-06
AT4G30440	5122.57	-0.687203	0.155152	-4.42924	9.45678e-06
AT4G18550	270.696	-0.966123	0.218232	-4.42704	9.55334e-06
AT5G37500	284.032	-0.718949	0.162535	-4.42336	9.71794e-06
AT5G16590	1578.55	-0.437572	0.0989659	-4.42144	9.80459e-06
AT1G10380	293.989	-0.821899	0.18593	-4.42046	9.84903e-06
AT3G20570	466.63	-0.728525	0.164913	-4.41763	9.97895e-06
AT3G21550	565.465	-0.558061	0.126515	-4.41104	1.02877e-05
AT5G38610	191.509	-0.794784	0.18019	-4.41081	1.02985e-05
AT4G29270	1148.96	-1.04396	0.236817	-4.40829	1.04189e-05
AT4G33540	638.767	0.709325	0.161039	4.40467	1.05947e-05
AT3G21780	431.593	1.58008	0.359064	4.40057	1.07969e-05
AT3G56710	897.423	1.53109	0.347899	4.40098	1.07764e-05
AT5G06610	212.287	-0.576449	0.131054	-4.39857	1.08965e-05
AT3G52360	610.892	-0.653955	0.148799	-4.3949	1.10826e-05
AT1G02335	585.111	-0.550324	0.125264	-4.3933	1.11642e-05
AT3G54600	1812.33	0.669845	0.15246	4.39357	1.11506e-05
AT5G43980	76.6062	1.0822	0.246488	4.3905	1.13091e-05
AT3G49560	1361.32	0.446002	0.101606	4.38951	1.13606e-05
AT5G36910	432.662	-1.76698	0.40283	-4.38643	1.15226e-05
AT2G03980	743.681	0.696809	0.158914	4.38481	1.16085e-05
AT1G08430	335.113	-1.21907	0.27808	-4.38389	1.16579e-05
AT1G44800	1832.61	-0.938552	0.214107	-4.38355	1.16758e-05
AT3G10200	95.3081	-1.28338	0.293303	-4.37561	1.21095e-05
AT2G19930	168.74	-0.929039	0.212447	-4.37303	1.22534e-05
AT5G04390	73.0245	1.16812	0.267079	4.37368	1.22172e-05
AT5G23810	94.5905	0.936889	0.214185	4.3742	1.21877e-05
AT5G62580	829.093	-0.477836	0.109271	-4.37295	1.22581e-05
AT5G64410	1094.22	-0.582586	0.133249	-4.37218	1.23014e-05
AT1G01670	25.6694	-1.39792	0.319857	-4.37047	1.23982e-05
AT1G16390	357.516	-1.08294	0.24788	-4.36883	1.24917e-05
AT5G12890	745.377	0.904245	0.207051	4.36726	1.25817e-05
AT5G23530	700.474	-0.694439	0.159009	-4.3673	1.25791e-05
AT5G13100	1077.83	-0.583046	0.133554	-4.36563	1.26758e-05
AT3G11660	1391.01	0.621745	0.142435	4.36512	1.27055e-05
AT3G05990	507.896	-0.722738	0.165897	-4.35654	1.32134e-05
AT1G09510	20.94	5.55136	1.27519	4.35336	1.34066e-05
AT2G29470	315.011	3.30583	0.760204	4.3486	1.37009e-05
AT4G36610	314.967	-1.23688	0.284418	-4.34881	1.36879e-05
AT5G15350	2463.02	-0.500317	0.115053	-4.34858	1.37021e-05
AT5G49890	1716.62	0.5912	0.135915	4.34977	1.3628e-05
AT1G52340	428.628	-0.581439	0.133809	-4.34529	1.39094e-05
AT1G62770	277.872	-0.818596	0.188413	-4.34468	1.39479e-05
AT5G16340	118.72	0.632002	0.145527	4.34286	1.4064e-05
AT5G65230	53.9848	-1.14907	0.264632	-4.34214	1.41099e-05
AT2G03850	20.527	4.27876	0.986018	4.33943	1.4285e-05
AT2G46440	343.23	1.13617	0.261877	4.33856	1.43419e-05
AT5G52280	937.759	-0.53071	0.122386	-4.33635	1.44866e-05
AT2G39870	1758.78	-0.747659	0.172442	-4.3357	1.45296e-05
AT4G26450	1370.03	0.317446	0.0732535	4.33353	1.46737e-05
AT2G29060	198.475	-0.892294	0.20623	-4.32669	1.51365e-05
AT3G05730	2958.66	-1.03135	0.23836	-4.32686	1.51248e-05
AT3G44720	2020.77	0.821577	0.189916	4.326	1.5184e-05
AT5G10770	1697.44	-0.653258	0.150995	-4.32636	1.51594e-05
AT5G41750	209.659	1.30068	0.301051	4.32046	1.55703e-05
AT1G02820	166.521	-1.20308	0.27849	-4.32	1.56029e-05
AT1G48320	748.456	0.745321	0.172547	4.31952	1.5637e-05
AT1G02640	1777.36	-0.752818	0.174441	-4.31561	1.5916e-05
AT2G32140	93.3906	1.62561	0.376779	4.3145	1.59967e-05
AT3G04720	9876.46	1.6447	0.381166	4.31491	1.5967e-05
AT5G12470	2365.44	-0.402466	0.0932997	-4.3137	1.60548e-05
AT2G33580	494.056	0.903649	0.209575	4.31183	1.61911e-05
AT3G10340	862.534	-0.819212	0.190114	-4.30907	1.63946e-05
AT4G08470	1089.81	0.808937	0.187852	4.30626	1.66041e-05
AT3G25770	8779.32	0.777388	0.180688	4.30238	1.68971e-05
AT3G46090	184.561	1.23136	0.286355	4.30014	1.70694e-05
AT3G24520	292.933	-0.586139	0.136336	-4.29923	1.71393e-05
AT3G13730	255.515	-0.559619	0.130184	-4.29866	1.71831e-05
AT2G20480	22.6727	-1.4918	0.347151	-4.29728	1.72903e-05
AT5G50210	998.182	-0.373903	0.0870376	-4.29587	1.74007e-05
AT5G39050	1524.84	1.08027	0.251535	4.29469	1.74935e-05
AT4G08685	685.371	-0.453198	0.10555	-4.29369	1.75729e-05
AT3G21770	1261	-0.787068	0.183508	-4.289	1.79478e-05
AT4G19690	158.176	-2.07447	0.484113	-4.2851	1.82659e-05
AT5G36160	1333.43	0.550798	0.128546	4.28482	1.82884e-05
AT3G55130	1087.6	0.897451	0.209527	4.28321	1.84214e-05
AT1G21440	1786.94	0.558626	0.130437	4.28273	1.84612e-05
AT2G38250	144.758	1.38603	0.323681	4.2821	1.85136e-05
AT5G57910	244.604	0.823294	0.192314	4.28098	1.86071e-05
AT1G29240	212.655	0.718669	0.16817	4.27346	1.92462e-05
AT5G47560	4463.65	0.858428	0.200992	4.27095	1.94641e-05
AT4G04840	378.519	-1.43945	0.337296	-4.26763	1.97562e-05
AT1G32450	3328.99	-1.10639	0.259432	-4.26467	2.00199e-05
AT5G44550	889.745	-1.13294	0.265655	-4.2647	2.0017e-05
AT4G03250	140.766	-0.578964	0.135793	-4.26357	2.0119e-05
AT5G42530	10587.2	1.46149	0.342864	4.26259	2.02071e-05
AT1G27910	473.337	-0.496539	0.116646	-4.2568	2.07378e-05
AT5G51070	5653.53	0.817139	0.191948	4.25709	2.07104e-05
AT3G07720	1184.26	0.827024	0.194376	4.25476	2.09274e-05
AT4G18990	22.4698	2.09899	0.493495	4.25332	2.10622e-05
AT1G49660	1092.46	-0.368753	0.086794	-4.2486	2.15108e-05
AT1G20850	1634.73	-0.444359	0.104653	-4.24603	2.17595e-05
AT5G02620	863.105	0.367497	0.0865526	4.24594	2.17679e-05
AT5G62210	306.264	-1.06279	0.250304	-4.246	2.17618e-05
AT2G25450	21278.7	0.709458	0.167121	4.24517	2.18425e-05
AT1G55240	216.746	-1.26288	0.297643	-4.24295	2.20605e-05
AT2G37170	3029.28	-1.03789	0.244604	-4.24315	2.20406e-05
AT4G23670	22398.8	-0.490121	0.115528	-4.24246	2.21088e-05
AT1G67970	622.412	0.760066	0.179194	4.24159	2.21942e-05
AT4G29905	2885.04	-0.804172	0.189722	-4.2387	2.24822e-05
AT2G02230	353.828	0.645394	0.152408	4.23466	2.28896e-05
AT5G54145	449.776	-0.67054	0.158361	-4.23425	2.29316e-05
AT1G52855	41.6128	1.66736	0.393833	4.23367	2.2991e-05
AT1G07620	223.025	1.37644	0.32517	4.233	2.30592e-05
AT4G37990	1243.59	4.34165	1.02601	4.23161	2.32025e-05
AT1G49450	214.715	-1.07712	0.25491	-4.22552	2.38391e-05
AT5G27600	291.125	0.749952	0.177592	4.2229	2.41178e-05
AT4G14040	4538.66	0.697258	0.165246	4.21951	2.44834e-05
AT2G26020	92.9177	3.74552	0.88796	4.21812	2.46352e-05
AT3G44570	5.57429	5.81251	1.37825	4.21732	2.47224e-05
AT5G57887	31.7221	1.28178	0.303951	4.21707	2.47502e-05
AT3G26618	953.049	-0.303728	0.072038	-4.21622	2.48437e-05
AT1G64900	2048.15	0.564866	0.134031	4.21444	2.50399e-05
AT5G19340	554.565	-0.569173	0.135294	-4.20693	2.58861e-05
AT1G35320	245.715	0.684199	0.162657	4.20638	2.59488e-05
AT2G31790	2096.86	0.475873	0.113191	4.20415	2.62071e-05
AT5G12930	314.96	1.0582	0.25182	4.20221	2.64316e-05
AT3G49670	1319.79	-0.552647	0.131534	-4.20155	2.6509e-05
AT3G03480	94.5112	2.24528	0.534445	4.20114	2.65573e-05
AT3G62040	541.396	-1.16992	0.278992	-4.1934	2.7481e-05
AT1G61400	103.87	0.882025	0.210381	4.19251	2.75889e-05
AT4G16740	33.9842	6.58943	1.57244	4.19058	2.78241e-05
AT3G25190	425.506	-0.867463	0.20708	-4.18903	2.80146e-05
AT5G16220	1126.88	0.408412	0.0974971	4.18897	2.80227e-05
AT1G27670	83.9646	-1.05829	0.252663	-4.18853	2.80762e-05
AT2G23540	929.961	-1.12204	0.267927	-4.18786	2.81596e-05
AT2G18470	88.0018	-1.02742	0.245461	-4.18568	2.84313e-05
AT1G68850	313.859	-1.19065	0.284549	-4.18435	2.85986e-05
AT1G22740	241.444	-0.795447	0.190167	-4.1829	2.87818e-05
AT1G62280	56.7644	-1.36695	0.326793	-4.18293	2.87778e-05
AT3G06490	104.207	1.22978	0.294047	4.18224	2.88645e-05
AT1G19110	976.497	-0.389582	0.0933794	-4.17203	3.01893e-05
AT5G09480	1035.93	-1.13149	0.271877	-4.16176	3.15806e-05
AT1G18100	144.644	-1.12613	0.270839	-4.15793	3.21143e-05
AT5G35750	866.049	-0.661936	0.159203	-4.1578	3.21325e-05
AT4G28590	239.04	0.637197	0.153404	4.15372	3.27117e-05
AT2G14750	1500.2	0.493202	0.118751	4.15323	3.27812e-05
AT1G55930	289.726	0.510582	0.122979	4.15179	3.29879e-05
AT3G05660	147.38	1.09657	0.264356	4.14809	3.35255e-05
AT1G62990	278.988	-0.589359	0.142131	-4.1466	3.37445e-05
AT2G36750	119.623	1.52527	0.368058	4.14411	3.41141e-05
AT4G13395	132.832	1.45561	0.351277	4.14377	3.41649e-05
AT4G29550	26.5742	1.46637	0.354035	4.14187	3.44485e-05
AT1G19610	140.422	1.63024	0.393643	4.14142	3.45167e-05
AT5G09620	2931.64	0.37603	0.0908251	4.14015	3.47073e-05
AT5G62920	190.119	-0.784148	0.189469	-4.13866	3.4934e-05
AT4G22240	4880.33	0.595565	0.144001	4.13585	3.53638e-05
AT1G04680	1689.1	-0.428663	0.103794	-4.12993	3.62875e-05
AT2G39450	818.953	-0.62733	0.151917	-4.12943	3.63669e-05
AT2G39020	1166.48	0.414101	0.10031	4.12821	3.65594e-05
AT5G22530	42.0605	2.49951	0.606155	4.12355	3.73075e-05
AT2G32990	476.202	-0.713031	0.172988	-4.12185	3.75848e-05
AT4G24120	922.171	0.943503	0.228996	4.12017	3.78592e-05
AT1G11925	142.061	3.06723	0.744819	4.11808	3.82036e-05
AT3G09010	201.734	1.43702	0.349121	4.11612	3.85305e-05
AT1G66920	1001.23	1.08841	0.264569	4.11389	3.89042e-05
AT2G37720	16.7634	-2.37928	0.57872	-4.11128	3.93473e-05
AT3G12920	544.298	-0.454339	0.110484	-4.11227	3.9179e-05
AT4G17500	2466.17	1.0434	0.253786	4.11132	3.93406e-05
AT5G04950	1610.33	-0.671368	0.163287	-4.11158	3.92953e-05
AT1G08990	327.148	-1.13405	0.276052	-4.1081	3.98923e-05
AT5G06800	94.5309	-0.880816	0.214404	-4.10821	3.98734e-05
AT2G30860	3594.49	0.632457	0.154018	4.10637	4.01921e-05
AT5G64870	134.575	1.17032	0.28498	4.10667	4.01404e-05
AT2G13960	11.6425	-2.39689	0.58399	-4.10433	4.0548e-05
AT1G01580	158.813	-1.94685	0.474583	-4.10224	4.09169e-05
AT4G37240	209.191	-0.947318	0.230998	-4.10098	4.11411e-05
AT1G73660	1276.62	-0.435521	0.106213	-4.10047	4.12318e-05
AT1G70210	595.949	-0.616702	0.150448	-4.0991	4.14762e-05
AT1G68238	201.606	-0.713362	0.174145	-4.09636	4.19693e-05
AT1G75330	2198.8	0.39511	0.0965468	4.09242	4.26903e-05
AT2G21100	242.684	-1.33938	0.327349	-4.0916	4.28411e-05
AT1G17345	23.4804	-1.37516	0.336268	-4.08949	4.32316e-05
AT1G76960	762.775	1.14657	0.280433	4.08859	4.34011e-05
AT1G18500	1514.39	0.567459	0.138818	4.08781	4.35473e-05
AT4G26540	1489.2	-0.645659	0.157951	-4.08771	4.35651e-05
AT4G23610	47.2423	1.54694	0.378682	4.08506	4.40652e-05
AT2G32210	148.812	1.37602	0.336946	4.0838	4.43043e-05
AT1G14810	1411.13	0.526951	0.129069	4.08272	4.45113e-05
AT5G22390	225.458	-0.938494	0.230092	-4.07877	4.52747e-05
AT2G16660	1449.94	1.03194	0.253282	4.07429	4.61555e-05
AT3G57640	138.774	1.01275	0.248657	4.0729	4.64316e-05
AT5G15850	502.031	0.71365	0.175261	4.07192	4.66272e-05
AT2G24540	168.295	-0.531259	0.130516	-4.07047	4.69192e-05
AT3G16240	12292.8	-0.757797	0.186285	-4.06795	4.74288e-05
AT1G12780	1769.29	0.61891	0.152221	4.06586	4.7856e-05
AT4G01200	50.4696	-0.990478	0.243738	-4.0637	4.83004e-05
AT3G15115	256.034	-0.820762	0.202013	-4.06291	4.84637e-05
AT3G50910	1197.11	0.597162	0.146972	4.06311	4.8423e-05
AT1G74770	444.895	-1.01837	0.250703	-4.06208	4.86378e-05
AT4G31940	108.597	-2.89391	0.712863	-4.05955	4.91665e-05
AT4G02290	1303.09	-1.00978	0.248765	-4.05915	4.92509e-05
AT1G15550	170.789	-1.20693	0.29744	-4.05772	4.95534e-05
AT3G57270	10.727	3.24437	0.799794	4.05651	4.98106e-05
AT4G17270	512.88	0.473689	0.116872	4.05307	5.0549e-05
AT2G17880	743.165	-1.00495	0.248096	-4.05066	5.10742e-05
AT3G20015	782.489	-0.561634	0.138735	-4.04824	5.1605e-05
AT4G22753	383.964	1.07199	0.264878	4.04711	5.18534e-05
AT3G58990	1606.45	0.680584	0.168188	4.04657	5.19737e-05
AT2G31420	25.8695	3.53856	0.874576	4.04603	5.2094e-05
AT2G48130	455.76	-1.18481	0.293118	-4.04207	5.29815e-05
AT1G74460	494.348	-1.16241	0.287689	-4.04052	5.33328e-05
AT2G38240	578.105	3.78267	0.937229	4.03602	5.4366e-05
AT2G02930	135.359	1.90546	0.472183	4.03543	5.45035e-05
AT4G37310	1227.33	0.636281	0.157731	4.03396	5.48436e-05
AT2G35650	616.24	-0.587007	0.145581	-4.03216	5.52672e-05
AT4G02100	639.992	-0.47176	0.117159	-4.02666	5.65743e-05
AT5G12250	6818.08	-0.401448	0.0996942	-4.02679	5.65434e-05
AT3G27960	746.054	-0.621152	0.154291	-4.02584	5.67725e-05
AT3G23920	3144.04	0.467843	0.11625	4.02444	5.71108e-05
AT3G61930	89.6571	1.38618	0.344641	4.0221	5.76826e-05
AT1G10550	118.915	-1.067	0.26552	-4.01852	5.85636e-05
AT1G64640	647.349	-0.509688	0.126876	-4.01722	5.88881e-05
AT2G32450	804.984	-0.550076	0.13693	-4.01721	5.88904e-05
AT5G54148	22.1362	-1.54699	0.385365	-4.01434	5.96111e-05
AT1G48690	68.5659	-0.910277	0.226951	-4.01089	6.04893e-05
AT3G52840	1096.87	-0.654063	0.163239	-4.00678	6.1553e-05
AT1G20120	54.4811	1.23887	0.309389	4.00427	6.22105e-05
AT3G07970	73.1606	-0.923576	0.23066	-4.00406	6.22655e-05
AT1G73880	353.095	0.571512	0.142783	4.00265	6.26365e-05
AT3G58120	1636.68	-0.900953	0.225149	-4.00159	6.29182e-05
AT1G11210	1138.35	0.605456	0.151364	4	6.33426e-05
AT3G13670	1605.59	0.407269	0.101953	3.99468	6.4781e-05
AT4G19430	52.27	1.45358	0.364363	3.98938	6.62471e-05
AT5G51890	1189.69	-0.458866	0.115018	-3.98951	6.62097e-05
AT4G01595	253.55	-0.619633	0.155376	-3.98797	6.66405e-05
AT1G72870	89.9885	-1.27569	0.320092	-3.98539	6.73686e-05
AT1G53110	256.292	0.458382	0.115053	3.9841	6.77369e-05
AT4G13920	423.72	0.676842	0.169952	3.98255	6.81786e-05
AT4G17460	1152.24	-0.889281	0.223284	-3.98274	6.81253e-05
AT1G20350	84.3907	1.40541	0.352975	3.9816	6.84523e-05
AT4G00820	484.035	-0.527906	0.132631	-3.98026	6.88406e-05
AT2G31530	224.087	0.539031	0.13545	3.97957	6.90397e-05
AT3G62270	1058.12	-0.738533	0.185669	-3.97768	6.95911e-05
AT2G17230	3445.03	-1.17146	0.294587	-3.97663	6.99002e-05
AT5G44130	1809.73	-0.753465	0.18954	-3.97523	7.03124e-05
AT5G64050	1232.93	0.385567	0.09699	3.97533	7.02819e-05
AT4G35320	540.287	-0.884954	0.222666	-3.97436	7.05675e-05
AT1G14730	298.67	-0.813369	0.204791	-3.9717	7.13623e-05
AT2G44520	870.21	0.401859	0.101178	3.9718	7.13321e-05
AT4G17070	568.02	0.752176	0.18945	3.97032	7.17753e-05
AT5G17380	4036.52	0.990549	0.24949	3.97029	7.1785e-05
AT1G11130	473.819	-0.608878	0.153466	-3.96752	7.26258e-05
AT5G67490	1362.74	0.668653	0.168526	3.96765	7.25846e-05
AT5G60470	11.9328	2.01328	0.507666	3.96575	7.3164e-05
AT2G02990	356.588	1.04582	0.263743	3.96531	7.33018e-05
AT5G26010	146.81	-0.967009	0.243918	-3.96448	7.35548e-05
AT1G72790	652.137	-0.609356	0.153731	-3.96379	7.37697e-05
AT2G26440	1421.44	1.1699	0.295214	3.96288	7.4052e-05
AT3G11580	41.1495	1.45118	0.366209	3.96272	7.41004e-05
AT5G67600	506.529	0.766112	0.193296	3.96341	7.38882e-05
AT1G75130	592.429	0.348793	0.08805	3.9613	7.45423e-05
AT1G21730	538.38	-0.481604	0.121657	-3.9587	7.53594e-05
AT1G53163	42.3208	-1.23062	0.310908	-3.95814	7.55342e-05
AT3G09660	66.5862	-0.847648	0.214311	-3.95522	7.64638e-05
AT3G14020	289.853	0.574584	0.145326	3.95375	7.69356e-05
AT4G28890	174.55	-1.12015	0.283364	-3.95303	7.71671e-05
AT4G16680	140.092	-0.870113	0.220255	-3.95049	7.79912e-05
AT5G46640	174.01	-0.606501	0.153574	-3.94924	7.83994e-05
AT5G61430	130.084	-0.701337	0.177697	-3.94681	7.92002e-05
AT2G26560	4480.41	1.46506	0.371308	3.94569	7.95718e-05
AT3G06640	14.7409	-1.66886	0.42301	-3.94521	7.97291e-05
AT1G08390	86.2108	-0.781851	0.198336	-3.94206	8.07854e-05
AT1G66880	1792.91	0.948697	0.240636	3.94246	8.06505e-05
AT3G27360	332.025	-0.576651	0.14628	-3.94211	8.07673e-05
AT5G09290	84.0888	1.2589	0.319386	3.94162	8.09326e-05
AT1G56320	96.5364	-1.15514	0.293187	-3.93994	8.1501e-05
AT1G02840	231.031	-0.750132	0.19046	-3.93853	8.19815e-05
AT1G04250	860.194	-0.659918	0.167563	-3.93832	8.20535e-05
AT1G15150	24.3442	1.78355	0.452817	3.93879	8.18952e-05
AT5G23220	273.181	-1.35962	0.345151	-3.93922	8.17482e-05
AT3G56240	7328.11	-0.483293	0.122848	-3.93406	8.35219e-05
AT3G43520	1264.82	0.33307	0.0846909	3.93277	8.39728e-05
AT1G55740	337.799	-0.745006	0.189485	-3.93175	8.43309e-05
AT2G35360	121.094	-0.615224	0.15647	-3.93189	8.4281e-05
AT5G05600	1516.01	1.36119	0.346291	3.93077	8.46749e-05
AT1G09460	431.917	-0.773567	0.196833	-3.93007	8.49221e-05
AT4G10750	822.254	0.422048	0.107398	3.92976	8.50313e-05
AT1G02475	501.759	0.500506	0.127466	3.92658	8.61635e-05
AT1G18773	65.153	-0.880667	0.224402	-3.92451	8.69064e-05
AT4G12980	753.856	-1.15836	0.295235	-3.92351	8.72668e-05
AT2G05070	21925.4	-0.916212	0.233709	-3.92031	8.8436e-05
AT1G66910	593.433	0.712286	0.181757	3.9189	8.89545e-05
AT5G52870	317.777	0.552834	0.141197	3.91535	9.02734e-05
AT4G12060	1059.95	0.354665	0.0906466	3.91261	9.13024e-05
AT2G39270	524.285	0.50446	0.129009	3.91028	9.21896e-05
AT1G61460	98.0136	0.719428	0.184083	3.90818	9.29943e-05
AT2G23170	1057.3	1.30451	0.333826	3.90776	9.31562e-05
AT2G22510	919.958	-1.06353	0.272268	-3.9062	9.37587e-05
AT4G14850	151.007	0.598873	0.153309	3.9063	9.37184e-05
AT1G13670	521.933	-0.67592	0.173154	-3.90359	9.47776e-05
AT2G34770	790.169	-0.73558	0.188482	-3.90266	9.51411e-05
AT1G74200	69.4865	0.80792	0.207054	3.90198	9.54107e-05
AT2G02810	368.47	0.794658	0.20376	3.89997	9.62028e-05
AT1G10960	5911.76	0.465651	0.119489	3.89701	9.73857e-05
AT5G42250	854.206	-0.544147	0.13966	-3.89623	9.77022e-05
AT2G25430	3508.71	-0.271028	0.0695966	-3.89427	9.84965e-05
AT5G22520	57.7922	2.07494	0.532842	3.8941	9.85653e-05
AT3G17510	413.099	-0.589014	0.151291	-3.89324	9.89129e-05
AT1G80600	3369.81	0.284193	0.0730359	3.89115	9.97716e-05
AT2G42430	57.0459	-1.1386	0.292694	-3.89009	0.000100209
AT3G61420	268.557	-0.497789	0.128012	-3.88862	0.000100817
AT5G08540	1290.01	0.431427	0.110956	3.88828	0.000100958
AT1G51170	306.665	-0.530002	0.136361	-3.88677	0.000101589
AT1G34200	498.986	0.391787	0.100828	3.88571	0.000102033
AT2G14580	214.089	1.17094	0.301381	3.88526	0.000102221
AT4G34600	405.618	-1.00471	0.258703	-3.88363	0.000102907
AT3G50270	677.181	0.503193	0.129614	3.88224	0.000103497
AT4G38540	1869.76	0.988096	0.25462	3.88068	0.000104167
AT2G42580	1692.33	-0.520346	0.134133	-3.87934	0.000104741
AT3G13980	372.801	-1.07022	0.27611	-3.87607	0.000106156
AT5G10610	527.576	0.513736	0.132537	3.87617	0.000106115
AT1G51840	267.972	-1.47919	0.381724	-3.87503	0.000106612
AT1G11380	553.757	-0.778684	0.201007	-3.87392	0.000107099
AT5G64110	610.878	0.962743	0.24867	3.87157	0.000108137
AT3G58750	1257.94	0.492055	0.127178	3.86901	0.000109277
AT5G41620	150.946	-0.621858	0.160728	-3.869	0.000109282
AT3G26770	175.314	-0.785855	0.203153	-3.86829	0.000109603
AT3G50400	167.764	-1.15637	0.298925	-3.86843	0.00010954
AT5G62680	2986.52	0.535908	0.138582	3.86709	0.000110141
AT2G30942	59.9256	1.03357	0.267324	3.86637	0.000110469
AT2G11520	702.072	0.501868	0.129817	3.86597	0.000110647
AT1G28260	27.7013	1.58116	0.409041	3.86553	0.00011085
AT4G19410	435.76	0.369307	0.0955454	3.86525	0.000110974
AT2G06255	88.4588	0.94195	0.243741	3.86455	0.000111293
AT5G12900	606.541	-0.523031	0.135333	-3.86477	0.000111192
AT1G23030	2298.37	-0.749514	0.194011	-3.86327	0.000111881
AT2G42360	206.761	1.42047	0.367727	3.86285	0.000112071
AT3G60110	275.982	0.552917	0.143139	3.8628	0.000112096
AT5G62350	5931.61	-0.512259	0.132598	-3.86325	0.000111889
AT2G28500	96.5001	0.891329	0.230776	3.86231	0.000112321
AT1G79270	856.571	-0.512374	0.13273	-3.86026	0.000113264
AT1G07550	26.9963	-1.68663	0.437521	-3.85497	0.000115743
AT3G05650	198.59	1.50295	0.38995	3.8542	0.000116109
AT5G40090	77.8319	-0.936868	0.243215	-3.85202	0.000117148
AT1G71100	857.643	0.6127	0.159332	3.84543	0.000120342
AT5G04340	786.208	1.09874	0.285769	3.84484	0.000120629
AT5G47040	1712.97	-0.6023	0.156657	-3.84471	0.000120694
AT1G14280	1063.8	-1.28381	0.333973	-3.84406	0.000121016
AT3G18773	319.237	-0.621658	0.161707	-3.84436	0.000120868
AT1G48000	56.9416	1.08152	0.281467	3.84245	0.000121811
AT1G18590	1048.9	0.760074	0.197854	3.84159	0.00012224
AT3G53310	110.757	0.854026	0.222409	3.83988	0.000123093
AT3G59140	832.192	0.737155	0.191998	3.83938	0.000123343
AT4G04570	203.036	0.510479	0.132963	3.83925	0.000123411
AT3G61680	240.119	-0.770107	0.200681	-3.83747	0.00012431
AT2G18100	47.9817	-0.93489	0.243642	-3.83715	0.00012447
AT1G18980	904.237	-1.24347	0.324227	-3.83519	0.000125466
AT4G34320	73.4251	-0.906914	0.236563	-3.83371	0.000126225
AT2G36050	294.41	-1.08308	0.282692	-3.83131	0.000127464
AT4G28490	738.653	0.728345	0.190119	3.83099	0.000127629
AT5G40870	378.989	-0.405717	0.106026	-3.82657	0.000129942
AT2G17430	37.6141	-1.13153	0.295767	-3.82576	0.000130367
AT2G43235	415.536	0.503209	0.131538	3.82558	0.000130464
AT4G32040	1058.95	0.475861	0.124379	3.82589	0.000130303
AT4G24140	452.389	-0.927126	0.24245	-3.82399	0.000131311
AT1G74440	127.198	1.014	0.265357	3.82128	0.000132762
AT3G25140	2055.57	-0.199564	0.0522252	-3.82121	0.000132797
AT5G10790	699.252	0.348999	0.091322	3.82164	0.000132569
AT3G06145	156.451	-0.727338	0.190532	-3.81741	0.000134859
AT5G51550	4136.05	-0.93836	0.245872	-3.81647	0.000135377
AT1G32940	1212.01	1.35231	0.354498	3.81473	0.000136333
AT3G23570	870.883	0.648067	0.169879	3.81488	0.000136252
AT1G67265	69.3482	1.53653	0.40316	3.81123	0.000138277
AT1G28370	287.981	1.08055	0.283608	3.81002	0.000138956
AT4G20390	568.158	-1.12449	0.295137	-3.81007	0.000138928
AT1G10585	166.107	2.44836	0.643183	3.80662	0.000140876
AT4G36810	2557.93	0.361959	0.0951129	3.80558	0.000141474
AT4G38080	2710.53	-1.03347	0.271626	-3.80477	0.000141935
AT3G63200	1188.04	-0.551558	0.145008	-3.80364	0.000142588
AT1G01790	2722.68	-0.728165	0.191542	-3.80161	0.000143762
AT1G33170	1113	-0.549565	0.144548	-3.80195	0.000143559
AT3G45230	338.625	-0.467466	0.122933	-3.80261	0.000143179
AT3G52190	466.698	0.580356	0.152668	3.80143	0.000143862
AT4G20140	620.509	-0.883019	0.232208	-3.80272	0.000143119
AT5G16570	162.767	-0.984941	0.25904	-3.80227	0.000143377
AT4G13540	131.369	0.748248	0.19687	3.80072	0.000144277
AT5G11090	1360.48	-0.60082	0.158105	-3.80013	0.000144621
AT4G14300	1465.03	-0.327571	0.086217	-3.79938	0.000145056
AT5G10210	105.571	-1.08811	0.286818	-3.79375	0.000148388
AT5G48920	316.049	-0.632006	0.166614	-3.79324	0.000148694
AT5G03545	3221.17	1.52133	0.401138	3.79254	0.000149116
AT1G69750	233.859	-0.559125	0.147465	-3.79159	0.000149689
AT5G02850	603.789	0.415196	0.109521	3.791	0.000150039
AT5G58010	168.824	-1.06303	0.280495	-3.78982	0.000150754
AT5G13460	506.562	-0.483282	0.127543	-3.78917	0.000151152
AT5G50960	1364.75	0.385954	0.101852	3.78934	0.000151046
AT2G05540	1096.27	1.19425	0.315215	3.78868	0.000151447
AT3G09540	264.37	-0.534528	0.141099	-3.78832	0.000151672
AT4G15680	103.497	1.08518	0.286556	3.78696	0.000152499
AT1G22400	1592.25	1.37132	0.362391	3.78408	0.000154278
AT2G47810	23.5316	-1.42389	0.376264	-3.78428	0.000154153
AT5G13320	989.932	2.41681	0.638618	3.78445	0.000154052
AT5G56980	937.637	-0.662514	0.175124	-3.78312	0.000154874
AT5G58860	1365.5	-1.06238	0.280825	-3.78307	0.000154903
AT4G22285	637.184	0.302856	0.0801046	3.78075	0.000156357
AT1G53070	291.959	-0.515787	0.136451	-3.78001	0.000156823
AT1G68765	50.4763	2.53547	0.670932	3.77903	0.000157442
AT4G32440	173.446	-0.531171	0.140566	-3.7788	0.000157586
AT5G25460	8654.98	-0.563054	0.149071	-3.7771	0.000158668
AT1G73640	120.292	-0.723629	0.191643	-3.77592	0.00015942
AT2G30620	267.885	-0.624803	0.165486	-3.77555	0.000159654
AT4G11160	1163.31	0.437012	0.115777	3.7746	0.000160263
AT1G73810	390.252	1.19246	0.316283	3.77022	0.000163103
AT2G44740	176.898	-0.724938	0.192423	-3.76741	0.00016495
AT3G22160	535.266	1.08212	0.287264	3.76699	0.000165227
AT3G23805	292.316	-0.702182	0.186398	-3.7671	0.000165154
AT4G35690	7.03812	-3.41968	0.907733	-3.76728	0.000165038
AT3G01210	159.394	-0.699736	0.185887	-3.76431	0.000167007
AT5G02090	296.937	-0.890016	0.23658	-3.762	0.000168558
AT5G45470	1724.48	0.420912	0.11188	3.76217	0.000168445
AT3G48340	1515.22	-0.95632	0.254313	-3.7604	0.000169642
AT1G33790	175.49	0.793639	0.211126	3.75907	0.000170546
AT3G11480	16.804	5.35233	1.42377	3.75926	0.000170414
AT5G07270	678.081	-0.317498	0.0844882	-3.7579	0.000171345
AT4G26270	345.432	0.709976	0.188944	3.7576	0.00017155
AT1G09380	68.3835	1.71618	0.456788	3.75706	0.00017192
AT4G24690	10337.4	0.534652	0.142377	3.75518	0.000173218
AT4G34760	450.134	-1.0615	0.282658	-3.75541	0.000173056
AT5G54270	70643.3	-0.828092	0.220559	-3.75452	0.000173673
AT2G25510	86.3055	1.69224	0.451277	3.74989	0.000176909
AT5G33320	2770.95	0.446812	0.119148	3.75004	0.000176804
AT5G52010	610.705	0.450892	0.120247	3.74972	0.000177029
AT2G35770	122.071	-1.1411	0.304747	-3.74443	0.000180804
AT1G11740	75.6721	-1.16169	0.310374	-3.74287	0.000181928
AT2G32550	36.4561	1.31944	0.352548	3.74257	0.000182147
AT5G63700	288.374	-0.496751	0.132768	-3.74151	0.000182917
AT1G04780	2651.66	0.341989	0.0914224	3.74075	0.000183468
AT1G65730	204.128	1.36717	0.365663	3.73888	0.000184841
AT1G17600	247.482	1.04634	0.280016	3.7367	0.00018645
AT3G06070	1236.57	-1.13416	0.303576	-3.73599	0.000186977
AT5G13550	1569.31	0.514811	0.137798	3.73598	0.000186989
AT1G04770	1248.64	0.520421	0.139355	3.73451	0.000188083
AT3G52790	162.599	-1.18175	0.316419	-3.73475	0.000187905
AT3G57260	5353.83	3.32444	0.890176	3.73458	0.000188027
AT5G23190	348.817	-0.982124	0.262931	-3.73529	0.000187502
AT2G26110	882.068	-0.364535	0.0976225	-3.73413	0.000188368
AT1G55960	975.322	-0.630401	0.168973	-3.73079	0.000190883
AT5G17300	270.829	-0.882027	0.236448	-3.73033	0.000191231
AT3G02280	307.513	0.430204	0.115399	3.72796	0.000193039
AT1G02380	109.713	-0.886565	0.237863	-3.72721	0.000193609
AT5G02940	1076.48	0.631631	0.169471	3.72708	0.000193713
AT1G03550	213.534	-0.584725	0.156951	-3.72553	0.000194903
AT3G51810	6.7599	6.2103	1.6671	3.72522	0.000195147
AT4G33090	2970.16	0.330574	0.088746	3.72494	0.000195358
AT5G36940	359.341	-0.408163	0.109632	-3.72304	0.00019684
AT5G15230	513.296	-0.587645	0.157976	-3.71984	0.000199349
AT5G17340	29.3458	2.63603	0.709116	3.71735	0.000201325
AT1G68400	830.028	-0.55567	0.149544	-3.71575	0.000202598
AT5G09530	2595.88	-1.11503	0.300086	-3.71569	0.000202646
AT1G33420	419.577	0.491351	0.132256	3.71515	0.000203084
AT1G78120	387.018	-0.808309	0.21762	-3.71432	0.00020375
AT5G02370	179.555	-0.686844	0.185223	-3.70819	0.000208742
AT5G59170	16.2548	1.97104	0.531865	3.7059	0.000210638
AT3G09922	256.269	2.46201	0.664643	3.70425	0.000212013
AT5G02160	7516.48	-0.848014	0.228956	-3.70383	0.000212371
AT2G12462	289.942	-0.576118	0.155865	-3.69625	0.000218808
AT4G04210	1248.11	0.413526	0.111871	3.69647	0.000218622
AT5G08260	1458.16	0.577728	0.156381	3.69436	0.000220439
AT1G58420	74.8501	1.68591	0.456582	3.69246	0.000222096
AT2G14095	68.33	-1.0743	0.291102	-3.69045	0.000223861
AT2G41990	200.284	-0.759695	0.206037	-3.68718	0.000226751
AT3G62570	237.655	-1.14719	0.311211	-3.6862	0.00022763
AT5G10800	128.951	-0.559407	0.151855	-3.68382	0.00022976
AT3G50240	564.981	-0.732124	0.198913	-3.68062	0.000232669
AT5G24570	434.543	0.695381	0.188964	3.67997	0.000233264
AT4G30400	295.553	-0.438523	0.119196	-3.67901	0.000234144
AT3G11402	103.848	0.996095	0.270821	3.67805	0.000235021
AT5G36180	329.414	-1.07315	0.291804	-3.67763	0.000235415
AT3G08600	498.792	-0.561072	0.152622	-3.67622	0.000236718
AT5G12170	548.122	0.540336	0.14702	3.67524	0.000237622
AT1G62262	78.142	1.11973	0.304874	3.67277	0.000239938
AT3G56620	124.291	-0.754428	0.2054	-3.67297	0.00023975
AT2G20142	215.907	1.21934	0.332024	3.67245	0.000240238
AT1G60860	384.236	-0.661166	0.180064	-3.67184	0.000240812
AT3G49880	507.19	-0.321142	0.0874559	-3.67204	0.000240622
AT1G29520	294.051	-0.66309	0.180634	-3.67091	0.000241687
AT5G62650	618.565	0.457879	0.124737	3.67076	0.000241831
AT3G19100	1139.91	-0.334344	0.0910974	-3.67018	0.000242382
AT3G10010	481.015	0.517181	0.141	3.66795	0.000244508
AT5G13580	700.171	-1.19399	0.325509	-3.66808	0.000244379
AT4G02500	2976.92	-0.207731	0.0566595	-3.6663	0.000246081
AT3G59710	60.0583	-1.00374	0.273798	-3.666	0.000246374
AT2G48030	491.458	-0.451985	0.123326	-3.66497	0.000247366
AT1G18480	833.564	0.459796	0.125471	3.66456	0.000247763
AT1G50420	523.442	0.643537	0.175647	3.6638	0.000248503
AT2G39370	81.2246	-1.09255	0.298354	-3.66193	0.000250321
AT2G01918	103.77	-1.01167	0.27661	-3.65737	0.000254815
AT5G47640	777.361	-0.870193	0.237962	-3.65685	0.000255336
AT2G39180	276.822	-0.738817	0.202144	-3.65491	0.000257274
AT4G00750	810.164	0.635727	0.173985	3.65391	0.000258275
AT4G22380	407.949	0.51711	0.14153	3.65373	0.000258462
AT1G16720	2376.23	-0.675413	0.185018	-3.65053	0.0002617
AT1G55910	441.016	0.728248	0.199568	3.64913	0.000263129
AT1G77510	1474.98	0.749718	0.20563	3.64596	0.0002664
AT3G60070	118.824	-0.626547	0.171837	-3.64617	0.000266177
AT1G70810	857.557	0.784519	0.215198	3.64556	0.000266807
AT4G17215	283.037	-1.11755	0.306713	-3.64363	0.000268815
AT5G44100	1246.78	0.259952	0.071355	3.64307	0.000269401
AT2G47200	187.219	-1.06433	0.292209	-3.64235	0.000270165
AT3G22980	798.444	0.421535	0.115756	3.64158	0.000270969
AT3G59690	504.292	-0.596236	0.163796	-3.64011	0.000272526
AT3G24310	84.6041	-1.11247	0.305666	-3.63949	0.00027318
AT3G28740	536.713	-1.12354	0.308747	-3.63902	0.000273676
AT5G23020	2046.07	1.13003	0.310511	3.63926	0.000273428
AT3G06650	1779.09	-0.234326	0.0644115	-3.63795	0.000274812
AT2G28130	147.465	0.502527	0.138155	3.63741	0.00027539
AT5G15530	625.217	-0.641351	0.176461	-3.63452	0.000278501
AT5G52190	515.55	0.640135	0.17614	3.63425	0.000278791
AT3G07350	1257.19	0.598666	0.164885	3.6308	0.000282545
AT5G52070	136.185	0.716381	0.19741	3.62891	0.00028462
AT1G29290	115.76	1.40439	0.387076	3.62819	0.000285412
AT5G63930	853.29	-0.600679	0.165597	-3.62735	0.000286341
AT3G25710	405.79	-0.711374	0.196214	-3.6255	0.000288406
AT1G19900	137.699	-1.88148	0.519138	-3.62423	0.000289819
AT5G25180	16.61	2.19296	0.605143	3.62387	0.000290226
AT2G42040	426.477	-0.706006	0.194889	-3.62261	0.000291643
AT5G11930	27.7873	1.24647	0.344471	3.6185	0.000296321
AT1G16170	499.647	-0.552966	0.152841	-3.61792	0.000296981
AT1G66100	651.534	-1.48537	0.410968	-3.61432	0.000301141
AT3G46230	28.2811	2.28019	0.630961	3.61383	0.000301708
AT4G18980	36.1031	1.54586	0.427705	3.61432	0.000301139
AT5G13870	165.76	-0.712964	0.197278	-3.614	0.000301512
AT3G21690	2498.25	0.564432	0.156209	3.6133	0.000302323
AT2G46535	271.249	-0.604647	0.16763	-3.60704	0.000309713
AT3G13810	25.1429	1.27953	0.35477	3.60665	0.00031018
AT3G23560	694.038	0.731708	0.202953	3.60531	0.000311776
AT2G31440	284.96	-0.425961	0.118209	-3.60345	0.000314026
AT5G20230	3984.72	1.25221	0.347738	3.60103	0.00031696
AT1G33720	382.893	1.27339	0.353667	3.60052	0.000317577
AT3G11430	381.545	-1.04518	0.290343	-3.59981	0.000318445
AT3G58560	1706.14	0.262993	0.0730931	3.59806	0.000320603
AT4G12830	181.962	-1.22789	0.341484	-3.59576	0.000323443
AT2G16650	413.223	0.519811	0.144627	3.59414	0.000325459
AT2G26695	224.018	-0.967233	0.269102	-3.59431	0.000325258
AT4G01120	308.968	-0.539411	0.150079	-3.59418	0.000325418
AT1G60270	94.5382	-0.650046	0.180923	-3.59295	0.000326956
AT1G74210	709.516	0.493188	0.137415	3.58903	0.000331908
AT5G25260	498.224	2.5409	0.708201	3.58783	0.000333447
AT1G18460	928.174	-0.467714	0.130424	-3.58611	0.000335648
AT3G47790	169.831	-0.953644	0.265887	-3.58666	0.000334941
AT4G13280	220.602	-0.948438	0.264456	-3.58637	0.000335312
AT5G47070	736.186	0.730798	0.203781	3.5862	0.000335535
AT1G35230	436.328	2.23931	0.624726	3.58446	0.000337774
AT1G45207	457.798	-0.490504	0.136834	-3.58465	0.000337531
AT3G53232	47.2012	-1.05155	0.293663	-3.5808	0.000342543
AT1G71180	382.98	0.398404	0.11127	3.58053	0.000342902
AT5G40880	233.491	0.47894	0.133818	3.57903	0.000344876
AT4G30530	6105.78	0.688682	0.192524	3.57711	0.00034741
AT1G54250	152.113	0.530583	0.14847	3.57366	0.000352026
AT2G22360	755.084	0.424224	0.118743	3.57263	0.000353411
AT1G49200	172.645	-0.875291	0.24505	-3.57189	0.00035441
AT1G52540	376.942	-0.36615	0.102525	-3.57133	0.000355167
AT1G71040	2514.91	0.50058	0.14021	3.57022	0.000356678
AT3G14680	687.056	0.901266	0.252451	3.57006	0.000356895
AT4G32350	487.128	-0.709787	0.198863	-3.56923	0.000358028
AT3G08640	1861.22	0.463485	0.129895	3.56815	0.000359505
AT4G28840	60.4204	-1.02744	0.288037	-3.56706	0.000361011
AT2G03510	469.093	0.510895	0.143293	3.56539	0.000363311
AT5G14640	478	-0.457052	0.128196	-3.56526	0.000363501
AT5G58090	1654.89	-0.377219	0.105824	-3.56459	0.000364429
AT4G37760	1475.2	-0.600645	0.168542	-3.56377	0.000365567
AT1G73805	429.441	1.59926	0.448876	3.5628	0.000366924
AT1G14200	399.856	0.533697	0.149898	3.56039	0.000370303
AT5G03490	516.832	0.657842	0.184754	3.56063	0.000369965
AT3G18300	33.743	-1.02518	0.287969	-3.56004	0.0003708
AT2G35840	30.8053	-1.28144	0.360125	-3.55834	0.00037321
AT3G16720	1000.95	0.627886	0.17649	3.55764	0.000374203
AT3G21320	22.4623	2.45479	0.690368	3.55577	0.000376879
AT5G23170	73.3572	-0.704381	0.198195	-3.55398	0.000379452
AT4G34980	2604.12	-0.366452	0.103121	-3.5536	0.00037999
AT3G11020	123.766	0.615987	0.173422	3.55195	0.000382386
AT5G35926	81.0095	0.627066	0.176608	3.55061	0.000384343
AT5G46490	251.372	0.835422	0.235372	3.54937	0.000386151
AT5G59670	122.307	1.66023	0.467759	3.54932	0.000386221
AT3G06210	528.502	-0.394484	0.111209	-3.54724	0.000389293
AT5G47870	719.913	0.360943	0.101789	3.546	0.000391121
AT4G19830	282.637	-0.71797	0.202615	-3.54351	0.000394832
AT3G44110	475.512	0.357483	0.100926	3.54203	0.000397061
AT2G35950	25.5609	1.36655	0.385846	3.5417	0.000397551
AT3G61260	2392.51	-0.692154	0.195451	-3.54131	0.000398142
AT1G18140	259.141	-1.1574	0.326889	-3.54064	0.00039916
AT3G10670	1291.52	0.350364	0.098963	3.54035	0.000399593
AT3G62950	296.416	-1.04532	0.29527	-3.54024	0.000399771
AT2G44900	657.523	-0.296818	0.083997	-3.53368	0.000409821
AT3G60690	445.032	0.686506	0.194269	3.53379	0.000409652
AT4G37120	1918.11	0.356329	0.100847	3.53337	0.000410299
AT2G32270	269.44	-1.16941	0.331232	-3.5305	0.000414782
AT3G16990	223.714	0.625892	0.177335	3.52944	0.000416438
AT1G73680	76.9222	1.19057	0.337438	3.52827	0.000418282
AT1G51060	1481.1	-0.344291	0.0976527	-3.52567	0.000422413
AT2G18260	54.0195	-1.08664	0.308479	-3.52256	0.000427393
AT3G21215	608.776	-0.418562	0.118832	-3.52229	0.000427836
AT5G62630	1204.47	-0.572354	0.162495	-3.52228	0.000427851
AT5G66910	548.498	0.532996	0.151305	3.52266	0.000427232
AT5G10280	232.667	-0.809609	0.229889	-3.52174	0.000428722
AT5G52760	255.825	1.52622	0.433517	3.52055	0.000430646
AT1G66730	465.239	-0.515389	0.146407	-3.52026	0.000431126
AT5G14330	791.508	-1.1756	0.333982	-3.51996	0.000431607
AT5G06870	1638.78	0.907898	0.258334	3.51443	0.000440697
AT3G10815	98.7467	1.14804	0.32672	3.51382	0.000441709
AT3G53010	47.2292	-1.01556	0.28903	-3.51369	0.000441929
AT5G04470	446.184	-0.35819	0.101946	-3.51352	0.000442218
AT5G45890	54.6729	7.78731	2.21681	3.51284	0.000443343
AT3G14700	55.3744	0.922675	0.262781	3.51119	0.000446108
AT5G44520	374.037	-0.583351	0.166136	-3.51128	0.000445962
AT5G25560	923.225	-0.610445	0.173873	-3.51087	0.000446646
AT1G18670	525.163	-0.326022	0.0928858	-3.50993	0.00044823
AT4G23560	9.24899	4.57348	1.30307	3.50977	0.00044849
AT3G46530	1882.02	0.517092	0.147537	3.50483	0.000456894
AT5G19875	155.202	0.562204	0.160451	3.5039	0.000458499
AT2G40900	299.883	-0.899713	0.256808	-3.50344	0.000459283
AT3G13310	1061.28	-0.665585	0.190107	-3.50111	0.000463325
AT4G03610	111.397	-0.907428	0.259253	-3.50016	0.000464972
AT5G20790	98.7607	1.57764	0.450694	3.50046	0.00046445
AT5G57070	734.001	-0.660732	0.188767	-3.50026	0.000464808
AT5G58780	45.144	-1.24193	0.354767	-3.5007	0.000464041
AT2G12190	77.0784	0.785985	0.224596	3.49956	0.000466032
AT1G06830	194.524	-0.896922	0.256318	-3.49925	0.000466571
AT2G44160	3164.82	-0.228316	0.0652584	-3.49865	0.000467621
AT4G23300	679.244	0.557312	0.159427	3.49573	0.000472772
AT4G26060	174.567	0.761168	0.217827	3.49437	0.000475177
AT5G02180	378.702	-0.775505	0.221968	-3.49376	0.000476263
AT1G63420	420.376	-0.549262	0.157255	-3.49281	0.000477962
AT1G30090	805.13	0.380287	0.108901	3.49204	0.000479352
AT5G16490	72.5322	-0.740634	0.212079	-3.49225	0.000478964
AT1G22380	52.0186	1.65164	0.473037	3.49156	0.000480214
AT2G40850	100.883	0.768286	0.220104	3.49056	0.000482004
AT5G21130	13.5794	-1.79333	0.513803	-3.4903	0.000482475
AT5G54170	1852.66	0.613985	0.175903	3.49048	0.000482158
AT1G58037	10.6979	-2.11729	0.607225	-3.48683	0.000488775
AT1G71170	543.003	0.518108	0.148605	3.48648	0.000489424
AT5G64560	96.7662	0.653667	0.1875	3.48623	0.000489888
AT2G37110	2904.25	0.586374	0.1684	3.48203	0.000497628
AT2G23290	757.556	-0.659013	0.189303	-3.48126	0.000499065
AT4G27180	777.128	-0.341884	0.0982085	-3.4812	0.000499168
AT1G44970	200.937	-1.02963	0.29602	-3.47826	0.000504672
AT4G16280	95.9131	-0.781695	0.224777	-3.47765	0.000505823
AT1G15820	58559.7	-0.648185	0.186427	-3.47689	0.000507269
AT5G20620	2309.49	0.385184	0.110776	3.47714	0.000506788
AT5G20970	252.499	-0.595796	0.171351	-3.47704	0.000506977
AT3G21810	205.144	0.438443	0.126113	3.47658	0.000507856
AT1G25560	5006.77	0.709556	0.204125	3.47608	0.000508798
AT1G10610	146.292	-0.641427	0.184556	-3.47552	0.000509864
AT3G62160	133.347	-0.68781	0.197961	-3.47447	0.000511857
AT1G32960	117.902	2.54195	0.731762	3.47373	0.000513268
AT1G80510	633.898	0.472049	0.135929	3.47275	0.000515148
AT1G55080	211.515	0.540108	0.155772	3.46731	0.0005257
AT4G01140	125.223	-1.04386	0.301159	-3.46615	0.000527978
AT5G10980	2266.16	-0.302866	0.0874027	-3.46518	0.000529868
AT1G24430	161.896	-1.08641	0.313589	-3.46445	0.000531316
AT2G32530	276.853	0.885936	0.255762	3.46391	0.000532392
AT4G23500	569.216	-0.489948	0.141446	-3.46386	0.000532481
AT4G17280	598.816	-1.1286	0.326202	-3.45983	0.00054051
AT2G29460	680.338	2.1029	0.60799	3.45878	0.000542633
AT4G02990	1224.5	0.390007	0.112794	3.4577	0.000544806
AT4G26500	882.979	0.374143	0.108222	3.45718	0.000545859
AT1G09040	171.469	-0.49598	0.143513	-3.456	0.000548262
AT2G37380	112.112	-0.864377	0.250152	-3.45541	0.000549453
AT3G56200	1604.97	0.437111	0.12651	3.45516	0.000549975
AT2G42790	1253.5	0.477776	0.138313	3.4543	0.000551716
AT1G51630	1146.06	-0.249395	0.0722384	-3.45239	0.000555651
AT1G80360	1412.45	0.440994	0.127789	3.45095	0.000558612
AT2G47440	2523.66	-0.986047	0.285735	-3.45091	0.00055869
AT5G56990	33.6674	-1.11235	0.322424	-3.44997	0.000560655
AT1G66190	194.427	-0.565297	0.163934	-3.44833	0.000564074
AT1G51140	519.147	-0.518583	0.150407	-3.44786	0.000565038
AT5G51670	331.749	-0.480909	0.139507	-3.4472	0.000566424
AT1G27920	553.593	-0.528766	0.153418	-3.44656	0.000567763
AT3G62470	130.377	-0.624866	0.181348	-3.44568	0.000569629
AT4G31370	9.55044	2.22734	0.646444	3.44553	0.000569938
AT1G61050	174.13	-1.01352	0.294379	-3.4429	0.000575522
AT1G30680	528.079	0.393067	0.114178	3.44257	0.000576223
AT3G62390	273.427	-0.487207	0.141547	-3.44202	0.000577379
AT1G48480	1409.94	-0.325196	0.0945232	-3.44039	0.000580883
AT3G59930	281.17	2.42196	0.704045	3.44006	0.000581578
AT2G34830	124.228	-0.865827	0.251724	-3.43958	0.000582613
AT2G28780	543.746	-1.18464	0.344479	-3.43893	0.000584009
AT5G58760	134.789	-0.527994	0.153555	-3.43847	0.00058502
AT1G65310	601.17	-1.12529	0.327375	-3.43733	0.000587483
AT2G22080	1051.03	-0.505624	0.147101	-3.43726	0.000587638
AT2G24360	3161.81	0.385954	0.112274	3.43761	0.000586875
AT3G27170	403.457	-0.747379	0.217456	-3.43693	0.000588351
AT2G40370	235.388	-1.03824	0.302162	-3.43602	0.000590318
AT5G40390	704.918	-0.660395	0.192201	-3.43597	0.00059044
AT3G29370	178.823	-1.13964	0.331726	-3.43547	0.000591517
AT4G33450	39.3481	-1.17921	0.343378	-3.43413	0.000594455
AT4G33610	802.89	-1.21181	0.352852	-3.43433	0.000594029
AT2G18660	421.108	2.52966	0.736807	3.43327	0.000596339
AT2G29120	530.23	0.899633	0.262062	3.4329	0.000597172
AT5G44980	35.1279	1.16166	0.338386	3.43293	0.000597091
AT1G04080	52.9332	-0.823987	0.240071	-3.43226	0.00059857
AT1G25230	602.297	-0.527581	0.153738	-3.4317	0.000599815
AT5G27670	930.246	-0.432337	0.126023	-3.43062	0.000602205
AT4G36710	297.373	0.463272	0.135061	3.43008	0.000603393
AT1G21400	1431.23	1.01683	0.296554	3.42881	0.000606236
AT1G76250	99.7998	-0.797941	0.232711	-3.42889	0.000606051
AT2G36630	379.239	0.834436	0.243413	3.42807	0.000607879
AT1G77570	46.7945	0.886544	0.258661	3.42744	0.000609298
AT4G14365	693.77	1.21117	0.353516	3.42608	0.000612371
AT2G31740	579.861	0.317504	0.0926861	3.42559	0.000613475
AT3G60961	9.30272	2.76699	0.807865	3.42506	0.000614657
AT4G15440	109.831	1.25049	0.365343	3.42278	0.00061984
AT2G41330	168.4	-0.820686	0.239822	-3.42206	0.000621482
AT5G47530	87.0955	-1.19168	0.348544	-3.41902	0.000628471
AT1G11630	315.614	0.419798	0.122797	3.41863	0.000629377
AT4G38580	809.844	0.43517	0.127309	3.41821	0.000630351
AT1G60470	155.163	-0.887518	0.25975	-3.41682	0.000633577
AT1G78110	509.711	-0.498587	0.145936	-3.41649	0.000634347
AT1G62300	1319.42	0.836446	0.244907	3.41536	0.000636989
AT4G25570	3665.56	-0.330003	0.0966359	-3.41491	0.000638025
AT5G56010	6753.75	0.535259	0.156819	3.41323	0.00064198
AT5G12140	1728.48	-0.374187	0.109666	-3.41205	0.000644754
AT2G40170	14.6131	1.49992	0.439642	3.41169	0.000645608
AT5G02770	2362.98	-0.304183	0.0892509	-3.40818	0.000653976
AT1G01680	77.0134	2.8413	0.833837	3.4075	0.000655604
AT1G02900	663.902	-0.814198	0.238944	-3.40748	0.000655654
AT4G27130	1336.36	0.27188	0.079799	3.40706	0.00065666
AT4G23496	74.0248	-1.1013	0.323367	-3.40573	0.000659871
AT4G18160	387.344	0.310963	0.0913201	3.4052	0.000661151
AT5G51440	152.753	0.969254	0.284681	3.4047	0.000662372
AT4G22390	13.9878	-1.62372	0.477036	-3.40378	0.000664611
AT1G17060	304.819	-0.615069	0.180749	-3.40288	0.000666788
AT2G36100	689.348	-1.1667	0.342889	-3.40256	0.000667583
AT4G39620	694.138	0.386562	0.113612	3.40247	0.000667788
AT2G23200	936.188	0.619803	0.182231	3.4012	0.000670916
AT2G31400	9850.62	0.290488	0.08541	3.4011	0.000671153
AT4G04810	302.531	0.50566	0.148656	3.40155	0.000670052
AT1G68330	124.322	-0.5553	0.163288	-3.40075	0.000672011
AT2G29990	374.78	0.591874	0.174131	3.39901	0.000676297
AT1G32530	1032.3	0.347571	0.102295	3.39773	0.000679473
AT4G25220	224.238	-1.37141	0.403616	-3.3978	0.000679302
AT5G20740	196.253	-0.89627	0.263898	-3.39627	0.000683101
AT1G49390	46.799	-1.01526	0.299078	-3.39461	0.00068726
AT5G50120	72.2716	-0.765792	0.225644	-3.3938	0.000689295
AT5G19870	76.9032	-0.737636	0.217445	-3.3923	0.000693096
AT5G07630	244.104	-0.524361	0.15466	-3.39041	0.000697889
AT2G31880	4724.97	0.958237	0.282818	3.38818	0.000703582
AT4G04955	398.297	-0.669214	0.197606	-3.38661	0.000707613
AT5G01360	51.8467	-0.948058	0.279933	-3.38673	0.0007073
AT2G42900	185.861	-0.773979	0.228575	-3.38611	0.000708917
AT4G18640	433.048	-0.495909	0.146475	-3.38562	0.000710172
AT5G49665	708.749	0.402845	0.118987	3.38561	0.000710203
AT4G34200	7756.08	0.652922	0.192869	3.38531	0.000710966
AT3G48350	389.873	-0.575141	0.169925	-3.38467	0.000712633
AT4G33410	475.401	-0.318048	0.0939701	-3.38457	0.000712905
AT1G64950	1781.58	0.453052	0.133886	3.38385	0.000714768
AT5G54530	97.4653	-0.777642	0.229909	-3.3824	0.000718556
AT3G06860	1700.95	0.408103	0.120683	3.38161	0.000720634
AT4G01370	1263.68	0.358243	0.105927	3.38199	0.000719632
AT4G14380	33.4929	-1.0049	0.297158	-3.3817	0.000720388
AT1G52040	1897	1.63334	0.483245	3.37994	0.000725026
AT1G59700	677.262	0.639443	0.189211	3.37951	0.000726141
AT2G12400	912.005	-0.593601	0.17572	-3.37811	0.000729863
AT5G25240	326.823	-1.06475	0.315178	-3.37824	0.000729518
AT5G07475	212.103	-1.01141	0.299572	-3.37618	0.000734987
AT1G62570	1514.56	-0.698362	0.206914	-3.37513	0.000737815
AT3G13065	63.3267	-1.00148	0.297048	-3.37145	0.000747747
AT4G36020	909.593	0.382585	0.113525	3.37003	0.000751595
AT3G54250	239.678	-0.500163	0.14854	-3.36719	0.000759392
AT1G23750	313.717	-0.567146	0.16848	-3.36626	0.000761953
AT4G31110	177.321	-0.656886	0.195286	-3.36372	0.000769003
AT3G47950	85.7574	-0.64618	0.192247	-3.36119	0.00077607
AT5G16720	345.776	-0.598216	0.178021	-3.36037	0.000778384
AT3G06390	497.7	-1.1861	0.353012	-3.35994	0.000779595
AT3G63210	1550.73	-0.34952	0.104063	-3.35873	0.000783017
AT1G52910	216.53	-0.657364	0.195857	-3.35634	0.000789803
AT2G41170	269.166	-0.372336	0.110931	-3.35645	0.000789508
AT5G14550	546.638	-0.59496	0.177288	-3.35589	0.000791092
AT3G63000	1498.99	0.318557	0.094963	3.35454	0.000794962
AT5G05460	457.175	0.572606	0.170698	3.3545	0.000795073
AT2G46400	376.846	2.04819	0.610639	3.35418	0.000796012
AT1G69523	130.978	-0.957118	0.285386	-3.35376	0.00079721
AT4G33880	106.545	-0.984213	0.293561	-3.35266	0.000800378
AT5G57685	1294	-0.522091	0.155718	-3.35279	0.00080002
AT1G30750	336.869	-1.18905	0.354941	-3.35	0.000808105
AT2G23150	567.656	0.563595	0.168224	3.35026	0.000807348
AT4G25890	1190.42	-0.404582	0.120768	-3.35007	0.000807919
AT3G18035	2810.64	-0.34408	0.102733	-3.34927	0.000810234
AT3G57540	146.126	-0.619435	0.184949	-3.34922	0.000810406
AT5G19260	232.879	-0.704194	0.210237	-3.34952	0.000809504
AT1G04610	73.6872	-1.06694	0.318708	-3.34769	0.000814872
AT2G05100	32562.2	-0.73959	0.220948	-3.34735	0.000815893
AT5G12010	940.047	0.434096	0.129688	3.34724	0.000816214
AT1G06980	61.345	-1.28901	0.385274	-3.34571	0.000820725
AT4G30490	503.42	0.559774	0.167322	3.34549	0.000821361
AT1G03650	92.3555	0.749684	0.224188	3.344	0.000825794
AT3G22620	1252.47	-1.10562	0.330631	-3.34396	0.000825916
AT5G50990	59.9406	-0.775664	0.232077	-3.34226	0.00083098
AT1G02560	4582.16	0.393927	0.117874	3.34194	0.000831964
AT5G03120	113.982	-1.32026	0.395099	-3.34159	0.000833001
AT1G78370	7936.14	0.614369	0.183887	3.34101	0.000834734
AT3G11900	713.264	0.503509	0.150736	3.34035	0.000836736
AT5G22630	1573.68	-0.578203	0.173085	-3.34057	0.000836076
AT3G11410	1581.51	-0.802502	0.240425	-3.33785	0.000844301
AT5G64230	222.922	0.615657	0.184447	3.33786	0.000844268
AT5G28300	1134.57	0.509695	0.152722	3.3374	0.000845672
AT1G75500	608.221	-0.419365	0.125716	-3.33581	0.000850515
AT1G11000	228.444	-0.443146	0.132929	-3.33369	0.000857012
AT2G28740	1029.5	-0.448621	0.134654	-3.33166	0.000863283
AT3G06810	1095.34	0.430744	0.129413	3.32845	0.000873314
AT4G13510	5395.71	0.668723	0.200937	3.32802	0.000874644
AT5G06340	778.515	0.437272	0.131478	3.32582	0.000881578
AT5G38850	645.667	0.536443	0.161301	3.32573	0.000881887
AT3G05490	1384.37	-0.551139	0.165732	-3.32549	0.000882619
AT2G20150	9.8859	2.94044	0.884357	3.32495	0.000884338
AT2G22122	461.198	-0.717214	0.215764	-3.32407	0.00088715
AT5G16960	39.6664	1.98455	0.597057	3.32389	0.000887706
AT3G13110	3174.43	0.407212	0.122523	3.32356	0.000888771
AT2G45470	4727.57	-0.478841	0.144163	-3.32153	0.000895261
AT1G12500	1194.57	-0.424654	0.12789	-3.32047	0.00089866
AT5G05170	9888.04	-0.256736	0.0773199	-3.32044	0.00089877
AT1G79330	93.0234	-0.88822	0.267726	-3.31764	0.000907817
AT4G28240	1590.35	-0.397722	0.119886	-3.31752	0.000908214
AT5G10170	654.106	-0.699674	0.210885	-3.3178	0.0009073
AT5G24280	217.922	0.620435	0.187271	3.31303	0.000922913
AT1G05150	1394.32	-0.27932	0.08432	-3.31262	0.000924254
AT1G44160	135.61	-0.835057	0.252223	-3.31079	0.000930339
AT3G22540	55.6734	-1.08754	0.328813	-3.30748	0.000941387
AT3G25790	143.296	-1.01291	0.306364	-3.30624	0.000945557
AT3G27690	10186.6	-1.08425	0.327943	-3.30621	0.000945661
AT2G19970	181.96	-0.67725	0.204868	-3.30578	0.000947122
AT2G38760	225.634	-0.753719	0.228019	-3.3055	0.00094806
AT4G39830	420.631	1.1462	0.346772	3.30534	0.000948617
AT1G35260	313.515	-0.598909	0.181243	-3.30446	0.000951595
AT4G26610	1220.28	-0.415252	0.125678	-3.30409	0.000952856
AT5G20480	423.346	0.538319	0.162935	3.3039	0.000953503
AT1G61590	381.998	-0.886564	0.268374	-3.30346	0.00095499
AT2G22270	211.615	-0.455423	0.137896	-3.30266	0.000957711
AT2G02950	917.088	-0.722157	0.218697	-3.30209	0.000959665
AT2G19580	179.326	-0.459259	0.139108	-3.30145	0.000961851
AT1G33440	115.897	-0.787628	0.238847	-3.29763	0.000975051
AT5G49570	574.815	0.492211	0.149256	3.29777	0.000974567
AT2G36760	5.89552	3.36868	1.02213	3.29576	0.000981566
AT2G39340	1109.4	-0.445236	0.135101	-3.29557	0.000982215
AT3G50070	630.447	0.522478	0.158548	3.2954	0.000982826
AT4G10150	46.1851	-1.28948	0.391219	-3.29605	0.000980553
AT1G17490	265.759	0.449745	0.136524	3.29426	0.000986827
AT5G62740	908.111	0.396128	0.120327	3.2921	0.000994429
AT2G40620	695.42	-0.365099	0.110965	-3.29023	0.00100106
AT1G77990	548.955	0.398708	0.121192	3.28988	0.00100229
AT3G61210	835.797	-0.662985	0.201531	-3.28974	0.00100279
AT1G49570	518.305	-0.782907	0.238073	-3.28851	0.00100718
AT1G55330	2170.65	-0.725914	0.220918	-3.2859	0.00101658
AT3G02520	1920.44	0.378043	0.115067	3.28541	0.00101835
AT2G47840	1214.66	0.349405	0.106369	3.28484	0.00102041
AT1G15060	532.627	-0.300716	0.0915729	-3.2839	0.00102383
AT1G48325	13.711	-2.37355	0.722761	-3.28401	0.00102341
AT5G24105	60.4583	-0.899115	0.273782	-3.28405	0.00102326
AT2G38120	1857.95	-0.361796	0.110212	-3.28274	0.00102804
AT2G45400	446.199	-0.438199	0.133479	-3.28292	0.00102738
AT1G14890	833.489	0.670488	0.204286	3.28211	0.00103034
AT4G11320	16626.7	-0.926951	0.282427	-3.28209	0.00103039
AT3G08630	638.571	-0.444984	0.135689	-3.27943	0.00104016
AT1G71790	149.815	-0.504903	0.153975	-3.27913	0.00104128
AT2G44300	195.073	-0.641326	0.195625	-3.27835	0.00104416
AT2G23130	117.902	-1.25982	0.384551	-3.27608	0.00105258
AT5G47100	190.143	-0.516335	0.157617	-3.27587	0.00105335
AT1G75030	80.0253	-1.03202	0.315064	-3.27558	0.00105446
AT5G66920	1072.16	-0.432632	0.132091	-3.27525	0.00105568
AT1G10522	61.8036	1.17275	0.358101	3.27493	0.0010569
AT4G11655	32.9903	1.795	0.548182	3.27445	0.00105867
AT5G10580	106.809	-1.27477	0.389288	-3.27463	0.00105801
AT4G03230	249.344	-0.473695	0.144689	-3.27388	0.00106083
AT5G17220	628.893	1.20282	0.367791	3.27039	0.00107398
AT3G23820	6718.64	-0.287715	0.0879921	-3.26979	0.00107628
AT3G10320	260.249	0.769313	0.23544	3.26756	0.00108479
AT4G30670	895.779	-0.984385	0.30127	-3.26745	0.0010852
AT5G49990	340.017	-0.359786	0.110108	-3.26758	0.00108471
AT5G39670	335.231	1.81857	0.55678	3.26622	0.00108993
AT5G26700	15.5249	1.26732	0.388044	3.26591	0.00109114
AT5G65810	511.812	-0.335159	0.102672	-3.26435	0.00109715
AT2G38390	846.271	-1.11704	0.342229	-3.26401	0.00109849
AT3G44550	359.252	-0.821987	0.251843	-3.26389	0.00109893
AT1G22020	1026.65	0.266698	0.0817815	3.26111	0.00110978
AT3G46030	2740.42	-0.27011	0.0828592	-3.25987	0.00111463
AT1G72070	103.879	0.990285	0.30385	3.25912	0.00111758
AT2G01290	368.19	0.408911	0.125463	3.25921	0.00111724
AT3G59110	995.066	-0.375972	0.115352	-3.25935	0.00111668
AT1G31790	93.7118	0.578264	0.177448	3.25879	0.0011189
AT5G47220	1243.43	0.805411	0.247171	3.25852	0.00111994
AT4G15340	104.366	-0.974488	0.299094	-3.25813	0.00112149
AT1G22030	184.872	-0.51796	0.15906	-3.25639	0.00112838
AT1G55170	236.12	0.438011	0.134521	3.25609	0.00112959
AT1G27590	254.915	-0.426834	0.131107	-3.25561	0.00113148
AT1G15415	14.4095	1.85391	0.569606	3.25473	0.00113499
AT5G18850	255.226	-0.492626	0.151348	-3.25493	0.00113421
AT5G56300	16.6808	1.23238	0.378719	3.25408	0.00113761
AT3G47980	149.966	-0.681747	0.209628	-3.25218	0.00114523
AT3G47675	90.7845	-0.793032	0.243915	-3.25127	0.0011489
AT3G03640	658.221	0.835868	0.257138	3.25066	0.00115138
AT5G40330	117.127	-0.566267	0.174216	-3.25037	0.00115256
AT3G58570	1386.78	0.308167	0.0948489	3.24903	0.001158
AT3G23580	466.69	0.433549	0.133463	3.24846	0.00116032
AT4G15690	131.021	0.783968	0.241354	3.24822	0.00116131
AT5G44160	224.184	-0.615757	0.189557	-3.24839	0.00116059
AT2G39970	550.221	0.349588	0.10772	3.24534	0.00117311
AT3G54580	6333.77	-1.17368	0.36166	-3.24527	0.0011734
AT4G14060	537.839	-0.746013	0.229884	-3.24517	0.00117379
AT5G08760	200.844	0.591559	0.182269	3.24553	0.00117233
AT5G10730	262.527	-0.353657	0.108984	-3.24504	0.00117435
AT1G45201	1049.7	-0.438818	0.135266	-3.24412	0.00117815
AT2G04495	65.4325	2.05986	0.635078	3.24347	0.00118081
AT1G05430	500.067	0.352849	0.108901	3.24008	0.00119495
AT5G51570	1041.69	0.402952	0.124372	3.2399	0.00119571
AT3G48080	254.451	1.10521	0.341481	3.23651	0.00121001
AT1G09995	107.623	-0.539006	0.166617	-3.23499	0.00121645
AT1G11545	636.214	-0.593067	0.183344	-3.23473	0.00121759
AT1G25480	279.352	-0.365988	0.113116	-3.23551	0.00121425
AT1G32100	512.419	-0.448198	0.138558	-3.23472	0.0012176
AT2G29670	7360.88	-0.831616	0.257038	-3.23539	0.00121479
AT3G45160	1050.61	-0.766566	0.236946	-3.2352	0.00121559
AT5G41740	16.0989	1.50592	0.465409	3.2357	0.00121345
AT2G39900	760.401	-0.32506	0.100502	-3.23435	0.00121919
AT2G33170	1067.36	0.459781	0.142245	3.23231	0.00122792
AT1G78820	1349.04	-0.592563	0.183376	-3.23141	0.00123183
AT4G16660	2798.33	0.542771	0.168111	3.22864	0.0012438
AT4G27460	136.576	0.577675	0.178933	3.22844	0.00124466
AT5G44050	80.1298	-0.797721	0.247122	-3.22805	0.00124636
AT5G20280	5589.57	0.36847	0.11418	3.22711	0.00125045
AT1G30590	516.934	-0.491851	0.152424	-3.22687	0.00125153
AT1G21590	1298.5	0.337605	0.104655	3.2259	0.00125578
AT4G34900	518.612	-0.742301	0.230243	-3.22398	0.00126421
AT3G14260	32.3406	-1.17113	0.363385	-3.22284	0.00126928
AT3G11150	68.7249	1.13823	0.353247	3.22219	0.00127215
AT5G50350	459.801	0.451245	0.140043	3.2222	0.00127212
AT2G44460	292.341	-1.79998	0.5588	-3.22116	0.00127673
AT4G39770	86.195	-0.717121	0.222678	-3.22044	0.00127996
AT4G21470	498.579	0.412081	0.127986	3.21972	0.00128315
AT3G48410	222.584	-0.503999	0.156548	-3.21946	0.00128432
AT3G26330	425.341	-0.670856	0.208425	-3.21869	0.00128779
AT5G59820	381.588	1.05409	0.327478	3.21882	0.00128721
AT2G07050	1739.63	-0.243067	0.0755297	-3.21816	0.00129015
AT2G23690	112.068	-0.792829	0.246433	-3.21722	0.00129439
AT4G05530	627.876	0.259827	0.0807525	3.21757	0.00129281
AT4G27710	1582.34	0.348056	0.108187	3.21717	0.0012946
AT5G58670	360.561	0.504435	0.156801	3.21705	0.00129517
AT1G05510	6.8511	2.88502	0.896872	3.21676	0.00129646
AT1G01390	80.7183	-1.07186	0.333237	-3.21652	0.00129757
AT3G60320	3243.14	-0.453704	0.14107	-3.21617	0.00129915
AT4G37430	816.685	0.338195	0.105194	3.21496	0.00130463
AT4G22900	36.2376	-0.894909	0.278396	-3.21452	0.00130663
AT5G24030	1819.26	-0.509603	0.158523	-3.21469	0.00130585
AT5G51390	261.355	0.725316	0.225653	3.21429	0.00130766
AT1G58300	17.8844	2.11256	0.657542	3.21282	0.00131439
AT1G32860	314.435	-0.470204	0.146403	-3.21172	0.00131945
AT1G12110	5484.94	-0.62096	0.193496	-3.20916	0.00133122
AT3G61080	298.57	-0.765248	0.238555	-3.20785	0.0013373
AT5G08790	3167.61	0.80608	0.251303	3.20761	0.00133844
AT5G10300	297.379	0.680241	0.212146	3.20647	0.00134376
AT1G62560	648.95	0.602356	0.187869	3.20625	0.00134478
AT1G21240	397.153	2.84778	0.888276	3.20596	0.00134611
AT3G54680	539.082	0.312674	0.0975354	3.20575	0.00134711
AT2G47780	70.0985	1.12421	0.350714	3.20547	0.0013484
AT2G45970	1260.31	-0.433989	0.135436	-3.20438	0.00135355
AT3G46890	38.7204	-0.96098	0.299884	-3.20451	0.00135293
AT4G25680	699.351	-0.242495	0.0756724	-3.20453	0.00135281
AT5G51150	681.131	-0.39312	0.122728	-3.20319	0.00135916
AT4G37260	4425.15	-0.564225	0.176237	-3.20152	0.00136707
AT4G24660	480.61	0.603387	0.18854	3.20031	0.0013728
AT5G26690	107.632	2.65977	0.831128	3.20019	0.00137338
AT2G43530	1560.82	0.808001	0.252536	3.19955	0.00137641
AT2G41140	788.942	0.256649	0.0802221	3.19923	0.00137794
AT1G05680	764.556	1.68997	0.528324	3.19874	0.0013803
AT5G23360	140.832	-0.801175	0.250611	-3.19689	0.00138917
AT1G28010	354.589	0.602846	0.188587	3.19664	0.0013904
AT3G61580	10970.7	-0.471597	0.147547	-3.19625	0.00139228
AT4G33495	382.203	0.472836	0.147936	3.19621	0.00139244
AT1G23530	130.36	-0.772476	0.241715	-3.19582	0.00139435
AT3G09550	42.5837	-0.847981	0.265427	-3.19478	0.00139936
AT3G14130	151.748	0.650137	0.203489	3.19495	0.00139856
AT3G20460	38.6273	-1.04043	0.325661	-3.19482	0.00139916
AT1G53460	353.004	0.344322	0.107783	3.19458	0.00140036
AT5G05160	688.475	-0.517446	0.161997	-3.19417	0.00140235
AT1G23140	318.539	0.874949	0.274086	3.19225	0.00141171
AT3G47530	168.691	0.473434	0.148351	3.19132	0.00141627
AT5G61650	86.4787	-1.11431	0.349165	-3.19135	0.00141609
AT4G34560	442.377	-0.744735	0.233423	-3.19049	0.0014203
AT4G23840	244.847	-0.450842	0.141352	-3.18949	0.00142525
AT3G26290	2303.1	0.526381	0.165126	3.18775	0.00143386
AT4G00955	184.735	1.01785	0.319301	3.18776	0.00143381
AT5G55590	43.1048	-0.932455	0.292494	-3.18795	0.00143288
AT5G04680	87.187	-0.711595	0.22326	-3.18729	0.00143613
AT3G10080	373.226	-0.52544	0.16491	-3.18622	0.00144146
AT5G67220	1647.24	0.330453	0.103741	3.18536	0.00144575
AT2G38460	275.349	-0.727604	0.228497	-3.1843	0.00145102
AT3G61380	347.984	-0.434012	0.136295	-3.18435	0.0014508
AT1G05260	1190.61	-0.978296	0.307245	-3.18409	0.00145208
AT3G42670	362.619	-0.655921	0.206024	-3.18371	0.00145402
AT2G22170	2618.21	-0.723681	0.227366	-3.18289	0.00145813
AT1G14630	81.8554	-0.832455	0.261824	-3.17944	0.00147558
AT3G62580	1640.49	0.337222	0.106103	3.17825	0.00148166
AT1G16400	1024.84	0.882841	0.277803	3.17794	0.00148327
AT2G38110	528.503	-0.508375	0.159985	-3.17764	0.00148478
AT5G53500	907.781	-0.835403	0.262889	-3.17778	0.00148405
AT4G22217	35.7777	-1.2404	0.390492	-3.1765	0.00149062
AT5G37790	420.309	-0.48854	0.153783	-3.17682	0.00148899
AT5G42180	503.758	-1.07641	0.338844	-3.1767	0.0014896
AT1G21890	33.3484	-1.3602	0.428266	-3.17608	0.00149282
AT2G03760	1411.05	0.60556	0.19073	3.17495	0.00149862
AT1G26930	719.824	0.54343	0.171183	3.17456	0.00150063
AT4G36110	98.0714	0.845755	0.266505	3.17351	0.00150607
AT5G57785	515.692	-0.862016	0.271617	-3.17364	0.0015054
AT2G06850	5720.28	-0.586181	0.184742	-3.17297	0.00150889
AT5G62990	190.916	0.62566	0.197279	3.17145	0.00151678
AT5G54510	3040.22	-0.780377	0.246102	-3.17095	0.00151939
AT5G59580	36.4678	1.33696	0.421935	3.16864	0.00153155
AT4G23150	132.968	2.06184	0.650841	3.16796	0.00153513
AT4G35970	48.4864	-1.00503	0.317357	-3.16686	0.00154092
AT5G54585	122.325	-1.17765	0.371902	-3.16657	0.00154247
AT5G67550	31.1392	-0.91078	0.287645	-3.16634	0.00154372
AT3G26520	32504.7	-0.408756	0.129117	-3.16577	0.00154673
AT1G13310	19.7255	1.77123	0.559634	3.16497	0.00155097
AT5G24140	204.074	-1.26233	0.398931	-3.16427	0.0015547
AT3G05630	551.598	0.776447	0.245461	3.16321	0.00156038
AT3G25930	302.351	-0.869106	0.274785	-3.16286	0.00156227
AT3G49690	48.0985	-0.993792	0.314252	-3.1624	0.00156474
AT3G28890	7.20003	2.87608	0.909883	3.16093	0.00157264
AT4G30570	81.9754	0.616923	0.195223	3.1601	0.00157715
AT4G20960	873.206	0.270838	0.085717	3.15968	0.00157944
AT3G01670	1127.84	-0.67427	0.213448	-3.15895	0.0015834
AT3G62460	153.798	-0.699959	0.221583	-3.1589	0.00158367
AT1G17700	61.1801	-0.922962	0.29227	-3.15791	0.00158907
AT5G59520	1492.36	-1.07101	0.339145	-3.15796	0.00158877
AT5G17890	1453.28	0.370678	0.117396	3.15749	0.00159131
AT1G12090	24755.3	-0.49721	0.157488	-3.15712	0.00159337
AT5G38150	601.112	-0.689438	0.218458	-3.15593	0.00159985
AT5G55960	1259.76	-0.323166	0.102402	-3.15587	0.00160022
AT3G49650	203.26	-0.463739	0.147	-3.15469	0.00160668
AT5G46680	85.2301	0.536819	0.170187	3.15429	0.0016089
AT5G08330	2060.36	-0.693294	0.21981	-3.15407	0.00161013
AT1G68740	437.837	0.791654	0.25128	3.15048	0.00163003
AT2G21045	348.205	-1.07398	0.340868	-3.15072	0.00162869
AT2G25940	163.682	-0.743895	0.236111	-3.15062	0.00162925
AT4G28210	635.147	0.335335	0.106466	3.14969	0.00163444
AT5G14070	65.4081	-0.970006	0.308077	-3.14858	0.00164067
AT2G15440	127.372	-0.580619	0.184596	-3.14534	0.00165894
AT5G66630	150.999	0.750755	0.238675	3.1455	0.00165801
AT1G61120	250.121	2.87057	0.912842	3.14465	0.00166286
AT3G06035	525.011	-0.61242	0.194748	-3.14468	0.00166267
AT1G76952	64.4939	-0.898153	0.285723	-3.14344	0.00166974
AT2G26080	9209.34	-0.402	0.127889	-3.14334	0.0016703
AT5G46600	45.8265	-1.05107	0.334427	-3.14289	0.00167287
AT3G13750	10286.7	-0.588797	0.187371	-3.14241	0.00167563
AT5G54390	2881.64	0.392086	0.124796	3.14182	0.00167903
AT3G25480	889.896	0.426923	0.13591	3.14121	0.0016825
AT1G80450	204.655	0.589835	0.187828	3.1403	0.00168776
AT3G46900	1093.77	-0.639607	0.20382	-3.13809	0.00170051
AT3G50640	269.092	-0.784251	0.24994	-3.13776	0.00170243
AT4G38480	169.461	-0.409591	0.130545	-3.13754	0.00170371
AT2G26640	763.047	-0.366313	0.116778	-3.13682	0.00170789
AT1G04240	931.001	-0.913864	0.291728	-3.13259	0.00173271
AT5G46700	668.84	-0.36611	0.116881	-3.13234	0.00173421
AT4G21710	1558.35	0.191146	0.0610604	3.13043	0.00174549
AT5G16230	184.625	-0.620977	0.198407	-3.12982	0.00174914
AT5G40100	149.289	-0.672041	0.214716	-3.12991	0.00174861
AT3G10960	428.536	-0.37814	0.120834	-3.12943	0.00175145
AT3G19910	989.853	0.37968	0.121409	3.12729	0.00176428
AT1G69240	89.1302	-0.855326	0.273529	-3.12701	0.00176595
AT2G43390	44.7994	-1.20856	0.386598	-3.12615	0.0017711
AT5G49900	490.825	-0.588169	0.188178	-3.12561	0.00177439
AT2G26190	2072.75	0.544335	0.174262	3.12366	0.0017862
AT3G22210	484.176	-0.670973	0.214898	-3.12228	0.00179456
AT2G32230	1563.87	0.37358	0.119707	3.12078	0.00180375
AT5G19485	314.951	0.357686	0.114617	3.1207	0.00180423
AT3G55110	203.834	0.772937	0.247762	3.11967	0.00181053
AT5G25754	453.866	0.400902	0.128508	3.11967	0.00181054
AT3G07040	737.151	0.609744	0.195497	3.11894	0.00181503
AT1G17830	176.986	0.73652	0.236168	3.11863	0.00181692
AT3G28050	1040.28	0.309444	0.0992394	3.11816	0.00181985
AT3G55420	462.589	-0.419718	0.134631	-3.11753	0.0018237
AT4G39360	7.71777	-2.65595	0.851976	-3.11739	0.00182457
AT5G01610	164.327	-0.578136	0.185448	-3.11752	0.00182381
AT5G52060	1703.62	-0.272608	0.0874242	-3.11822	0.00181948
AT5G52530	23.7225	1.09097	0.349933	3.11767	0.00182286
AT1G76470	168.098	2.21982	0.71223	3.11673	0.00182872
AT1G76570	240.13	-0.660048	0.211801	-3.11636	0.00183096
AT3G18270	528.637	0.386627	0.124057	3.11654	0.00182988
AT2G03120	823.561	0.331989	0.106575	3.11506	0.00183909
AT3G56000	127.87	-0.70851	0.227596	-3.11302	0.00185186
AT3G56400	2590.52	1.17664	0.378042	3.11245	0.0018554
AT3G02140	520.112	-0.42014	0.135021	-3.11167	0.00186032
AT4G25780	83.3354	-0.848983	0.272852	-3.11152	0.00186129
AT2G35150	133.734	-0.732521	0.235576	-3.10948	0.00187416
AT2G37470	1140.92	-0.390707	0.125651	-3.10947	0.00187422
AT1G07630	1154.19	0.518291	0.166772	3.10778	0.00188499
AT3G50300	323.7	-0.660756	0.212616	-3.10775	0.00188517
AT5G64510	88.537	1.24408	0.40035	3.10749	0.00188684
AT3G06160	41.8493	-1.34849	0.433992	-3.10717	0.00188888
AT5G13080	311.668	1.24442	0.400519	3.10701	0.00188991
AT3G54920	3526.73	-0.397953	0.128101	-3.10656	0.00189281
AT4G29110	149.589	-0.513849	0.165413	-3.10646	0.00189341
AT1G64710	19.9722	1.40928	0.453724	3.10602	0.00189623
AT1G70710	906.652	-0.634869	0.204412	-3.10584	0.00189742
AT2G15042	375.65	0.903926	0.291165	3.10452	0.0019059
AT1G02220	553.206	1.22507	0.394768	3.10328	0.00191391
AT5G44020	8919.42	-0.531161	0.171184	-3.10287	0.00191657
AT1G61800	655.071	1.75848	0.56688	3.10202	0.00192202
AT5G28540	6583.42	0.540972	0.174396	3.10198	0.00192233
AT5G21090	3929.42	0.454811	0.146645	3.10144	0.00192581
AT5G43380	25.7214	1.34835	0.434819	3.10094	0.00192909
AT1G12400	204.13	0.558948	0.180286	3.10035	0.00193293
AT2G42720	26.648	-1.262	0.407057	-3.1003	0.00193323
AT4G02330	2341.47	1.06108	0.342214	3.10064	0.00193102
AT2G02880	181.165	0.489248	0.157858	3.0993	0.00193979
AT1G15460	31.606	-1.24572	0.402041	-3.09848	0.00194514
AT3G19150	68.4862	0.707619	0.228364	3.09865	0.00194407
AT5G14470	64.4734	1.07194	0.346022	3.0979	0.00194896
AT2G40950	944.541	0.325368	0.105046	3.0974	0.00195227
AT2G02400	438.647	-0.388454	0.125427	-3.09705	0.00195458
AT1G16030	229.83	0.472011	0.152441	3.09635	0.00195916
AT2G31670	2068.91	0.274248	0.0885837	3.09592	0.00196201
AT2G45040	43.9889	-0.914039	0.295343	-3.09484	0.00196921
AT5G11420	2741.75	-0.609367	0.196907	-3.09469	0.00197016
AT3G24020	583.357	-1.03633	0.335069	-3.09289	0.00198216
AT4G37220	64.7709	-1.08562	0.351034	-3.09264	0.00198383
AT1G51660	621.905	0.466876	0.150994	3.09202	0.00198798
AT2G20680	280.377	-0.395505	0.127924	-3.09171	0.00199007
AT2G16750	257.325	-0.70445	0.227932	-3.09062	0.00199739
AT3G54260	636.49	-0.594931	0.192496	-3.09061	0.00199748
AT1G52140	446.834	-0.439306	0.142192	-3.08954	0.0020047
AT4G34970	108.702	-0.75098	0.243148	-3.08857	0.00201121
AT4G35460	830.253	0.294965	0.0954979	3.08871	0.00201028
AT1G08050	381.655	1.27313	0.412283	3.08801	0.00201501
AT5G14020	57.9989	-1.18614	0.384097	-3.08813	0.0020142
AT1G02810	357.584	-1.13783	0.368771	-3.08547	0.00203231
AT1G56020	199.379	-0.487366	0.157992	-3.08475	0.0020372
AT2G24610	245.411	-0.727596	0.235861	-3.08486	0.00203651
AT1G50280	93.1481	-0.70903	0.22992	-3.08381	0.00204367
AT3G15510	499.042	0.607151	0.196873	3.08397	0.00204257
AT3G02770	637.756	0.430278	0.139613	3.08193	0.00205664
AT4G09300	15.1708	-1.693	0.54938	-3.08165	0.00205854
AT5G15630	164.739	-0.512685	0.166409	-3.08086	0.002064
AT2G17265	1313.91	0.276287	0.089699	3.08016	0.00206891
AT5G27460	263.174	0.344227	0.111798	3.07901	0.00207689
AT4G39940	2460.01	0.582805	0.189307	3.07863	0.00207955
AT5G12280	72.3124	-0.729684	0.237073	-3.07789	0.00208469
AT5G22740	1503.61	-0.381496	0.123978	-3.07712	0.00209012
AT5G51780	301.818	-0.829318	0.269756	-3.07433	0.00210977
AT4G21020	18.6367	1.76924	0.575574	3.07387	0.00211304
AT4G27340	385.539	0.462166	0.150348	3.07397	0.00211228
AT1G18870	48.8192	-1.08007	0.351493	-3.07281	0.00212052
AT1G01510	1128.74	-0.242036	0.0787731	-3.07257	0.00212223
AT1G07590	35924.9	-0.619558	0.201682	-3.07196	0.00212658
AT3G51890	427.873	0.650434	0.211746	3.07176	0.002128
AT5G04720	2610.78	0.418165	0.136124	3.07195	0.00212664
AT5G54070	43.2008	0.962039	0.313194	3.0717	0.00212841
AT5G07030	2960.75	-0.568589	0.185132	-3.07127	0.00213151
AT5G04160	441.424	-0.388841	0.126695	-3.06911	0.00214695
AT2G43100	2754.19	0.505775	0.164816	3.06873	0.00214972
AT1G72920	355.978	0.765668	0.249583	3.06779	0.00215652
AT3G10985	5696.27	0.543479	0.177149	3.06792	0.00215552
AT1G23965	11.8043	-1.67367	0.545919	-3.06579	0.00217097
AT1G52315	50.5142	0.754399	0.246071	3.06578	0.00217104
AT1G75680	2457.57	-0.252034	0.0822105	-3.06571	0.00217152
AT3G48310	833.721	0.761551	0.248479	3.06486	0.00217775
AT3G20420	66.7978	-0.763594	0.249194	-3.06426	0.00218211
AT2G40113	192.517	-1.00553	0.32825	-3.06332	0.00218894
AT3G48390	210.669	-0.59942	0.195699	-3.06296	0.00219157
AT1G33960	844.846	2.6193	0.855606	3.06134	0.00220351
AT3G20450	39.9285	-0.922431	0.301309	-3.06142	0.00220292
AT1G77840	1936.33	0.353183	0.115392	3.06072	0.00220802
AT1G11160	105.978	-0.608563	0.198982	-3.05838	0.00222535
AT2G17150	213.228	-0.451351	0.147579	-3.05837	0.00222543
AT5G48485	860.352	-0.508852	0.166374	-3.05848	0.00222466
AT5G55930	1381.95	0.471074	0.154089	3.05716	0.00223441
AT2G17840	1951.66	-0.406416	0.132963	-3.0566	0.00223861
AT3G13570	893.941	-0.329863	0.107934	-3.05614	0.00224206
AT1G22882	960.15	-0.459134	0.150249	-3.05582	0.00224444
AT2G18630	798.032	-0.265033	0.0867442	-3.05535	0.00224801
AT3G07010	1183.3	-0.595777	0.19499	-3.05543	0.00224741
AT5G19600	304.962	-0.802656	0.262757	-3.05474	0.00225253
AT5G61520	27.4884	1.32949	0.435245	3.05457	0.00225385
AT3G47400	135.383	-0.716835	0.234693	-3.05435	0.00225549
AT2G29380	7.98598	2.34052	0.766523	3.05343	0.00226242
AT5G10190	684.765	0.290575	0.0951579	3.05361	0.00226107
AT3G07230	1005.69	0.296943	0.0972557	3.05322	0.00226396
AT3G54450	24.1935	-1.13903	0.373124	-3.0527	0.00226792
AT1G78080	3979.69	-0.242212	0.0793558	-3.05223	0.00227145
AT4G10380	627.066	-0.540482	0.177124	-3.05143	0.00227754
AT5G40860	48.8073	-0.962351	0.315376	-3.05144	0.00227743
AT1G05770	25.897	-1.05619	0.346247	-3.05039	0.00228542
AT5G57100	338.007	-0.459802	0.150746	-3.05018	0.00228707
AT5G47770	1096.43	-0.237071	0.0777704	-3.04835	0.00230103
AT2G45030	716.001	0.414571	0.136026	3.04772	0.00230581
AT4G25400	134.575	-1.00445	0.329603	-3.04745	0.00230794
AT2G28660	411.205	0.377586	0.123917	3.04709	0.00231069
AT3G55800	9016.67	-0.535717	0.175842	-3.04658	0.00231465
AT1G26920	1447.65	-0.640119	0.210166	-3.04578	0.0023208
AT1G50732	234.391	-0.804613	0.264171	-3.04581	0.00232058
AT2G38740	983.482	-0.400269	0.131434	-3.0454	0.00232372
AT1G26650	546.895	-0.330418	0.108536	-3.04431	0.00233218
AT3G20330	762.346	0.40607	0.133467	3.04248	0.00234641
AT3G62600	808.03	0.482719	0.158706	3.04159	0.00235334
AT5G63680	1963.28	0.556046	0.182819	3.04152	0.0023539
AT2G44010	208.016	-1.00193	0.329467	-3.04106	0.00235749
AT1G76480	10.8097	2.04373	0.672089	3.04086	0.00235902
AT1G11260	11327.7	-0.785403	0.258345	-3.04013	0.00236476
AT1G07180	537.585	-0.656238	0.216019	-3.03787	0.00238257
AT5G23160	21.3945	-1.30787	0.43053	-3.03782	0.00238299
AT3G23240	65.8636	1.13036	0.372123	3.0376	0.00238469
AT2G43570	1728.6	1.84404	0.607434	3.03579	0.00239906
AT4G00895	2826.81	0.400547	0.131952	3.03555	0.00240096
AT1G63240	391.958	-0.521573	0.171903	-3.03412	0.00241239
AT2G22795	1920.91	-0.393961	0.129832	-3.03438	0.00241031
AT3G19870	1151.86	0.226596	0.0746796	3.03424	0.00241145
AT2G45380	60.1782	-0.707762	0.23334	-3.03318	0.00241991
AT1G04220	533.471	-0.614412	0.202583	-3.03289	0.00242224
AT5G42200	263.883	-0.626028	0.206458	-3.03223	0.00242754
AT1G54200	169.587	-0.52503	0.173184	-3.03163	0.00243239
AT1G35210	147.402	0.985582	0.325181	3.03087	0.0024385
AT2G42270	1099.1	-0.584075	0.192714	-3.03079	0.00243917
AT5G16010	2158.71	0.384861	0.126973	3.03106	0.00243698
AT5G23240	1278.05	0.575915	0.190014	3.03092	0.00243813
AT3G55230	1073.12	-1.13589	0.374846	-3.03029	0.0024432
AT3G25500	1788.82	-0.392987	0.129706	-3.02983	0.00244693
AT5G65200	397.399	0.420613	0.138882	3.02857	0.00245716
AT1G20090	1164.56	-0.455296	0.150384	-3.02755	0.00246543
AT4G23410	128.748	-0.580325	0.19167	-3.02772	0.00246402
AT4G25500	148.144	-0.447484	0.147817	-3.02728	0.00246769
AT1G10020	1511.55	-0.56552	0.186868	-3.02631	0.0024756
AT5G17990	1488.03	0.649921	0.214767	3.02617	0.00247674
AT5G12030	16.182	2.1276	0.703289	3.02522	0.00248455
AT3G21520	258.941	1.23272	0.407519	3.02495	0.00248676
AT4G17940	938.233	0.336346	0.111208	3.02449	0.00249057
AT4G22270	140.012	-0.53303	0.176281	-3.02376	0.00249657
AT2G17590	17.1227	-1.46717	0.485336	-3.02301	0.00250277
AT3G01220	348.456	-0.820654	0.271462	-3.02309	0.00250207
AT2G26360	84.2905	-0.770704	0.255008	-3.02227	0.00250886
AT5G13820	428.687	0.501848	0.166046	3.02235	0.00250819
AT4G26690	3075.41	-0.562576	0.186215	-3.02111	0.00251846
AT3G51240	5.59451	-2.06223	0.683148	-3.01872	0.00253849
AT1G56070	38928.1	0.295132	0.097783	3.01824	0.00254252
AT4G04920	111.217	0.599474	0.198648	3.01777	0.00254642
AT4G03320	357.561	0.664758	0.22037	3.01655	0.00255668
AT2G27740	61.862	-0.637493	0.211435	-3.01508	0.00256913
AT3G12670	588.996	0.293045	0.097196	3.01499	0.00256984
AT1G72910	607.353	1.02039	0.338522	3.01425	0.00257613
AT5G65530	258.678	-0.672079	0.222968	-3.01423	0.00257628
AT2G37570	292.878	0.385191	0.127803	3.01394	0.0025788
AT5G57580	1900.97	0.264399	0.0877338	3.01365	0.00258127
AT3G27620	10.3067	-1.5845	0.525914	-3.01285	0.00258803
AT5G45730	40.793	-0.720143	0.23901	-3.01302	0.00258662
AT3G27025	21.4435	-1.20215	0.399041	-3.01258	0.00259033
AT5G59070	128.024	-0.676035	0.224526	-3.01094	0.00260441
AT1G20330	3598.16	-0.238942	0.0793666	-3.01061	0.00260722
AT1G72450	1952.26	0.522004	0.173408	3.01026	0.00261023
AT1G78320	76.4597	-0.826366	0.27457	-3.00967	0.00261531
AT3G11370	20.1245	-1.30885	0.434913	-3.00945	0.00261718
AT3G54940	20.5035	2.00063	0.664755	3.00958	0.00261611
AT4G15140	146.769	-0.501452	0.16662	-3.00955	0.00261634
AT3G21080	76.3441	1.26475	0.42032	3.00901	0.00262099
AT5G18910	16.9633	-1.56766	0.521073	-3.00852	0.00262524
AT5G43180	289.154	-0.700041	0.232725	-3.00802	0.00262955
AT2G39510	233.042	-0.925328	0.307698	-3.00726	0.00263611
AT3G10050	1130.18	0.38685	0.128638	3.00727	0.00263604
AT3G21950	115.692	-0.871555	0.289792	-3.00751	0.00263394
AT4G36740	34.194	-1.17682	0.39138	-3.00684	0.00263978
AT3G60960	235.601	0.384275	0.127847	3.00573	0.00264944
AT5G05530	11.2627	1.60375	0.533573	3.00568	0.00264991
AT5G14500	191.492	-0.423873	0.141025	-3.00565	0.00265013
AT1G28060	1655.56	0.253756	0.0844442	3.00502	0.00265566
AT3G20550	288.655	-0.345551	0.114994	-3.00494	0.00265632
AT3G22240	320.518	-1.16694	0.388366	-3.00474	0.00265807
AT5G11840	987.243	0.349936	0.116456	3.00487	0.00265691
AT3G46270	32.8032	-1.38711	0.461765	-3.00394	0.00266511
AT4G32915	426.42	0.399172	0.13289	3.00379	0.00266642
AT3G55500	36.832	-1.04299	0.347276	-3.00333	0.0026704
AT1G76610	41.0882	-1.13611	0.378431	-3.00215	0.00268081
AT1G22500	1439.57	0.610148	0.203256	3.00187	0.00268325
AT4G36030	1068.91	0.384983	0.128381	2.99876	0.00271084
AT5G11520	2057.49	0.507127	0.169103	2.99892	0.00270939
AT1G60810	244.884	-0.499436	0.166574	-2.99829	0.002715
AT1G47128	19777.6	0.450645	0.150325	2.99781	0.00271928
AT5G54640	419.444	-0.346442	0.115568	-2.99773	0.00272001
AT5G03140	464.26	-0.502777	0.167811	-2.99609	0.00273464
AT1G61667	326.205	-0.392551	0.13103	-2.9959	0.00273641
AT1G51430	260.389	-0.538728	0.179867	-2.99515	0.00274309
AT5G47000	48.4838	-0.857853	0.286441	-2.99487	0.00274562
AT2G27630	15.3484	1.33698	0.446585	2.99378	0.00275543
AT3G12720	60.4358	-1.01838	0.340166	-2.99379	0.00275538
AT3G14380	8.47254	1.82992	0.61121	2.99393	0.00275407
AT1G09210	2218.23	0.450658	0.150568	2.99306	0.00276196
AT3G21560	861.362	0.327188	0.109362	2.9918	0.00277334
AT5G03160	572.81	0.60266	0.201426	2.99196	0.0027719
AT3G58100	106.768	-0.4874	0.162933	-2.99142	0.00277681
AT5G22700	340.311	-0.482022	0.161135	-2.99141	0.0027769
AT2G34170	33.8641	-0.995496	0.332844	-2.99088	0.00278172
AT1G03700	33.6651	-1.1473	0.383622	-2.9907	0.00278342
AT5G67360	6530.11	0.212002	0.0709175	2.98942	0.00279505
AT1G26820	303.875	-0.596119	0.199441	-2.98895	0.00279936
AT2G04530	289.458	0.458948	0.153581	2.9883	0.00280531
AT4G25470	33.9836	-1.06335	0.355892	-2.98786	0.00280941
AT4G19700	664.841	0.671237	0.224696	2.98731	0.00281443
AT5G24500	533.107	0.348722	0.11674	2.98716	0.00281578
AT5G42785	63.5746	-1.0391	0.347854	-2.98717	0.00281574
AT2G24860	494.542	0.437235	0.146455	2.98545	0.00283158
AT2G28270	20.6677	-1.52359	0.510307	-2.98562	0.00283
AT5G48060	140.601	-0.656718	0.219989	-2.98523	0.00283361
AT3G07430	2479.47	0.458839	0.15373	2.98471	0.00283852
AT5G19770	5980.82	-0.217464	0.0728648	-2.98448	0.00284059
AT1G14560	404.573	0.298674	0.100124	2.98305	0.00285393
AT2G18770	230.207	-0.364681	0.122293	-2.98203	0.00286342
AT5G59845	30.663	-1.07756	0.361385	-2.98176	0.00286592
AT5G39450	262.196	0.482065	0.161692	2.98138	0.00286952
AT1G62310	590.768	-0.466521	0.156504	-2.98089	0.00287409
AT4G14290	122.214	-0.561153	0.188258	-2.98076	0.00287533
AT1G69520	84.0034	0.666097	0.223509	2.98018	0.00288079
AT3G59220	241.117	-0.810058	0.271862	-2.97967	0.00288559
AT4G32910	508.906	0.333034	0.111794	2.979	0.00289193
AT3G23175	162.874	-0.820343	0.275413	-2.9786	0.00289571
AT3G21865	700.676	-0.314747	0.105686	-2.97812	0.00290019
AT1G12950	190.502	-0.863603	0.290085	-2.97707	0.00291018
AT5G45110	1723.82	0.488894	0.164215	2.97716	0.00290934
AT3G57710	444.277	0.300749	0.101055	2.97608	0.0029196
AT5G19740	426.479	-0.403028	0.13544	-2.9757	0.0029232
AT1G10890	908.667	-0.359075	0.120691	-2.97517	0.0029283
AT2G14080	1388.2	0.503555	0.169259	2.97506	0.00292933
AT4G22810	358.559	-0.719412	0.241795	-2.9753	0.00292706
AT5G02250	745.433	0.357067	0.120074	2.97372	0.00294217
AT5G50450	1444.2	0.50366	0.169398	2.97324	0.00294671
AT5G52120	381.751	-0.471117	0.158465	-2.97301	0.00294898
AT5G59330	64.0745	0.910736	0.306459	2.9718	0.0029606
AT1G13420	824.162	-0.862219	0.290278	-2.97032	0.00297492
AT4G12030	99.7634	0.610955	0.205685	2.97034	0.00297469
AT1G08340	213.512	-0.619097	0.208484	-2.96951	0.00298271
AT1G65220	1576.34	-0.20668	0.0695988	-2.96959	0.00298195
AT5G04930	2864.84	0.524493	0.176608	2.96982	0.00297975
AT1G21540	136.995	-0.631458	0.212846	-2.96673	0.00300983
AT2G04032	46.1013	-1.26572	0.42661	-2.96692	0.00300803
AT2G29125	87.2029	-0.72398	0.244006	-2.96706	0.00300667
AT2G43120	335.297	-0.511462	0.172384	-2.96699	0.00300733
AT5G04890	226.061	-0.523494	0.176448	-2.96685	0.00300866
AT5G45840	242.156	-0.71079	0.239524	-2.96751	0.00300223
AT5G47580	510.376	0.495779	0.167092	2.9671	0.00300627
AT5G63590	322.689	-0.61402	0.207058	-2.96545	0.00302243
AT3G25070	927.265	0.411748	0.138902	2.96431	0.00303361
AT2G42220	2148.17	-0.563264	0.190059	-2.96363	0.00304037
AT5G19790	155.847	-1.08617	0.366536	-2.96333	0.0030433
AT1G15390	658.836	0.294613	0.0994656	2.96196	0.00305689
AT4G38440	849.118	0.290457	0.0980729	2.96164	0.00306002
AT1G08270	103.245	-0.551668	0.186286	-2.96141	0.00306236
AT1G23780	1125.91	0.257618	0.0869975	2.96122	0.00306428
AT1G20980	3875.39	0.304251	0.102805	2.95949	0.0030815
AT2G05790	3482.96	-0.399558	0.135033	-2.95897	0.00308669
AT2G27420	39.149	-1.37103	0.463464	-2.95822	0.00309424
AT4G15670	45.7247	1.02601	0.346843	2.95814	0.003095
AT2G19310	758.149	0.637308	0.215505	2.95728	0.00310367
AT4G40042	185.192	-0.487896	0.164986	-2.9572	0.00310447
AT1G77855	67.5354	-0.644756	0.218156	-2.95549	0.00312176
AT5G55270	13.4395	-2.50842	0.848641	-2.95581	0.00311852
AT5G62200	562.21	0.357939	0.121108	2.95552	0.0031214
AT1G18690	269.518	0.393334	0.133119	2.95476	0.0031291
AT3G48690	4194.19	0.455564	0.154174	2.95487	0.00312796
AT3G04210	3331.92	0.816267	0.276415	2.95305	0.00314653
AT1G76090	2172.98	-0.310054	0.105018	-2.95239	0.00315324
AT5G15725	8.91864	-2.30072	0.779307	-2.95226	0.00315455
AT3G62310	1564.69	0.202787	0.0687057	2.95153	0.00316208
AT5G63010	283.935	0.397364	0.134646	2.95117	0.00316569
AT3G01440	367.509	-0.832612	0.282152	-2.95094	0.00316811
AT2G45820	2380.33	-0.441861	0.149769	-2.95028	0.00317488
AT2G31081	9.72343	-2.0112	0.681799	-2.94985	0.00317931
AT1G48580	49.0454	0.921741	0.312497	2.9496	0.00318182
AT2G02390	15.3021	1.17388	0.398253	2.94758	0.0032027
AT4G15090	706.384	0.286789	0.0972915	2.94772	0.00320123
AT2G05160	198.568	-0.659203	0.223736	-2.94634	0.00321559
AT2G39250	160.049	-0.850352	0.288746	-2.94498	0.00322976
AT1G11655	26.3358	-1.15351	0.391957	-2.94296	0.00325089
AT1G68620	459.078	0.937909	0.318749	2.94247	0.00325602
AT5G52250	397.989	-0.581841	0.197785	-2.94179	0.00326321
AT2G31141	36.0161	1.38702	0.471593	2.94114	0.00327005
AT5G18980	682.666	-0.226972	0.0771825	-2.94072	0.00327447
AT3G04700	6.07216	-2.27752	0.775082	-2.93842	0.0032989
AT2G02040	1790.75	0.350013	0.119124	2.93822	0.00330103
AT1G26100	120.283	-0.463186	0.157714	-2.93688	0.00331529
AT2G24580	1294.84	0.368449	0.125469	2.93657	0.00331864
AT5G64740	7008.58	-0.30839	0.105022	-2.93643	0.00332015
AT3G48970	73.2031	-0.669453	0.228009	-2.93608	0.00332385
AT1G71340	566.32	-0.502858	0.171305	-2.93545	0.00333066
AT4G05320	3.57979	4.3125	1.46905	2.93557	0.00332937
AT2G44070	10.2612	2.31777	0.789642	2.93522	0.00333312
AT2G22200	39.8114	-0.942831	0.321437	-2.93317	0.00335516
AT2G22830	386.534	-0.504938	0.172174	-2.93272	0.00336007
AT2G23410	60.3199	-1.25609	0.428396	-2.93208	0.00336696
AT4G36220	3387.33	0.410145	0.139917	2.93135	0.00337492
AT1G08890	283.544	-0.42197	0.143974	-2.93088	0.00337999
AT1G23440	870.2	0.512384	0.174834	2.9307	0.00338201
AT1G22440	475.705	-0.794313	0.271089	-2.93009	0.00338869
AT5G15180	273.228	-0.864932	0.295195	-2.93004	0.0033892
AT1G11915	22.808	-1.28892	0.439942	-2.92974	0.00339245
AT5G47140	488.24	0.423559	0.144606	2.92906	0.00339985
AT2G19600	227.274	-0.327506	0.111829	-2.92864	0.00340454
AT1G21500	3505.61	-0.589239	0.20128	-2.92746	0.00341739
AT3G09390	19874.9	0.684656	0.23387	2.92751	0.00341686
AT1G78530	91.5959	-0.676297	0.23108	-2.92668	0.00342602
AT3G16280	107.936	-0.568832	0.194375	-2.92646	0.00342841
AT1G17500	1519.04	0.442602	0.151313	2.92507	0.00344378
AT1G63130	460.44	-0.424388	0.145079	-2.92521	0.00344221
AT4G37370	1116.24	1.46529	0.501002	2.92473	0.00344756
AT4G35470	1587.37	-0.532879	0.182269	-2.92359	0.00346019
AT5G55560	173.739	0.93726	0.3206	2.92345	0.0034617
AT5G58270	674.175	0.317597	0.108676	2.92241	0.00347332
AT3G07500	63.5228	-0.647622	0.221809	-2.91973	0.00350339
AT1G08380	26718.8	-0.575302	0.197153	-2.91805	0.00352228
AT1G18180	39.1277	-0.806553	0.276393	-2.91814	0.00352124
AT1G61730	1368.27	0.268634	0.0920522	2.91828	0.00351968
AT1G70990	93.5604	-0.958703	0.328517	-2.91828	0.00351971
AT3G53510	612.206	-0.580352	0.198855	-2.91847	0.00351755
AT4G02280	561.725	0.410293	0.140607	2.91801	0.00352269
AT4G30650	1441.39	-0.462226	0.158453	-2.91712	0.00353285
AT1G03130	19910.1	-0.64756	0.222041	-2.9164	0.00354101
AT5G10540	2113.37	-0.216384	0.0742148	-2.91565	0.00354952
AT2G36800	936.389	0.538757	0.184811	2.91519	0.00355476
AT5G50150	513.026	-0.435399	0.14936	-2.91511	0.00355567
AT5G66950	1334.81	-0.231902	0.0795511	-2.91514	0.00355534
AT3G05920	169.005	-0.84449	0.289727	-2.91478	0.00355942
AT3G56430	451.322	0.308252	0.105758	2.9147	0.00356028
AT5G48410	169.526	1.10488	0.379141	2.91416	0.00356641
AT5G22300	1072.84	0.876976	0.301099	2.91259	0.00358447
AT5G60850	818.303	-0.558603	0.191798	-2.91245	0.00358603
AT2G46690	660.28	-0.36733	0.126141	-2.91206	0.00359054
AT1G32928	239.575	0.695996	0.239042	2.9116	0.0035958
AT1G71690	7.36508	-2.3578	0.809831	-2.91147	0.00359736
AT1G09630	512.976	-0.261548	0.08984	-2.91126	0.00359973
AT3G11570	37.9885	0.905641	0.31113	2.91081	0.00360494
AT2G33380	58.9771	1.55838	0.535453	2.91039	0.00360977
AT1G66400	278.964	0.720045	0.247455	2.9098	0.00361657
AT3G15480	999.122	-0.277316	0.0953363	-2.90882	0.00362798
AT3G43270	583.229	0.576371	0.198135	2.90898	0.00362609
AT2G32070	1092.62	0.243139	0.0836278	2.9074	0.00364452
AT3G22560	52.0551	0.869843	0.299181	2.90741	0.00364431
AT3G09970	506.885	0.271818	0.0935075	2.90691	0.0036502
AT4G38570	3.06151	4.04331	1.39095	2.90688	0.00365056
AT1G55265	391.133	0.40013	0.137667	2.90651	0.0036548
AT5G38030	615.143	-0.628799	0.216393	-2.90582	0.0036629
AT1G75950	5692.26	0.232562	0.080089	2.9038	0.00368667
AT4G13580	517.066	-1.12393	0.387088	-2.90356	0.00368941
AT1G68190	532.991	-0.858949	0.295878	-2.90305	0.00369547
AT3G14560	278.186	-0.46591	0.160488	-2.90308	0.00369514
AT5G60270	753.283	0.555428	0.191476	2.90077	0.00372247
AT4G21600	142.362	-0.883295	0.304555	-2.90029	0.00372822
AT3G21340	68.5346	-1.33745	0.461187	-2.90001	0.00373149
AT5G64260	5789.29	-0.452014	0.155879	-2.89978	0.00373429
AT1G64780	907.388	-0.672755	0.232231	-2.89692	0.00376851
AT5G19220	1711.12	-0.475587	0.164194	-2.89649	0.00377366
AT4G30370	109.316	0.62928	0.217356	2.89516	0.00378961
AT1G06690	714.029	-0.604448	0.208867	-2.89393	0.00380454
AT3G05890	385.044	-0.926295	0.320121	-2.89358	0.00380882
AT3G30300	960.178	-0.355787	0.122999	-2.89261	0.00382049
AT3G01490	1043.03	-0.587063	0.203107	-2.89041	0.00384738
AT4G19170	3849.47	-0.756429	0.261823	-2.88908	0.00386367
AT3G32980	6047.6	-0.74975	0.259553	-2.88862	0.00386934
AT4G09010	1640.87	-0.55658	0.192704	-2.88826	0.00387381
AT1G12580	1484.54	-0.359018	0.124335	-2.8875	0.00388311
AT1G73600	43.7115	-0.96643	0.334714	-2.88733	0.00388529
AT3G24010	163.209	-0.417446	0.144586	-2.88718	0.00388717
AT1G06475	53.511	-0.819207	0.283781	-2.88676	0.00389235
AT2G34970	1030.07	0.224286	0.0777017	2.8865	0.00389552
AT5G24650	766.129	0.301254	0.104364	2.88658	0.00389457
AT5G44568	518.611	1.02865	0.356487	2.88552	0.00390763
AT4G13360	614.828	0.292002	0.101213	2.88503	0.00391382
AT5G48320	134.928	-0.401056	0.139027	-2.88474	0.00391735
AT5G24930	5338.26	-0.453142	0.157099	-2.88443	0.00392121
AT2G45050	302.143	-0.599263	0.20783	-2.88343	0.00393376
AT2G10940	32.4947	-1.4108	0.489481	-2.88223	0.00394872
AT4G29780	608.902	0.492266	0.170801	2.88211	0.00395026
AT5G23400	475.528	-0.394778	0.137019	-2.8812	0.00396166
AT1G55760	312.153	-0.368014	0.127747	-2.88081	0.00396657
AT2G39650	309.666	0.497903	0.172847	2.88059	0.00396926
AT5G37260	146.056	-0.510269	0.177183	-2.8799	0.00397797
AT4G00720	1346.52	-0.310832	0.107944	-2.87956	0.00398232
AT5G19750	439.989	0.357269	0.124092	2.87906	0.00398864
AT1G32580	963.344	0.31871	0.110732	2.8782	0.00399955
AT3G08970	127.318	1.10873	0.385204	2.8783	0.00399819
AT3G49930	91.5968	-0.538588	0.187143	-2.87795	0.0040027
AT5G39760	461.36	0.403899	0.140369	2.87741	0.00400954
AT1G73410	43.389	-0.89409	0.310813	-2.87662	0.00401959
AT1G07110	1403.75	-0.473769	0.164747	-2.87575	0.00403072
AT4G14465	627.781	-0.581844	0.202337	-2.87562	0.00403232
AT1G05490	39.8643	1.06844	0.371602	2.87523	0.00403737
AT5G41870	355.679	-0.353886	0.123183	-2.87284	0.00406799
AT5G44340	11301.3	-0.175836	0.0612091	-2.87271	0.00406962
AT5G56050	59.5501	0.742379	0.258428	2.87267	0.00407024
AT1G12450	375.698	-0.454018	0.158113	-2.87148	0.00408558
AT2G27010	159.602	-0.716886	0.24971	-2.87087	0.0040934
AT1G54490	1276.62	0.229933	0.0801551	2.8686	0.00412299
AT3G59150	231.151	0.399151	0.139173	2.86801	0.00413063
AT3G49190	80.6011	-1.25078	0.436145	-2.86781	0.00413319
AT3G62330	624.102	0.27702	0.0966091	2.86743	0.00413818
AT5G59310	129.885	-1.52744	0.532791	-2.86688	0.00414545
AT1G80690	227.854	-0.493268	0.172091	-2.86631	0.00415287
AT4G31450	807.269	-0.261227	0.091148	-2.86597	0.00415737
AT4G34420	38.8333	-0.79178	0.276389	-2.86473	0.00417363
AT5G65207	1292.72	-0.429208	0.149819	-2.86484	0.00417219
AT3G18250	358.067	1.88298	0.657409	2.86424	0.00418007
AT1G77500	755.478	0.484343	0.169119	2.86392	0.00418436
AT4G32770	380.175	-0.776383	0.27116	-2.8632	0.00419392
AT5G58680	64.9161	0.703692	0.245851	2.86228	0.00420611
AT5G63980	1049.88	0.282457	0.0986771	2.86244	0.00420395
AT1G27200	818.834	-0.366292	0.127982	-2.86206	0.00420891
AT1G64000	48.569	-1.08541	0.379355	-2.86121	0.00422034
AT4G21380	480.831	0.922259	0.322349	2.86105	0.00422235
AT5G60800	40.2235	1.40017	0.489363	2.86121	0.00422021
AT1G55670	50603.3	-0.526891	0.184197	-2.86048	0.00423003
AT5G01500	403.754	0.442735	0.154789	2.86025	0.00423311
AT3G60940	10.2451	1.62135	0.56692	2.85993	0.0042374
AT4G10340	50128.4	-0.576848	0.201705	-2.85985	0.00423835
AT4G39210	316.334	0.496402	0.173623	2.85908	0.00424878
AT2G14610	6720.1	3.11324	1.08947	2.85757	0.00426905
AT2G35345	12.8113	-1.35276	0.47357	-2.85652	0.00428311
AT1G21750	578.254	0.438004	0.153439	2.85458	0.00430932
AT5G03960	86.0934	-0.595674	0.208675	-2.85456	0.00430969
AT3G49510	30.594	-0.818688	0.286827	-2.85429	0.00431328
AT5G04690	47.6427	-0.861542	0.301874	-2.85398	0.0043175
AT2G03821	2.60576	4.50982	1.58041	2.85358	0.00432297
AT1G27300	875.062	0.402819	0.141175	2.85332	0.00432651
AT2G27310	883.897	0.717821	0.251641	2.85256	0.00433688
AT3G07880	1398.97	-0.185885	0.0651664	-2.85246	0.00433816
AT3G13650	273.547	-0.684527	0.239978	-2.85246	0.00433829
AT3G48980	153.639	-0.471051	0.165165	-2.85201	0.0043444
AT4G40090	1070.08	-0.8907	0.312301	-2.85206	0.00434371
AT1G64280	1539.25	0.363137	0.127346	2.85158	0.00435022
AT5G62280	1284.43	-0.748294	0.26245	-2.85119	0.0043556
AT5G66080	277.079	-0.68629	0.240758	-2.85054	0.00436456
AT4G10845	7.74075	-1.63581	0.573956	-2.85007	0.00437101
AT1G32950	105.669	1.17863	0.413609	2.84963	0.00437701
AT3G25040	848.336	-0.190535	0.0668616	-2.84969	0.00437618
AT1G09370	2.99413	-3.96742	1.39245	-2.84924	0.00438235
AT2G17690	23.259	1.39946	0.491208	2.84902	0.00438535
AT3G02300	838.404	-0.348774	0.12243	-2.84877	0.00438891
AT5G09630	226.233	0.390999	0.137253	2.84875	0.00438915
AT4G32570	745.364	-0.450989	0.158358	-2.84791	0.0044007
AT2G14560	471.513	1.85346	0.650935	2.84738	0.00440803
AT1G78815	67.4561	-0.788261	0.276908	-2.84665	0.00441821
AT2G15020	101	-0.891561	0.313169	-2.8469	0.00441475
AT4G38730	167.599	-0.436023	0.153171	-2.84664	0.00441839
AT1G33480	137.515	-0.616244	0.216502	-2.84637	0.00442214
AT2G31540	38.519	-1.14137	0.40102	-2.84616	0.00442499
AT1G72310	526.27	-0.324511	0.11403	-2.84585	0.00442935
AT4G15270	52.3779	0.900449	0.316476	2.84524	0.00443781
AT5G10430	2601.49	-0.803594	0.282445	-2.84514	0.00443926
AT1G73010	1195.84	1.51513	0.532644	2.84454	0.00444757
AT5G14340	44.7242	-0.969246	0.340751	-2.84444	0.00444899
AT1G14920	1385.56	-0.4266	0.150007	-2.84387	0.00445697
AT1G52230	13095.7	-0.539344	0.189718	-2.84287	0.00447098
AT4G23510	179.15	-0.532629	0.187372	-2.84262	0.00447439
AT2G46830	17.3139	-1.23084	0.433194	-2.8413	0.00449297
AT1G31310	85.3143	-0.919598	0.323695	-2.84094	0.00449802
AT2G15820	575.152	0.399642	0.140698	2.84043	0.00450528
AT1G13260	4319.71	0.507482	0.178705	2.83977	0.00451461
AT1G64720	18403.5	-0.536319	0.188901	-2.83915	0.00452337
AT1G80120	132.106	-0.639815	0.225393	-2.83866	0.00453035
AT3G06380	1458.2	0.303087	0.106786	2.83826	0.00453603
AT2G14890	30.268	-0.922564	0.325312	-2.83594	0.00456917
AT1G17190	1441.25	-0.832826	0.293742	-2.83523	0.00457931
AT2G44420	206.712	0.351643	0.124034	2.83506	0.00458175
AT5G44260	1722.01	-0.72961	0.257386	-2.83469	0.00458696
[truncated: 15,307 more rows]

## Sheet: 3
GeneID	mean	log2.FC.	std_error	wald.stat
AT5G52650	2437.36	-2.7111	0.096492	-28.0967
AT2G32960	3504.61	5.85733	0.259605	22.5625
AT3G27940	78.699	-3.47495	0.255725	-13.5886
AT1G25211	105.257	4.82779	0.457343	10.5562
AT3G51000	898.808	-1.44724	0.15718	-9.20757
AT4G24000	372.079	4.08834	0.450155	9.08207
AT3G14210	8787.19	1.14343	0.137708	8.30329
AT5G52640	500.248	2.10859	0.273171	7.71893
AT3G44300	8396.44	2.50258	0.340559	7.34845
AT1G03940	305.623	1.24309	0.170095	7.30823
AT3G49620	203.478	3.37484	0.484344	6.96787
AT3G30720	104.229	-2.8547	0.42074	-6.78494
AT3G24982	674.457	2.18452	0.335238	6.51632
AT2G36780	480.227	1.66707	0.261269	6.38068
AT4G04610	6563.09	0.619628	0.0977458	6.33918
AT4G06746	233.706	2.11126	0.332291	6.35365
AT4G25000	272.058	2.89955	0.457632	6.33599
AT3G45140	24867.7	1.5637	0.24716	6.32669
AT3G33528	17.7719	4.17323	0.663274	6.29187
AT1G15010	193.542	1.9426	0.311261	6.24107
AT2G47190	122.111	1.51894	0.260164	5.83838
AT5G52310	1456.65	-1.08052	0.185064	-5.83862
AT2G25590	331.427	-0.663389	0.114833	-5.77701
AT5G58840	72.6583	3.52581	0.612805	5.75355
AT1G65370	408.395	-1.3352	0.232556	-5.74139
AT1G06160	487.717	1.21295	0.21215	5.7174
AT2G26010	809.173	4.27281	0.750506	5.69324
AT3G50770	378.322	2.30048	0.410375	5.6058
AT3G55970	883.964	3.37368	0.601293	5.6107
AT1G68945	341.341	-1.12373	0.201478	-5.57744
AT1G71140	460.456	1.78583	0.320324	5.57508
AT2G45570	425.893	3.02056	0.551935	5.47268
AT5G24160	1878.87	1.26798	0.231773	5.47076
AT2G43820	4280.04	1.08651	0.1991	5.45709
AT5G44430	435.997	5.10581	0.943093	5.4139
AT3G23550	998.451	2.02288	0.376913	5.36698
AT5G67310	43.9414	3.00774	0.560917	5.36219
AT3G53730	1469.21	-0.52235	0.0982024	-5.31911
AT5G61160	668.426	3.06254	0.575649	5.32015
AT1G06180	370.508	0.89265	0.167982	5.31398
AT5G15960	197.422	-1.27811	0.240938	-5.30472
AT1G06760	3538.96	-0.547859	0.103371	-5.29993
AT3G15750	83.4144	-1.25947	0.240584	-5.23505
AT3G26840	441.067	1.09945	0.212075	5.18422
AT4G01595	253.55	-0.816832	0.158072	-5.16745
AT1G54410	21677.8	-0.456661	0.0891893	-5.12013
AT5G49690	179.364	1.44595	0.282941	5.11043
AT1G67810	668.716	1.89502	0.372728	5.0842
AT2G43510	2170.1	1.7468	0.344104	5.07637
AT2G36770	326.108	1.61981	0.319957	5.06261
AT1G33560	1271.49	0.869495	0.172089	5.05259
AT5G10380	1340.41	1.52779	0.302258	5.05458
AT1G19670	1719.68	1.49187	0.296154	5.03749
AT3G22890	18012.1	0.562995	0.111919	5.03038
AT2G15970	873.154	-0.527968	0.105036	-5.02655
AT3G14620	2169.92	1.4688	0.292422	5.02286
AT4G21990	305.289	0.626692	0.124943	5.01583
AT3G60966	87.2634	2.2226	0.446585	4.97688
AT1G13340	667.122	1.56253	0.315024	4.96003
AT3G19615	98.428	3.84596	0.777209	4.94842
AT1G04580	83.1588	3.84085	0.79305	4.84313
AT2G04040	646.058	1.63419	0.337425	4.84313
AT1G27565	8.83176	-3.61862	0.751056	-4.81805
AT1G31180	866.772	0.485203	0.100686	4.81898
AT2G41180	478.919	0.993108	0.208721	4.75806
AT5G54640	419.444	-0.55128	0.117815	-4.6792
AT3G51860	1067.36	1.21246	0.260182	4.66003
AT3G45980	3113.62	-0.474331	0.102018	-4.6495
AT5G24200	295.625	2.86249	0.616919	4.63998
AT2G28400	385.565	1.56609	0.3397	4.6102
AT3G28580	211.924	1.84432	0.399896	4.612
AT3G51660	661.561	0.904046	0.198087	4.56388
AT3G60140	1340.79	2.30336	0.505249	4.55886
AT3G47480	347.019	1.9355	0.424982	4.5543
AT2G39030	1607.63	4.51673	0.994862	4.54006
AT4G16680	140.092	-1.01348	0.223637	-4.53181
AT3G49160	221.954	-1.27037	0.281252	-4.51683
AT3G28930	502.45	1.27216	0.28185	4.51362
AT1G63420	420.376	-0.714408	0.158733	-4.50069
AT3G58750	1257.94	0.570496	0.127342	4.48001
AT5G52720	55.8427	2.44619	0.546319	4.47759
AT1G32350	439.502	3.09442	0.691823	4.47285
AT2G42250	541.035	-1.14173	0.255476	-4.46903
AT3G11480	16.804	6.31477	1.41722	4.45575
AT4G18990	22.4698	2.20735	0.495173	4.45773
AT5G45890	54.6729	9.86128	2.21412	4.45381
AT1G72900	1945.84	1.28901	0.290761	4.43324
AT3G25770	8779.32	0.800252	0.180713	4.42831
AT1G52890	684.127	1.37238	0.310204	4.42411
AT5G45830	56.7751	-1.36126	0.307919	-4.42083
AT2G42360	206.761	1.61947	0.36772	4.40408
AT3G23560	694.038	0.891626	0.20301	4.39203
AT1G32950	105.669	1.80112	0.410626	4.38628
AT3G57510	161.785	6.47102	1.47664	4.38227
AT5G38530	1325.02	0.829986	0.18989	4.37088
AT3G26600	775.793	0.542063	0.124133	4.3668
AT3G10985	5696.27	0.770568	0.177142	4.35
AT5G13370	901.971	0.928668	0.214132	4.33689
AT1G33030	131.453	1.9427	0.448881	4.32787
AT4G23230	121.012	1.55339	0.359791	4.31748
AT5G33355	14.5513	5.7268	1.3273	4.31464
AT1G13670	521.933	-0.749382	0.173949	-4.30805
AT1G53070	291.959	-0.5961	0.138441	-4.3058
AT2G32210	148.812	1.45123	0.3376	4.29866
AT5G44420	1065.78	3.54206	0.824431	4.29637
AT5G04590	10502.2	0.397365	0.0930503	4.27043
AT1G72680	1079.73	1.08077	0.254277	4.25037
AT3G10200	95.3081	-1.25471	0.295288	-4.24911
AT3G50480	3380.45	1.55116	0.364923	4.25066
AT4G04510	30.4566	2.38955	0.561502	4.25564
AT4G11880	87.6474	-0.966985	0.227691	-4.24691
AT4G17660	36.8543	2.52617	0.594864	4.24663
AT3G46660	324.124	1.2723	0.300717	4.23089
AT5G39050	1524.84	1.06392	0.251648	4.22782
AT4G36470	203.906	-0.623187	0.147573	-4.22291
AT2G26020	92.9177	3.74541	0.888195	4.21688
AT3G18250	358.067	2.75884	0.656843	4.20015
AT4G14680	1161.8	0.486992	0.116027	4.19724
AT1G77840	1936.33	0.484235	0.115462	4.19388
AT4G36020	909.593	0.476197	0.11376	4.18599
AT1G55850	2695.99	0.801389	0.192425	4.16467
AT3G26170	668.977	1.0156	0.243833	4.16514
AT3G18035	2810.64	-0.428494	0.102977	-4.16105
AT1G47970	1137.37	-0.365131	0.0879448	-4.15182
AT4G23160	60.7453	1.61625	0.389639	4.14808
AT3G21520	258.941	1.67878	0.405914	4.13582
AT5G25260	498.224	2.92496	0.708129	4.13055
AT3G05950	75.5664	4.78474	1.16004	4.12464
AT3G19340	480.246	-0.381889	0.092665	-4.12118
AT3G59930	281.17	2.89131	0.703407	4.11044
AT4G22390	13.9878	-2.14	0.520658	-4.11019
AT5G64410	1094.22	-0.549115	0.133531	-4.11228
AT2G28720	1173.87	-0.662861	0.16146	-4.10542
AT5G13330	510.088	1.40031	0.341249	4.10348
AT4G03150	183.103	-0.772404	0.188313	-4.1017
AT5G40720	587.919	0.603611	0.147291	4.09807
AT4G37990	1243.59	4.18459	1.02615	4.07795
AT3G11080	212.172	1.25721	0.308536	4.07477
AT3G09010	201.734	1.42372	0.349682	4.07148
AT5G26622	141.328	-0.682856	0.167742	-4.07087
AT3G13100	356.822	1.10702	0.272162	4.06751
AT1G05835	220.68	-1.16938	0.288141	-4.05835
AT5G09220	4057.93	-0.787606	0.194381	-4.05187
AT5G52810	1104.99	1.22228	0.30143	4.05493
AT5G61890	36.8323	3.53205	0.871695	4.05193
AT1G29640	143.202	1.49201	0.368408	4.04989
AT5G17380	4036.52	1.00846	0.249533	4.04139
AT4G21670	838.415	0.455403	0.11301	4.02977
AT5G63700	288.374	-0.540633	0.134459	-4.02081
AT2G32830	172.545	1.26951	0.316399	4.01236
AT3G58730	4183.15	0.343227	0.085621	4.00867
AT2G39450	818.953	-0.609565	0.152303	-4.0023
AT1G05680	764.556	2.11101	0.528188	3.99671
AT4G17530	1147.93	0.402403	0.100704	3.99592
AT5G54960	4088.97	0.620523	0.155771	3.98355
AT2G35750	326.199	0.648926	0.163334	3.97299
AT4G05320	3.57979	5.69503	1.43442	3.97028
AT4G12490	1539.04	2.69915	0.678911	3.97571
AT4G22530	576.77	1.14775	0.289094	3.97017
AT5G13240	228.785	-0.646032	0.162634	-3.97231
AT1G69930	104.25	3.25043	0.819605	3.96585
AT4G34980	2604.12	-0.409627	0.103342	-3.9638
AT1G14810	1411.13	0.512235	0.129319	3.96103
AT1G30280	256.677	-0.852403	0.215623	-3.95322
AT1G14360	711.175	0.656388	0.166258	3.94801
AT5G02440	104.931	-0.714109	0.180836	-3.94894
AT5G27600	291.125	0.704299	0.17862	3.943
AT4G12290	2268.79	0.705515	0.179095	3.93932
AT1G09140	140.613	-0.952385	0.24203	-3.93499
AT3G50910	1197.11	0.578296	0.147264	3.92692
AT4G01200	50.4696	-0.974989	0.248493	-3.9236
AT3G04720	9876.46	1.4935	0.381189	3.918
AT5G26250	24.3161	1.90433	0.486205	3.91673
AT1G68040	29.7695	-2.07855	0.532472	-3.90359
AT2G03760	1411.05	0.744688	0.190777	3.90345
AT3G01970	665.78	1.20631	0.308724	3.9074
AT5G13080	311.668	1.56336	0.400287	3.9056
AT5G24120	551.845	-0.778014	0.199041	-3.90881
AT4G28240	1590.35	-0.468785	0.120234	-3.89894
AT5G14180	121.779	1.12797	0.289323	3.89867
AT2G35340	101.233	-0.746745	0.191798	-3.89339
AT1G01720	1575.95	0.604891	0.155548	3.88878
AT4G35780	433.454	-0.486993	0.125191	-3.89
AT3G44570	5.57429	5.39723	1.39057	3.88131
AT3G46230	28.2811	2.45001	0.631269	3.88109
AT4G11910	119.658	0.943805	0.242978	3.88433
AT4G30110	403.898	-0.727115	0.187119	-3.88585
AT5G48485	860.352	-0.648484	0.166996	-3.88323
AT5G02490	1384.58	1.32623	0.34195	3.87844
AT1G22400	1592.25	1.40272	0.362452	3.87009
AT2G39340	1109.4	-0.524572	0.135574	-3.86926
AT2G42800	120.853	-1.20311	0.313008	-3.84372
AT4G12300	758.02	0.446413	0.116145	3.84358
AT2G14247	340.824	2.46191	0.640803	3.84192
AT3G11010	713.052	1.24693	0.324767	3.83947
AT5G17460	578.671	-0.702166	0.183072	-3.83547
AT2G38340	57.9943	1.93851	0.507031	3.82325
AT2G41190	156.619	-0.672483	0.175896	-3.82319
AT4G27820	373.735	-0.696619	0.182421	-3.81874
AT2G31420	25.8695	3.35704	0.880497	3.81266
AT4G21680	1319.63	1.90285	0.499279	3.81119
AT5G44620	53.553	-1.87492	0.492474	-3.80715
AT1G02840	231.031	-0.729076	0.191589	-3.80541
AT4G22980	167.254	0.715718	0.188158	3.80382
AT2G25000	292.441	0.815952	0.214785	3.79893
AT3G22640	25.3775	2.59696	0.683772	3.798
AT5G24210	3527.97	0.952796	0.251453	3.78916
AT1G56600	71.923	-1.16655	0.309041	-3.77475
AT1G76800	130.251	-1.02261	0.271038	-3.77295
AT2G45440	1159.26	0.389817	0.103724	3.75824
AT4G15260	698.025	0.676107	0.179997	3.75621
AT4G37390	692.024	1.42418	0.380174	3.74612
AT3G15500	1057.14	1.03188	0.276023	3.7384
AT3G47420	1629.03	0.964243	0.257884	3.73905
AT5G54610	231.171	1.56514	0.419031	3.73514
AT1G12630	7.43804	-2.70447	0.724974	-3.73043
AT4G00820	484.035	-0.497383	0.133345	-3.73004
AT1G48620	2046.57	-0.319293	0.0856527	-3.72776
AT3G27360	332.025	-0.548525	0.147238	-3.72544
AT3G44720	2020.77	0.708167	0.190087	3.72549
AT5G41870	355.679	-0.46498	0.12491	-3.72253
AT4G16740	33.9842	5.87035	1.57785	3.72046
AT5G01850	360.022	0.53951	0.145022	3.7202
AT1G69730	639.756	0.811248	0.218485	3.71306
AT1G78270	1111.24	0.460884	0.124087	3.71419
AT2G35360	121.094	-0.590004	0.159041	-3.70976
AT3G62220	247.601	-0.469824	0.126758	-3.70646
AT5G40880	233.491	0.501049	0.135207	3.7058
AT4G34900	518.612	-0.853745	0.230946	-3.69672
AT5G15970	1659.93	-1.08747	0.294251	-3.6957
AT1G35320	245.715	0.607522	0.164437	3.69455
AT1G67870	7711.09	-0.726463	0.196817	-3.69105
AT2G44520	870.21	0.375717	0.101804	3.69058
AT1G52820	390.072	-1.43017	0.38769	-3.68894
AT3G26230	791.7	1.02159	0.277405	3.68267
AT5G13170	129.387	-1.66372	0.451725	-3.68304
AT5G17990	1488.03	0.789694	0.214804	3.67636
AT1G28370	287.981	1.04354	0.284227	3.67152
AT2G16090	334.14	-0.427703	0.116429	-3.67351
AT2G29460	680.338	2.23192	0.608018	3.67081
AT3G08970	127.318	1.41231	0.384745	3.67076
AT5G17860	842.961	0.947898	0.258339	3.6692
AT3G56200	1604.97	0.464735	0.126709	3.66774
AT1G30360	8242.23	-0.465772	0.127313	-3.65847
AT1G07900	35.3825	1.45609	0.398809	3.65111
AT3G51480	256.231	-0.634255	0.173754	-3.6503
AT3G58630	335.839	0.372122	0.101916	3.65125
AT3G18290	4356.58	0.817535	0.224113	3.64787
AT2G04450	178.109	1.66801	0.457482	3.64607
AT2G41240	411.155	3.58385	0.983086	3.64551
AT1G10890	908.667	-0.441371	0.121336	-3.63759
AT1G63240	391.958	-0.629833	0.173128	-3.63795
AT5G48410	169.526	1.37808	0.378828	3.63773
AT5G59820	381.588	1.19055	0.327591	3.63426
AT2G15020	101	-1.15843	0.318954	-3.63196
AT2G28120	901.688	0.701719	0.193225	3.63161
AT1G19540	110.752	-0.771164	0.212527	-3.62854
AT3G22440	8428.6	-0.322012	0.0887583	-3.62796
AT5G22540	54.5319	1.68213	0.463854	3.62643
AT2G29470	315.011	2.76287	0.762226	3.62474
AT4G01360	104.041	1.75697	0.485174	3.62131
AT5G12930	314.96	0.914767	0.252601	3.62139
AT4G39955	661.762	0.686034	0.189622	3.6179
AT1G66870	19.6635	1.99059	0.55048	3.61611
AT1G77500	755.478	0.611754	0.169238	3.61475
AT3G58560	1706.14	0.265257	0.0734391	3.61193
AT5G49990	340.017	-0.404129	0.111885	-3.61202
AT3G01345	8.30464	2.60152	0.721306	3.60668
AT1G49200	172.645	-0.888024	0.24637	-3.60443
AT1G76610	41.0882	-1.3946	0.38781	-3.5961
AT1G14060	513.22	0.646242	0.179852	3.59319
AT4G30910	764.651	0.483861	0.134885	3.58722
AT1G49030	10.9015	4.49525	1.25381	3.58528
AT2G39020	1166.48	0.361056	0.100797	3.582
AT1G15060	532.627	-0.332083	0.0927536	-3.58027
AT2G26560	4480.41	1.32848	0.37134	3.57753
AT1G09050	173.643	-0.503056	0.140699	-3.57541
AT2G16390	346.217	-0.41449	0.115946	-3.57484
AT5G45095	109.447	1.35018	0.377787	3.57391
AT1G31310	85.3143	-1.17186	0.32833	-3.56916
AT1G77510	1474.98	0.733132	0.205777	3.56276
AT5G07010	473.113	1.00608	0.282461	3.56184
AT5G43500	10.7402	2.9171	0.819508	3.55957
AT5G67340	549.633	1.16899	0.328947	3.55374
AT1G29290	115.76	1.37937	0.388511	3.5504
AT2G47930	594.231	-0.594158	0.167461	-3.54804
AT1G68765	50.4763	2.39504	0.675655	3.54477
AT2G02990	356.588	0.939933	0.265254	3.54352
AT4G08870	1103.27	1.05848	0.298685	3.54382
AT1G19610	140.422	1.39831	0.394801	3.54182
AT1G12030	395.442	1.54387	0.437037	3.53258
AT1G62510	1071.42	-0.734104	0.207765	-3.53334
AT3G62590	245.508	0.622671	0.176053	3.53683
AT4G24920	872.654	0.544166	0.154033	3.53278
AT5G44980	35.1279	1.20581	0.341161	3.53442
AT5G64000	190.104	0.630596	0.17843	3.53413
AT1G61400	103.87	0.75385	0.213531	3.5304
AT2G01290	368.19	0.445597	0.126253	3.5294
AT1G75300	228.589	-0.543482	0.154542	-3.51672
AT4G19170	3849.47	-0.921072	0.261928	-3.5165
AT5G65390	1154.24	-0.496097	0.141081	-3.51639
AT3G62530	2630.14	0.307196	0.0874338	3.51347
AT1G31820	437.842	0.749289	0.213365	3.51177
AT1G21250	3845.5	1.71586	0.488729	3.51086
AT5G12030	16.182	2.4579	0.700977	3.50639
AT2G43580	16.143	2.62233	0.748725	3.50239
AT3G56710	897.423	1.218	0.348177	3.49822
AT4G14430	2021.55	0.531974	0.152068	3.49827
AT1G32940	1212.01	1.23934	0.354739	3.49367
AT2G17880	743.165	-0.867459	0.24818	-3.49529
AT3G52190	466.698	0.536662	0.153607	3.49373
AT4G01370	1263.68	0.371356	0.106242	3.49539
AT1G18773	65.153	-0.791113	0.226613	-3.49103
AT5G22940	564.126	-0.516877	0.148323	-3.48482
AT5G57550	122.213	1.51638	0.436298	3.47556
AT2G03850	20.527	3.48507	1.00326	3.47374
AT3G50470	141.591	1.32977	0.383113	3.47096
AT4G15450	223.632	-0.630674	0.181682	-3.4713
AT5G44520	374.037	-0.57967	0.166959	-3.47193
AT1G09040	171.469	-0.506046	0.145837	-3.46994
AT1G24100	2369.48	0.567307	0.163715	3.4652
AT1G78130	203.577	-0.50746	0.146422	-3.46574
AT4G08685	685.371	-0.367355	0.105968	-3.46666
AT1G10585	166.107	2.23169	0.644476	3.46279
AT2G41410	6063.71	0.573335	0.165563	3.46294
AT4G03320	357.561	0.763766	0.220707	3.46055
AT5G20740	196.253	-0.917692	0.265169	-3.46078
AT2G41705	32.0993	1.01103	0.292453	3.45706
AT4G39795	151.654	-0.814224	0.235697	-3.45454
AT1G26762	22.7097	2.15891	0.625721	3.45028
AT1G34340	519.884	-0.389341	0.113038	-3.44434
AT5G02670	214.569	-0.715587	0.207761	-3.44428
AT5G50150	513.026	-0.517214	0.150372	-3.43957
AT5G44400	906.907	-0.542896	0.15791	-3.43801
AT1G07620	223.025	1.12015	0.326264	3.43327
AT5G01100	212.945	1.24468	0.363162	3.42733
AT4G17500	2466.17	0.869772	0.253902	3.42562
AT5G07630	244.104	-0.534793	0.156088	-3.42623
AT5G47810	400.444	0.471226	0.137608	3.42441
AT4G36190	788.298	-0.525762	0.1536	-3.42294
AT1G08050	381.655	1.41031	0.41235	3.42019
AT1G70710	906.652	-0.699999	0.204804	-3.41789
AT2G36970	612.96	0.562752	0.164825	3.41425
AT1G10640	266.93	-0.872588	0.25567	-3.41295
AT1G17020	805.642	0.942388	0.276808	3.40448
AT3G51790	431.256	0.400986	0.117765	3.40497
AT5G39610	1438.79	0.7714	0.226522	3.40541
AT5G47140	488.24	0.493582	0.145017	3.40361
AT1G17665	183.007	0.495818	0.14577	3.40137
AT3G20330	762.346	0.455005	0.133805	3.4005
AT1G71880	4077.59	0.380583	0.11197	3.39897
AT1G66460	54.333	1.02628	0.302159	3.39649
AT4G32810	245.78	1.02024	0.300584	3.39419
AT2G14620	310.694	1.43427	0.423467	3.38696
AT3G05660	147.38	0.901857	0.26621	3.38777
AT5G56010	6753.75	0.531308	0.156865	3.38703
AT2G19930	168.74	-0.718493	0.21237	-3.38322
AT2G29990	374.78	0.591236	0.174701	3.38428
AT4G03420	1047.8	0.619133	0.183003	3.38319
AT5G22530	42.0605	2.06331	0.609611	3.38463
AT4G33410	475.401	-0.32179	0.0951669	-3.38132
AT4G30690	97.5533	-0.724249	0.214481	-3.37675
AT4G08150	304.787	-0.77313	0.229266	-3.3722
AT5G13460	506.562	-0.431738	0.128149	-3.36904
AT1G15415	14.4095	1.9271	0.572309	3.36724
AT5G48430	233.566	2.83958	0.843211	3.36757
AT2G32660	303.66	1.00745	0.299751	3.36097
AT3G60390	436.706	-0.538679	0.160352	-3.35936
AT3G09160	86.7196	-0.934508	0.278369	-3.35709
AT5G08790	3167.61	0.842717	0.251342	3.35287
AT4G30530	6105.78	0.645099	0.192572	3.34991
AT2G22080	1051.03	-0.493251	0.147421	-3.34586
AT3G60420	330.421	1.32579	0.396392	3.34464
AT1G13550	18.8895	2.34579	0.70184	3.34235
AT3G60440	506.509	0.473193	0.141544	3.34307
AT4G24050	122.127	-0.53006	0.158598	-3.34216
AT4G18950	866.024	0.843664	0.252511	3.34109
AT1G15670	2368.43	0.822058	0.24611	3.34021
AT5G61070	15.317	-1.78636	0.534904	-3.33959
AT1G78440	35.0221	-1.25296	0.375697	-3.33502
AT3G10815	98.7467	1.09566	0.328577	3.33457
AT3G30390	16.6757	1.63263	0.489412	3.33591
AT4G33960	679.502	-0.441111	0.132233	-3.33586
AT4G15140	146.769	-0.564263	0.169355	-3.33184
AT3G21220	938.984	0.32392	0.0972438	3.33101
AT1G26580	2742.28	-0.413254	0.124165	-3.32827
AT5G41620	150.946	-0.539162	0.16214	-3.32528
AT1G17345	23.4804	-1.10953	0.333989	-3.32205
AT1G21890	33.3484	-1.44395	0.435321	-3.31697
AT1G23440	870.2	0.580609	0.175025	3.3173
AT2G44370	481.06	2.45409	0.739605	3.3181
AT3G09680	22.8861	1.7676	0.532387	3.32014
AT3G53160	81.9155	1.5366	0.463155	3.31768
AT4G22380	407.949	0.47301	0.142536	3.31852
AT5G42010	218.164	0.914389	0.275393	3.3203
AT5G64750	59.295	2.26479	0.682033	3.32064
AT3G06650	1779.09	-0.214933	0.064817	-3.31599
AT1G67890	210.321	-0.466416	0.140687	-3.31526
AT3G15518	131.976	1.57777	0.476038	3.31437
AT2G04400	785.979	0.810236	0.244876	3.30876
AT1G02220	553.206	1.30496	0.39492	3.30438
AT1G45207	457.798	-0.454541	0.137529	-3.30506
AT5G42830	606.301	1.83662	0.55566	3.3053
AT2G41640	344.865	0.530243	0.160513	3.30342
AT3G29370	178.823	-1.09762	0.332499	-3.30114
AT4G38540	1869.76	0.840971	0.254755	3.3011
AT1G26390	936.741	2.27098	0.688879	3.29664
AT1G62300	1319.42	0.807809	0.245055	3.29644
AT1G73660	1276.62	-0.350913	0.106418	-3.2975
AT3G58570	1386.78	0.313819	0.0951682	3.29752
AT5G44100	1246.78	0.237214	0.0719315	3.29777
AT1G58420	74.8501	1.51094	0.458616	3.29457
AT1G62360	144.275	-0.966057	0.293333	-3.29338
AT5G17300	270.829	-0.780117	0.236888	-3.2932
AT1G55170	236.12	0.447291	0.135852	3.2925
AT3G28340	359.25	0.846346	0.257111	3.29175
AT3G54680	539.082	0.323603	0.0984153	3.28814
AT3G47530	168.691	0.493039	0.149996	3.28701
AT1G64370	6562.21	-0.646136	0.196701	-3.28487
AT5G39520	184.736	1.44474	0.439932	3.28402
AT3G61930	89.6571	1.14743	0.349897	3.27934
AT3G13510	556.146	-0.660665	0.201578	-3.27747
AT4G12500	423.726	2.7816	0.848593	3.27789
AT2G41090	3974.06	1.09282	0.333505	3.27678
AT5G52600	9.67057	-1.98906	0.607298	-3.27527
AT2G41010	532.186	0.450798	0.13778	3.27187
AT3G56360	5555.94	0.616683	0.18845	3.27239
AT5G51150	681.131	-0.403507	0.123361	-3.27096
AT2G28890	1329.05	0.581048	0.177762	3.26869
AT3G03590	139.041	-0.494224	0.151232	-3.26798
AT1G25230	602.297	-0.503509	0.154244	-3.26436
AT2G30620	267.885	-0.542136	0.166166	-3.26261
AT3G54640	1624.29	0.970177	0.297465	3.26148
AT5G01200	156.191	-0.740485	0.227042	-3.26145
AT5G38900	153.346	1.39616	0.427883	3.26295
AT5G63810	810.243	-0.51914	0.159116	-3.26264
AT1G65240	27.051	1.27265	0.391148	3.25363
AT3G21720	845.759	1.90503	0.585489	3.25374
AT4G37370	1116.24	1.62997	0.501012	3.25335
AT5G05600	1516.01	1.12747	0.346485	3.25404
AT1G17610	133.478	1.01557	0.312857	3.24611
AT2G27310	883.897	0.817212	0.251726	3.24644
AT3G01600	173.038	1.30355	0.401966	3.24295
AT1G02230	50.269	1.56551	0.483117	3.24043
AT1G80950	719.173	0.302872	0.093522	3.23851
AT2G31440	284.96	-0.386853	0.119448	-3.23867
AT2G42870	579.262	-0.820988	0.253408	-3.23979
AT3G54430	193.613	-0.507619	0.156759	-3.23822
AT4G08300	222.429	-0.663578	0.204788	-3.24032
AT5G45310	74.4398	-0.974736	0.301532	-3.23261
AT4G28050	519.518	-0.337338	0.104419	-3.23062
AT3G06350	1562.6	0.353684	0.109527	3.22919
AT1G21150	91.202	-0.622044	0.192806	-3.22628
AT1G69880	592.291	1.20586	0.373701	3.22682
AT5G41370	759.469	-0.396867	0.122979	-3.2271
AT2G32140	93.3906	1.22625	0.380264	3.22472
AT2G44760	742.349	0.291482	0.0903789	3.2251
AT1G80360	1412.45	0.41269	0.128073	3.22231
AT5G16960	39.6664	1.94102	0.60231	3.22262
AT4G33540	638.767	0.520921	0.161868	3.21819
AT1G61120	250.121	2.93734	0.912929	3.21749
AT1G21270	2025.96	0.811792	0.253036	3.20821
AT1G26410	186.031	2.56114	0.798624	3.20694
AT1G30090	805.13	0.351755	0.109483	3.21288
AT1G31040	37.239	-1.24304	0.38672	-3.21432
AT1G31335	236.233	-0.47978	0.149528	-3.20863
AT2G30750	2179.73	2.48339	0.773189	3.21188
AT2G35530	291.231	-0.397736	0.123961	-3.20856
AT3G01490	1043.03	-0.653047	0.203427	-3.21022
AT3G13670	1605.59	0.328354	0.102345	3.20829
AT3G62750	1058.54	-0.711022	0.221686	-3.20734
AT4G37290	52.8864	1.47282	0.458563	3.21182
AT5G02950	91.0376	-0.761545	0.237451	-3.20717
AT5G24530	1584.42	1.04373	0.324623	3.21522
AT5G45000	57.1166	1.54328	0.480211	3.21375
AT5G63790	2465.04	0.586833	0.182765	3.21086
AT1G21160	776.002	0.351407	0.109712	3.203
AT1G23000	241.79	-0.955991	0.298648	-3.20106
AT1G62420	189.109	1.22172	0.38171	3.20065
AT1G74080	46.6306	1.60756	0.502173	3.20121
AT2G24180	2227.99	0.951182	0.296901	3.2037
AT2G43620	1308.34	2.4994	0.780314	3.20307
AT5G10800	128.951	-0.492215	0.153752	-3.20136
AT5G14500	191.492	-0.459688	0.143445	-3.20462
AT1G18480	833.564	0.402932	0.126057	3.19642
AT1G65500	296.645	1.37125	0.429088	3.19573
AT4G03230	249.344	-0.46669	0.146179	-3.19259
AT4G25500	148.144	-0.480493	0.15047	-3.19329
AT5G19570	285.37	-0.383785	0.120214	-3.1925
AT3G19515	641.637	-0.343529	0.107721	-3.18908
AT4G30490	503.42	0.53555	0.167989	3.188
AT1G14200	399.856	0.480655	0.150814	3.18707
AT5G20480	423.346	0.520976	0.163527	3.18587
AT5G25560	923.225	-0.55472	0.174113	-3.18598
AT1G66580	5236.69	0.569736	0.178977	3.18329
AT3G28857	14.4182	1.66356	0.522496	3.18387
AT1G11630	315.614	0.394771	0.124094	3.18122
AT1G78450	217.006	-0.760606	0.239164	-3.18026
AT1G13250	634.016	-0.373656	0.117604	-3.17725
AT2G16500	4333.74	0.29456	0.0926714	3.17855
AT4G39830	420.631	1.10283	0.34706	3.17764
AT5G63010	283.935	0.431065	0.135657	3.17761
AT3G63380	1347.67	1.73097	0.544977	3.17622
AT5G63680	1963.28	0.580931	0.182934	3.17563
AT1G69410	1888.2	0.450079	0.141984	3.16994
AT3G46820	861.001	0.260617	0.0822122	3.17005
AT5G64510	88.537	1.27199	0.401196	3.17049
AT3G13980	372.801	-0.874197	0.276113	-3.16609
AT1G26190	287.612	-0.407134	0.128686	-3.16377
AT1G64660	1825.87	0.689871	0.217976	3.1649
AT5G14550	546.638	-0.562324	0.177734	-3.16386
AT2G36950	1105.66	0.486597	0.153863	3.16253
AT1G27920	553.593	-0.486496	0.15388	-3.16153
AT5G58760	134.789	-0.492629	0.155856	-3.16079
AT4G10470	272.673	-0.461879	0.146439	-3.15408
AT4G11160	1163.31	0.36666	0.11623	3.1546
AT5G48570	115.771	0.596154	0.189019	3.15394
AT3G01800	172.293	0.577991	0.18343	3.15103
AT4G13510	5395.71	0.633227	0.200979	3.15071
AT5G11520	2057.49	0.533341	0.16923	3.15158
AT5G12250	6818.08	-0.314304	0.0997335	-3.15144
AT1G07630	1154.19	0.525582	0.166968	3.1478
AT1G23280	220.87	0.482097	0.153167	3.14753
AT1G71100	857.643	0.50294	0.159848	3.14636
AT2G34655	35.8813	1.19888	0.381145	3.14546
AT3G18773	319.237	-0.509964	0.162185	-3.14434
AT4G39980	3409.67	0.520276	0.165458	3.14447
AT1G02816	662.676	0.407202	0.129535	3.14356
AT3G13175	231.518	-0.711867	0.226527	-3.14253
AT1G60740	58.8227	1.39156	0.443422	3.13823
AT5G14090	185.792	-0.555168	0.176922	-3.13792
AT5G20230	3984.72	1.09152	0.347789	3.13844
AT5G48660	207.52	-0.381541	0.121608	-3.13745
AT1G51430	260.389	-0.567124	0.181134	-3.13095
AT1G53510	1431.63	-0.374821	0.11973	-3.13055
AT1G17700	61.1801	-0.922933	0.295117	-3.12734
AT1G21520	425.93	1.02711	0.328698	3.12477
AT2G41210	181.812	0.493325	0.157665	3.12895
AT3G21780	431.593	1.12528	0.359736	3.12807
AT4G17970	381.634	0.609479	0.195011	3.12537
AT4G25210	1669.78	0.207079	0.0662644	3.12505
AT4G30340	276.419	0.52415	0.167582	3.12772
AT4G32440	173.446	-0.443532	0.141892	-3.12584
AT5G38150	601.112	-0.684657	0.218851	-3.12841
AT5G44260	1722.01	-0.805267	0.257541	-3.12676
AT1G51760	1500.61	0.770519	0.246629	3.1242
AT1G43910	855.048	1.59327	0.5103	3.12223
AT1G75830	17.003	5.0679	1.62356	3.12147
AT2G17740	387.074	2.35595	0.754523	3.12243
AT5G33320	2770.95	0.372549	0.119333	3.12192
AT2G02930	135.359	1.47687	0.47362	3.11826
AT3G02620	93.8038	1.01119	0.324277	3.11829
AT5G01380	50.8554	1.9443	0.623813	3.11679
AT5G58510	472.714	-0.296697	0.095257	-3.1147
AT1G69610	209.756	0.523332	0.168129	3.11268
AT4G13395	132.832	1.10006	0.353586	3.11115
AT1G64640	647.349	-0.394693	0.127148	-3.10419
AT2G27505	8.04685	4.03318	1.29875	3.10544
AT2G40340	243.589	0.839835	0.270192	3.10828
AT3G49725	218.625	0.438672	0.141191	3.10695
AT4G26060	174.567	0.681319	0.219397	3.10542
AT4G29030	1214.36	-0.811487	0.261413	-3.10424
AT4G34970	108.702	-0.761338	0.245237	-3.10449
AT5G13320	989.932	1.9845	0.638829	3.10647
AT5G25070	960.335	0.243863	0.0785058	3.1063
AT5G39670	335.231	1.72899	0.557059	3.10378
AT5G42200	263.883	-0.645149	0.20766	-3.10676
AT5G52940	32.7236	-1.09375	0.352075	-3.10658
AT4G22305	154.85	0.778992	0.251051	3.10293
AT5G16170	159.777	1.0744	0.346683	3.09908
AT2G19190	592.569	2.49458	0.805253	3.09788
AT3G15570	830.043	-0.612576	0.197786	-3.09717
AT1G79060	253.299	-0.535477	0.172959	-3.09598
AT4G21570	1493.41	0.367348	0.118649	3.0961
AT5G04390	73.0245	0.846087	0.273422	3.09444
AT1G49010	499.446	-0.563284	0.182562	-3.08544
AT1G80760	218.668	-0.830153	0.268985	-3.08624
AT2G02010	168.127	1.45646	0.471882	3.08649
AT2G22000	90.5841	-0.651627	0.210991	-3.08841
AT2G39870	1758.78	-0.532411	0.172423	-3.08782
AT4G28703	193.422	-0.827622	0.268146	-3.08646
AT5G49100	593.972	-0.33011	0.106974	-3.08588
AT5G55070	1249.33	0.359195	0.116292	3.08872
AT5G49980	2561.37	-0.231281	0.0749757	-3.08475
AT1G02800	60.17	-1.20396	0.390749	-3.08117
AT2G02810	368.47	0.630626	0.204724	3.08038
AT2G22122	461.198	-0.666183	0.216126	-3.08238
AT3G26220	1005.41	0.877365	0.284805	3.08058
AT5G05250	819.468	1.11734	0.362574	3.0817
AT5G23170	73.3572	-0.619302	0.200938	-3.08206
AT2G17040	710.031	1.0633	0.34525	3.0798
AT5G45800	1405.39	0.321012	0.104283	3.07828
AT3G47540	68.803	0.970826	0.315639	3.07575
AT4G11840	423.081	0.469221	0.152539	3.07608
AT4G36270	67.0037	-0.824424	0.268003	-3.07618
AT5G28540	6583.42	0.536329	0.174435	3.07466
AT1G28180	5.74524	4.2905	1.39632	3.07271
AT1G61420	151.672	0.732418	0.238485	3.07113
AT5G54860	478.495	0.735789	0.239587	3.07107
AT3G02520	1920.44	0.353981	0.115297	3.07018
AT1G06450	255.794	0.468019	0.152572	3.06754
AT1G55930	289.726	0.383272	0.124935	3.06777
AT3G46670	451.231	0.64861	0.211689	3.06397
AT5G52530	23.7225	1.08879	0.355328	3.06417
AT5G45730	40.793	-0.753878	0.246156	-3.0626
AT1G17550	1406.7	0.298737	0.0978219	3.05388
AT1G52343	44.3249	1.13614	0.37178	3.05595
AT1G65840	2054.01	0.555952	0.181626	3.06098
AT1G66830	76.0594	0.701891	0.22941	3.05955
AT1G68620	459.078	0.974635	0.319051	3.05479
AT1G71340	566.32	-0.525299	0.171947	-3.055
AT1G80600	3369.81	0.224029	0.0732752	3.05736
AT2G23120	3333.14	-0.326051	0.106622	-3.05802
AT2G31425	20.8168	4.15751	1.35937	3.05842
AT2G40435	93.0195	1.16837	0.382031	3.05832
AT3G26040	60.7794	-1.08228	0.354419	-3.05369
AT3G49650	203.26	-0.454497	0.148703	-3.05641
AT4G02940	1366.88	0.503998	0.164883	3.05669
AT4G27140	20.3495	6.56274	2.14912	3.05368
AT4G32570	745.364	-0.485586	0.158871	-3.05648
AT5G13210	285.732	0.952549	0.311618	3.05678
AT1G32730	137.717	-0.446634	0.146284	-3.0532
AT1G08390	86.2108	-0.606653	0.198855	-3.05073
AT1G71790	149.815	-0.475935	0.156026	-3.05036
AT3G29390	895.436	-0.481042	0.15772	-3.04997
AT4G17940	938.233	0.340418	0.111624	3.04969
AT4G30350	976.545	0.321615	0.105393	3.05157
AT1G79680	301.28	1.39693	0.458396	3.04742
AT3G18090	239.579	-0.506338	0.166168	-3.04714
AT2G35730	46.0048	1.37559	0.451662	3.04562
AT2G38240	578.105	2.85717	0.939196	3.04215
AT1G67270	4.27109	4.43966	1.45964	3.04162
AT2G35650	616.24	-0.443028	0.145743	-3.03979
AT1G71890	56.4603	1.01909	0.335375	3.03866
AT5G10760	1795.42	1.81843	0.598449	3.03858
AT5G04930	2864.84	0.536622	0.17668	3.03725
AT5G57785	515.692	-0.826058	0.271959	-3.03744
AT2G05790	3482.96	-0.409922	0.13515	-3.0331
AT3G48390	210.669	-0.597666	0.196981	-3.03413
AT3G57540	146.126	-0.565625	0.186489	-3.03302
AT5G40540	164.368	0.51121	0.168543	3.03312
AT2G27820	1043.44	0.312631	0.103129	3.03145
AT5G47070	736.186	0.618891	0.204199	3.03083
AT1G55590	598.214	-0.282085	0.0931231	-3.02916
AT3G60070	118.824	-0.524829	0.173239	-3.02951
AT5G10360	1036.04	0.334734	0.110558	3.02768
AT5G18050	37.7454	-0.944013	0.311837	-3.02727
AT4G04500	138.173	2.25104	0.743813	3.02635
AT2G42270	1099.1	-0.583644	0.192966	-3.0246
AT3G51810	6.7599	5.10722	1.68834	3.02499
AT4G21970	19.6942	-1.42722	0.471943	-3.02413
AT4G35630	3550.04	0.8199	0.271041	3.02501
AT1G26380	733.231	2.26427	0.748863	3.02361
AT1G09230	222.887	-0.472125	0.156218	-3.02221
AT5G36910	432.662	-1.21481	0.401921	-3.0225
AT1G47400	300.745	2.31937	0.767642	3.02142
AT3G23920	3144.04	0.35189	0.116488	3.02082
AT1G22020	1026.65	0.248708	0.0823699	3.01941
AT5G40870	378.989	-0.322332	0.106785	-3.01853
AT5G10980	2266.16	-0.26428	0.0876113	-3.01651
AT3G51895	365.909	-0.783526	0.259789	-3.01601
AT4G00955	184.735	0.964781	0.32016	3.01343
AT5G51670	331.749	-0.422798	0.140321	-3.01309
AT3G11402	103.848	0.824665	0.27374	3.01259
AT1G14642	8.65333	-1.8317	0.608155	-3.01189
AT1G53130	30.7925	1.80007	0.597861	3.01086
AT5G66780	15.8361	2.01804	0.670167	3.01125
AT5G50335	347.746	-0.674424	0.22406	-3.01002
AT3G49670	1319.79	-0.395974	0.131594	-3.00905
AT1G32500	1976.34	0.254563	0.0846995	3.00549
AT1G30590	516.934	-0.459385	0.152959	-3.00332
AT3G25190	425.506	-0.621121	0.206928	-3.00163
AT5G06610	212.287	-0.394112	0.131287	-3.00192
AT2G47220	212.05	-0.512094	0.170706	-2.99985
AT1G22410	6034.73	0.587191	0.195908	2.99729
AT1G51660	621.905	0.454075	0.1515	2.99719
AT2G26110	882.068	-0.293775	0.0980014	-2.99766
AT2G30490	7556.14	0.751848	0.250919	2.99638
AT3G13222	522.182	-0.438942	0.14651	-2.99598
AT3G17390	22830.5	0.216838	0.0723512	2.99702
AT3G23240	65.8636	1.1209	0.373828	2.99843
AT5G57880	30.5597	-1.06441	0.355255	-2.99619
AT3G46280	1708.51	2.15388	0.719366	2.99413
AT3G60970	12.3215	2.55967	0.854738	2.99468
AT5G18850	255.226	-0.456473	0.152471	-2.99384
AT5G57780	186.417	-0.526613	0.175867	-2.99437
AT5G22520	57.7922	1.60345	0.536051	2.99122
AT4G01700	539.517	1.69544	0.567278	2.98873
AT1G64160	33.6586	3.28757	1.10034	2.98777
AT5G11550	511.508	-0.540435	0.180884	-2.98774
AT1G13520	344.704	1.78692	0.598533	2.9855
AT2G38250	144.758	0.977868	0.327432	2.98647
AT4G00905	92.5979	-0.547795	0.183492	-2.98538
AT4G17070	568.02	0.567609	0.190119	2.98554
AT5G05890	607.032	-0.390008	0.130613	-2.98597
AT1G49360	348.378	-0.332769	0.111568	-2.98264
AT1G54250	152.113	0.451012	0.151308	2.98076
AT5G54510	3040.22	-0.73371	0.24616	-2.98062
AT4G02020	730.81	-0.301092	0.101089	-2.97849
AT1G48320	748.456	0.51539	0.173238	2.97503
AT2G18480	100.875	-0.757871	0.254775	-2.97467
AT1G60060	106.829	-0.899904	0.302695	-2.97298
AT3G56970	298.994	2.48381	0.836087	2.97075
AT1G13750	427.411	0.625055	0.210455	2.97001
AT5G14780	7344.23	0.668721	0.225249	2.96881
AT4G01580	139.961	-0.885706	0.298411	-2.96807
AT1G75330	2198.8	0.287436	0.096883	2.96684
AT3G30300	960.178	-0.366321	0.123462	-2.96708
AT5G50960	1364.75	0.303481	0.102324	2.96587
AT3G27025	21.4435	-1.21221	0.408828	-2.96508
AT5G02680	181.865	-0.504229	0.170087	-2.96453
AT3G05730	2958.66	-0.705908	0.238307	-2.96218
AT5G18480	868.931	0.406871	0.137356	2.96215
AT5G33290	1032.03	0.596207	0.201236	2.96272
AT2G14890	30.268	-0.988544	0.333936	-2.96028
AT3G14595	861.615	-0.515234	0.174064	-2.96003
AT4G03490	49.2401	0.879735	0.297149	2.96058
AT5G63450	278.091	-0.635497	0.214749	-2.95926
AT1G53620	24.9577	1.88928	0.638577	2.95857
AT2G33610	661.403	-0.307722	0.104017	-2.95839
AT2G37110	2904.25	0.498197	0.168537	2.95601
AT3G48850	214.789	1.75526	0.594152	2.95422
AT4G24450	227.022	-0.684884	0.231842	-2.9541
AT4G25150	78.0608	-0.641192	0.217057	-2.95403
AT5G41750	209.659	0.89531	0.30298	2.95501
AT5G42720	561.943	-0.588411	0.199186	-2.95408
AT3G57170	629.015	-0.474549	0.160724	-2.95258
AT4G25780	83.3354	-0.813125	0.275452	-2.95196
AT5G49910	4736.16	0.33051	0.112006	2.95082
AT5G63650	122.116	-0.689798	0.2339	-2.94912
AT3G20550	288.655	-0.343624	0.116542	-2.94849
AT1G04080	52.9332	-0.714586	0.242436	-2.94753
AT1G20780	1159.75	0.37333	0.126744	2.94555
AT2G27660	839.539	1.22289	0.415179	2.94545
AT1G15910	642.357	-0.342107	0.116224	-2.9435
AT2G24645	156.198	-0.568041	0.193046	-2.94252
AT1G52140	446.834	-0.420485	0.14301	-2.94024
AT2G24690	401.236	-0.488852	0.166291	-2.93974
AT3G04000	305.057	0.859703	0.292424	2.93992
AT4G21120	373.401	0.986097	0.335217	2.94167
AT4G25910	542.468	-0.574445	0.195356	-2.94051
AT5G61660	580.532	-0.484535	0.164787	-2.94038
AT2G37680	155.102	0.436455	0.148697	2.9352
AT4G13820	89.5898	0.912649	0.311021	2.93437
AT4G15540	1171.07	-0.506269	0.172531	-2.93437
AT5G26830	859.717	0.286928	0.0977665	2.93483
AT5G44568	518.611	1.0465	0.356648	2.93427
AT5G58980	270.038	-0.477071	0.162535	-2.93518
AT2G39210	2145.33	1.11991	0.381776	2.93342
AT1G08250	335.505	0.428977	0.146297	2.93223
AT3G14680	687.056	0.742012	0.253031	2.9325
AT3G22160	535.266	0.843678	0.287833	2.93113
AT1G60200	2466.78	-0.3914	0.133603	-2.92957
AT2G32200	20.4584	1.15475	0.394281	2.92876
AT1G74930	140.502	-0.718481	0.245417	-2.92759
AT2G28240	281.262	-0.393714	0.134538	-2.92642
AT3G42670	362.619	-0.604215	0.20659	-2.92471
AT3G52820	184.833	0.900208	0.307967	2.92306
AT4G31060	164.533	-0.66805	0.228548	-2.92301
AT3G54150	365.237	1.30616	0.447159	2.92102
AT4G12060	1059.95	0.266678	0.0912891	2.92124
AT1G52740	2504.74	-0.326202	0.111747	-2.91912
AT3G22980	798.444	0.339888	0.116465	2.91838
AT4G30570	81.9754	0.579875	0.198728	2.91794
AT1G62590	94.7834	-0.56333	0.193089	-2.91746
AT3G57920	65.8578	-0.744208	0.255161	-2.91663
AT5G09990	29.0518	-1.04855	0.359572	-2.91611
AT3G61420	268.557	-0.37468	0.128647	-2.91247
AT4G16860	5256.16	-0.585881	0.201256	-2.91112
AT3G60960	235.601	0.376608	0.129517	2.90778
AT5G48790	613.356	-0.564836	0.194224	-2.90816
AT3G28850	223.505	0.714894	0.246095	2.90495
AT3G02300	838.404	-0.35675	0.122938	-2.90188
AT3G27890	1363.8	0.352695	0.121553	2.90157
AT5G41240	281.365	-0.344503	0.1188	-2.89987
AT5G45110	1723.82	0.476696	0.16438	2.89995
AT2G01860	475.211	0.445469	0.153657	2.89911
AT1G60780	1465.93	0.190368	0.0656911	2.89792
AT1G64790	26.7927	-1.17243	0.404901	-2.8956
AT1G66680	948.287	0.259899	0.0897649	2.89533
AT2G15760	105.98	1.01934	0.352004	2.89583
AT4G03030	1686.49	0.423092	0.14627	2.89255
AT4G40042	185.192	-0.482275	0.166739	-2.8924
AT1G52340	428.628	-0.386947	0.133843	-2.89106
AT2G28590	71.6455	-0.666992	0.230815	-2.88973
AT4G02330	2341.47	0.988861	0.342287	2.88898
AT4G12980	753.856	-0.852546	0.295073	-2.88928
AT1G34060	162.875	-0.959128	0.33206	-2.88842
AT4G24740	89.5358	-0.510319	0.176753	-2.88719
AT1G55760	312.153	-0.372731	0.129116	-2.88679
AT5G47500	958.098	-0.818192	0.283508	-2.88596
AT1G74100	3248.62	0.683323	0.236964	2.88365
AT2G26440	1421.44	0.852056	0.295433	2.8841
AT3G54920	3526.73	-0.369708	0.128195	-2.88396
AT4G08770	647.774	2.20315	0.764112	2.88328
AT1G07930	674.122	0.383137	0.133028	2.88012
AT2G40740	14.9772	1.8276	0.634456	2.88058
AT2G47050	10.8372	-1.9978	0.693623	-2.88023
AT3G09035	590.174	-0.455983	0.15826	-2.88123
AT5G22700	340.311	-0.466648	0.162021	-2.88017
AT1G71520	43.9756	2.10884	0.732414	2.87931
AT1G80980	118.593	-0.502201	0.174497	-2.87799
AT3G26210	1159.91	1.05594	0.36694	2.87771
AT2G45220	3259.69	1.73092	0.601869	2.87591
AT1G60270	94.5382	-0.523716	0.182177	-2.87476
AT1G75130	592.429	0.25672	0.0893171	2.87425
AT5G06430	145.913	-0.461911	0.160771	-2.8731
AT1G17145	431.452	-0.315186	0.109742	-2.87205
AT5G25250	1148.32	1.48092	0.515588	2.87229
AT3G13960	186.431	-0.923123	0.321518	-2.87114
AT1G53625	227.958	2.15016	0.749213	2.86989
AT1G35230	436.328	1.79293	0.625129	2.8681
AT5G51830	613.244	0.692637	0.241498	2.86808
AT1G56070	38928.1	0.280123	0.0977961	2.86435
AT5G22060	2059.67	0.537149	0.187543	2.86414
AT1G30515	24.2434	-1.27561	0.445465	-2.86355
AT4G36760	1365.71	0.324377	0.113374	2.86112
AT5G25490	99.1435	-0.636135	0.222374	-2.86066
AT1G68220	592.828	-0.325148	0.113836	-2.85628
AT1G74280	231.733	0.482495	0.168816	2.85811
AT2G01980	478.798	0.272327	0.0953106	2.85725
AT3G42170	1493.31	-0.317124	0.111011	-2.85668
AT3G60690	445.032	0.557346	0.195043	2.85756
AT4G26450	1370.03	0.21139	0.0739647	2.85798
AT5G19740	426.479	-0.389756	0.136311	-2.85932
AT5G60630	54.458	1.02154	0.357606	2.85662
AT5G62440	629.888	0.467709	0.163697	2.85716
AT1G47330	421.591	-0.256722	0.0899013	-2.8556
AT5G13550	1569.31	0.394352	0.138174	2.85402
AT5G22580	1291.77	-0.665282	0.233134	-2.85365
AT3G17790	1562.79	0.667554	0.234029	2.85245
AT4G21380	480.831	0.919766	0.322593	2.85117
AT5G67460	147.705	-0.688087	0.241361	-2.85086
AT3G60470	32.2727	1.87893	0.659365	2.8496
AT3G07540	743.539	-0.472364	0.16585	-2.84815
AT2G31945	267.725	0.971872	0.341316	2.84742
AT5G57910	244.604	0.553742	0.19456	2.84613
AT5G53150	743.471	-0.345994	0.121583	-2.84574
AT1G23710	763.151	0.591682	0.208046	2.844
AT5G59070	128.024	-0.64314	0.226149	-2.84388
AT1G05310	158.28	-0.54018	0.190091	-2.8417
AT1G67000	60.0924	1.32273	0.465785	2.83978
AT2G31740	579.861	0.266333	0.0937783	2.84003
AT3G52430	1350.69	0.831228	0.292642	2.84042
AT3G49350	875.197	0.26018	0.0916719	2.83817
AT1G70140	312.064	0.711587	0.250811	2.83714
AT2G26660	957.357	0.389973	0.137462	2.83694
AT5G24430	693.447	0.439156	0.154795	2.83701
AT3G60910	286.452	-0.419646	0.147946	-2.83648
AT3G17410	1488.81	0.447443	0.157772	2.83601
AT3G26830	971.032	1.87506	0.661706	2.83367
AT4G19600	629.894	-0.296192	0.104561	-2.83272
AT5G12020	9.21717	2.48269	0.87651	2.83247
AT5G55930	1381.95	0.436994	0.154296	2.83218
AT5G57760	13.4543	-1.31508	0.464506	-2.83114
AT1G65730	204.128	1.04052	0.367656	2.83015
AT5G67480	68.4281	0.638037	0.225487	2.82959
AT1G66390	51.9958	1.3378	0.472886	2.82901
AT3G07090	773.477	0.419268	0.148275	2.82764
AT4G13360	614.828	0.288281	0.101958	2.82745
AT5G46180	970.256	0.512626	0.181257	2.82818
AT5G34930	502.305	0.402803	0.142517	2.82636
AT3G18800	284.029	-0.534432	0.189135	-2.82566
AT4G27830	781.68	0.498782	0.176589	2.82454
AT1G26420	463.978	1.6214	0.574646	2.82156
AT1G01670	25.6694	-0.865721	0.307068	-2.81931
AT3G48710	434.097	-0.3195	0.113329	-2.81922
AT3G50260	547.652	0.915449	0.32471	2.81928
AT5G57990	2693.79	0.238448	0.084577	2.8193
AT3G01210	159.394	-0.5244	0.186148	-2.81711
AT5G19080	367.756	0.365651	0.129811	2.81679
AT2G16660	1449.94	0.714348	0.253638	2.81641
AT1G06475	53.511	-0.812457	0.28863	-2.81488
AT4G14723	21.1714	-1.44731	0.514153	-2.81495
AT2G23290	757.556	-0.53304	0.189445	-2.81369
AT3G44326	310.097	0.862209	0.306493	2.81315
AT5G19440	2297.07	0.602262	0.214104	2.81294
AT1G62310	590.768	-0.441097	0.156961	-2.81023
AT1G65520	479.758	0.701607	0.249701	2.80979
AT2G28740	1029.5	-0.379057	0.13489	-2.81012
AT5G14760	184.338	0.476862	0.169729	2.80955
AT5G15780	3498.51	-0.735031	0.261689	-2.8088
AT4G16650	707.919	-0.22303	0.0794322	-2.8078
AT4G34510	50.5605	-0.816407	0.290738	-2.80805
AT2G03510	469.093	0.40509	0.144298	2.80732
AT3G22270	984.72	-0.257172	0.0916173	-2.80703
AT5G27890	173.441	-0.845422	0.301299	-2.80593
AT1G03790	46.9905	1.28869	0.459659	2.80357
AT1G22490	88.5389	-0.62889	0.224269	-2.80417
AT1G51790	627.057	1.03556	0.369241	2.80457
AT3G13380	748.592	0.46039	0.164222	2.80346
AT5G13280	738.883	0.245408	0.0875247	2.80387
AT1G64330	746.907	-0.27989	0.0998505	-2.80309
AT2G22830	386.534	-0.484403	0.172868	-2.80215
AT5G27760	1071.07	0.831067	0.296685	2.80117
AT5G64390	59.3749	-0.70519	0.251777	-2.80085
AT4G15270	52.3779	0.894136	0.319564	2.79798
AT1G66730	465.239	-0.410317	0.146767	-2.79569
AT4G25480	14.8669	-1.47439	0.527352	-2.79584
AT5G01600	1720.68	-0.666415	0.238338	-2.7961
AT5G50790	21.5584	-1.13989	0.407652	-2.79624
AT1G05490	39.8643	1.04845	0.375149	2.79475
AT2G22420	302.246	-0.350398	0.125385	-2.79458
AT3G06160	41.8493	-1.21645	0.43534	-2.79425
AT4G21060	192.324	-0.36625	0.13105	-2.79473
AT3G24010	163.209	-0.409984	0.14677	-2.79338
AT1G79740	691.048	-0.353025	0.126442	-2.792
AT2G01400	76.7142	-0.599163	0.214655	-2.79129
AT1G70810	857.557	0.601544	0.215626	2.78975
AT4G34400	38.8042	-0.983141	0.352644	-2.78791
AT4G18940	20.2967	1.62544	0.583343	2.78643
AT5G57660	4259.6	-0.497534	0.178606	-2.78565
AT1G27210	1409.92	-0.305504	0.10975	-2.78363
AT1G63720	399.846	0.616753	0.221633	2.78276
AT2G02120	349.918	-0.527657	0.189568	-2.78347
AT2G26695	224.018	-0.748604	0.268997	-2.78294
AT1G07140	3817.39	0.255641	0.0919293	2.78085
AT1G64620	226.171	-0.46149	0.165929	-2.78124
AT3G47800	4032.18	0.436877	0.1571	2.78089
AT1G10960	5911.76	0.332099	0.119598	2.7768
AT1G47395	457.121	2.28207	0.821821	2.77685
AT1G78020	1258.1	-0.686387	0.247062	-2.7782
AT3G62600	808.03	0.441959	0.15911	2.7777
AT4G00380	114.139	-0.59951	0.215894	-2.77687
AT4G16280	95.9131	-0.62628	0.225356	-2.77907
AT4G25390	116.733	0.793966	0.28572	2.77883
AT4G34020	4.49366	3.24155	1.16744	2.77664
AT5G23020	2046.07	0.86365	0.31074	2.77933
AT5G44660	479.227	-0.59105	0.212782	-2.77773
AT5G55340	41.5913	-0.773159	0.278597	-2.77519
AT1G18500	1514.39	0.385813	0.139194	2.77177
AT3G47680	648.373	-0.331726	0.119694	-2.77146
AT3G46690	269.873	1.02165	0.36873	2.77073
AT3G19130	1664.96	0.320191	0.115629	2.76912
AT4G28410	89.348	1.07306	0.387721	2.76762
AT2G24580	1294.84	0.347771	0.125761	2.76534
AT2G25490	3719.42	-0.253737	0.0917593	-2.76525
AT2G25730	15.2458	1.3691	0.494786	2.76706
AT2G45300	1413.48	0.512896	0.185492	2.76506
AT5G12890	745.377	0.574673	0.20774	2.76631
AT5G23570	419.437	-0.294744	0.106596	-2.76505
AT5G48650	45.6508	-0.90723	0.328065	-2.7654
AT1G21210	30.042	1.0805	0.391207	2.76197
AT1G73810	390.252	0.875826	0.31729	2.76034
AT2G43000	140.675	1.22163	0.442451	2.76104
AT3G60520	314.178	-0.467022	0.169216	-2.75992
AT4G28420	4.58723	4.18017	1.51439	2.76031
AT5G23420	26.6936	-0.933091	0.338089	-2.7599
AT5G57220	2158.1	1.07407	0.389118	2.76027
AT1G14560	404.573	0.279864	0.101434	2.75907
AT1G67280	182.986	-0.530738	0.192364	-2.75903
AT3G10080	373.226	-0.456385	0.165505	-2.75752
AT5G47040	1712.97	-0.432067	0.156682	-2.7576
AT3G13950	364.997	1.48653	0.539217	2.75683
AT1G48580	49.0454	0.870206	0.315956	2.7542
AT2G03980	743.681	0.439983	0.159742	2.75433
AT4G36570	206.043	-0.707833	0.256956	-2.75469
AT4G39410	35.3045	-0.908426	0.329836	-2.75417
AT3G20570	466.63	-0.45333	0.164628	-2.75366
AT1G33170	1113	-0.398107	0.144622	-2.75275
AT5G04340	786.208	0.787961	0.286214	2.75304
AT1G69920	75.4184	2.33203	0.847837	2.75056
AT5G52760	255.825	1.19444	0.434265	2.75048
AT1G36622	115.124	1.29168	0.469805	2.74939
AT5G43570	73.2235	1.70777	0.621142	2.74939
AT5G18030	82.6426	-0.933313	0.339536	-2.74879
AT4G39770	86.195	-0.616249	0.224291	-2.74754
AT4G23650	2444.56	0.28451	0.103588	2.74655
AT2G02390	15.3021	1.11446	0.406004	2.74495
AT5G57530	275.819	1.03768	0.377994	2.74522
AT3G05930	106.667	-0.548012	0.199779	-2.7431
AT1G70260	71.3939	-0.957266	0.349467	-2.73922
AT1G53290	228.245	-0.397533	0.145236	-2.73714
AT2G31530	224.087	0.377461	0.137951	2.73619
AT1G22990	78.0774	-0.833415	0.304645	-2.7357
AT1G23140	318.539	0.752597	0.275277	2.73396
AT2G18100	47.9817	-0.661127	0.24197	-2.73227
AT5G02850	603.789	0.30193	0.110553	2.73108
AT3G16175	27.6914	-1.02565	0.375711	-2.72988
AT1G74010	326.546	0.855147	0.313389	2.7287
AT1G07110	1403.75	-0.449736	0.164943	-2.72662
AT1G12090	24755.3	-0.429383	0.157497	-2.72629
AT1G14430	179.346	-0.538162	0.19735	-2.72695
AT2G15480	131.71	0.896019	0.328513	2.7275
AT4G17270	512.88	0.322157	0.118161	2.72641
AT2G31335	3.75331	4.55696	1.67264	2.72441
AT5G02370	179.555	-0.505139	0.185395	-2.72466
AT1G02930	86.9283	1.54596	0.568286	2.72039
AT1G15940	888.135	-0.330981	0.121684	-2.72001
AT2G33860	700.912	-0.319255	0.117411	-2.71912
AT2G42040	426.477	-0.530126	0.194957	-2.7192
AT4G22190	990.869	-0.385955	0.142009	-2.71781
AT5G08250	40.5926	1.10324	0.405923	2.71786
AT5G02160	7516.48	-0.621824	0.228951	-2.71597
AT1G66430	1135.7	-0.298143	0.109869	-2.71363
AT2G36210	35.3045	1.23543	0.455304	2.71342
AT3G07500	63.5228	-0.610548	0.224945	-2.71421
AT3G54950	518.364	0.531334	0.195812	2.71348
AT4G38400	359.605	-0.506905	0.186749	-2.71437
AT2G18328	231.987	-0.693821	0.255765	-2.71273
AT1G04780	2651.66	0.248488	0.0916963	2.70991
AT5G19900	1066.04	0.258568	0.0954787	2.70812
AT1G60860	384.236	-0.487471	0.18016	-2.70577
AT2G05940	908.168	0.422045	0.156011	2.70523
AT2G18193	442.399	1.07679	0.398054	2.70515
AT3G21390	190.233	-0.45936	0.169785	-2.70554
AT4G15610	2337	0.798728	0.295239	2.70536
AT5G15830	216.644	-0.526483	0.194567	-2.70592
AT5G47870	719.913	0.277774	0.102655	2.70588
AT1G53460	353.004	0.295622	0.109318	2.70424
AT2G33050	806.633	0.277288	0.102546	2.70404
AT5G14620	360.48	-0.295298	0.10924	-2.70322
AT3G07720	1184.26	0.526633	0.194854	2.7027
AT4G20830	304.755	0.723014	0.267707	2.70077
AT5G59850	2024.08	0.402968	0.149207	2.70074
AT5G19485	314.951	0.313399	0.116125	2.69882
AT4G10750	822.254	0.292092	0.108261	2.69802
AT1G42980	8.40592	2.02407	0.751064	2.69493
AT3G02240	69.4507	2.03892	0.756598	2.69485
AT4G23610	47.2423	1.03755	0.384869	2.69587
AT4G24060	917.459	-0.359323	0.133294	-2.69573
AT5G03630	2894.13	0.486897	0.18066	2.69509
AT5G05190	506.514	0.625619	0.232064	2.69589
AT1G69870	4466.16	0.427794	0.158824	2.69351
AT4G15417	39.708	1.73308	0.643448	2.69342
AT1G12830	438.745	0.320496	0.119034	2.69248
AT1G66090	649.669	0.891676	0.331174	2.69247
AT1G14650	43.095	-0.736965	0.273849	-2.69113
AT2G11520	702.072	0.351592	0.130644	2.69122
AT2G24540	168.295	-0.352265	0.130916	-2.69077
AT3G48080	254.451	0.921351	0.342321	2.69148
AT5G10520	165.162	0.713395	0.265154	2.69049
AT4G28390	453.618	0.632156	0.235072	2.6892
AT1G13540	44.5697	1.32012	0.491186	2.68763
AT4G31610	10.1805	-1.95805	0.728579	-2.68749
AT1G67440	320.551	-0.487769	0.181521	-2.68712
AT1G02920	6982.65	1.64559	0.612633	2.68609
AT1G04980	261.958	0.688311	0.256254	2.68605
AT4G03250	140.766	-0.364624	0.135738	-2.68623
AT2G41850	194.112	2.93811	1.09408	2.68547
AT1G08940	474.19	0.688681	0.256526	2.68464
AT3G23570	870.883	0.45777	0.170499	2.68489
AT1G17290	3246.57	0.383461	0.14289	2.68362
AT3G11900	713.264	0.405901	0.151302	2.68272
AT4G29520	366.173	0.480982	0.179305	2.68249
AT5G22880	2100.36	-0.39194	0.146084	-2.68297
AT1G55960	975.322	-0.453263	0.169006	-2.68194
AT1G04480	2554.9	0.328646	0.122629	2.68
AT5G09880	795.965	-0.307331	0.114732	-2.67867
AT5G62280	1284.43	-0.703264	0.262558	-2.67851
AT5G54810	7709.77	0.621277	0.232009	2.67781
AT1G48050	346.994	-0.295374	0.11032	-2.67743
AT5G47920	77.26	0.789759	0.295013	2.67703
AT4G05090	283.536	-0.378435	0.141573	-2.67308
AT1G69160	1094.46	-0.646887	0.242285	-2.66994
AT1G03550	213.534	-0.419762	0.157259	-2.66924
AT1G63080	117.144	-0.446355	0.167356	-2.6671
AT3G24170	22.5761	1.2483	0.467995	2.66733
AT3G50760	207.159	0.618217	0.231918	2.66567
AT1G27590	254.915	-0.352023	0.132093	-2.66496
AT3G22520	1075.57	-0.285014	0.106944	-2.66508
AT5G47800	234.257	-0.489508	0.183709	-2.66459
AT5G20400	746.292	0.629519	0.236436	2.66253
AT5G24470	2798.22	-0.26485	0.0994672	-2.66268
AT2G04520	2378.8	0.305197	0.114658	2.6618
AT5G52280	937.759	-0.325763	0.12237	-2.6621
AT5G10350	14.6183	-1.23512	0.464189	-2.66082
AT1G05570	17.0455	1.26643	0.476105	2.65999
AT1G58380	1232.79	0.363203	0.136652	2.65788
AT3G46090	184.561	0.767853	0.288883	2.658
AT3G46320	535.021	-0.457572	0.172215	-2.65698
AT5G16490	72.5322	-0.565256	0.212691	-2.65764
AT5G18020	63.8407	-0.851982	0.320695	-2.65668
AT5G40460	50.9472	0.59487	0.223877	2.65713
AT5G67220	1647.24	0.276545	0.104097	2.6566
AT1G02820	166.521	-0.734817	0.276668	-2.65595
AT5G58620	1130.05	0.449099	0.169105	2.65574
AT2G17975	103.59	-0.425028	0.160086	-2.655
AT1G29880	2814.15	0.256805	0.0967498	2.65432
AT1G15390	658.836	0.26585	0.100231	2.65237
AT2G26080	9209.34	-0.339374	0.127919	-2.65303
AT2G32680	596.982	1.591	0.599865	2.65227
AT4G37260	4425.15	-0.46773	0.176272	-2.65346
AT5G52870	317.777	0.37925	0.142919	2.65359
AT5G62670	750.281	-0.406338	0.153202	-2.65231
AT3G05360	422.323	0.787244	0.296896	2.65158
AT1G21240	397.153	2.35552	0.888594	2.65084
AT4G10160	12.8662	-1.30054	0.490659	-2.6506
AT5G35750	866.049	-0.421642	0.159118	-2.64988
AT1G02390	92.869	0.837409	0.316193	2.64841
AT1G07000	1198.23	0.658539	0.248812	2.64674
AT1G07040	806.613	0.406101	0.153395	2.64742
AT1G20140	253.542	0.388635	0.146836	2.64674
AT1G51170	306.665	-0.361856	0.13658	-2.64941
AT1G71030	2349.05	-0.487919	0.184437	-2.64545
AT2G16650	413.223	0.386241	0.145836	2.64847
AT2G36390	1686.82	-0.471253	0.177948	-2.64825
AT3G05210	336.056	-0.266122	0.100534	-2.64709
AT3G11330	1313.3	0.381083	0.144021	2.64602
AT3G58090	167.134	-0.4482	0.169367	-2.64632
AT4G21903	111.912	0.760059	0.287176	2.64667
AT5G46640	174.01	-0.406459	0.15364	-2.64552
AT5G49640	756.275	-0.363298	0.137271	-2.64657
AT5G52010	610.705	0.320673	0.121234	2.64508
AT1G29418	207.709	0.572736	0.216563	2.64467
AT1G51913	20.0712	1.95042	0.73773	2.64382
AT3G19680	3383.2	-0.85152	0.322041	-2.64413
AT5G53830	321.504	-0.385889	0.145957	-2.64386
AT5G43710	230.353	-0.328769	0.12437	-2.64347
AT1G09010	2142.81	-0.241209	0.0913624	-2.64014
AT2G20150	9.8859	2.38803	0.904276	2.64082
AT2G21730	13.7389	-1.53529	0.581558	-2.63997
AT2G31990	146.069	0.674116	0.255122	2.64232
AT2G37460	711.128	-0.409637	0.155061	-2.64177
AT3G15210	1289.6	0.450962	0.170789	2.64046
AT3G49570	1015.91	0.628972	0.238142	2.64117
AT3G57490	660.833	0.416227	0.157581	2.64135
AT5G23910	244.956	-0.555357	0.210165	-2.64248
AT5G28290	437.438	-0.437932	0.16578	-2.64165
AT5G47220	1243.43	0.653717	0.247391	2.64245
AT1G35710	2319.92	0.971528	0.368436	2.6369
AT1G32960	117.902	1.93321	0.733363	2.63609
AT3G57260	5353.83	2.34696	0.890234	2.63634
AT5G02890	374.06	0.419103	0.159007	2.63574
AT2G43570	1728.6	1.60114	0.607542	2.63543
AT1G01600	318.031	0.399605	0.151674	2.63463
AT3G48020	154.523	0.738971	0.280536	2.63414
AT1G10870	489.208	-0.290805	0.110445	-2.63302
AT3G13750	10286.7	-0.493332	0.187384	-2.63273
AT4G34200	7756.08	0.508032	0.192935	2.63317
AT5G46350	66.2665	1.02714	0.39008	2.63316
AT1G49320	242.482	-0.473946	0.180049	-2.63232
AT4G38490	171.464	-0.480045	0.18238	-2.63212
AT3G52840	1096.87	-0.429451	0.163199	-2.63146
AT1G06260	61.2297	-0.61663	0.234408	-2.63058
AT3G46580	189.584	-0.508155	0.193278	-2.62914
AT1G27520	530.4	-0.393464	0.14972	-2.62799
AT1G55020	3156.96	0.828689	0.315382	2.62757
AT5G17440	297.167	-0.296238	0.112747	-2.62746
AT5G44575	129.189	1.3806	0.525575	2.62683
AT3G48980	153.639	-0.438124	0.16684	-2.62601
AT5G42380	83.1039	1.5206	0.57905	2.62603
AT5G51720	780	-0.881978	0.336101	-2.62415
AT1G55675	367.853	-0.485394	0.185094	-2.62242
AT2G35075	10.5094	-1.63404	0.623219	-2.62193
AT1G54270	133.647	0.615914	0.234953	2.62143
AT2G39250	160.049	-0.758548	0.289378	-2.62131
AT5G53880	930.002	-0.389636	0.148678	-2.62066
AT1G09415	626.211	0.369574	0.141147	2.61837
AT1G62262	78.142	0.810392	0.309419	2.61907
AT2G18950	430.626	0.359546	0.13734	2.61792
AT2G21060	1205.58	-0.256277	0.0978831	-2.6182
AT3G03470	1425.98	0.590822	0.225598	2.61891
AT3G48520	182.104	1.24405	0.475074	2.61864
AT3G56160	551.802	-0.534883	0.204241	-2.61888
AT4G08700	255.87	-0.58082	0.221786	-2.61883
AT5G43350	2209.28	0.971831	0.371075	2.61896
AT1G73000	12.9974	1.66419	0.635951	2.61685
AT5G60910	12.8542	-1.32167	0.505108	-2.6166
AT4G11850	1760.24	0.656115	0.250823	2.61585
AT2G29480	144.403	0.827912	0.316719	2.61403
AT2G36490	1012.96	-0.542076	0.207325	-2.61461
AT3G51990	367.766	0.309104	0.118245	2.61409
AT1G71960	542.609	-0.373614	0.142964	-2.61334
AT1G75950	5692.26	0.209554	0.0801997	2.6129
AT2G02100	6332.77	-0.387449	0.148269	-2.61314
AT2G46440	343.23	0.687449	0.263136	2.61252
AT5G55560	173.739	0.840867	0.321825	2.61281
AT1G02640	1777.36	-0.455228	0.174355	-2.61093
AT3G62470	130.377	-0.475114	0.18197	-2.61095
AT3G52720	143.893	-0.827831	0.317185	-2.60993
AT1G68390	59.7463	0.838331	0.32143	2.60813
AT2G30870	9280.85	0.606119	0.232388	2.60822
AT2G45210	328.197	0.604854	0.231903	2.60822
AT4G10500	312.535	1.42813	0.547482	2.60854
AT4G35900	214.928	-0.489724	0.187791	-2.60781
AT3G59480	98.8054	-0.55982	0.214713	-2.60729
AT1G64720	18403.5	-0.491912	0.188912	-2.60391
AT4G39950	4683.55	0.811464	0.311786	2.60263
AT1G28010	354.589	0.493058	0.189489	2.60204
AT3G61140	775.492	0.291015	0.111875	2.60125
AT4G01985	76.0671	-1.47852	0.568892	-2.59895
AT3G50430	168.429	-0.369649	0.142256	-2.59848
AT2G34420	223953	-0.553532	0.213075	-2.59782
AT3G28840	9.9822	-1.26731	0.48806	-2.59663
AT1G75500	608.221	-0.327104	0.126072	-2.59457
AT3G58580	743.639	0.265592	0.102418	2.5932
AT1G75800	3927.34	-0.309316	0.1193	-2.59275
AT5G18930	128.192	-0.451141	0.174109	-2.59114
AT3G28500	67.3553	-0.580577	0.224132	-2.59033
AT5G03490	516.832	0.480552	0.185514	2.59038
AT2G35960	664.726	-0.521905	0.201637	-2.58834
AT2G37040	8305.02	0.684117	0.264228	2.58911
AT3G23540	91.6678	0.484478	0.187265	2.58712
AT3G59700	431.567	0.815866	0.315316	2.58746
AT4G11450	323.966	-0.51522	0.199071	-2.58812
AT4G39670	351.749	1.45935	0.563975	2.58761
AT4G39740	64.8787	-0.529842	0.204785	-2.58731
AT5G13820	428.687	0.432486	0.167129	2.58774
AT5G23660	1083.69	-0.45045	0.174111	-2.58714
AT2G22270	211.615	-0.359197	0.138882	-2.58634
AT1G73500	1321.85	0.444458	0.171965	2.58459
AT1G76600	736.627	0.588647	0.227819	2.58384
AT3G18530	20.0589	-1.02331	0.396054	-2.58376
AT3G24520	292.933	-0.351782	0.136124	-2.58429
AT4G11370	143.843	0.721053	0.278992	2.5845
AT1G32340	608.762	0.339631	0.13151	2.58255
AT1G34750	356.635	0.60197	0.233111	2.58233
AT1G66140	668.899	-0.365824	0.141651	-2.58258
AT2G23030	205.883	-0.408067	0.158034	-2.58215
AT3G10320	260.249	0.611326	0.23677	2.58194
AT2G30860	3594.49	0.39804	0.15419	2.5815
AT1G11125	63.1365	-0.62775	0.243228	-2.58091
AT2G17430	37.6141	-0.74951	0.290585	-2.57931
AT1G76850	1532.72	-0.243104	0.0943059	-2.57783
AT3G54080	637.785	-0.29945	0.116129	-2.57859
AT4G13110	189.329	0.41049	0.159239	2.57783
AT5G24490	7572.35	-0.386147	0.149764	-2.57838
AT5G63490	312.056	0.35606	0.13818	2.57678
AT2G19170	410.053	-0.377752	0.146687	-2.57523
AT2G29670	7360.88	-0.661856	0.257042	-2.5749
AT1G78110	509.711	-0.376324	0.146231	-2.57349
AT2G34355	358.789	0.559445	0.217407	2.57326
AT1G72450	1952.26	0.446576	0.173581	2.57271
AT5G13100	1077.83	-0.343355	0.133472	-2.57248
AT2G19450	554.069	0.299276	0.11638	2.57155
AT5G44320	2650.02	0.204393	0.0794793	2.57165
AT2G04495	65.4325	1.63947	0.637741	2.57074
AT3G56620	124.291	-0.52736	0.205131	-2.57084
AT1G64950	1781.58	0.344664	0.134188	2.56851
AT1G10120	458.934	-0.328295	0.127834	-2.56814
AT5G47850	61.4805	1.20782	0.47042	2.56754
AT4G29080	579.582	-0.43489	0.169426	-2.56684
AT2G19400	92.6041	-0.459436	0.179047	-2.56601
AT2G32487	148.935	0.620798	0.241933	2.566
AT3G20820	2712.28	-0.421139	0.164162	-2.56539
AT5G14450	268.086	-0.595466	0.232122	-2.56532
AT2G30720	693.754	0.386746	0.150827	2.56417
AT1G15080	100.81	-0.62821	0.245061	-2.56348
AT4G00525	73.4136	-0.522025	0.203842	-2.56092
AT5G61790	5970.43	0.450252	0.175825	2.5608
AT1G01790	2722.68	-0.490323	0.19152	-2.56017
AT2G02400	438.647	-0.322724	0.126051	-2.56025
AT1G19250	216.765	1.64489	0.642738	2.5592
AT2G42900	185.861	-0.585199	0.228646	-2.55941
AT4G14365	693.77	0.90569	0.35389	2.55924
AT3G18950	191.235	0.573885	0.224441	2.55696
AT3G61210	835.797	-0.515612	0.201611	-2.55746
AT4G13575	80.3078	0.61547	0.240714	2.55684
AT5G12280	72.3124	-0.610102	0.238546	-2.55758
AT5G43010	668.348	0.328107	0.128307	2.55721
AT5G64810	55.7074	1.35559	0.529881	2.5583
AT5G67510	2096.21	0.339792	0.132878	2.55717
AT1G18590	1048.9	0.506873	0.19834	2.55558
AT5G20940	113.854	0.858914	0.336065	2.5558
AT5G60850	818.303	-0.490772	0.192019	-2.55585
AT2G33100	10.9391	1.40777	0.551026	2.55482
AT2G41050	90.3931	-0.67043	0.26247	-2.55431
AT4G08555	229.897	1.10656	0.433172	2.55454
AT5G01500	403.754	0.397596	0.15568	2.55393
AT3G49750	164.274	-0.409732	0.160475	-2.55325
AT1G74360	487.188	0.853464	0.33439	2.5523
AT1G01010	240.173	0.58968	0.231242	2.55006
AT1G15960	110.533	-0.541104	0.212174	-2.55028
AT2G33060	325.891	0.325555	0.127611	2.55115
AT2G43235	415.536	0.339036	0.132929	2.55049
AT4G26490	99.0413	-0.478844	0.187687	-2.55129
AT5G08300	1665.72	0.417604	0.163721	2.55071
AT3G45930	515.686	-0.358028	0.140421	-2.54968
AT1G78995	437.825	-0.544877	0.213754	-2.54909
AT1G52000	2454.49	0.79576	0.312443	2.5469
AT5G56890	1109.95	-0.324734	0.127542	-2.5461
AT5G64300	2033.59	0.282909	0.111146	2.54539
AT1G22740	241.444	-0.482103	0.189493	-2.54417
AT3G25070	927.265	0.354392	0.139292	2.54423
AT1G03495	328.367	0.561206	0.2207	2.54284
AT1G16210	1575.87	0.301788	0.118666	2.54317
AT3G28210	238.511	1.56787	0.616567	2.5429
AT1G51060	1481.1	-0.248758	0.0978388	-2.54253
AT3G59150	231.151	0.358365	0.140967	2.54219
AT2G30432	10.807	-1.84738	0.726999	-2.5411
AT4G02890	8.25067	1.66912	0.65685	2.54111
AT4G19830	282.637	-0.514711	0.202594	-2.5406
AT3G57270	10.727	2.10295	0.827875	2.54018
AT2G22530	226.042	-0.338614	0.133388	-2.53856
AT1G43650	29.1842	-0.782316	0.308276	-2.53771
AT2G44460	292.341	-1.4162	0.558018	-2.53791
AT3G16990	223.714	0.455144	0.179335	2.53795
AT4G36700	117.517	2.12659	0.83846	2.53631
AT1G26100	120.283	-0.40496	0.159739	-2.53513
AT2G25460	191.039	0.836527	0.330002	2.53491
AT3G08670	871.721	-0.247948	0.0977961	-2.53535
AT1G22330	467.815	-0.641164	0.252973	-2.53452
AT1G74940	861.201	-0.276686	0.109288	-2.53171
AT2G45380	60.1782	-0.595071	0.235132	-2.5308
AT3G47350	853.473	-0.307553	0.121545	-2.53036
AT1G21840	135.32	-0.502287	0.198538	-2.52993
AT3G58840	59.3377	0.555721	0.219826	2.52801
AT1G30135	33.8538	1.25957	0.498603	2.52619
AT2G21770	42.9563	-0.723574	0.286478	-2.52576
AT4G37900	223.705	1.01187	0.400592	2.52594
AT5G37490	18.7777	1.6784	0.664677	2.52514
AT5G13740	672.228	0.816505	0.323397	2.52478
AT3G08880	199.767	-0.410283	0.162535	-2.52428
AT5G59510	57.9648	0.80855	0.32032	2.5242
AT1G29150	3303.98	0.2445	0.0969545	2.5218
AT3G55620	1026.28	0.289386	0.114696	2.52306
AT3G56430	451.322	0.26965	0.106931	2.52172
AT5G15850	502.031	0.444668	0.17629	2.52237
AT5G45660	140.34	-0.409036	0.162205	-2.52172
AT5G58090	1654.89	-0.267271	0.105956	-2.52247
AT2G28790	1149.03	-0.648499	0.257202	-2.52136
AT2G04660	221.863	0.353704	0.140436	2.51862
AT3G06290	890.227	-0.363166	0.144204	-2.51842
AT3G19970	459.156	0.33614	0.13358	2.51639
AT5G22300	1072.84	0.758132	0.301253	2.51659
AT5G42530	10587.2	0.863049	0.342903	2.51689
AT1G13609	23.6884	2.6419	1.05145	2.51262
AT1G60630	223.73	-0.453832	0.180533	-2.51385
AT2G13550	159.844	0.424892	0.169052	2.51337
AT3G16050	286.925	0.417023	0.165871	2.51413
AT3G28890	7.20003	2.33572	0.929148	2.51383
AT5G03160	572.81	0.507555	0.201987	2.51281
AT5G05340	346.921	1.73172	0.689201	2.51265
AT5G54270	70643.3	-0.5544	0.220557	-2.51363
AT2G18660	421.108	1.85249	0.737374	2.51228
AT4G25810	939.752	0.723164	0.287929	2.51161
AT1G27980	745.562	0.481921	0.191933	2.51088
AT5G10170	654.106	-0.529447	0.21094	-2.50995
AT4G02520	15442.6	1.18763	0.473236	2.50959
AT5G17165	30.016	-0.892295	0.355715	-2.50846
AT3G51370	181.133	0.403786	0.160988	2.50818
AT1G03370	1454.99	0.436362	0.174201	2.50494
AT2G41835	248.747	0.574325	0.229281	2.5049
AT3G57080	312.068	-0.335894	0.1341	-2.50481
AT4G15233	42.557	0.840408	0.335557	2.50451
AT5G02590	292.904	0.415799	0.16603	2.50436
AT5G24500	533.107	0.294699	0.11765	2.50487
AT5G59970	1017.11	-0.386458	0.154286	-2.50481
AT1G71840	636.813	0.277024	0.110673	2.50308
AT2G24500	913.92	0.280607	0.112107	2.50302
AT2G30770	374.646	1.61304	0.64445	2.50297
AT3G18960	87.4717	-0.602541	0.240646	-2.50385
AT4G16660	2798.33	0.421207	0.168259	2.50332
AT1G50040	273.59	-0.607189	0.242708	-2.50173
AT2G32130	10.3866	1.74452	0.69812	2.49888
AT5G15530	625.217	-0.441285	0.176454	-2.50085
AT5G19450	107.678	-0.479423	0.191837	-2.49912
AT5G47030	5360.83	0.171516	0.0686209	2.49948
AT5G49570	574.815	0.375193	0.150055	2.50037
AT5G51570	1041.69	0.312175	0.124887	2.49967
AT5G54585	122.325	-0.928428	0.371533	-2.49891
AT5G56050	59.5501	0.656746	0.262776	2.49927
AT5G61430	130.084	-0.442481	0.177016	-2.49967
AT5G22070	1063.88	0.176476	0.0706625	2.49745
AT1G52855	41.6128	1.01244	0.405435	2.49717
AT1G14340	335.294	-0.268387	0.107503	-2.49656
AT1G66880	1792.91	0.601011	0.240873	2.49514
AT4G00390	74.8962	0.817851	0.327755	2.49532
AT3G25760	1736.6	0.567433	0.227442	2.49484
AT3G03840	52.7967	-0.910749	0.365099	-2.49453
AT2G04515	21.4374	1.61143	0.646861	2.49116
AT2G18590	8.39906	3.60562	1.44704	2.49171
AT2G22500	1195.86	0.621262	0.249414	2.49089
AT3G02380	307.987	-0.540887	0.217142	-2.49094
AT3G13065	63.3267	-0.737592	0.296149	-2.49061
AT4G02280	561.725	0.352711	0.141505	2.49256
AT4G17030	321.872	-0.540094	0.216654	-2.49288
AT4G21390	316.151	0.870233	0.349287	2.49145
AT4G28490	738.653	0.4753	0.190723	2.49209
AT5G21150	7.80863	-2.04144	0.819655	-2.49061
AT5G23360	140.832	-0.625485	0.250841	-2.49355
AT5G55460	81.2608	0.751313	0.301469	2.49217
AT5G66300	89.185	-0.656662	0.263564	-2.49147
AT3G57500	44.7063	-0.925456	0.371712	-2.48971
AT1G26810	191.349	-0.353055	0.141834	-2.48921
AT1G21730	538.38	-0.302891	0.12174	-2.48801
AT3G57040	577.407	-0.35192	0.141441	-2.48811
AT5G45630	34.9559	0.982922	0.395156	2.48743
AT1G05370	59.0933	-0.614643	0.24715	-2.48692
AT1G51800	1362.33	1.2518	0.503378	2.48679
AT2G23810	4960.99	0.511691	0.205825	2.48605
AT1G35210	147.402	0.812047	0.326682	2.48574
AT3G56240	7328.11	-0.305234	0.122853	-2.48454
AT1G19020	1262.46	0.912084	0.367177	2.48404
AT2G20690	936.223	0.218282	0.0879046	2.48317
AT3G57670	80.3433	-0.491188	0.197796	-2.48331
AT4G04780	222.118	-0.336934	0.135684	-2.48323
AT5G27950	1456.67	-0.326525	0.131487	-2.48332
AT4G15090	706.384	0.243607	0.0981219	2.4827
AT1G55130	546.411	-0.285068	0.114855	-2.48199
AT3G30340	46.9057	-0.9226	0.371916	-2.48067
AT1G29395	585.765	-0.820218	0.330722	-2.48008
AT3G50930	864.619	0.854575	0.344588	2.47999
AT1G14330	911.892	0.316548	0.12768	2.47922
AT3G55130	1087.6	0.520636	0.21001	2.4791
AT5G49555	342.097	-0.406494	0.164029	-2.47818
AT5G65260	504.256	-0.252368	0.10183	-2.47832
AT1G72910	607.353	0.839007	0.33892	2.47553
AT2G31880	4724.97	0.700355	0.282883	2.47578
AT3G05500	1022.21	0.391399	0.158093	2.47575
AT3G48890	2052.92	0.438932	0.177238	2.47651
AT5G36940	359.341	-0.272494	0.110046	-2.47619
AT1G01680	77.0134	2.06917	0.836195	2.4745
AT1G03410	939.091	-0.251042	0.101467	-2.47413
AT1G11220	101.89	-0.569716	0.230321	-2.47357
AT1G13310	19.7255	1.41303	0.571025	2.47454
AT1G18860	162.303	1.00187	0.405043	2.47349
AT1G20310	31.4644	1.71209	0.691878	2.47455
AT2G28500	96.5001	0.584746	0.23641	2.47344
AT5G47240	725.751	-0.404634	0.163592	-2.47344
AT1G24150	782.045	0.621653	0.25141	2.47267
AT2G44740	176.898	-0.474763	0.192022	-2.47245
AT2G28100	422.858	-0.259868	0.105144	-2.47155
AT2G32220	216.197	0.412506	0.166896	2.47164
AT2G34500	722.983	0.949272	0.384103	2.4714
AT3G25882	163.273	1.09285	0.442441	2.47004
AT4G32040	1058.95	0.308698	0.124977	2.47005
AT5G36220	484.393	0.525759	0.212858	2.47
AT1G16720	2376.23	-0.456893	0.185003	-2.46965
AT3G05900	3867.38	-0.378393	0.153246	-2.46918
AT3G09780	171.639	-0.34931	0.141478	-2.46901
AT3G60700	25.1898	0.903995	0.366252	2.46823
AT1G51420	269.681	0.995762	0.403628	2.46703
AT2G02060	162.56	-0.482393	0.195575	-2.46654
AT2G40815	360.232	-0.341246	0.1384	-2.46565
AT5G09290	84.0888	0.800445	0.324616	2.46582
AT1G77490	1201.22	-0.477151	0.193545	-2.46532
AT1G77940	686.329	0.396393	0.160868	2.46409
AT3G07270	114.919	0.419248	0.170146	2.46405
AT1G73480	1235.63	0.416532	0.169093	2.46334
AT1G11820	131.946	-0.390622	0.158716	-2.46114
AT3G21215	608.776	-0.293129	0.119094	-2.46132
AT4G23300	679.244	0.394146	0.160123	2.46152
AT5G49665	708.749	0.294923	0.119827	2.46123
AT4G22200	336.788	-0.492919	0.200314	-2.46074
AT4G03960	272.001	0.422308	0.17165	2.46029
AT3G13433	13.374	1.79223	0.728818	2.45909
AT5G64870	134.575	0.711228	0.289256	2.45882
AT3G06860	1700.95	0.297543	0.121054	2.45794
AT3G15115	256.034	-0.494555	0.201231	-2.45765
AT2G02070	2307.34	-0.400268	0.162945	-2.45646
AT3G49560	1361.32	0.251187	0.102261	2.45633
AT5G15640	628.149	0.340392	0.138615	2.45566
AT3G27620	10.3067	-1.27226	0.518196	-2.45516
AT1G65690	846.272	1.24029	0.505257	2.45476
AT1G20190	800.924	-0.354667	0.14459	-2.45291
AT1G47500	912.259	0.214281	0.0873861	2.45212
AT1G61800	655.071	1.39173	0.567621	2.45186
AT2G25450	21278.7	0.410073	0.167155	2.45326
AT2G38460	275.349	-0.560609	0.228632	-2.45201
AT3G49370	117.056	0.579092	0.236123	2.45249
AT4G30800	131.889	0.531648	0.21676	2.4527
AT5G03680	95.5217	-0.642962	0.262139	-2.45275
AT3G59140	832.192	0.472545	0.192757	2.45151
AT1G20870	50.4055	-0.636528	0.259705	-2.45096
AT1G26150	2972.15	-0.543688	0.221829	-2.45093
AT1G48030	4.03695	2.15181	0.878063	2.45064
AT3G24440	679.044	0.253417	0.103492	2.44867
AT4G11660	230.449	0.32305	0.131922	2.4488
AT4G13310	16.519	2.05591	0.839686	2.44843
AT4G38530	72.6323	-0.608278	0.24848	-2.44799
AT5G42050	5362.06	0.425959	0.174151	2.44592
AT2G45360	42.2921	1.56239	0.639155	2.44447
AT3G18010	34.8765	-0.790762	0.323501	-2.44439
AT3G04440	22.7747	-0.871692	0.356812	-2.443
AT1G77450	352.996	0.601871	0.246546	2.44121
AT5G64860	863.339	-0.356315	0.145952	-2.44131
AT4G34050	2542.26	0.368079	0.1508	2.44084
AT5G42020	365.577	0.492986	0.202041	2.44003
AT5G62210	306.264	-0.607756	0.249234	-2.43849
AT3G17160	569.4	-0.470753	0.193078	-2.43815
AT5G42240	570.351	-0.375903	0.154279	-2.43651
AT3G23810	8394.23	0.246433	0.101166	2.43593
AT1G66400	278.964	0.606008	0.248884	2.43491
AT2G21960	375.583	-0.399981	0.164278	-2.43479
AT2G31160	185.617	-0.516193	0.21198	-2.4351
AT3G18050	2786.69	-0.446629	0.183427	-2.43491
AT3G11320	867.602	0.371406	0.152576	2.43424
AT3G52155	387.807	-0.299196	0.12302	-2.43209
AT5G02940	1076.48	0.413245	0.169988	2.43103
AT1G75240	885.345	-0.501982	0.206682	-2.42877
AT5G51070	5653.53	0.466477	0.192046	2.42899
AT4G36980	26.1204	-0.86775	0.357371	-2.42815
AT1G16825	54.0679	-0.777282	0.320195	-2.42753
AT2G44290	774.997	0.623105	0.256749	2.4269
AT1G10180	604.228	-0.288533	0.118972	-2.42521
AT2G46505	2114.8	0.303777	0.125271	2.42496
AT3G21870	168.037	-0.689673	0.284431	-2.42475
AT4G28590	239.04	0.378796	0.156176	2.42545
AT5G41060	50.5807	-0.63145	0.260428	-2.42466
AT5G19600	304.962	-0.636984	0.262865	-2.42323
AT1G74870	17.2267	1.46798	0.605924	2.42272
AT5G58530	246.018	-0.304125	0.125525	-2.42282
AT4G22680	25.1263	0.883984	0.364954	2.42218
AT1G07400	60.1968	0.797095	0.329251	2.42093
AT3G10050	1130.18	0.312516	0.12909	2.42092
AT3G22180	362.948	-0.246887	0.101954	-2.42154
AT5G17770	1555.55	0.271895	0.112294	2.42128
AT5G52450	847.363	0.259401	0.107112	2.42178
AT1G13810	174.252	0.411421	0.170017	2.41988
AT1G59710	695.32	0.301563	0.124627	2.41972
AT2G46780	444.477	-0.429332	0.177458	-2.41934
AT1G79220	120.336	-0.413024	0.17086	-2.41732
AT1G03130	19910.1	-0.536656	0.222046	-2.41687
AT5G07270	678.081	-0.205121	0.0848868	-2.41641
AT2G17450	1242.5	-0.280907	0.116297	-2.41543
AT2G41340	75.6519	-0.679629	0.281541	-2.41396
AT3G01920	178.379	-0.43181	0.178836	-2.41455
AT3G49540	4.31459	3.15189	1.30566	2.41402
AT4G36950	46.8445	1.24746	0.516683	2.41436
AT4G31370	9.55044	1.62494	0.673376	2.41312
AT5G64905	60.7362	2.18013	0.904191	2.41114
AT1G20480	120.23	-0.399142	0.165616	-2.41004
AT1G66600	16.1382	1.74443	0.723707	2.41041
AT5G63200	471.124	-0.255319	0.105931	-2.41023
AT4G37120	1918.11	0.24376	0.101206	2.40856
AT3G60530	2313.91	-0.322549	0.133969	-2.40763
AT3G18620	217.72	0.356835	0.148228	2.40735
AT2G06925	688.456	-0.292003	0.121332	-2.40665
AT2G14750	1500.2	0.286855	0.119262	2.40525
AT4G37240	209.191	-0.551937	0.229464	-2.40534
AT1G03220	11602.8	0.783662	0.326092	2.40319
AT1G17170	1291	0.897019	0.373341	2.40268
AT3G06010	943.479	-0.245627	0.102219	-2.40296
AT3G13810	25.1429	0.881365	0.366855	2.40249
AT3G14980	786.794	-0.327614	0.136347	-2.4028
AT3G53870	3787.22	0.260014	0.108183	2.40346
AT4G14370	395.036	0.62555	0.260355	2.40268
AT2G27535	10.5491	2.83111	1.17893	2.40142
AT5G27670	930.246	-0.302937	0.126176	-2.40091
AT4G11655	32.9903	1.33665	0.556831	2.40046
AT2G44980	225.169	0.357946	0.149188	2.3993
AT1G78070	296.569	-0.356283	0.148538	-2.3986
AT4G27970	159.519	0.758891	0.316395	2.39856
AT4G39630	74.5234	-0.455762	0.189982	-2.39897
AT4G17460	1152.24	-0.535011	0.223087	-2.39822
AT1G30700	2752.98	1.487	0.620194	2.39764
AT5G18760	363.381	-0.370474	0.154565	-2.39688
AT3G11340	1092.48	1.18552	0.495012	2.39493
AT3G15630	2754.03	-0.338188	0.141256	-2.39415
AT5G04870	1955.47	0.328878	0.137363	2.39423
AT1G27050	287.479	0.329747	0.137802	2.3929
AT1G76970	328.321	0.531537	0.222156	2.39263
AT3G01170	716.815	0.291721	0.121888	2.39335
AT3G04210	3331.92	0.661501	0.276488	2.39251
AT3G51450	334.683	0.579324	0.242135	2.39257
AT1G72750	1880.41	0.218892	0.0915199	2.39174
AT1G80510	633.898	0.326937	0.136732	2.39108
AT5G03995	78.2434	-0.569651	0.238234	-2.39114
AT5G46190	761.432	-0.29205	0.122135	-2.3912
AT5G59590	60.5791	1.03746	0.433775	2.3917
AT5G61820	3138.7	0.559363	0.233939	2.39107
AT3G44880	2178.34	0.388326	0.16244	2.39059
AT5G13440	3693.91	0.263693	0.110316	2.39034
AT1G52190	2354.3	-0.576472	0.241277	-2.38925
AT1G03850	86.5599	0.715563	0.299635	2.38812
AT4G01870	4259.3	0.804227	0.336791	2.38791
AT5G28237	56.8493	1.42126	0.595234	2.38774
AT1G15700	145.175	-0.365441	0.153102	-2.38692
AT2G39360	839.508	0.367642	0.154063	2.3863
AT1G24575	339.798	-0.56789	0.238167	-2.38442
AT4G23550	385.835	0.827789	0.347192	2.38424
AT5G05480	475.958	0.261381	0.109618	2.38446
AT5G06320	5130.86	0.621297	0.260577	2.38431
AT5G59320	510.485	-0.501699	0.210423	-2.38424
AT5G23520	474.097	0.232691	0.0976223	2.38358
AT2G40940	3463.93	0.251781	0.105676	2.38257
AT2G35420	114.155	0.452853	0.190177	2.38122
AT1G70760	519.724	-0.489892	0.205861	-2.37972
AT2G29580	341.047	-0.325409	0.136713	-2.38022
AT2G33580	494.056	0.501719	0.210842	2.3796
AT3G43270	583.229	0.473067	0.198771	2.37996
AT4G23150	132.968	1.55187	0.652353	2.37888
AT1G01390	80.7183	-0.789265	0.332253	-2.3755
AT1G66890	425.203	-0.39839	0.167605	-2.37696
AT1G73680	76.9222	0.812476	0.341943	2.37606
AT2G23760	6.8856	1.58769	0.668069	2.37653
AT3G09490	215.326	0.722806	0.304199	2.3761
AT3G12580	564.187	0.524553	0.220734	2.37641
AT3G48740	2562.19	-0.421957	0.177613	-2.37571
AT3G60770	3401.75	0.295589	0.124429	2.37556
AT5G25180	16.61	1.46716	0.617519	2.3759
AT5G25590	506.959	-0.411273	0.173127	-2.37556
AT3G62460	153.798	0.507573	0.213835	2.37367
AT4G21650	706.294	-0.7159	0.301597	-2.3737
AT5G11650	701.085	0.35863	0.151115	2.37323
AT5G53460	294.979	0.32886	0.138558	2.37344
AT1G09810	233.225	-0.301781	0.127204	-2.37242
AT3G56980	201.296	1.89863	0.800503	2.3718
AT5G58020	1314.75	0.193761	0.0817102	2.37132
AT5G08430	581.514	-0.28449	0.120037	-2.37002
AT5G43460	994.971	-0.322839	0.136236	-2.36971
AT1G18400	142.923	-0.474245	0.200209	-2.36875
AT4G30440	5122.57	-0.367299	0.155106	-2.36806
AT5G03290	1859.6	0.308229	0.130193	2.36748
AT4G37970	48.5617	-0.842867	0.356081	-2.36707
AT1G14540	169.099	2.52605	1.06801	2.36518
AT3G20500	872.107	0.32678	0.138123	2.36587
AT3G21480	330.418	-0.26479	0.111945	-2.36535
AT5G19750	439.989	0.296157	0.125193	2.3656
AT3G01680	886.921	-0.395926	0.167443	-2.36455
AT3G15010	116.296	-0.464956	0.196711	-2.36364
AT5G27730	241.764	-0.427395	0.180824	-2.3636
AT1G54010	2169.8	0.492042	0.208248	2.36277
AT5G55490	34.4209	-0.669836	0.283521	-2.36256
AT5G18260	937.469	0.264818	0.112116	2.362
AT2G30580	278.868	0.247046	0.104603	2.36174
AT4G27070	406.816	0.448177	0.189867	2.36048
AT1G73120	91.7789	-0.930944	0.394618	-2.3591
AT2G45240	309.075	0.321471	0.136262	2.35921
AT3G58700	619.845	0.320084	0.135663	2.3594
AT4G01250	635.953	0.566795	0.240295	2.35875
AT4G00570	989.786	0.219281	0.0929816	2.35833
AT5G64890	27.3554	1.93839	0.822251	2.35742
AT5G67590	1631.84	0.2455	0.104131	2.35762
AT5G67600	506.529	0.458584	0.194535	2.35734
AT1G65900	115.28	-0.556925	0.236281	-2.35704
AT5G25930	1205.75	0.725387	0.307792	2.35675
AT5G51350	483.666	-0.315799	0.134013	-2.35647
AT1G16670	362.758	0.460945	0.195734	2.35496
AT1G18890	959.108	0.449744	0.190983	2.35489
AT1G03950	102.161	0.489646	0.207973	2.35437
AT1G05280	58.921	1.05233	0.447246	2.3529
AT1G07030	782.691	0.274477	0.116717	2.35165
AT2G39930	815.813	-0.340889	0.14496	-2.3516
AT5G03530	260.877	-0.389339	0.165571	-2.3515
AT1G23490	2233.61	0.253173	0.107707	2.35056
AT3G60110	275.982	0.342318	0.145612	2.35089
AT5G38710	390.121	0.719702	0.306158	2.35076
AT5G57830	236.102	-0.31767	0.135116	-2.3511
AT2G27990	67.9084	-0.581999	0.247652	-2.35007
AT1G21140	89.8137	-0.629818	0.268116	-2.34905
AT1G74320	346.084	-0.281602	0.119929	-2.34807
AT3G16530	3811.75	1.10553	0.470759	2.3484
AT3G61180	955.016	-0.218166	0.0929036	-2.3483
AT4G23440	509.438	-0.28212	0.120108	-2.34889
AT5G50160	1325.97	-0.424567	0.180802	-2.34824
AT2G25510	86.3055	1.06868	0.455295	2.34722
AT2G32070	1092.62	0.197741	0.0842692	2.34654
AT4G18670	2680.19	-0.49878	0.212543	-2.34672
AT3G51740	1063	-0.556133	0.237066	-2.3459
AT1G71210	560.223	0.275513	0.117461	2.34557
AT1G58340	265.109	0.514429	0.21936	2.34513
AT2G33700	811.822	0.215624	0.091956	2.34486
AT1G11925	142.061	1.84708	0.787808	2.34458
AT2G26400	57.4695	1.03914	0.443478	2.34317
AT3G56400	2590.52	0.885626	0.378138	2.34207
AT3G28510	200.487	1.13201	0.484073	2.33852
AT3G46790	431.557	0.316951	0.135507	2.339
AT5G18010	30.8361	-0.997144	0.426337	-2.33887
AT5G67630	826.386	0.266714	0.114046	2.33865
AT1G15310	169.414	-0.323793	0.13852	-2.33751
AT3G10550	374.908	-0.24105	0.103122	-2.33753
AT5G14340	44.7242	-0.798482	0.341532	-2.33794
AT4G16370	4494.75	0.570438	0.244127	2.33665
AT2G17660	10.8484	1.44822	0.619976	2.33593
AT3G19260	423.857	0.412504	0.176659	2.33503
AT1G55670	50603.3	-0.429894	0.184199	-2.33385
AT3G07230	1005.69	0.228483	0.0978946	2.33397
AT4G39940	2460.01	0.442215	0.189457	2.33412
AT3G19810	963.108	0.256443	0.109896	2.33351
AT5G22250	324.38	0.790526	0.338855	2.33293
AT2G37720	16.7634	-1.2249	0.525169	-2.33239
AT3G01770	1191.49	-0.255218	0.109429	-2.33226
AT1G33960	844.846	1.99529	0.855797	2.3315
AT2G28860	71.0548	1.24865	0.535745	2.33067
AT2G26240	600.141	0.300057	0.12883	2.32909
AT3G18310	258.703	0.292904	0.125797	2.32839
AT4G01670	227.529	0.40087	0.172141	2.32874
AT4G30130	94.5943	-0.654053	0.280855	-2.32879
AT4G38250	2550.92	0.284028	0.122009	2.32792
AT5G02810	5292.42	-0.383654	0.1648	-2.328
AT5G05460	457.175	0.399902	0.171741	2.32853
AT5G20050	1378.43	0.559168	0.24017	2.32822
AT5G25440	406.629	0.77816	0.334127	2.32893
AT1G46768	107.617	-0.490415	0.210738	-2.32713
AT3G22210	484.176	-0.50016	0.214967	-2.32668
AT3G29090	393.694	0.250094	0.107503	2.3264
AT3G63440	404.571	-0.427983	0.183898	-2.32728
AT4G01750	541.529	0.711165	0.305649	2.32674
AT5G36925	93.5844	1.38888	0.596996	2.32645
AT2G28630	2394.16	0.817246	0.351347	2.32604
AT1G15820	58559.7	-0.433421	0.186426	-2.3249
AT3G54420	188.97	0.872066	0.375114	2.3248
AT4G39900	650.6	-0.290659	0.125019	-2.32492
AT2G46650	1154.59	0.350342	0.150773	2.32364
AT3G04080	709.002	0.233288	0.100399	2.32361
AT5G18920	57.0768	0.561767	0.241757	2.32368
AT3G16240	12292.8	-0.432696	0.18627	-2.32295
AT1G66500	211.941	0.463928	0.199786	2.32212
AT2G46400	376.846	1.41859	0.611185	2.32105
AT2G26690	1998.78	-0.339764	0.146451	-2.31999
AT3G10870	234.208	-0.43469	0.187363	-2.32004
AT3G15480	999.122	-0.222016	0.0957052	-2.31979
AT1G49860	349.499	-0.630593	0.271859	-2.31956
AT2G16890	58.8652	-0.69624	0.30029	-2.31856
AT5G15940	26.9186	0.838369	0.361571	2.31869
AT5G27420	1808.61	0.908766	0.391914	2.31879
AT5G43380	25.7214	1.03659	0.446959	2.3192
AT1G59740	447.602	-0.570782	0.246206	-2.31831
AT2G14610	6720.1	2.52513	1.08951	2.31768
AT1G78140	434.62	-0.333218	0.143817	-2.31695
AT4G31230	17.5972	1.09414	0.472259	2.31682
AT5G58350	1878.64	0.475258	0.205138	2.31677
AT5G46700	668.84	-0.27162	0.117261	-2.31637
AT1G65486	23.0915	0.933984	0.403344	2.3156
AT5G02120	604.635	-0.417828	0.180438	-2.31563
AT1G69310	27.6349	0.789477	0.341241	2.31355
AT2G21640	162.746	-0.610864	0.264061	-2.31334
AT4G25680	699.351	-0.176645	0.0763454	-2.31377
AT5G08500	501.728	-0.235452	0.101767	-2.31363
AT1G05070	518.545	-0.295126	0.127685	-2.31136
AT1G07790	939.165	-0.369966	0.160058	-2.31145
AT1G18550	224.276	-0.451537	0.195235	-2.31278
AT2G40970	510.286	-0.30814	0.133248	-2.31254
AT3G05345	125.198	-0.492999	0.21329	-2.3114
AT3G12800	2328.7	0.270326	0.116965	2.31117
AT3G47675	90.7845	-0.563183	0.243592	-2.312
AT4G28460	25.2037	1.6141	0.698085	2.31218
AT5G40100	149.289	-0.497075	0.214996	-2.31203
AT1G62880	140.801	-0.352234	0.152422	-2.31091
AT5G60450	1028.73	-0.21086	0.0912583	-2.31059
AT1G69570	280.314	-0.52472	0.227238	-2.30912
AT2G23200	936.188	0.421834	0.182696	2.30894
AT3G09405	63.4058	0.729019	0.315686	2.30932
AT3G43700	237.973	-0.291434	0.126185	-2.30958
AT5G54530	97.4653	-0.529718	0.229397	-2.30917
AT1G75100	770.048	-0.441684	0.191375	-2.30795
AT2G22780	1704.01	0.291303	0.126231	2.3077
AT1G07985	93.286	0.713057	0.309111	2.3068
AT1G65970	283.003	1.39086	0.602905	2.30692
AT2G28210	30.9893	0.910765	0.394758	2.30715
AT5G62350	5931.61	-0.305871	0.132595	-2.30681
AT2G40030	452.383	-0.471797	0.204659	-2.30529
AT2G41370	428.985	-0.293073	0.127102	-2.30581
AT3G22410	76.1429	-0.566382	0.24569	-2.30527
AT3G51830	199.763	-0.325876	0.141358	-2.30533
AT5G04410	1930.81	0.17974	0.0779627	2.30546
AT5G22390	225.458	-0.527804	0.228941	-2.30542
AT5G66910	548.498	0.350973	0.152295	2.30456
AT1G56050	494.772	0.350792	0.152237	2.30425
AT4G11280	1019.35	0.602316	0.261408	2.30412
AT1G68238	201.606	-0.399199	0.173282	-2.30376
AT1G76880	1747.58	-0.262584	0.114022	-2.30292
AT3G51890	427.873	0.489438	0.21252	2.30302
AT5G21090	3929.42	0.337973	0.146765	2.30281
AT4G26500	882.979	0.250929	0.108996	2.30219
AT2G04430	110.979	0.577774	0.251029	2.30162
AT4G34930	99.0008	0.573877	0.249377	2.30124
AT5G43620	101.366	0.412347	0.179176	2.30135
AT2G39650	309.666	0.401001	0.174321	2.30036
AT3G13062	5.74199	-1.69217	0.735655	-2.30021
AT4G34770	185.782	-0.518189	0.225263	-2.30037
AT1G52200	1925.37	0.80005	0.347942	2.29937
AT3G01750	338.277	-0.336407	0.146334	-2.2989
AT3G54450	24.1935	-0.851401	0.370288	-2.29929
AT4G32870	211.692	0.600351	0.261124	2.29911
AT5G49630	623.754	-0.481095	0.209195	-2.29975
AT2G05070	21925.4	-0.536914	0.233699	-2.29746
AT3G24515	160.531	-0.357495	0.155605	-2.29745
AT4G30270	7373.04	0.726605	0.316208	2.29787
AT3G11090	312.162	-0.429932	0.187171	-2.297
AT3G57610	2558.15	0.183777	0.0800232	2.29655
AT4G26200	463.445	0.935493	0.407369	2.29643
AT1G11380	553.757	-0.460836	0.200703	-2.29611
AT5G47860	723.107	0.294645	0.128371	2.29526
AT1G73805	429.441	1.03179	0.44969	2.29445
AT3G27400	267.419	0.380914	0.166016	2.29444
AT3G44860	482.055	1.32126	0.575984	2.29393
AT4G29550	26.5742	0.86034	0.375018	2.29413
AT5G10745	350.679	-0.287699	0.125479	-2.29281
AT1G06980	61.345	-0.876624	0.382482	-2.29194
AT2G35720	321.42	0.3015	0.131568	2.29159
AT4G35170	10.1459	1.78061	0.777195	2.29107
AT4G31840	892.052	-0.444896	0.194241	-2.29044
AT3G08870	175.776	0.621781	0.271541	2.28983
AT4G12010	612.159	0.316997	0.138474	2.28921
AT4G22470	2193.67	1.27262	0.555962	2.28903
AT4G23170	849.743	0.630026	0.275183	2.28948
AT5G02180	378.702	-0.50751	0.221737	-2.28879
AT5G11460	160.714	-0.433269	0.189286	-2.28896
AT4G02700	64.2918	-0.525431	0.229604	-2.28843
AT4G11290	413.206	0.893521	0.390568	2.28775
AT5G26690	107.632	1.90586	0.833096	2.28768
AT1G05870	6.8534	-1.42028	0.621572	-2.28498
AT3G21080	76.3441	0.965454	0.422514	2.28502
AT4G02370	2138.28	0.365682	0.160059	2.28468
AT4G37760	1475.2	-0.385019	0.16852	-2.2847
AT5G37840	6.65067	3.31059	1.44898	2.28477
AT1G10580	1360.71	0.236475	0.103543	2.28384
AT2G32950	642.11	-0.242901	0.106354	-2.28389
AT4G26480	1095.92	-0.189862	0.0831471	-2.28345
AT4G05330	333.046	-0.451863	0.197912	-2.28315
AT5G22740	1503.61	-0.283334	0.124116	-2.28281
AT2G26190	2072.75	0.398117	0.174456	2.28204
AT1G55080	211.515	0.361368	0.158432	2.28091
AT3G26740	15410.3	-0.423743	0.18577	-2.28101
AT3G61670	646.413	-0.249145	0.109211	-2.28132
AT5G54740	29.3319	6.44606	2.82571	2.28122
AT5G65380	1668.78	0.364723	0.159882	2.2812
AT1G26340	328.433	0.309465	0.135715	2.28025
AT4G29890	201.179	-0.359605	0.157698	-2.28034
AT5G59080	587.562	-0.426108	0.186873	-2.28019
AT1G02290	294.052	-0.275628	0.120906	-2.27969
AT2G41510	100.891	-0.592383	0.259957	-2.27877
AT4G22490	2361.08	-0.749996	0.329157	-2.27854
AT5G48390	24.2726	0.856218	0.375787	2.27846
AT1G31280	668.2	0.325722	0.143133	2.27566
AT2G37470	1140.92	-0.286281	0.125816	-2.27539
AT2G45820	2380.33	-0.340868	0.149838	-2.27491
AT5G10790	699.252	0.210587	0.0925666	2.27498
AT1G72280	177.162	0.546	0.240055	2.27448
AT4G23060	501.969	-0.296048	0.130181	-2.27412
AT1G19220	702.136	-0.353388	0.155431	-2.2736
AT3G21630	711.914	0.455051	0.200164	2.27339
AT1G02340	162.157	-0.91187	0.401491	-2.27121
AT1G50460	518.288	0.229288	0.101014	2.26987
AT2G32650	7.3336	1.48409	0.653657	2.27044
AT3G18880	24.1474	-0.886923	0.390728	-2.26992
AT3G59280	524.012	0.332276	0.146399	2.26966
AT4G04960	829.321	0.537497	0.236792	2.26992
AT4G22212	351.98	0.720937	0.317603	2.26993
AT4G34760	450.134	-0.640323	0.282138	-2.26954
AT5G41600	827.173	-0.21391	0.0942552	-2.26948
AT5G66120	679.676	0.393533	0.173305	2.27076
AT1G26830	2428.94	0.153292	0.0675575	2.26906
AT3G17650	1905.13	-0.26401	0.116361	-2.26888
AT5G47580	510.376	0.380782	0.167848	2.26861
AT2G18260	54.0195	-0.691572	0.304966	-2.2677
AT4G20020	33.9043	-0.667913	0.294547	-2.2676
AT1G32690	248.214	0.423847	0.186935	2.26734
AT3G47070	6068.67	-0.469496	0.207111	-2.26688
AT3G50440	451.185	-0.35854	0.158164	-2.2669
AT2G37340	33.9622	-0.682497	0.301173	-2.26613
AT5G35660	14.8146	2.59774	1.14633	2.26614
AT2G35345	12.8113	-1.06244	0.469156	-2.26458
AT4G25310	40.4141	0.843396	0.372413	2.26468
AT3G10670	1291.52	0.22518	0.0995159	2.26275
AT1G28440	2360.86	-0.20744	0.0917584	-2.26072
AT2G34340	117.379	0.655398	0.289838	2.26125
AT3G55700	50.3472	0.838261	0.370804	2.26066
AT4G00780	1677.23	-0.474806	0.209953	-2.26149
AT4G27150	23.6494	5.82198	2.57538	2.26063
AT4G30020	1486.48	-0.314258	0.138945	-2.26173
AT5G12170	548.122	0.334587	0.147998	2.26076
AT5G62070	690.299	0.229788	0.101622	2.26119
AT3G08640	1861.22	0.294315	0.130255	2.25954
AT5G11800	279.51	-0.272553	0.120649	-2.25906
AT1G30380	20645.7	-0.446587	0.197849	-2.25721
AT2G27550	363.711	1.32997	0.588937	2.25825
AT3G20660	354.318	0.428362	0.189738	2.25765
AT4G10845	7.74075	-1.26881	0.561873	-2.25817
AT4G21960	45960.6	-0.193159	0.0855681	-2.25737
AT5G08380	301.279	0.319761	0.141633	2.25767
AT5G45380	503.52	0.450225	0.199425	2.25761
AT5G53090	119.072	-0.523582	0.231974	-2.25707
AT2G40010	433.772	0.438051	0.194137	2.2564
AT3G21230	500.076	0.633062	0.280558	2.25644
AT4G26270	345.432	0.42994	0.190559	2.2562
AT3G58850	219.07	-0.554313	0.245709	-2.25598
AT2G06990	865.729	0.223769	0.099244	2.25473
AT4G22285	637.184	0.183928	0.0815659	2.25497
AT4G33270	596.68	-0.462462	0.205159	-2.25417
AT4G35180	146.627	1.85516	0.822949	2.25428
AT5G08240	611.969	0.737597	0.327208	2.25422
AT2G04850	349.1	-0.256261	0.113711	-2.25362
AT3G01300	442.595	-0.273117	0.121202	-2.2534
AT3G51340	56.3173	0.773395	0.343278	2.25297
AT1G14870	1501.16	1.08519	0.481885	2.25196
AT5G03340	1301.74	0.186057	0.0826149	2.2521
AT1G55200	90.878	-0.596111	0.26474	-2.25168
AT3G19870	1151.86	0.169601	0.0753625	2.25047
AT5G11070	1228.63	-0.575103	0.255531	-2.25062
AT2G27200	507.174	0.246317	0.109473	2.25002
AT5G49890	1716.62	0.306805	0.136363	2.24992
AT1G67370	33.0591	0.804301	0.357593	2.24921
AT2G33570	787.588	-0.469661	0.208791	-2.24943
AT4G32980	565.189	-0.449733	0.199949	-2.24924
AT3G09550	42.5837	-0.594451	0.264347	-2.24875
AT3G28860	5314.84	-0.407621	0.181266	-2.24874
AT4G23870	340.297	-0.542905	0.241594	-2.24718
AT5G66310	665.788	-0.32763	0.145805	-2.24703
AT1G13150	31.2849	-0.73779	0.328733	-2.24434
AT1G31120	907.36	0.383081	0.170582	2.24573
AT1G48210	6.25562	1.60654	0.715801	2.2444
AT3G06050	1275.59	0.317332	0.141298	2.24583
AT3G09020	578.125	0.649679	0.289391	2.24499
AT3G61580	10970.7	-0.331282	0.147556	-2.24513
AT4G18980	36.1031	1.0068	0.448184	2.24639
AT4G34630	664.99	0.310282	0.138248	2.24439
AT4G34890	2133.63	0.273107	0.12162	2.24558
AT4G38430	1921.72	-0.342016	0.152299	-2.24569
AT5G09970	44.5602	-0.839757	0.374131	-2.24455
AT5G35490	140.34	0.590394	0.263017	2.2447
AT2G37970	1277.17	0.433235	0.19307	2.24393
AT1G06870	685.525	0.242465	0.10808	2.24338
AT4G13180	1564.41	0.68768	0.306703	2.24217
AT1G33480	137.515	-0.487006	0.217224	-2.24196
AT1G48310	99.3142	-0.357524	0.159602	-2.2401
AT1G69120	7.7387	-1.72233	0.768623	-2.24081
AT2G39530	124.044	1.99124	0.888854	2.24023
AT4G02860	690.745	0.383152	0.171043	2.2401
AT5G23710	329.858	0.235085	0.104931	2.24037
AT5G51890	1189.69	-0.257697	0.115012	-2.24061
AT1G68935	13.3364	-1.053	0.470118	-2.23986
AT1G18600	287.574	0.277218	0.123778	2.23964
AT1G62730	224.5	0.407922	0.182158	2.23939
AT5G08110	205.004	-0.30606	0.136774	-2.2377
AT3G10000	19.6893	-0.86425	0.386399	-2.23668
AT3G46200	92.1028	-0.506057	0.226213	-2.23709
AT5G09620	2931.64	0.20381	0.091129	2.2365
AT5G16410	115.145	-0.515569	0.230535	-2.23641
AT5G28490	265.38	-0.517215	0.231215	-2.23694
AT5G49960	243.417	-0.333564	0.14923	-2.23524
AT2G39445	96.7067	-0.412584	0.184625	-2.23471
AT5G27380	2245.97	0.293896	0.131542	2.23423
AT5G59800	200.519	-0.346119	0.154917	-2.23422
AT1G65481	25.1485	1.26038	0.564228	2.23381
AT3G11580	41.1495	0.847102	0.379198	2.23393
AT5G48500	295.151	-0.324283	0.145195	-2.23343
AT2G25110	1025.78	0.331692	0.148542	2.23298
AT2G30766	170.635	1.35588	0.607161	2.23315
AT1G08030	283.4	-0.25199	0.112888	-2.23221
AT1G14310	63.1751	-0.669355	0.29987	-2.23215
AT2G30550	198.079	0.557767	0.249991	2.23115
AT3G01670	1127.84	-0.476182	0.213445	-2.23093
AT3G23800	180.628	0.932986	0.418119	2.23139
AT3G62570	237.655	-0.691804	0.310115	-2.2308
AT1G27120	296.632	-0.34644	0.155324	-2.23044
AT5G67430	122.086	0.61452	0.275528	2.23033
AT1G78730	118.907	-0.435583	0.195401	-2.22917
AT5G57610	793.175	-0.257237	0.115401	-2.22906
AT4G37430	816.685	0.236978	0.106349	2.2283
AT5G07030	2960.75	-0.412562	0.185151	-2.22825
AT1G76110	443.89	-0.61698	0.27703	-2.22713
AT4G25840	409.421	0.262157	0.117706	2.22721
AT5G08230	677.396	-0.403889	0.181359	-2.22701
AT3G53180	1177.42	0.315436	0.141671	2.22654
AT5G43700	1966.52	-0.410832	0.184586	-2.22569
AT4G38790	565.651	0.26037	0.117013	2.22514
AT3G50900	295.308	0.621368	0.27929	2.22481
AT3G55420	462.589	-0.300092	0.134969	-2.22342
AT4G26590	154.155	-0.373363	0.168003	-2.22235
AT1G01630	1013.47	0.31745	0.142885	2.22171
AT5G11530	779.848	-0.257387	0.115847	-2.22178
AT2G01760	268.761	-0.49271	0.221856	-2.22086
AT3G49220	2498.35	-0.346051	0.155829	-2.22071
AT4G38480	169.461	-0.292306	0.131626	-2.22073
AT1G04050	96.6356	-0.517116	0.232921	-2.22013
AT1G03760	130.423	0.338254	0.152429	2.21909
AT5G67020	37.176	-0.690048	0.310938	-2.21925
AT3G04840	5232.27	0.288811	0.130186	2.21844
AT4G05180	25913.9	-0.465467	0.209813	-2.21849
AT5G14040	6411.61	0.269028	0.121251	2.21876
AT4G31620	87.3437	-0.596454	0.268896	-2.21815
AT1G32580	963.344	0.246754	0.111314	2.21674
AT3G54130	402.208	0.310189	0.139983	2.21591
AT3G54390	270.119	-0.455845	0.205683	-2.21625
AT3G56030	139.967	0.518236	0.233876	2.21586
AT4G02380	127.098	0.777559	0.35091	2.21584
AT5G10730	262.527	-0.243598	0.109926	-2.21603
AT5G39080	1047.11	0.373107	0.168356	2.21618
AT3G17210	1575.42	-0.169439	0.0764942	-2.21505
AT5G04060	471.946	-0.253778	0.114581	-2.21485
AT1G13330	41.504	-0.639288	0.288721	-2.2142
AT1G28510	406.598	0.283768	0.128147	2.2144
AT3G16750	190.08	-0.485818	0.219455	-2.21375
AT1G76960	762.775	0.621879	0.281048	2.21272
AT1G64400	348.092	0.868479	0.39255	2.2124
AT1G30720	1081.11	1.30337	0.589336	2.21159
AT2G31480	7.69683	1.39077	0.628931	2.21132
AT3G23530	769.857	0.269473	0.121847	2.21156
AT4G19490	33.3828	0.737641	0.333569	2.21136
AT4G20860	3346.03	0.789194	0.356861	2.21149
AT1G05300	17.2592	1.13323	0.513052	2.2088
AT1G15710	482.557	0.252357	0.11426	2.20862
AT1G16030	229.83	0.341623	0.154596	2.20979
AT1G70210	595.949	-0.331724	0.150182	-2.20882
AT2G17720	817.169	0.52459	0.237366	2.21005
AT2G20450	593.792	0.294252	0.133134	2.2102
AT2G36870	214.995	-0.373083	0.168893	-2.20899
AT3G02210	128.686	-0.598442	0.27067	-2.21097
AT3G05370	398.016	-0.441414	0.199831	-2.20894
AT3G45160	1050.61	-0.523567	0.236893	-2.21014
AT4G28440	1350.32	0.203187	0.091982	2.20899
AT5G16570	162.767	-0.569766	0.257838	-2.20978
AT5G60790	4317.11	0.223589	0.101226	2.20881
AT4G20000	232.293	1.05386	0.477273	2.20809
AT5G02190	94.7387	-0.477791	0.21642	-2.20771
AT5G49170	120.81	-0.496014	0.224734	-2.20712
AT5G08520	2113.66	-0.285326	0.129328	-2.20622
AT5G59990	16.829	-0.921857	0.417868	-2.20609
AT1G13790	124.739	-0.499869	0.226873	-2.20329
AT3G07600	13.5419	1.07048	0.485706	2.20396
AT3G16360	20.3243	-1.2096	0.548986	-2.20333
AT4G18130	1071.62	-0.3101	0.140719	-2.20368
AT5G26340	3778.63	0.601401	0.272948	2.20335
AT3G14440	145.006	-0.472562	0.214528	-2.2028
[truncated: 15,307 more rows]
