# Supplementary material for: Inositol pyrophosphate catabolism by three families of phosphatases regulates plant growth and development
Source: PLoS Genet. 2024 Nov 12;20(11):e1011468. doi: 10.1371/journal.pgen.1011468 (PMC11611267; doi:10.1371/journal.pgen.1011468)
Supplement: S1 Data — Raw data in.xlsx format for Figs 1A, 1B, 1E, 1F, 2B, 2C, 2D, 2E, 3A, 3B, 3D, 3E, 3F, 3G, 4A, 4B, 4C, 4E, 5A, 5B, 6B, 6C, 6D, 6E, 6F, S2B, S2C, S5A, S6B, S8A, S8B, S10A, S10B, and S10C. (ZIP) [file pgen.1011468.s012.zip › all-raw-data/Laurent_Fig2E_Heatmap_Pi-NO3.xlsx]

## Sheet: Feuil1
gene ID	AtPFA-DSP2 OX	AtNUDT17 OX	nudt17/18/21
AT3G09922	2.46201	1.61625	-2.84149
AT5G03545	1.52133	0.796664
AT3G47420	1.75709	0.964243
AT2G32830	2.19	1.26951
AT3G48850	1.58926	1.75526
AT3G51860	2.08	1.21246
AT1G73010	1.51513		-1.25232
AT3G02040	1.57212
AT5G20150	1.8283		-0.79363
AT2G45130	1.8939		-2.46282
AT3G17790	1.31198	0.667554	-0.562173
AT1G13750	1.04684	0.625055
AT1G69870	1.09775	0.427794
AT4G21680	2.58	1.90285
AT3G25260	2.04313
AT1G32450	-1.10639
