# Supplementary material for: Inositol pyrophosphate catabolism by three families of phosphatases regulates plant growth and development
Source: PLoS Genet. 2024 Nov 12;20(11):e1011468. doi: 10.1371/journal.pgen.1011468 (PMC11611267; doi:10.1371/journal.pgen.1011468)
Supplement: S1 Data — Raw data in.xlsx format for Figs 1A, 1B, 1E, 1F, 2B, 2C, 2D, 2E, 3A, 3B, 3D, 3E, 3F, 3G, 4A, 4B, 4C, 4E, 5A, 5B, 6B, 6C, 6D, 6E, 6F, S2B, S2C, S5A, S6B, S8A, S8B, S10A, S10B, and S10C. (ZIP) [file pgen.1011468.s012.zip › all-raw-data/Laurent_Fig3A_3B_NMR_MpNUDT1_raw.xlsx]

## Sheet: MpNUDT1 1-InsP7
Time (min)	InsP6 (uM)	1-InsP7 (uM)
6.98198	6.90311	100
6.98198	6.73885	103.215
8.43063	9.64558	96.1477
9.87928	4.06525	98.427
11.3279	10.1112	105.295
12.7766	8.98687	96.163
14.2252	14.5233	95.3463
15.6739	6.93661	102.18
17.1225	10.9385	93.98
18.5712	12.4104	96.8244
20.0198	10.5401	95.592
21.4685	9.60913	101.825
22.9171	5.21862	93.21
24.3658	17.5687	96.6645
25.8144	14.3014	96.8845
27.2631	18.6596	89.8036
28.7117	10.967	91.7497
30.1604	17.5188	90.4556
31.609	22.9954	90.7774
33.0577	13.4347	91.4971
34.5063	16.6842	90.0923
35.955	12.8094	90.0195
37.4036	21.3848	90.6892
38.8523	16.0146	85.4426
40.3009	17.654	83.3452
41.7496	23.2169	92.2435
43.1982	24.1091	90.7282
44.6469	23.5021	90.7783
46.0955	22.1627	85.453
47.5442	22.8209	84.6035
48.9928	27.177	84.449
50.4415	24.233	86.8895
51.8901	24.8109	84.6044
53.3388	22.6088	83.4338
54.7874	28.9405	84.9456
56.2361	23.8439	82.8815
57.6847	25.983	87.3416
59.1334	25.3899	83.7257
60.582	22.6724	78.3121
62.0307	23.3973	79.8188
63.4793	19.9914	77.6062
64.928	32.1511	78.888
66.3766	27.3254	81.7568
67.8253	23.9727	81.2726
69.2739	32.1487	81.6157
70.7226	38.0881	81.085
72.1712	29.9714	75.7364
73.6199	30.7615	76.7302
75.0685	28.263	73.0409
76.5172	32.4539	73.0649
77.9658	33.7047	75.9575
79.4145	29.1676	76.1051
80.8631	33.6561	71.8124
82.3118	35.2408	70.2234
83.7604	26.513	72.3275
85.2091	37.9138	68.4754
86.6577	36.8812	72.2442
88.1064	33.1849	77.5124
89.555	27.8611	73.6503
91.0037	31.4735	71.141
92.4523	28.8112	64.0433
93.901	39.092	69.5462
95.3496	40.8005	72.9222
96.7983	36.3446	69.0249
98.2469	44.8141	78.0389
99.6956	32.9089	68.9511
101.144	37.4137	63.4695
102.593	49.4223	74.3235
104.042	36.0918	65.7087
105.49	40.9505	65.7773
106.939	45.4973	65.9502
108.387	40.3055	72.7096
109.836	41.255	65.0882
111.285	46.0469	63.6676
112.733	38.7502	64.8729
114.182	47.8059	70.8886
115.631	42.6975	64.0174
117.079	46.2374	62.2524
118.528	45.8689	66.781
119.977	44.3594	57.8065
121.425	40.5488	60.0385
122.874	40.3927	62.695
124.323	46.1709	62.7492
125.771	49.2147	57.4479
127.22	42.8607	64.1373
128.669	50.5288	63.9063
130.117	53.6256	61.6758
131.566	43.551	62.7203
133.015	47.612	57.7295
134.463	51.8936	61.6923
135.912	56.0017	55.0815
137.36	48.4196	56.3994
138.809	47.6994	63.804
140.258	55.0603	59.6151
141.706	48.9731	59.6629
143.155	52.3948	54.743
144.604	57.1834	60.8075
146.052	53.8076	57.8119
147.501	56.7782	62.2205
148.95	51.5553	46.1008
150.398	60.281	62.0424
151.847	52.9344	54.1242
153.296	50.0962	56.8405
154.744	60.1232	58.4554
156.193	60.3716	48.8702
157.642	52.9747	52.301
159.09	58.8736	54.7768
160.539	61.3839	56.8189
161.988	57.0703	51.9041
163.436	62.1319	48.584
164.885	52.6115	54.8514
166.333	61.6731	49.8149
167.782	56.0191	38.0018
169.231	69.1663	52.753
170.679	63.3762	50.0595
172.128	55.7479	49.4866
173.577	57.5484	50.5135
175.025	59.2167	47.8645
176.474	55.3779	41.5055
177.923	57.3961	44.7791
179.371	63.6832	55.5082
180.82	60.6863	49.3842
182.269	75.9472	42.5803
183.717	64.2387	51.5012
185.166	66.6472	47.2545
186.615	62.9194	46.105
188.063	60.2778	49.4406
189.512	67.934	42.9662
190.961	61.8396	45.8885
192.409	64.2781	43.4231
193.858	70.261	47.5541
195.306	72.6788	46.005
196.755	65.5682	42.1862
198.204	69.6508	40.8245
199.652	74.7193	39.5131
201.101	69.4992	41.6885
202.55	72.4776	34.3852
203.998	72.3757	39.095
205.447	70.4345	35.1065
206.896	67.2108	42.3084
208.344	76.4261	40.5803
209.793	74.0084	44.0734
211.242	73.6318	40.5791
212.69	69.4796	35.7406
214.139	69.5101	32.5766
215.588	75.2135	34.0659
217.036	76.0574	36.9231
218.485	82.9492	33.1407
219.934	70.8747	35.2452
221.382	71.3094	34.4027
222.831	79.3895	38.0656
224.279	78.4551	36.2084
225.728	80.1243	36.2252
227.177	74.6409	29.6879
228.625	74.9168	32.2116
230.074	77.366	30.2012
231.523	83.9063	30.4259
232.971	78.4185	40.2772
234.42	81.1498	33.6199
235.869	85.2085	29.9679
237.317	85.0246	30.2639
238.766	84.2673	32.4238
240.215	82.9478	28.4999
241.663	79.7667	30.4829
243.112	81.5417	30.137
244.561	84.3775	31.9226
246.009	86.1903	26.5199
247.458	88.502	33.9381
248.907	86.2519	24.654
250.355	77.0584	26.8765
251.804	90.0986	29.6613
253.252	91.6348	34.4589
254.701	86.7513	29.5456
256.15	82.2245	31.6569
257.598	78.811	24.515
259.047	87.3331	28.8548
260.496	81.1814	28.9656
261.944	90.3953	19.8923
263.393	88.2013	32.138
264.842	94.5059	20.757
266.29	85.7445	30.845
267.739	87.2941	23.4673
269.188	91.8904	24.697
270.636	85.8037	17.4622
272.085	89.714	21.1878
273.534	89.8451	25.3664
274.982	82.7969	18.4686
276.431	90.2291	26.7145
277.88	98.641	28.6876
279.328	90.1657	21.5256
280.777	93.5744	24.2528
282.225	85.5786	16.7667
283.674	97.0933	18.1961
285.123	100.5	21.7577
286.571	92.7052	19.2858
288.02	93.7703	22.7893
289.469	99.7007	22.5088
290.917	97.0548	14.3883
292.366	100.196	14.9739
293.815	91.6982	20.6319
295.263	89.7035	13.1627
296.712	97.5989	11.8977
298.161	89.7761	15.9723
299.609	104.109	15.7441
301.058	92.4091	14.657
302.507	98.1289	16.0154
303.955	100.006	17.9392
305.404	102.728	20.0076
306.853	104.03	19.6405
308.301	105.837	16.5693
309.75	96.549	11.8741
311.198	97.9466	16.5408
312.647	105.063	17.2313
314.096	99.4147	9.29842
315.544	91.7891	11.7971
316.993	99.2313	13.8087
318.442	100.787	17.3241
319.89	101.607	9.02096
321.339	100.041	15.4651
322.788	100.109	13.1819
324.236	102.714	17.2647
325.685	107.241	14.8474
327.134	108.976	22.5366
328.582	98.0287	15.9998
330.031	101.151	14.4208
331.48	103.76	15.8417
332.928	103.826	7.85642
334.377	103.759	17.0182
335.826	103.207	18.4997
337.274	110.855	12.7912
338.723	97.0549	12.1802
340.171	97.8208	7.86347
341.62	105.897	3.63731
343.069	98.3252	9.22329
344.517	101.425	12.9692
345.966	108.341	11.6387
347.415	103.246	14.8332
348.863	104.449	10.9692
350.312	104.847	10.51
351.761	112.821	10.6421
353.209	102.509	5.61978
354.658	111.675	10.0418
356.107	104.837	8.8476
357.555	104.796	11.3714
359.004	106.589	9.30012
360.453	103.164	10.8026
361.901	114.926	9.90626
363.35	111.846	8.46151
364.799	107.235	6.36224
366.247	114.934	5.54812
367.696	104.801	3.73089
369.144	101.332	9.15378
370.593	112.045	5.52233
372.042	104.942	3.65735
373.49	108.301	2.96664
374.939	106.326	7.62084
376.388	112.362	12.2684
377.836	106.285	10.0123
379.285	111.519	6.77735
380.734	104.829	1.88545
382.182	114.816	10.3441
383.631	114.222	4.62709
385.08	109.891	9.22145
386.528	104.432	8.20116
387.977	113.548	6.94644
389.426	108.503	8.38827
390.874	113.746	2.34573
392.323	119.334	11.154
393.772	106.55	0.61191
395.22	108.725	0.20321
396.669	113.085	2.19221
398.117	111.394	5.75688
399.566	106.748	6.89557
401.015	110.578	2.16719
402.463	108.811	5.49138
403.912	117.067	7.22372
405.361	115.318	9.19962
406.809	114.718	4.47991
408.258	114.033	8.00739
409.707	111.461	-0.294964
411.155	115.51	4.60643
412.604	105.62	9.43652
414.053	118.626	5.00362
415.501	109.524	4.07371
416.95	111.992	3.76605
418.399	112.277	1.25056
419.847	119.546	7.87459
421.296	111.233	-2.04974
422.745	114.955	5.44132
424.193	117.304	8.01325
425.642	112.315	-6.05414
427.09	114.464	10.3584
428.539	117.708	-1.18194
429.988	115.194	5.25119
431.436	112.849	-4.81797
432.885	115.528	4.02545
434.334	116.861	0.871918
435.782	114.085	1.86194
437.231	123.755	8.65501
438.68	114.68	5.67568
440.128	115.083	0.153741
441.577	113.097	-1.30996
443.026	110.573	6.91042
444.474	113.638	-2.75998
445.923	116.25	-5.47467
447.372	111.064	7.57869
448.82	116.715	-5.1685
450.269	114.041	-2.79714
451.718	115.734	8.67615
453.166	108.2	-1.08204
454.615	116.392	0.919477
456.063	117.454	5.53956
457.512	125.807	-1.3661
458.961	112.106	-1.91427
460.409	116.169	0.746662
461.858	116.91	2.10122
463.307	122.22	1.59785
464.755	117.726	7.02847
466.204	116.364	0.961397
467.653	119.77	1.00117
469.101	116.412	0.580012
470.55	115.82	5.25959
471.999	122.309	6.4182
473.447	113.465	5.61858
474.896	117.886	4.09106
476.345	114.871	-0.254557
477.793	113.707	2.81911
479.242	123.494	6.13769
480.691	121.797	2.65189
482.139	121.868	0.794774
483.588	119.665	3.06983
485.036	118.198	5.43622
486.485	119.442	2.56106
487.934	118.546	6.54172
489.382	114.612	3.42084
490.831	119.235	2.13045
492.28	124.363	-4.07676
493.728	123.091	7.17289
495.177	120.946	-1.27688
496.626	121.079	6.17173
498.074	121.628	0.161955
499.523	122.606	-0.0617023
500.972	122.141	2.27659
502.42	113.526	-0.772631
503.869	114.188	6.76104
505.318	119.263	3.37171
506.766	113.632	3.06072
508.215	125.728	5.09751
509.664	121.765	-3.14236
511.112	122.562	1.54849
512.561	126.038	0.704061
514.009	119.955	-1.52255
515.458	125.714	3.8855
516.907	117.57	5.10402
518.355	113.624	-3.52042
519.804	117.972	6.82448
521.253	111.094	0.555036
522.701	121.113	4.18687
524.15	122.73	1.39571
525.599	114.729	7.17486
527.047	119.364	-1.49215
528.496	126.572	1.74734
529.945	124.024	0.275337
531.393	114.305	-1.41241
532.842	121.678	-1.60796
534.291	118.031	2.40409
535.739	122.714	-4.23813
537.188	121.256	0.366104
538.637	115.493	4.08149
540.085	123.595	-0.725292
541.534	117.85	3.10322
542.982	120.161	2.57451
544.431	121.222	2.20774
545.88	118.256	0.192935
547.328	118.173	1.19332
548.777	122.963	-0.981072
550.226	112.091	-5.06431
551.674	122.14	1.89626
553.123	114.518	-4.16964
554.572	126.605	6.08717
556.02	119.845	0.689349
557.469	121.393	1.52989
558.918	120.152	0.902286
560.366	123.636	-0.169107
561.815	118.02	-1.7582
563.264	119.235	-1.37026
564.712	121.345	2.80102
566.161	119.852	4.91417
567.61	116.117	-7.23242
569.058	119.131	-0.276394
570.507	117.966	-3.47794
571.955	119.972	2.4062
573.404	120.804	1.49915
574.853	117.919	-2.32518
576.301	118.736	2.85139
577.75	125.025	3.69115
579.199	123.737	2.8342
580.647	122.424	-1.60833
582.096	118.966	-2.42346
583.545	122.517	-2.3615
584.993
586.442
587.891
589.339
590.788
592.237
593.685
595.134
596.583
598.031
599.48
600.928
602.377
603.826
605.274
606.723
608.172
609.62
611.069
612.518
613.966
615.415
616.864
618.312
619.761
621.21
622.658
624.107
625.556
627.004
628.453
629.901
631.35
632.799
634.247
635.696
637.145
638.593
640.042
641.491
642.939
644.388
645.837
647.285
648.734
650.183
651.631
653.08
654.529
655.977
657.426
658.874
660.323
661.772
663.22
664.669
666.118
667.566
669.015
670.464
671.912
673.361
674.81
676.258
677.707
679.156
680.604
682.053
683.502
684.95
686.399
687.847
689.296
690.745
692.193
693.642
695.091
696.539
697.988
699.437
700.885
702.334
703.783
705.231
706.68
708.129
709.577
711.026
712.475
713.923
715.372
716.82
718.269
719.718
721.166
722.615
724.064
725.512
726.961
728.41
729.858
731.307
732.756
734.204
735.653
737.102
738.55
739.999
741.448
742.896
744.345
745.793
747.242
748.691
750.139
751.588
753.037
754.485
755.934
757.383
758.831
760.28
761.729
763.177
764.626
766.075
767.523
768.972
770.421
771.869
773.318
774.766
776.215
777.664
779.112
780.561
782.01
783.458
784.907
786.356
787.804
789.253
790.702
792.15
793.599
795.048
796.496
797.945
799.394
800.842
802.291
803.739
805.188
806.637
808.085
809.534
810.983
812.431
813.88
815.329
816.777
818.226
819.675
821.123
822.572
824.021
825.469
826.918
828.367
829.815
831.264
832.712
834.161
835.61
837.058
838.507
839.956
841.404
842.853
844.302
845.75
847.199
848.648
850.096
851.545
852.994
854.442
855.891
857.34
858.788
860.237
861.685
863.134
864.583
866.031
867.48
868.929
870.377
871.826
873.275
