# Supplementary material for: Inositol pyrophosphate catabolism by three families of phosphatases regulates plant growth and development
Source: PLoS Genet. 2024 Nov 12;20(11):e1011468. doi: 10.1371/journal.pgen.1011468 (PMC11611267; doi:10.1371/journal.pgen.1011468)
Supplement: S1 Data — Raw data in.xlsx format for Figs 1A, 1B, 1E, 1F, 2B, 2C, 2D, 2E, 3A, 3B, 3D, 3E, 3F, 3G, 4A, 4B, 4C, 4E, 5A, 5B, 6B, 6C, 6D, 6E, 6F, S2B, S2C, S5A, S6B, S8A, S8B, S10A, S10B, and S10C. (ZIP) [file pgen.1011468.s012.zip › all-raw-data/Laurent_Fig3A_3B_NMR_MpPFA-DSP1_raw.xlsx]

## Sheet: MpPFA-DSP1 5-InsP7 Mg
Time (min)	InsP6 (uM)	5-InsP7 (uM)
9.01532	14.7058	100
9.01532	13.3483	88.7583
10.464	12.2002	82.7866
11.9126	17.0423	81.3927
13.3613	7.73432	86.5024
14.8099	4.41128	79.0167
16.2586	15.9445	83.4918
17.7072	8.34041	78.8281
19.1559	13.2035	79.0717
20.6045	13.6622	78.3668
22.0532	5.68484	76.1634
23.5018	16.9114	77.4964
24.9505	10.8856	79.9053
26.3991	10.0242	73.8064
27.8478	12.8193	80.6042
29.2964	20.7719	80.5285
30.7451	15.6752	80.8602
32.1937	12.966	80.0822
33.6424	10.2441	73.0909
35.091	10.5157	76.3031
36.5397	13.9095	75.6886
37.9883	9.13971	81.3461
39.437	19.7283	71.9565
40.8856	9.84324	73.6766
42.3343	15.5855	71.1398
43.7829	16.3502	78.4825
45.2316	15.7961	74.9644
46.6802	19.4955	67.0851
48.1289	9.46489	67.9199
49.5775	16.4081	72.1386
51.0262	10.7852	62.6291
52.4748	15.5322	70.5073
53.9235	15.9968	74.2263
55.3721	19.0496	66.8579
56.8208	15.0733	69.7542
58.2694	11.8623	73.6935
59.7181	16.8206	65.4675
61.1667	16.3098	77.4296
62.6154	14.3361	71.2826
64.064	17.4673	67.0684
65.5127	20.6084	71.4208
66.9613	19.3453	70.7067
68.41	11.0901	72.3578
69.8586	16.787	68.7949
71.3073	13.7923	71.9311
72.7559	16.5054	70.0884
74.2046	20.2353	71.6652
75.6532	18.9927	77.2416
77.1019	18.0585	70.0999
78.5505	19.7519	71.1587
79.9992	14.9324	70.5354
81.4478	19.4494	69.0773
82.8965	25.6531	62.2774
84.3451	21.5238	65.8647
85.7938	23.6645	70.0289
87.2424	23.0244	70.4562
88.6911	18.696	69.2295
90.1397	19.7942	68.8052
91.5884	18.4587	71.654
93.037	23.4902	68.5544
94.4857	24.6787	69.6551
95.9343	19.7524	72.6303
97.383	18.0449	63.2392
98.8316	24.9553	67.2115
100.28	20.1418	71.4318
101.729	19.8121	69.3777
103.178	24.7011	64.8509
104.626	27.8331	66.1981
106.075	15.8054	68.1828
107.524	15.8503	68.2568
108.972	16.7024	67.3324
110.421	24.9869	70.3931
111.869	22.2716	66.1665
113.318	24.133	66.6994
114.767	21.5506	67.2393
116.215	20.9267	69.7764
117.664	18.3328	72.5658
119.113	20.8513	66.0917
120.561	25.9106	70.6173
122.01	24.3038	66.6698
123.459	21.3114	60.2064
124.907	20.1761	65.4187
126.356	26.2464	64.8117
127.805	22.2802	66.1583
129.253	19.6568	64.7954
130.702	23.1527	62.3918
132.151	24.6802	65.8782
133.599	27.9871	63.2297
135.048	24.5619	68.3823
136.497	26.5139	63.9019
137.945	25.9874	64.9904
139.394	26.8983	67.7375
140.842	25.0305	69.1674
142.291	22.243	65.0448
143.74	24.2627	66.7073
145.188	31.0156	60.6611
146.637	22.4637	62.9021
148.086	23.6994	66.0844
149.534	26.3036	67.3182
150.983	22.9555	69.0149
152.432	28.8112	66.6689
153.88	29.5769	55.8529
155.329	26.4089	64.668
156.778	27.4213	64.4085
158.226	21.6211	67.6922
159.675	29.3089	59.3378
161.124	26.7289	60.9915
162.572	27.3336	60.2966
164.021	24.3648	64.817
165.47	30.4403	66.8292
166.918	30.1576	64.1851
168.367	27.3354	63.8419
169.815	24.1724	62.6417
171.264	29.7704	64.1708
172.713	26.2133	53.9842
174.161	26.4435	60.5479
175.61	21.7988	60.3567
177.059	29.6064	62.3755
178.507	31.3563	61.739
179.956	24.3628	61.7279
181.405	28.2158	58.2208
182.853	26.8343	61.5167
184.302	36.4212	58.4755
185.751	23.7596	57.2857
187.199	22.8866	60.0387
188.648	28.4854	58.9976
190.097	29.7193	61.2903
191.545	30.1511	63.3072
192.994	28.977	58.5714
194.443	35.1722	63.4553
195.891	33.2726	58.6858
197.34	34.7798	58.4983
198.788	27.1002	58.5343
200.237	28.097	61.6963
201.686	26.5907	54.9549
203.134	24.1305	58.712
204.583	29.3568	60.4163
206.032	33.5471	59.6836
207.48	34.2647	65.2196
208.929	36.2723	63.3942
210.378	27.9563	57.1282
211.826	29.2876	63.6799
213.275	30.6484	60.4176
214.724	32.4737	62.9421
216.172	31.4561	57.9799
217.621	34.0165	62.9811
219.07	29.6058	54.2121
220.518	31.9971	58.2819
221.967	31.0634	58.3694
223.416	31.3479	56.6411
224.864	34.8871	53.798
226.313	31.2887	53.0468
227.761	33.5081	54.5138
229.21	27.7263	51.4293
230.659	36.4563	57.2862
232.107	31.987	53.475
233.556	32.7252	58.7902
235.005	37.3301	54.2394
236.453	35.0026	53.746
237.902	34.2813	57.7834
239.351	36.4941	61.5967
240.799	36.0101	58.6042
242.248	37.8239	57.9591
243.697	31.663	59.9552
245.145	34.6505	55.1448
246.594	33.448	53.8089
248.043	29.9107	57.6123
249.491	31.2902	54.4437
250.94	30.2766	54.0402
252.389	36.2545	56.708
253.837	32.6012	53.6498
255.286	31.2782	58.159
256.734	30.3035	55.377
258.183	33.2597	55.0784
259.632	34.9135	55.1526
261.08	30.5028	50.8908
262.529	29.046	58.8828
263.978	33.7203	55.9581
265.426	30.0836	58.7094
266.875	32.971	58.9823
268.324	33.447	54.6516
269.772	37.7294	50.7501
271.221	34.9065	55.5501
272.67	35.2036	55.422
274.118	39.9753	53.6265
275.567	31.906	51.2442
277.016	40.0957	50.1083
278.464	40.0897	55.7862
279.913	33.0683	50.9699
281.362	35.7666	51.4061
282.81	37.5151	55.3492
284.259	36.3578	50.8379
285.707	33.2024	56.1626
287.156	34.893	48.9661
288.605	39.2807	58.4163
290.053	32.7654	49.307
291.502	37.3125	57.0919
292.951	39.695	46.8811
294.399	34.7338	48.9397
295.848	39.6524	50.1606
297.297	38.8464	44.8441
298.745	34.5055	48.7103
300.194	39.0592	60.5044
301.643	40.9762	47.3875
303.091	39.0738	50.405
304.54	38.4508	45.6147
305.989	40.8152	51.8625
307.437	33.2481	46.7863
308.886	34.4042	46.9422
310.335	31.8369	51.2285
311.783	36.8948	48.9682
313.232	34.0076	50.9349
314.68	38.5922	51.528
316.129	37.428	48.575
317.578	38.2961	49.1857
319.026	38.8981	44.2336
320.475	39.1069	49.7467
321.924	40.4127	49.9081
323.372	40.895	49.0648
324.821	42.145	48.2466
326.27	31.4272	51.4512
327.718	40.0204	55.6072
329.167	38.9781	53.4538
330.616	34.0671	47.7294
332.064	37.1426	51.2795
333.513	43.1309	50.9612
334.962	34.1973	52.6705
336.41	39.7569	47.2059
337.859	38.3018	47.8521
339.308	41.5844	47.235
340.756	38.6654	54.7186
342.205	41.5473	52.8035
343.653	34.7021	44.8041
345.102	37.7362	50.0926
346.551	38.8803	45.3011
347.999	37.9119	46.2493
349.448	40.9364	46.885
350.897	43.3541	46.6413
352.345	36.2827	49.6752
353.794	46.6871	50.8089
355.243	38.8455	51.62
356.691	33.0751	45.4783
358.14	45.8481	48.2111
359.589	41.5582	49.6683
361.037	39.6363	48.2877
362.486	37.6626	50.1536
363.935	43.2589	42.2239
365.383	32.4796	50.6356
366.832	39.5054	52.8912
368.281	41.477	46.4792
369.729	43.8306	47.8217
371.178	35.5705	42.9208
372.626	40.3289	46.085
374.075	38.241	49.2846
375.524	36.6695	43.5218
376.972	43.2859	51.2424
378.421	52.2921	44.3072
379.87	39.6341	49.6314
381.318	38.5351	42.7136
382.767	41.0753	42.7889
384.216	41.7353	46.9419
385.664	37.4225	47.7571
387.113	38.8848	44.6662
388.562	45.9606	45.8949
390.01	40.1385	39.85
391.459	39.1508	42.4429
392.908	38.5393	47.7028
394.356	49.4463	44.2209
395.805	44.619	47.072
397.254	41.7792	44.8135
398.702	40.8444	50.4463
400.151	43.0886	45.2643
401.599	42.9843	45.8001
403.048	47.7727	47.6975
404.497	44.8189	38.1161
405.945	47.8528	48.1015
407.394	44.7561	43.4559
408.843	46.2908	42.1274
410.291	40.7023	42.3635
411.74	40.8334	38.4293
413.189	48.6194	50.0312
414.637	48.5284	52.9611
416.086	49.3269	45.7797
417.535	44.5198	45.6531
418.983	40.32	45.103
420.432	42.8872	41.7726
421.881	42.3484	46.4225
423.329	41.9356	44.5396
424.778	44.7265	41.3423
426.227	45.1157	42.4994
427.675	42.1695	40.6304
429.124	52.1262	39.9139
430.572	47.7554	41.6164
432.021	43.849	40.6542
433.47	42.7363	39.7367
434.918	43.3841	46.4288
436.367	44.3968	47.8943
437.816	44.4101	47.291
439.264	48.4806	47.031
440.713	45.1154	39.0714
442.162	49.8432	48.7707
443.61	45.0336	44.4201
445.059	41.1578	37.9036
446.508	44.6685	40.9666
447.956	51.4287	43.3673
449.405	55.4662	43.4091
450.854	43.7856	38.3539
452.302	48.9176	40.1807
453.751	50.7929	52.3925
455.2	43.5277	50.8504
456.648	44.898	38.665
458.097	48.8738	44.0302
459.545	49.9662	44.8383
460.994	46.3379	42.0015
462.443	50.4559	39.0487
463.891	47.1107	43.9173
465.34	41.5899	44.1917
466.789	45.6263	44.0449
468.237	51.4116	42.4512
469.686	45.1353	45.0789
471.135	40.4815	44.4417
472.583	45.9222	41.5613
474.032	44.5636	42.7365
475.481	48.3195	40.7869
476.929	42.6738	40.8981
478.378	55.7957	40.9792
479.827	47.8239	41.1673
481.275	43.8899	49.3559
482.724	44.0024	45.0768
484.173	47.9843	38.8863
485.621	54.0373	40.3784
487.07	44.55	40.1789
488.518	47.3035	39.6532
489.967	51.721	43.1492
491.416	49.7221	41.2086
492.864	50.7777	38.8344
494.313	47.7399	41.6571
495.762	48.3456	35.3027
497.21	47.2237	38.0125
498.659	50.985	41.2036
500.108	50.2667	36.764
501.556	48.3592	41.2654
503.005	44.5004	39.0853
504.454	43.6531	39.2331
505.902	47.375	42.0838
507.351	46.5233	40.9164
508.8	49.5121	41.2341
510.248	45.0936	43.6101
511.697	51.942	42.7445
513.146	47.1005	42.521
514.594	42.4545	39.3047
516.043	49.5405	41.0978
517.491	49.0418	40.3285
518.94	46.9046	41.8567
520.389	47.0607	33.5696
521.837	46.4571	33.5593
523.286	54.7495	35.3295
524.735	52.2407	36.3738
526.183	51.5723	41.6735
527.632	50.905	36.2159
529.081	50.3342	37.2038
530.529	41.6729	41.1969
531.978	51.1638	38.7249
533.427	44.5009	37.6937
534.875	48.5691	30.7528
536.324	49.4963	42.1842
537.773	45.0251	44.8408
539.221	45.4613	39.431
540.67	52.2325	43.5448
542.119	49.8091	38.7041
543.567	52.5648	42.9844
545.016	44.2296	33.6738
546.464	46.2328	36.9449
547.913	48.8128	33.1884
549.362	46.8384	34.1815
550.81	49.4026	32.9159
552.259	49.325	36.3103
553.708	48.6279	36.8441
555.156	48.6923	36.1351
556.605	44.4248	37.6435
558.054	53.705	38.758
559.502	48.492	38.9942
560.951	44.3606	39.1255
562.4	49.1034	41.0726
563.848	53.7273	33.3804
565.297	49.1978	41.9739
566.746	58.8334	36.2651
568.194	45.6819	40.1967
569.643	47.2872	37.2487
571.092	49.0881	36.3399
572.54	51.4078	36.3816
573.989	48.0532	35.2417
575.437	48.9216	43.0141
576.886	50.3507	35.1483
578.335	48.6322	38.738
579.783	54.6544	39.829
581.232	54.5015	30.3356
582.681	47.6996	33.8505
584.129	43.8967	34.2552
585.578	50.6267	37.5382
587.027	52.9942	31.8238
588.475	47.4414	36.4549
589.924	57.5392	33.996
591.373	52.5527	35.1271
592.821	53.1009	39.5241
594.27	55.835	36.0447
595.719	56.0665	34.824
597.167	46.3265	35.707
598.616	53.2813	37.372
600.065	48.5769	39.122
601.513	52.1399	39.513
602.962	56.0825	37.303
604.41	52.8925	40.24
605.859	58.7329	38.7906
607.308	52.9486	38.4218
608.756	52.4156	37.0357
610.205	54.7622	36.3296
611.654	46.3106	41.0695
613.102	54.12	38.9931
614.551	59.8689	40.9494
616	56.4553	33.2521
617.448	52.2086	34.6044
618.897	52.8962	35.0685
620.346	48.9945	41.5621
621.794	53.9478	34.6245
623.243	51.7053	36.5502
624.692	51.3038	37.4564
626.14	54.2214	32.635
627.589	55.8267	33.0733
629.038	53.1212	37.7569
630.486	51.0493	30.9039
631.935	57.6842	36.3259
633.383	54.5886	35.3169
634.832	53.0205	37.1376
636.281	50.6458	32.487
637.729	51.5923	33.1034
639.178	52.363	34.1769
640.627	50.4043	27.6668
642.075	53.7481	35.6379
643.524	55.1216	33.6508
644.973	56.3532	33.359
646.421	54.1586	33.4782
647.87	63.0907	36.7222
649.319	58.5366	34.8094
650.767	55.5988	33.6955
652.216	51.9989	36.6949
653.665	51.2561	29.0683
655.113	52.0476	35.351
656.562	56.2585	34.9631
658.011	56.2133	33.4323
659.459	54.4283	37.3077
660.908	54.9789	40.1417
662.356	51.2046	36.5499
663.805	58.4678	36.0705
665.254	48.8465	36.9585
666.702	55.7876	35.0819
668.151	57.7151	31.3399
669.6	51.3071	36.7154
671.048	58.2286	38.1503
672.497	47.5386	32.1201
673.946	51.5405	35.9648
675.394	50.775	31.5903
676.843	56.2361	35.648
678.292	47.8934	34.1458
679.74	58.1932	36.2806
681.189	58.4073	27.7513
682.638	54.9404	35.9677
684.086	55.2357	31.3789
685.535	54.3834	36.8772
686.984	56.8366	32.869
688.432	56.4583	30.6697
689.881	53.3255	32.7952
691.329	51.9125	36.772
692.778	55.8852	36.2512
694.227	54.8109	35.8657
695.675	56.8447	35.5408
697.124	56.4414	34.9779
698.573	48.7124	34.9018
700.021	57.1494	29.0533
701.47	55.0282	37.6779
