# Supplementary material for: Inositol pyrophosphate catabolism by three families of phosphatases regulates plant growth and development
Source: PLoS Genet. 2024 Nov 12;20(11):e1011468. doi: 10.1371/journal.pgen.1011468 (PMC11611267; doi:10.1371/journal.pgen.1011468)
Supplement: S1 Data — Raw data in.xlsx format for Figs 1A, 1B, 1E, 1F, 2B, 2C, 2D, 2E, 3A, 3B, 3D, 3E, 3F, 3G, 4A, 4B, 4C, 4E, 5A, 5B, 6B, 6C, 6D, 6E, 6F, S2B, S2C, S5A, S6B, S8A, S8B, S10A, S10B, and S10C. (ZIP) [file pgen.1011468.s012.zip › all-raw-data/Laurent_Fig3G_PP-InsPs_quantification.xlsx]

## Sheet: Mp High PP-InsPs
	Tak1									Mppfa-dsp1ge									Mpnudt1ge #1									Mpnudt1ge #2									Mpvip1ge
1 IP7	1.95633	1.57362	1.58658	1.76006	1.60617	1.52593	1.38123	1.57441	1.40051		1.86193	2.61181	2.39469	2.33432	1.6147	1.88643	1.89122	2.19395		2.47881	3.19981	3.17823	4.27023	3.26201	3.22785	5.0454	4.0236		3.79016	3.22833	2.91306	3.39779	3.06538	2.66454	3.26737	3.78416		2.02795	2.26936	2.14736	1.86718	2.40678	1.22899	1.421	1.50396
5 IP7	0.646525	0.50029	0.546951	0.435584	0.721159	0.533711	0.248232	0.336666	0.21386		0.819912	1.68667	1.37158	1.77562	1.75508	1.88622	2.12674	2.7086		0.53938	1.11998	0.973217	0.718714	0.930771	0.477199	0.699388	0.806226		1.15724	0.818254	0.773225	0.481267	1.1843	0.740623	0.938601	1.32555		3.20481	2.74977	3.43742	3.23544	3.98543	2.33876	2.12056	3.32306
4/6 IP7	2.87274	2.56857	2.365	3.18363	3.09662	2.20663	2.82296	2.68241	2.34828		1.3586	2.8458	2.31721	2.23683	1.55903	2.36455	2.40739	2.4976		2.61927	2.65828	2.1607	2.35133	3.1941	3.13837	4.05406	3.94242		3.39829	2.18381	3.45735	3.46038	3.08217	2.5214	3.05412	2.75058		2.16318	2.02052	2.23662	2.2348	2.16054	1.73379	1.54447	1.75569
IP8	0.085965	0.059181	0.058087	0.070134	0.067071	0.057454	0.056626	0.050899	0.058779		0.050583	0.06923	0.071879	0.055876	0.057824	0.040798	0.060502	0.044044		0.079213	0.113538	0.097918	0.126908	0.0940389	0.10903	0.139743	0.128831		0.104603	0.083163	0.107597	0.110991	0.114469	0.090051	0.119571	0.105079		0.023895	0.023044	0.016231	0.021062	0.020733	0.026406	0.024586	0.012949

## Sheet: Mp IP6
	Tak1									Mppfa-dsp1ge									Mpnudt1ge #1									Mpnudt1ge #2									Mpvip1ge
IP6	453.623	386.356	473.893	460.006	479.009	380.091	428.633	409.294	363.815	273.885	343.127	407.563	283.647	269.393	300.172	319.528	345.64		380.327	381.202	348.921	351.714	394.542	365.1	469.032	421.365		357.049	288.462	330.47	364.449	337.4	288.725	332.887	374.241		268.894	241.499	296.992	314.518	329.247	213.347	205.294	343.894
