# Supplementary material for: Inositol pyrophosphate catabolism by three families of phosphatases regulates plant growth and development
Source: PLoS Genet. 2024 Nov 12;20(11):e1011468. doi: 10.1371/journal.pgen.1011468 (PMC11611267; doi:10.1371/journal.pgen.1011468)
Supplement: S1 Data — Raw data in.xlsx format for Figs 1A, 1B, 1E, 1F, 2B, 2C, 2D, 2E, 3A, 3B, 3D, 3E, 3F, 3G, 4A, 4B, 4C, 4E, 5A, 5B, 6B, 6C, 6D, 6E, 6F, S2B, S2C, S5A, S6B, S8A, S8B, S10A, S10B, and S10C. (ZIP) [file pgen.1011468.s012.zip › all-raw-data/Laurent_Fig4A_Pi-quantification.xlsx]

## Sheet: Feuil1
	Tak-1										Mppfa-dsp1ge										Mpnudt1ge #1										Mpnudt1ge #2										Mpvip1ge
nmole Pi/ mg FW	6.19567	8.97592	8.56404	8.46798	9.45087	10.3475	10.8622	8.52922	11.3364	5.20572	7.56152	5.37118	6.3963	5.00055	6.57555	5.41036	7.66312	5.56211	5.49438	5.92566	5.71489	5.55365	5.83384	7.83945	6.44152	5.22354	5.86648	6.27586	8.09793	5.73914	5.31012	6.26362	5.25993	5.87093	6.75697	4.90802	6.22143	5.82225	7.5939		10.0808	9.37642	5.58067	10.2048	7.70617	9.87841	10.5136	11.3069	9.79931
[truncated: 1 more columns]
