# Supplementary material for: Inositol pyrophosphate catabolism by three families of phosphatases regulates plant growth and development
Source: PLoS Genet. 2024 Nov 12;20(11):e1011468. doi: 10.1371/journal.pgen.1011468 (PMC11611267; doi:10.1371/journal.pgen.1011468)
Supplement: S1 Data — Raw data in.xlsx format for Figs 1A, 1B, 1E, 1F, 2B, 2C, 2D, 2E, 3A, 3B, 3D, 3E, 3F, 3G, 4A, 4B, 4C, 4E, 5A, 5B, 6B, 6C, 6D, 6E, 6F, S2B, S2C, S5A, S6B, S8A, S8B, S10A, S10B, and S10C. (ZIP) [file pgen.1011468.s012.zip › all-raw-data/Laurent_Fig4B_4C_raw-DEGs_Tak1_Pi-starvation.xlsx]

## Sheet: Sheet1
gene	log2	p-value	name	kog	pfam	oroduct
Mp7g13080	6.70201	2.22691e-30			Glycosyl hydrolases family 17
Mp6g21050	6.6059	6.45424e-28	MpCupin98		Cupin	Cupin
Mp6g08060	6.36361	1.83759e-63	MpDIR21		Dirigent-like protein	Secondary metabolism enzyme
Mp5g14660	6.33457	2.08261e-25		Alcohol dehydrogenase, class V	Zinc-binding dehydrogenase;Alcohol dehydrogenase GroES-like domain
Mp5g22410	6.09203	2.47223e-23
Mp4g16600	5.65384	9.76777e-40	MpPTB1	Na+/Pi symporter	Phosphate transporter family	phosphate
Mp2g00600	5.62216	1.9238e-50	MpAMT2.1	Ammonia permease	Ammonium Transporter Family	ammonium transporter
Mp6g06410	5.61793	3.78785e-19	MpPR1t	Defense-related protein containing SCP domain	Cysteine-rich secretory protein family	Salicylic acid related protein, Hormone related protein
Mp2g18580	5.52056	3.05381e-188
Mp7g08250	5.49493	6.27115e-24
Mp8g17050	5.37256	9.1654e-16
Mp1g00460	5.2927	1.17848e-100
Mp1g27050	5.16621	1.02296e-98			Tetratricopeptide repeat
Mp4g16620	5.1372	1.50042e-15
Mp1g28150	5.08631	3.64607e-15	MpOMT4	Hydroxyindole-O-methyltransferase and related SAM-dependent methyltransferases; N-term missing	O-methyltransferase domain;Dimerisation domain	Secondary metabolism enzyme, O-methyltransferase
Mp6g06400	5.07555	6.22371e-15	MpPR1s	Defense-related protein containing SCP domain	Cysteine-rich secretory protein family	Salicylic acid related protein, Hormone related protein
Mp4g07380	5.06127	6.8533e-39			Core-2/I-Branching enzyme
Mp2g09530	5.04073	2.56449e-42
Mp4g02210	5.00916	2.25725e-16
Mp5g19050	4.97775	5.76226e-41	MpR2R3-MYB14	Transcription factor, Myb superfamily	Myb-like DNA-binding domain	transcription factor, MYB
Mp3g14600	4.9359	1.79276e-17			Lipase (class 3)
Mp4g19710	4.83958	1.07186e-131		Na+/Pi symporter	Phosphate transporter family
Mp4g11430	4.83761	1.08667e-66	MpABCG5	Transporter, ABC superfamily (Breast cancer resistance protein)	ABC transporter;ABC-2 type transporter	ABC transporters
Mp5g01150	4.82959	2.65538e-13
Mp1g27040	4.75479	3.09923e-25	MpPOD171		Peroxidase	Peroxidase
Mpzg01370	4.66485	3.44892e-17	MpPOD68		Peroxidase	Peroxidase
Mp4g17590	4.65915	2.82658e-12
Mp5g03300	4.644	1.41764e-20
Mp2g23760	4.64288	4.63589e-43			Petal formation-expressed
Mp8g11180	4.60067	6.36081e-12		Na+/Pi symporter	Phosphate transporter family
Mp5g01100	4.60048	3.40665e-14	MpWAK	MEKK and related serine/threonine protein kinases;Nidogen and related basement membrane protein proteins; N-term missing; C-term missing	Protein kinase domain;Calcium-binding EGF domain	Wall-associated kinase family protein, Receptor-like Kinase (RLK)
Mp4g19900	4.59927	1.31745e-21
Mp3g01890	4.59238	2.35932e-66
Mp5g22310	4.57213	1.24641e-41		Inorganic phosphate transporter; C-term missing	Sugar (and other) transporter
Mp5g12160	4.56799	1.79359e-11	MpPPO25		Common central domain of tyrosinase;Polyphenol oxidase middle domain	Secondary metabolism enzyme
Mp2g20600	4.56444	1.55303e-19	MpPPO73		Common central domain of tyrosinase;Polyphenol oxidase middle domain	Secondary metabolism enzyme
Mp6g06370	4.5474	3.09671e-14
Mpzg01100	4.5431	3.27689e-14	MpPR6c		Potato inhibitor I family	Pathogen related
Mp8g00330	4.52794	1.09848e-59
Mp8g12160	4.5181	1.23484e-16		Purple acid phosphatase	Calcineurin-like phosphoesterase;Iron/zinc purple acid phosphatase-like protein C;Purple acid Phosphatase, N-terminal domain;Fn3-like domain from Purple Acid Phosphatase
Mp7g08260	4.46683	7.77426e-34	MpPPO52		Common central domain of tyrosinase;Polyphenol oxidase middle domain	Secondary metabolism enzyme
Mp1g10670	4.46425	3.75462e-54		Uncharacterized conserved protein; N-term missing	Putative serine esterase (DUF676)
Mp6g02130	4.44618	2.0469e-121
Mp6g06900	4.42211	1.74619e-58
Mp7g13090	4.42119	6.79548e-17	MpPAL2	Phenylalanine and histidine ammonia-lyase; N-term missing	Aromatic amino acid lyase	Secondary metabolism enzyme, Salicylic acid related protein
Mp5g18000	4.40212	5.64292e-40	MpGH16.20		Glycosyl hydrolases family 16;Xyloglucan endo-transglycosylase (XET) C-terminus	Cell wall related protein
Mp4g03590	4.334	2.21567e-16		UDP-glucose 4-epimerase/UDP-sulfoquinovose synthase	GDP-mannose 4,6 dehydratase
Mp3g10430	4.32547	5.12199e-10	MpPPO32		Common central domain of tyrosinase;Polyphenol oxidase middle domain;Protein of unknown function (DUF_B2219)	Secondary metabolism enzyme
Mp7g08710	4.31635	4.20228e-14
Mp3g24050	4.28489	2.28662e-121
Mp2g03800	4.283	1.88086e-49	MpGH19.3	Predicted chitinase; N-term missing	Chitinase class I;Chitin recognition protein	Cell wall related protein
Mp4g14700	4.26844	4.04615e-12
Mp2g24440	4.26806	1.22246e-18			F-box domain;Phloem protein 2
Mp6g19750	4.25927	5.9324e-10	MpPR15h		Cupin	Pathogen related
Mp1g08180	4.25044	2.53923e-12	MpPAL3	Phenylalanine and histidine ammonia-lyase; N-term missing	Aromatic amino acid lyase	Secondary metabolism enzyme, Salicylic acid related protein
Mp6g03890	4.23836	1.85e-62			BURP domain
Mp7g14880	4.22731	1.08691e-150			Sulfite exporter TauE/SafE
Mp6g16190	4.22228	1.39775e-26			PAR1 protein
Mp2g20460	4.15237	8.13939e-12			K+ potassium transporter
Mp5g11780	4.14875	2.70077e-09
Mp7g00710	4.14096	2.6154e-64		Alcohol dehydrogenase, class V	Zinc-binding dehydrogenase;Alcohol dehydrogenase GroES-like domain
Mp8g18280	4.12728	8.36519e-40
Mp5g14670	4.086	1.28791e-34
Mp6g06960	4.07948	7.3243e-11		Na+/Pi symporter	Phosphate transporter family
Mp7g02900	4.06573	4.77246e-77		Carbonic anhydrase	Eukaryotic-type carbonic anhydrase
Mp4g19920	4.06065	1.35187e-09			Sulfatase-modifying factor enzyme 1;Histidine-specific methyltransferase, SAM-dependent
Mp8g15470	4.05667	1.14725e-12		Predicted haloacid-halidohydrolase and related hydrolases	Haloacid dehalogenase-like hydrolase
Mp3g17070	4.05151	5.93805e-19		Uncharacterized conserved protein; N-term missing
Mp3g14170	4.03888	6.04866e-09	MpPOD83		Peroxidase	Peroxidase
Mp4g08040	4.03345	2.0004e-65
Mp5g07700	4.03091	7.51147e-11	MpDIR33		Dirigent-like protein	Secondary metabolism enzyme
Mpzg00500	4.00863	3.22608e-59	MpPR15b		Cupin	Pathogen related
Mp5g16920	4.00305	1.87415e-57		Inorganic phosphate transporter; C-term missing	Sugar (and other) transporter
Mp2g01610	3.99953	2.15337e-17
Mp2g20610	3.98963	5.04834e-43
Mp2g06550	3.98524	1.81227e-10
Mp6g14080	3.96873	1.59989e-16	MpPOD89		Peroxidase	Peroxidase
Mp4g14570	3.96793	1.3994e-08	MpCupin85		Cupin	Cupin
Mp5g10700	3.96699	4.43478e-182
Mp5g16550	3.96146	2.30644e-36	MpPR15a		Cupin	Pathogen related
Mp7g02910	3.95962	5.72173e-121
Mp2g01480	3.95823	1.41798e-22
Mp7g02260	3.95711	9.45066e-28			Plastocyanin-like domain
Mp3g20250	3.95667	3.6037e-46	MpPTB5	Na+/Pi symporter	Phosphate transporter family	phosphate
Mp2g12430	3.95539	5.96511e-12
Mp4g16610	3.95023	9.97315e-26
Mp3g19820	3.94933	1.13615e-37		Predicted transporter (major facilitator superfamily)	Sugar (and other) transporter
Mp5g10410	3.94439	2.30119e-46
Mp1g27640	3.91662	3.72905e-45		Permease of the major facilitator superfamily	Major Facilitator Superfamily
Mp5g22010	3.91325	4.33974e-11
Mp4g22670	3.90925	2.40202e-08	MpGH16.23		Glycosyl hydrolases family 16;Xyloglucan endo-transglycosylase (XET) C-terminus	Cell wall related protein
Mp6g06070	3.90167	5.24868e-15		Cysteine proteinase Cathepsin L	Cathepsin propeptide inhibitor domain (I29)
Mp3g20370	3.89601	8.64006e-33	MpLEA-like47			Late-embryogenesis abundant protein
Mp4g13910	3.89544	1.05495e-15	MpPR15i		Cupin	Pathogen related
Mp6g05470	3.89287	3.12822e-08
Mp6g16560	3.87965	6.39281e-17		Predicted DNA repair exonuclease SIA1	Calcineurin-like phosphoesterase
Mp4g07850	3.8791	1.13373e-14
Mp3g07190	3.84767	1.6007e-09
Mp8g12500	3.83154	9.96215e-44
Mp3g05220	3.82352	5.91914e-08		Uncharacterized conserved protein; N-term missing
Mp6g13010	3.82189	3.45244e-09			F-box domain
Mp4g08050	3.82131	2.24663e-66	MpPOD29		Peroxidase	Peroxidase
Mp4g18730	3.8208	2.68913e-09			Pathogenesis-related protein Bet v 1 family
Mp3g15800	3.81077	6.43759e-62			Replication protein A interacting N-terminal;Replication protein A interacting middle;Replication protein A interacting C-terminal
Mp8g08950	3.78789	5.02639e-45			Thaumatin family
Mp5g19450	3.78643	2.13863e-35	MpPOD162		Peroxidase	Peroxidase
Mp2g01690	3.78259	1.0991e-52
Mp8g00260	3.77495	3.30875e-14	MpOLEOSIN		Oleosin	lipid droplets associated protein
Mp3g00480	3.77233	3.17354e-72	MpPOD104		Peroxidase	Peroxidase
Mp5g10430	3.76689	1.16208e-28		Ribonuclease, T2 family	Ribonuclease T2 family
Mp5g13820	3.76082	2.92076e-30
Mp2g08570	3.75561	2.25711e-43		Calmodulin and related proteins (EF-Hand superfamily)
Mp2g06080	3.74781	7.62507e-39		Leucine-rich repeat protein;Leucine-rich repeat (LRR) protein, contains calponin homology domain; C-term missing	Leucine Rich Repeat;Leucine rich repeat N-terminal domain;Leucine rich repeat
Mp6g11320	3.74325	4.80194e-09
Mp2g16610	3.73184	1.61163e-07	MpPOD137		Peroxidase	Peroxidase
Mp3g05280	3.72897	2.928e-37	MpATXR5	TPR repeat-containing protein; C-term missing	SET domain	Chromatin related protein
Mp6g13540	3.72182	8.47884e-10
Mp5g09790	3.71118	2.45975e-34	MpDIR48			Secondary metabolism enzyme
Mp5g13020	3.70758	3.43639e-35	MpGST28	Glutathione S-transferase	Glutathione S-transferase, C-terminal domain;Glutathione S-transferase, N-terminal domain	glutathione S-transferase
Mp3g24140	3.70192	6.54939e-48		Mitochondrial carrier protein MRS3/4	Mitochondrial carrier protein
Mp2g24970	3.69892	5.36423e-51
Mp8g03220	3.69591	7.51142e-62			Chitin recognition protein;Lytic transglycolase
Mp2g17020	3.68657	9.05392e-27			LURP-one-related
Mp7g05420	3.68171	7.79976e-79
Mp6g10780	3.66839	5.74665e-29	MpPR15d		Cupin	Pathogen related
Mp8g00460	3.65987	1.20842e-18
Mp2g01630	3.65887	1.62015e-09	MpPR5b		Thaumatin family	Pathogen related
Mp8g15310	3.65858	3.08362e-07		Inorganic phosphate transporter; C-term missing	Sugar (and other) transporter
Mp2g24470	3.64935	5.57112e-83		Serine/threonine phosphatase 2C containing leucine-rich repeats, similar to SCN circadian oscillatory protein (SCOP); C-term missing	Leucine Rich Repeat;Leucine rich repeat N-terminal domain;Leucine rich repeat
Mp2g20620	3.64548	2.30978e-53	MpPR15e		Cupin	Pathogen related
Mp7g01540	3.64451	9.72736e-08
Mp2g01660	3.64342	2.84152e-09	MpRLK-Pelle_URK-Pp-1b	Leucine-rich repeat protein;Serine/threonine protein kinase/TGF-beta stimulated factor	Protein kinase domain;Leucine Rich Repeat	Receptor-like Kinase (RLK)
Mp5g02620	3.63308	1.10725e-17	MpAMT2.4	Ammonia permease	Ammonium Transporter Family	ammonium transporter
Mp3g15730	3.63071	2.49244e-61		Cytoskeletal regulator Flightless-I (contains leucine-rich and gelsolin repeats); C-term missing;Leucine-rich repeat protein	Leucine Rich Repeat;Leucine rich repeat N-terminal domain;Leucine rich repeat
Mp8g18510	3.62835	3.18789e-12
Mp4g03660	3.62344	6.1237e-12
Mp5g10420	3.623	1.14406e-11			GPR1/FUN34/yaaH family
Mp2g18620	3.61728	2.23278e-14
Mp8g09880	3.60038	5.94347e-60	MpGH3.2		Glycosyl hydrolase family 3 N terminal domain;Glycosyl hydrolase family 3 C-terminal domain;Fibronectin type III-like domain	Cell wall related protein
Mp5g10390	3.58949	3.19274e-50	MpPKS/CHS11		Secondary metabolism enzyme
Mp2g23960	3.57082	5.94061e-07	MpPKS/CHS11		Chalcone and stilbene synthases, N-terminal domain;Chalcone and stilbene synthases, C-terminal domain	Secondary metabolism enzyme
Mp4g14120	3.5675	8.33016e-45	MpPOD97		Peroxidase	Peroxidase
Mp5g13640	3.55412	1.55257e-16	MpPR1o	Defense-related protein containing SCP domain	Cysteine-rich secretory protein family	Pathogen related
Mp5g16820	3.5539	2.11265e-07			Plastocyanin-like domain
Mp5g02450	3.5514	2.2583e-23
Mp5g14480	3.54807	5.96527e-14			Thaumatin family
Mp2g24450	3.54656	2.35555e-58	MpDIR47			Secondary metabolism enzyme
Mp3g24150	3.5456	1.26251e-44		Leucine-rich repeat protein	Leucine rich repeat N-terminal domain
Mp2g16620	3.5383	7.90911e-07
Mp5g16770	3.52157	9.00693e-63	MpGST23	Glutathione S-transferase	Glutathione S-transferase, C-terminal domain;Glutathione S-transferase, N-terminal domain	glutathione S-transferase
Mp5g16180	3.5161	6.24803e-72	MpDOXC37	Iron/ascorbate family oxidoreductases	2OG-Fe(II) oxygenase superfamily;non-haem dioxygenase in morphine synthesis N-terminal	Secondary metabolism enzyme
Mp7g17370	3.50742	1.07497e-06		Alternative splicing factor ASF/SF2 (RRM superfamily); C-term missing	RNA recognition motif. (a.k.a. RRM, RBD, or RNP domain)
Mp7g13380	3.50136	1.05077e-17
Mp1g13480	3.50081	5.40376e-36	MpPKS/CHS13		Secondary metabolism enzyme
Mp4g14180	3.48967	9.03685e-94	MpPKS/CHS13		Chalcone and stilbene synthases, N-terminal domain;Chalcone and stilbene synthases, C-terminal domain	Secondary metabolism enzyme
Mp7g00460	3.48941	3.05966e-35			Metallothionein
Mp4g03500	3.48514	1.33771e-37	MpOMT14	Hydroxyindole-O-methyltransferase and related SAM-dependent methyltransferases; N-term missing	O-methyltransferase domain	Secondary metabolism enzyme, O-methyltransferase
Mp3g03850	3.48289	1.05223e-14			Phloem protein 2
Mp8g12880	3.47035	1.26923e-43
Mp2g06070	3.46717	1.4442e-06		Predicted haloacid-halidohydrolase and related hydrolases	Haloacid dehalogenase-like hydrolase
Mp3g12800	3.46562	4.81516e-97			Chlorophyllase
Mp8g10450	3.4632	9.56432e-60	MpGH16.36		Glycosyl hydrolases family 16;Xyloglucan endo-transglycosylase (XET) C-terminus	Cell wall related protein
Mp5g15270	3.4608	1.59719e-06		Extracellular protein with conserved cysteines; N-term missing; C-term missing	Glycosyltransferase family 92
Mp2g14970	3.45753	1.01704e-16
Mp8g05960	3.45535	4.46789e-27
Mp2g22400	3.45456	9.78266e-51	MpPR6a		Potato inhibitor I family	Pathogen related
Mp8g09630	3.45393	4.87263e-48
Mp1g28910	3.45276	4.3452e-37			Protein of unknown function (DUF679)
Mp6g11700	3.44707	2.20478e-31			Chitin recognition protein;Lytic transglycolase
Mp7g03010	3.4412	6.23083e-09
Mp7g01350	3.43866	8.21267e-100			ubiE/COQ5 methyltransferase family;Protein of unknown function (DUF3419)
Mp2g11200	3.43815	9.16144e-36	MpDIR35		Dirigent-like protein	Secondary metabolism enzyme
Mp5g16900	3.43195	1.90824e-125	MpWRKY3		WRKY DNA -binding domain	transcription factor, WRKY
Mp5g05560	3.42449	9.53807e-57		Cysteine proteinase Cathepsin F	Papain family cysteine protease;Cathepsin propeptide inhibitor domain (I29)
Mp4g08490	3.41891	2.10586e-22
Mp2g22960	3.41115	1.94066e-17			Spherulation-specific family 4
Mp2g18160	3.40718	2.4949e-06
Mp5g04040	3.40691	1.86247e-53
Mp2g02460	3.40301	1.7615e-20		Asparaginase	Asparaginase
Mp2g09820	3.39915	2.62832e-60			Metallothionein
Mp4g17500	3.39106	1.35204e-08			Lytic transglycolase
Mp2g09310	3.37854	8.9677e-09
Mp4g03040	3.37829	2.28497e-74		Ca2+ transporting ATPase	E1-E2 ATPase;Cation transporting ATPase, C-terminus;Cation transporter/ATPase, N-terminus;haloacid dehalogenase-like hydrolase
Mp2g21840	3.37406	1.20358e-23
Mp6g02160	3.3739	1.4369e-90	MpWRKY7		WRKY DNA -binding domain	transcription factor, WRKY
Mp3g17660	3.37117	2.56382e-38
Mp2g02410	3.35867	4.87967e-11
Mp4g02220	3.35767	2.01689e-47	MpPPO2		Common central domain of tyrosinase;Polyphenol oxidase middle domain	Secondary metabolism enzyme
Mp2g05780	3.34444	1.31554e-43
Mp8g10990	3.34418	2.14289e-40	MpPKS/CHS8		Secondary metabolism enzyme
Mp4g03580	3.33811	3.62786e-12	MpPKS/CHS8		Chalcone and stilbene synthases, N-terminal domain;Chalcone and stilbene synthases, C-terminal domain	Secondary metabolism enzyme
Mp4g15100	3.33456	6.75241e-60
Mp6g03060	3.33145	4.01726e-14	MpLEA-like40			Late-embryogenesis abundant protein
Mp5g21490	3.3263	9.5385e-08	MpPR9j		Peroxidase	Pathogen related
Mp5g23180	3.31984	5.92309e-15			Transferase family
Mp6g02120	3.3055	3.13845e-78	MpMATE15	Uncharacterized membrane protein, predicted efflux pump	MatE	organic acid biosynthesis and exudation
Mp3g20360	3.3053	2.94835e-27	MpGH16.22		Glycosyl hydrolases family 16;Xyloglucan endo-transglycosylase (XET) C-terminus	Cell wall related protein
Mp7g05920	3.30479	8.66202e-07			Chitin recognition protein;Lytic transglycolase
Mp7g01190	3.30432	1.10402e-08	MpCupin100		Cupin	Cupin
Mp5g21470	3.30093	5.98261e-13	MpPR9h		Peroxidase	Pathogen related
Mp3g24160	3.29819	2.22585e-41	MpDIR46			Secondary metabolism enzym
Mp3g12790	3.29692	2.07802e-42		Purple (tartrate-resistant) acid phosphatase	Calcineurin-like phosphoesterase
Mp6g07380	3.29178	4.85265e-29	MpPR15c		Cupin	Pathogen related
Mp2g01620	3.29166	3.24125e-12
Mp7g13900	3.28888	6.95669e-12	MpGH16.24		Glycosyl hydrolases family 16;Xyloglucan endo-transglycosylase (XET) C-terminus	Cell wall related protein
Mp3g20380	3.2713	2.53569e-07	MpPR1l	Defense-related protein containing SCP domain	Cysteine-rich secretory protein family	Salicylic acid related protein, Hormone related protein
Mp4g16750	3.25629	4.69239e-29	MpBELL3	Vesicle coat complex COPII, subunit SFB3; C-term missing	Homeobox KN domain	transcription factor, HD, homeodomain protein
Mp8g02970	3.25341	4.25061e-18
Mp1g28040	3.24753	5.34132e-97			C2 domain
Mp6g20880	3.24513	9.53144e-89	MpGH16.35		Glycosyl hydrolases family 16;Xyloglucan endo-transglycosylase (XET) C-terminus	Cell wall related protein
Mp5g15260	3.2371	4.99075e-25	MpDFR-like10	Flavonol reductase/cinnamoyl-CoA reductase	NAD dependent epimerase/dehydratase family	Secondary metabolism enzyme
Mp4g04080	3.23547	8.95801e-06
Mp2g26490	3.23414	9.91953e-06	MpDIR32		Dirigent-like protein	Secondary metabolism enzyme
Mp5g16930	3.23175	8.33701e-48
Mp1g28100	3.23026	7.55297e-46	MpPR6b		Potato inhibitor I family	Pathogen related
Mp8g12150	3.22835	1.65745e-66
Mp2g03730	3.22814	2.69018e-49	MpC2H2-23		Poly(ADP-ribose) polymerase catalytic domain	transcription factor, C2H2-ZnF
Mp6g04430	3.22744	3.50738e-18	MpLOX1		Lipoxygenase	Lipoxygenase
Mp2g00660	3.22402	1.19033e-42			Plastocyanin-like domain
Mp2g21450	3.22338	9.64101e-06		Histidyl-tRNA synthetase	Histidyl-tRNA synthetase
Mp4g07800	3.21412	4.99415e-11		Uncharacterized conserved protein; N-term missing
Mp4g08030	3.20908	5.64385e-40
Mp8g04720	3.20531	1.17634e-05	MpIDA2			Putative membrane lipoprotein
Mp7g11030	3.19811	2.05329e-27		Reductases with broad range of substrate specificities	Enoyl-(Acyl carrier protein) reductase
Mp5g02670	3.1926	4.17655e-29	MpOMT15	Hydroxyindole-O-methyltransferase and related SAM-dependent methyltransferases; N-term missing	O-methyltransferase domain	Secondary metabolism enzyme, O-methyltransferase
Mp4g03510	3.19181	2.25287e-15	MpCAT1	Catalase	Catalase;Catalase-related immune-responsive	Catalase
Mp7g09020	3.18652	4.91458e-39
Mp6g04890	3.1865	4.38907e-18
Mp2g20230	3.18066	1.89547e-12
Mp2g07910	3.17763	8.58215e-25	MpDIR36		Dirigent-like protein	Secondary metabolism enzyme
Mp5g16890	3.1767	1.31361e-13
Mp5g19830	3.1735	1.43537e-05
Mp6g03810	3.17059	1.89715e-10	MpPOD103		Peroxidase	Peroxidase
Mp5g13810	3.1642	1.03252e-06
Mp7g01990	3.16126	3.28227e-18			Ferritin-like domain
Mp8g08060	3.15665	7.0993e-07		Triglyceride lipase-cholesterol esterase
Mp5g14120	3.15059	1.01435e-06		Extracellular protein with conserved cysteines; N-term missing; C-term missing	Glycosyltransferase family 92
Mp3g21560	3.14068	1.5918e-08	MpCupin15		Cupin	Cupin
Mp2g01920	3.13855	2.23148e-11		Monocarboxylate transporter; N-term missing	Nodulin-like
Mp2g06490	3.13751	8.95068e-15	MpPR1a	Defense-related protein containing SCP domain	Cysteine-rich secretory protein family	Salicylic acid related protein, Hormone related protein
Mp1g08990	3.13695	5.76051e-14			Calcineurin-like phosphoesterase
Mp1g07280	3.13364	4.33309e-85	MpGH17.10		Glycosyl hydrolases family 17	Cell wall related protein
Mp2g14720	3.13363	7.75042e-89	MpPOD109		Peroxidase	Peroxidase
Mp5g14510	3.13068	7.12407e-21
Mp7g08610	3.11516	1.18238e-09		Permease of the major facilitator superfamily	Major Facilitator Superfamily
Mp4g22720	3.11279	2.2894e-05		Cation transport ATPase	E1-E2 ATPase
Mp8g08050	3.11127	2.09102e-32
Mp4g23150	3.10471	2.06423e-14	MpPOD108		Peroxidase	Peroxidase
Mp5g14500	3.09876	6.42458e-20		Molecular chaperone (small heat-shock protein Hsp26/Hsp42); N-term missing	Hsp20/alpha crystallin family
Mp5g23150	3.09675	8.45877e-09
Mp1g26530	3.09378	1.45312e-05		Aspartyl protease	Xylanase inhibitor C-terminal;Xylanase inhibitor N-terminal
Mp3g12890	3.09375	2.22622e-14
Mp2g05800	3.0927	3.409e-26	MpPKS/CHS12		Chalcone and stilbene synthases, N-terminal domain;Chalcone and stilbene synthases, C-terminal domain	Secondary metabolism enzyme
Mp4g14150	3.08467	1.94192e-81			Domain of unknown function
Mp4g07840	3.08293	1.75073e-06			Alpha/beta hydrolase family
Mp2g13200	3.07943	3.3637e-29		Molecular chaperone (small heat-shock protein Hsp26/Hsp42); N-term missing	Hsp20/alpha crystallin family
Mp5g23140	3.0779	1.32443e-23			EamA-like transporter family
Mp7g12590	3.07153	9.3455e-30
Mp1g23070	3.06906	4.39209e-35		Serine carboxypeptidases (lysosomal cathepsin A)	Serine carboxypeptidase
Mp3g10640	3.06785	1.41595e-51
Mp4g04640	3.06522	3.24074e-28
Mp6g05380	3.05965	2.78289e-05			Pathogenesis-related protein Bet v 1 family
Mp2g21850	3.05259	5.8961e-08
Mp2g00690	3.05016	5.25909e-16
Mp1g27540	3.04538	7.94344e-08
Mp5g05990	3.0364	2.04774e-05			Plastocyanin-like domain
Mp6g07510	3.03443	5.77352e-22	MpCupin103		Cupin	Cupin
Mp8g13990	3.03183	8.06548e-06
Mp7g02010	3.02834	1.10079e-24
Mp3g09730	3.02818	3.86063e-05		Ankyrin; N-term missing; C-term missing	Ankyrin repeat;Ankyrin repeats (3 copies)
Mp8g03510	3.0267	1.37812e-50	MpPPO3		Common central domain of tyrosinase;Polyphenol oxidase middle domain	Secondary metabolism enzyme
Mp2g05790	3.02492	2.46196e-20	MpExpansin29		Expansin C-terminal domain;Lytic transglycolase	Cell wall related protein
Mp3g22690	3.02396	1.82529e-12			Transferase family
Mp3g01570	3.01169	7.82075e-18	MpGST29	Glutathione S-transferase	Glutathione S-transferase, C-terminal domain;Glutathione S-transferase, N-terminal domain	glutathione S-transferase
Mp2g22390	3.01083	2.78716e-57			C2 domain
Mp4g14560	3.00886	4.96372e-29
Mp2g08970	3.00408	4.57927e-05
Mp4g17690	3.00276	1.71425e-33
Mp2g03090	3.00238	4.59958e-05
Mp6g14070	2.99925	5.07312e-05
Mp4g20190	2.99635	3.03158e-39	MpGH19.2	Predicted chitinase; N-term missing	Chitinase class I;Chitin recognition protein	Cell wall related protein
Mp2g24410	2.99606	5.01754e-137	MpPR1g	Defense-related protein containing SCP domain	Cysteine-rich secretory protein family	Salicylic acid related protein, Hormone related protein
Mp2g15990	2.9957	5.03936e-05	MpPR1aa	Defense-related protein containing SCP domain	Cysteine-rich secretory protein family	Salicylic acid related protein, Hormone related protein
Mpzg00770	2.9954	5.18701e-07	MpDOXC19	Iron/ascorbate family oxidoreductases	2OG-Fe(II) oxygenase superfamily;non-haem dioxygenase in morphine synthesis N-terminal	Secondary metabolism enzyme
Mp3g16920	2.99248	1.55234e-83		Ca2+ transporting ATPase	E1-E2 ATPase;Cation transporting ATPase, C-terminus;Cation transporter/ATPase, N-terminus;haloacid dehalogenase-like hydrolase
Mp5g21600	2.9922	4.51585e-43	MpPKS/CHS18		Secondary metabolism enzyme
Mp4g18370	2.98864	6.61304e-45	MpPKS/CHS18		Chalcone and stilbene synthases, N-terminal domain;Chalcone and stilbene synthases, C-terminal domain	Secondary metabolism enzyme
Mp1g08170	2.98734	8.48624e-57			F-box domain;Phloem protein 2
Mp5g21500	2.98644	1.02706e-07	MpPR9k		Peroxidase	Pathogen related
Mp8g03450	2.98633	5.20474e-05
Mp5g02050	2.98573	1.07549e-67		Uncharacterized conserved protein; N-term missing;Predicted chitinase; N-term missing	Chitinase class I
Mp7g13390	2.98479	3.41374e-117	MpGST9	Glutathione S-transferase	Glutathione S-transferase, C-terminal domain;Glutathione S-transferase, N-terminal domain	glutathione S-transferase
Mp5g16040	2.98473	1.56117e-40		Predicted DNA repair exonuclease SIA1	Calcineurin-like phosphoesterase
Mp5g12120	2.97882	2.43189e-15	MpPOD94		Peroxidase	Peroxidase
Mp1g07730	2.97698	1.26723e-28		Mitochondrial carrier protein MRS3/4	Mitochondrial carrier protein
Mp5g08930	2.97651	4.52157e-27			Transferase family
Mp1g09190	2.97294	5.34975e-17
Mp8g18120	2.97033	1.25369e-18	MpCupin105		Cupin	Cupin
Mp2g14890	2.96824	3.12085e-24			Plastocyanin-like domain
Mp6g21220	2.96521	8.33744e-06
Mp2g22410	2.96446	3.13949e-68	MpGST30	Glutathione S-transferase	glutathione S-transferase
Mp1g20350	2.96401	7.62728e-06
Mp3g18200	2.95598	6.22287e-05
Mp7g16620	2.95079	6.76425e-14		L-type voltage-dependent Ca2+ channel, alpha2/delta subunit; N-term missing; C-term missing
Mp4g08790	2.94236	1.11243e-12	MpNBS-LRR11		NBS genes
Mp4g20210	2.93589	2.66888e-39		Uncharacterized membrane protein
Mp6g14520	2.93577	3.56779e-54
Mp5g15990	2.92968	1.53344e-32
Mp5g20060	2.92821	2.92556e-34
Mp2g06990	2.9253	7.82687e-05
Mp8g06020	2.92499	7.93519e-06
Mp3g10290	2.92315	8.94652e-08
Mp1g28940	2.91906	7.03702e-104
Mp2g15700	2.91658	4.49524e-53		Predicted hydrolase/acyltransferase (alpha/beta hydrolase superfamily)
Mp2g16920	2.91584	1.17756e-17	MpGT37.4		Cell wall related protein
Mp6g13550	2.91457	4.90076e-23	MpPOD138		Peroxidase
Mp2g08260	2.90765	1.33814e-22	MpB3-8		transcription factor, B3
Mp8g06230	2.90646	1.79564e-30	MpBHLH51		transcription factor, bHLH
Mp6g11930	2.90327	1.68291e-08	MpDIR51		Secondary metabolism enzyme
Mp8g08710	2.90304	1.83301e-55	MpDFR-like19	Flavonol reductase/cinnamoyl-CoA reductase	Secondary metabolism enzyme
Mp1g14690	2.89945	1.63289e-10
Mp1g13700	2.89232	8.97813e-48	MpHA1	Plasma membrane H+-transporting ATPase	Plasma membrane H+-ATPase
Mp7g07670	2.88714	4.7321e-13
Mp4g16560	2.88277	2.55715e-15	MpPTB4	Na+/Pi symporter	phosphate
Mp6g10900	2.87788	1.30952e-38
Mp5g02100	2.8772	7.80463e-07		Uncharacterized conserved protein; N-term missing
Mp2g01930	2.87603	5.47997e-93	MpCupin16		Cupin
Mp6g11940	2.8758	6.08264e-65	MpDIR50		Secondary metabolism enzyme
Mp2g03980	2.87412	0.000104938
Mp7g18660	2.87044	4.88182e-21
Mp6g15540	2.8602	0.000112334
Mp2g15240	2.85252	3.19471e-36
Mp8g10250	2.83565	2.50014e-13
Mp3g18480	2.83456	4.42125e-17	MpPAL7	Phenylalanine and histidine ammonia-lyase; N-term missing	Secondary metabolism enzyme, Salicylic acid related protein
Mp4g14110	2.83452	2.81287e-70	MpPR9d		Pathogen related
Mp5g21390	2.8344	2.08956e-05	MpLEA-like37		Late-embryogenesis abundant protein
Mp6g03000	2.83078	1.77729e-27		D-arabinono-1, 4-lactone oxidase
Mp5g05600	2.82867	1.52609e-06
Mp1g16530	2.82811	5.25304e-31
Mp8g02590	2.82489	3.25195e-23
Mp8g02620	2.82319	5.45313e-34
Mp7g07370	2.81557	2.32617e-06		Uncharacterized conserved protein; N-term missing
Mp5g02080	2.8103	3.21032e-27	MpDIR2		Secondary metabolism enzyme
Mp3g07430	2.80777	3.64428e-06
Mp8g07560	2.80695	3.30809e-08
Mp3g05230	2.79985	9.63465e-21		Vacuolar H+-ATPase V1 sector, subunit G
Mp4g08820	2.78743	1.2872e-20
Mp1g22220	2.78473	6.23938e-05
Mp1g09200	2.78434	6.66695e-29
Mp7g08700	2.78353	2.18949e-05	MpPOD107		Peroxidase
Mp5g14490	2.77938	2.46601e-16	MpPPO1		Secondary metabolism enzyme
Mp1g20430	2.77301	4.45617e-10	MpDOXC12	Iron/ascorbate family oxidoreductases	Secondary metabolism enzyme
Mp2g25540	2.76594	8.04828e-31
Mp8g09000	2.76323	1.31161e-41	MpGT8.8	Glycosyl transferase, family 8 - glycogenin; N-term missing; C-term missing	Cell wall related protein
Mp4g01290	2.76169	3.58175e-90
Mp3g18400	2.76063	8.24085e-13	MpPOD56		Peroxidase
Mp5g01680	2.7582	7.11294e-21	MpPR15f		Pathogen related
Mp5g23410	2.75274	0.000137548		S-adenosylmethionine synthetase
Mp8g08430	2.75258	9.71008e-33
Mp4g15450	2.74839	3.14657e-28
Mp1g08360	2.74102	1.80417e-59	MpPOD28		Peroxidase
Mp3g15790	2.72238	4.21885e-29
Mp2g25370	2.7183	5.42175e-06	MpPOD71		Peroxidase
Mp5g04290	2.71413	8.55929e-08
Mp5g21160	2.7136	1.69081e-17	MpPAL6	Phenylalanine and histidine ammonia-lyase; N-term missing	Secondary metabolism enzyme, Salicylic acid related protein
Mp4g14140	2.71322	3.36609e-83	MpCupin54		Cupin
Mp3g12370	2.71313	6.55131e-07		Uncharacterized conserved protein; N-term missing
Mp4g16460	2.70959	5.78056e-48
Mp1g10370	2.70742	1.18569e-08
Mp8g04970	2.70449	1.04716e-18
Mp2g00650	2.70132	2.82285e-12		Ankyrin; N-term missing; C-term missing
Mp5g12250	2.69149	1.1726e-22
Mp4g01310	2.69007	4.18452e-05
Mp4g05260	2.68426	5.75291e-27
Mp5g21940	2.68225	7.69728e-16		NADH:flavin oxidoreductase/12-oxophytodienoate reductase
Mp6g05600	2.68126	1.04759e-34	MpAMT1.5	Ammonia permease	ammonium transporter
Mp8g05300	2.67907	2.13724e-05
Mp5g01360	2.6759	4.68022e-23	MpGH3.6		Cell wall related protein
Mp5g15680	2.67517	0.000331441
Mpzg00580	2.67505	2.99753e-23	MpPPO4		Secondary metabolism enzyme
Mp2g05810	2.66884	2.30508e-102
Mp3g24960	2.66877	4.76406e-08		Proteins containing BTB/POZ and Kelch domains, involved in regulatory/signal transduction processes; C-term missing
Mp6g15660	2.66703	1.67881e-13
Mp4g03310	2.66311	0.000355636	MpCupin37		Cupin
Mp2g13190	2.66188	2.71019e-23		Calmodulin and related proteins (EF-Hand superfamily)
Mp5g15310	2.65974	3.01874e-16		Uncharacterized conserved protein; N-term missing
Mp5g02060	2.65446	6.59704e-61
Mp4g10780	2.65434	3.1048e-64	MpPOD125		Peroxidase
Mp5g17470	2.65016	5.25886e-09	MpRLK-Pelle_L-LEC21	Serine/threonine protein kinase	Receptor-like Kinase (RLK)
Mp5g05970	2.64939	5.19988e-05
Mp1g22230	2.6441	9.43203e-20	MpAUS		Secondary metabolism enzyme
Mp2g05850	2.6407	1.74374e-66
Mp8g04280	2.64038	1.17334e-35		H+/oligopeptide symporter
Mp5g16370	2.63832	6.67784e-06	MpMAPKKK11	Protein kinase PCTAIRE and related kinases; N-term missing	MAP-kinase, MAPKKK
Mp4g22540	2.63753	1.07671e-34
Mp6g05500	2.63541	3.00968e-23		Alcohol dehydrogenase, class IV
Mp7g08020	2.62712	6.28302e-11
Mp4g17360	2.62637	1.93594e-39
Mp4g15750	2.61997	9.99484e-05
Mp4g07130	2.61729	1.21325e-05
Mp6g09630	2.61562	1.43105e-70		H+/oligopeptide symporter
Mp4g07835	2.61482	2.29627e-20	MpPR4		Pathogen related
Mp3g19730	2.61434	0.000462671	MpDIR27		Secondary metabolism enzyme
Mp2g21910	2.61408	0.000315019		Phosphatidylinositol transfer protein SEC14 and related proteins
Mp5g00590	2.61341	1.39055e-23
Mp6g20810	2.61182	1.63329e-38		Cytoskeletal regulator Flightless-I (contains leucine-rich and gelsolin repeats); C-term missing;Ras suppressor protein (contains leucine-rich repeats); N-term missing; C-term missing;Serine/threonine phosphatase 2C containing leucine-rich repeats, similar to SCN circadian oscillatory protein (SCOP); C-term missing
Mp7g17810	2.61135	4.56426e-27	MpDFR-like18	Flavonol reductase/cinnamoyl-CoA reductase	Secondary metabolism enzyme
Mp2g03470	2.61055	1.57189e-45	MpPOD168		Peroxidase
Mp8g08700	2.60945	9.49502e-49	MpGST26	Glutathione S-transferase	glutathione S-transferase
Mp8g09900	2.60863	2.53799e-17	MpGH19.8	Predicted chitinase; N-term missing	Cell wall related protein
Mp5g00690	2.6081	7.55034e-61
Mp4g20470	2.60557	2.31304e-39
Mp5g16220	2.60457	1.01325e-46
Mp2g02400	2.60028	1.17275e-09
Mp7g07660	2.59904	8.37279e-06	MpCupin58		Cupin
Mp5g07480	2.599	2.4142e-28
Mp4g12600	2.59136	0.000371759
Mp6g10150	2.59033	2.66431e-07
Mp5g06060	2.58811	0.000528251
Mp8g16720	2.58696	8.31467e-07
Mp3g22470	2.5858	0.000415668		Purple acid phosphatase
Mp6g03030	2.58087	1.56979e-33		Purple acid phosphatase
Mp2g08870	2.57765	1.06049e-18
Mp2g25970	2.57452	4.14026e-88	MpGH18.1	Chitinase; C-term missing	Cell wall related protein
Mp2g16290	2.57426	1.3463e-62		Ankyrin repeat protein; C-term missing
Mp3g24950	2.57346	2.19593e-05
Mp1g22460	2.56878	2.80876e-30	MpPKC3		Secondary metabolism enzyme
Mp8g02600	2.56365	1.70051e-26	MpCupin12		Cupin
Mp8g14200	2.56109	1.00854e-12
Mp2g06720	2.5568	1.58824e-23	MpPR9e		Pathogen related
Mp2g01640	2.55467	7.34744e-07	MpPPO17		Secondary metabolism enzyme
Mp2g20260	2.54328	1.75659e-79
Mp5g21400	2.53969	4.11182e-05
Mp5g15320	2.53764	5.81868e-47	MpDOXC14	Iron/ascorbate family oxidoreductases	Secondary metabolism enzyme
Mp2g11740	2.53716	1.41826e-15
Mp3g12870	2.53699	3.72751e-21
Mp3g01290	2.53401	2.07506e-29	MpCIS6	Citrate synthase	organic acid biosynthesis and exudation
Mp7g18430	2.52888	2.36686e-09
Mp6g08270	2.52683	6.81629e-21		Copper chaperone
Mp8g04310	2.52363	7.31694e-22	MpPOD110		Peroxidase
Mp2g23300	2.52206	0.000422674		Uncharacterized conserved protein; N-term missing
Mp2g12450	2.52171	0.000748025	MpDIR22		Secondary metabolism enzyme
Mp5g14520	2.52089	1.11831e-16
Mp5g02090	2.51772	1.64311e-46	MpPKS/CHS17		Chalcone and stilbene synthases, N-terminal domain;Chalcone and stilbene synthases, C-terminal domain	Secondary metabolism enzyme, OPDA biosynthesis, Jasmonic acid related protein, Hormone related proteins
Mp7g04240	2.51717	7.71929e-34	MpPKS/CHS17		Secondary metabolism enzyme, OPDA biosynthesis, Jasmonic acid related protein, Hormone related proteins
Mp1g22260	2.51679	0.000764456
Mp4g14450	2.51038	1.3341e-20
Mp7g05260	2.50944	9.47361e-06
Mp1g06770	2.50896	9.21518e-73
Mp5g11310	2.50891	1.03723e-31		Copper chaperone
Mp5g07290	2.50427	9.7539e-10	MpPOD27		Peroxidase
Mp2g01800	2.50178	2.54514e-31		Extracellular protein with conserved cysteines; N-term missing; C-term missing
Mp3g15780	2.50161	4.882e-11	MpDIR37		Secondary metabolism enzyme
Mp6g19260	2.50134	2.92429e-19	MpCIS7	Citrate synthase	organic acid biosynthesis and exudation
Mp5g16880	2.50105	2.67654e-36
Mp8g04380	2.49619	8.71256e-23		Serine/threonine protein kinase
Mp2g21480	2.49398	7.78385e-10	MpExpansin11		Cell wall related protein
Mp5g06000	2.48986	4.59888e-05		Multifunctional chaperone (14-3-3 family)
Mp2g18600	2.48944	4.68079e-16		Extracellular protein with conserved cysteines; N-term missing; C-term missing
Mp7g16600	2.48888	0.000276505	MpPR9b		Pathogen related
Mp1g18380	2.4882	1.36898e-14
Mp2g08710	2.48662	9.15839e-10
Mp2g11360	2.48642	6.94149e-34		Inorganic phosphate transporter; C-term missing
Mp4g11060	2.48571	1.66624e-08		AAA+-type ATPase
Mp2g20630	2.4813	8.18133e-05
Mp7g18570	2.48039	3.69112e-32	MpGH17.11		Cell wall related protein
Mp7g17970	2.4786	7.1348e-05		Calmodulin and related proteins (EF-Hand superfamily)
Mp2g14740	2.4784	5.60966e-23	MpPOD127		Peroxidase
Mp2g14920	2.4763	3.9366e-06
Mp5g17490	2.47607	2.63593e-07	MpRLK-Pelle_L-LEC30	Serine/threonine protein kinase	Receptor-like Kinase (RLK)
Mp8g08990	2.47368	8.48443e-43
Mp3g16680	2.47278	0.000453523	MpUGT35	UDP-glucuronosyl and UDP-glucosyl transferase; N-term missing	UDP glycosyl transferase, Secondary metabolism enzyme
Mp2g11900	2.47267	1.21767e-08	MpCPT5	Cis-prenyltransferase	Secondary metabolism enzyme, Terpene biosynthesis enzymes
Mp8g09770	2.47201	1.49783e-43	MpPOD126		Peroxidase
Mp3g18510	2.4671	1.13165e-07		Copper chaperone
Mp5g17480	2.46552	1.28427e-05	MpKAOL2	Cytochrome P450 CYP4/CYP19/CYP26 subfamilies	Cytochrome P450, putative ent-kaurenoic acid oxidase, CYP88 family member
Mp5g00430	2.46549	1.05638e-09
Mp1g25410	2.46003	1.06906e-19
Mp4g20840	2.45935	1.23957e-12
Mp2g23060	2.45775	2.98935e-15	MpPKS/CHS6		Chalcone and stilbene synthases, N-terminal domain;Chalcone and stilbene synthases, C-terminal domain	Secondary metabolism enzyme
Mp3g18230	2.45687	6.3316e-13	MpPKS/CHS6		Chalcone and stilbene synthases, N-terminal domain;Chalcone and stilbene synthases, C-terminal domain	Secondary metabolism enzyme
Mp2g22700	2.45507	1.85813e-15	MpPKS/CHS6		Secondary metabolism enzyme
Mp5g01700	2.45343	7.05499e-14	MpPOD58		Peroxidase
Mp2g19210	2.45199	0.00049571	MpPOD14		Peroxidase
Mp3g12810	2.44875	0.000145575		Serine/threonine protein kinase
Mp6g05690	2.44793	0.000596136		Histone H3 (Lys4) methyltransferase complex, subunit CPS25/DPY-30
Mp4g04650	2.44727	8.33137e-19
Mp4g14690	2.44501	1.08424e-42		Predicted metal-dependent hydrolase of the TIM-barrel fold
Mp2g13650	2.4398	2.70072e-108
Mpzg00760	2.43721	1.13881e-11	MpPR1z	Defense-related protein containing SCP domain	Salicylic acid related protein, Hormone related protein
Mp2g18340	2.43618	1.76602e-64	MpGST31	Glutathione S-transferase	glutathione S-transferase
Mp6g15640	2.43457	2.44062e-32		Vesicle coat complex COPII, subunit SFB3; C-term missing
Mp5g06010	2.43275	0.00116035
Mp7g02830	2.43027	4.03641e-25
Mp7g05480	2.42838	1.25888e-36
Mp6g14540	2.42487	8.39205e-19
Mp6g02170	2.42342	2.26921e-19		CASK-interacting adaptor protein (caskin) and related proteins with ankyrin repeats and SAM domain; C-term missing;26S proteasome regulatory complex, subunit PSMD10; C-term missing
Mp2g01750	2.41913	1.31025e-17		Copper chaperone
Mp5g23190	2.41874	1.54877e-08
Mp7g07360	2.41807	0.000899016
Mp3g17110	2.41688	3.27687e-106		Enoyl-CoA hydratase
Mp2g13450	2.41661	4.19614e-20
Mp2g16630	2.41253	6.69267e-18	MpUGT5	UDP-glucuronosyl and UDP-glucosyl transferase; N-term missing	UDP glycosyl transferase, Secondary metabolism enzyme
Mp8g11590	2.41194	0.00047325
Mp8g13350	2.41123	5.02802e-05		Myosin phosphatase, regulatory subunit; C-term missing;Myotrophin and similar proteins
Mp7g14920	2.40906	1.92805e-21
Mp4g14100	2.40451	2.76503e-49	MpPKS/CHS10		Chalcone and stilbene synthases, N-terminal domain;Chalcone and stilbene synthases, C-terminal domain	Secondary metabolism enzyme
Mp4g13900	2.40383	0.00133122	MpPKS/CHS10		Secondary metabolism enzyme
Mp1g23390	2.40082	1.05074e-08		Cysteine proteinase Cathepsin L
Mp4g14160	2.40068	2.37174e-63
Mp5g01340	2.39784	0.00113758	MpPAL-like2	Phenylalanine and histidine ammonia-lyase; N-term missing	Secondary metabolism enzyme
Mp5g12510	2.39742	6.15261e-46	MpRLK-Pelle_L-LEC14	Serine/threonine protein kinase	Receptor-like Kinase (RLK)
Mp1g08250	2.39154	5.53321e-29	MpPR1m	Defense-related protein containing SCP domain	Salicylic acid related protein, Hormone related protein
Mp7g19150	2.39133	0.000144329
Mp3g07450	2.39123	1.25372e-08		Ankyrin repeat and DHHC-type Zn-finger domain containing proteins; C-term missing;26S proteasome regulatory complex, subunit PSMD10; C-term missing
Mp4g14630	2.3901	3.02741e-23	MpPIWIa	Translation initiation factor 2C (eIF-2C) and related proteins	PIWI, siRNA biogenesis
Mp3g07440	2.38773	2.02142e-16	MpDIR23		Secondary metabolism enzyme
Mp6g19170	2.38485	5.70444e-13	MpPIWIb	Translation initiation factor 2C (eIF-2C) and related proteins;Uncharacterized conserved protein	PIWI, siRNA biogenesis
Mp1g28390	2.37911	6.17002e-38		Molecular chaperone (small heat-shock protein Hsp26/Hsp42); N-term missing
Mp5g08560	2.3745	1.18402e-41
Mp1g19950	2.37316	0.000946326
Mp3g07300	2.37267	1.57912e-25
Mp4g07080	2.37264	7.70813e-10
Mp6g03050	2.37017	0.000102874		Ras suppressor protein (contains leucine-rich repeats); N-term missing; C-term missing;Serine/threonine phosphatase 2C containing leucine-rich repeats, similar to SCN circadian oscillatory protein (SCOP); C-term missing
Mp7g00440	2.36687	3.65671e-19	MpLEA-like39		Late-embryogenesis abundant protein
Mp5g05780	2.36555	2.18918e-41	MpPR1v	Defense-related protein containing SCP domain	Salicylic acid related protein, Hormone related protein
Mp1g23080	2.36541	1.66975e-36
Mp3g22420	2.36422	2.31001e-29		Inorganic pyrophosphatase/Nucleosome remodeling factor, subunit NURF38
Mp7g00750	2.36331	1.3295e-12	MpDIR9		Secondary metabolism enzyme
Mp3g16740	2.36168	1.26212e-20
Mp2g06090	2.36124	5.11507e-35		Leucine-rich repeat protein;Serine/threonine protein kinase
Mpzg01380	2.35126	0.000665985
Mp3g12860	2.35092	0.00171151	MpPOD172		Peroxidase
Mpzg00250	2.34817	1.84341e-06
Mp3g09800	2.34539	1.13787e-38
Mp3g12730	2.34508	0.00175282
Mp4g01605	2.34203	0.000799746		Ribosomal protein S6 kinase
Mp7g03020	2.33841	0.00148463
Mp1g15080	2.33675	0.00182318
Mp7g06870	2.33631	1.68876e-08
Mp1g28350	2.33607	0.000258809
Mp8g08940	2.33596	2.57417e-19
Mp7g02150	2.33568	6.60018e-06
Mp4g04860	2.33495	7.85772e-12		Multitransmembrane protein
Mp2g10970	2.33494	6.89719e-09
Mp1g04120	2.33456	0.00184032
Mp3g20675	2.33318	1.6e-38		GTP-binding protein H-ray, small G protein superfamily
Mp2g07920	2.33267	6.88179e-42	MpGT34.2	Subunit of Golgi mannosyltransferase complex	Cell wall related protein
Mp5g01670	2.33147	2.14536e-15	MpPOD55		Peroxidase
Mp7g10330	2.32416	0.00101151
Mp3g25070	2.32274	0.000282804
Mpzg00510	2.32055	6.48904e-20	MpLPR3
Mp6g20980	2.32027	9.32144e-74
Mp7g02680	2.31657	1.97355e-25	MpPOD143		Peroxidase
Mp5g14760	2.31572	1.00289e-27
Mp5g08830	2.31441	0.00085877
Mp6g10860	2.31315	5.69702e-11
Mp4g02030	2.31071	7.6571e-07
Mp5g15110	2.30954	3.97974e-15
Mp6g11870	2.30908	1.61132e-32
Mp4g14200	2.30864	1.68833e-42	MpPKS/CHS15		Chalcone and stilbene synthases, N-terminal domain;Chalcone and stilbene synthases, C-terminal domain	Secondary metabolism enzyme
Mp2g15710	2.3062	0.00209416	MpPKS/CHS15		Secondary metabolism enzyme
Mp6g02970	2.30283	8.88993e-11
Mp8g10490	2.30132	4.22084e-14	MpLEA-like34		Late-embryogenesis abundant protein
Mp5g23260	2.30103	6.6941e-36		Cytoskeletal regulator Flightless-I (contains leucine-rich and gelsolin repeats); C-term missing;Leucine-rich repeat (LRR) protein, contains calponin homology domain; C-term missing;Serine/threonine phosphatase 2C containing leucine-rich repeats, similar to SCN circadian oscillatory protein (SCOP); C-term missing
Mp3g20760	2.29971	0.00119049		Component of synaptic membrane glycine-, glutamate- and thienylcyclohexylpiperidine-binding glycoprotein (43kDa); C-term missing
Mp6g17970	2.29888	1.25769e-94
Mp2g14960	2.29332	7.20161e-05		Glycolate oxidase
Mp3g17520	2.29296	6.29561e-05		Calmodulin and related proteins (EF-Hand superfamily)
Mp1g09180	2.29228	1.92346e-13
Mp2g20900	2.2915	8.80838e-10
Mp1g07620	2.2908	3.03025e-12	MpDOXC8	Iron/ascorbate family oxidoreductases	Secondary metabolism enzyme
Mp7g02820	2.28873	7.68998e-08
Mp5g13650	2.28787	5.7759e-15		Predicted glycosyltransferase; N-term missing
Mp7g08010	2.28416	8.17202e-07	MpPOD98		Peroxidase
Mp3g18460	2.28383	8.44179e-15		Dual specificity phosphatase
Mp2g13870	2.28315	8.71712e-10		LRR-containing protein
Mp4g05240	2.28269	3.21864e-30
Mp5g21320	2.28255	1.29916e-40
Mp7g14930	2.28013	1.08345e-91	MpPKS/CHS-like3		Secondary metabolism enzyme
Mp6g13520	2.27864	5.2539e-20	MpPKS/CHS21		Chalcone and stilbene synthases, N-terminal domain;Chalcone and stilbene synthases, C-terminal domain	Secondary metabolism enzyme
Mp5g02110	2.27847	1.13304e-28	MpPKS/CHS21		Secondary metabolism enzyme
Mp2g01560	2.27631	1.22909e-22	MpPOD136		Peroxidase
Mp3g15070	2.27569	2.6661e-26	MpGH19.10	Uncharacterized conserved protein; N-term missing;Predicted chitinase; N-term missing	Cell wall related protein
Mp4g20450	2.27516	4.23105e-38
Mp5g10690	2.27075	1.51731e-29	MpHA16	Plasma membrane H+-transporting ATPase	Plasma membrane H+-ATPase
Mp7g17550	2.26924	3.05283e-25	MpGH19.7	Predicted chitinase; N-term missing	Cell wall related protein
Mp7g19380	2.26865	5.17384e-08	MpPOD88		Peroxidase
Mp6g15650	2.26458	0.000265778
Mp2g23480	2.26439	9.82482e-16	MpPOD160		Peroxidase
Mp3g16800	2.26417	3.97095e-19
Mp4g04070	2.26172	1.35985e-11
Mp5g21300	2.2612	0.00255714	MpPOD31		Peroxidase
Mp1g23330	2.2604	1.47625e-28
Mp1g25200	2.25908	5.34305e-27
Mp2g22140	2.25616	8.36396e-16		Stress responsive protein
Mp2g03640	2.25564	0.00262195
Mp7g07430	2.25428	0.0026375
Mp4g10300	2.25419	2.07005e-10	MpCupin31		Cupin
Mp3g24120	2.25373	2.98329e-28
Mp5g14530	2.24867	2.87138e-09
Mp3g14930	2.24624	1.67067e-41		Ran GTPase-activating protein; N-term missing
Mp6g19360	2.24255	2.20082e-22	MpPOD111		Peroxidase
Mp5g04190	2.23891	2.22417e-10
Mp5g17870	2.23711	6.7691e-32		Ankyrin repeat protein; N-term missing; C-term missing
Mp2g22780	2.23666	1.63252e-10
Mp2g05430	2.23531	0.00145604
Mp2g08940	2.23476	2.45822e-46	MpPKS/CHS7		Secondary metabolism enzyme
Mp3g09420	2.23403	0.000228745	MpPKS/CHS7		Chalcone and stilbene synthases, N-terminal domain;Chalcone and stilbene synthases, C-terminal domain	Secondary metabolism enzyme
Mp6g06570	2.22851	8.82586e-05	MpCupin35		Cupin
Mp7g14970	2.22087	3.77514e-12
Mp7g16770	2.22083	1.18931e-07
Mp3g24410	2.21995	1.1977e-28
Mp3g20390	2.21409	0.00161187
Mp5g16910	2.21144	1.65053e-30
Mp6g01540	2.21042	5.58277e-17
Mp2g24430	2.20867	0.00196706	MpGH16.25		Cell wall related protein
Mp6g13830	2.20782	1.6665e-09	MpDIR34		Secondary metabolism enzyme
Mp1g13810	2.20638	5.76888e-14
Mp7g14400	2.20152	2.49959e-95
Mp6g13510	2.20083	1.62284e-17
Mp3g09740	2.20016	0.00331522
Mp3g17490	2.19972	2.26036e-12
Mp1g28810	2.19695	8.43695e-16	MpPOD135		Peroxidase
Mp1g17680	2.19636	2.68865e-29
Mp6g18690	2.19473	2.86546e-06
Mp4g18220	2.19468	5.94235e-66
Mp3g24970	2.19264	2.55681e-05
Mp3g19790	2.19262	1.75408e-44
Mp5g11080	2.1903	3.43483e-06
Mp4g14190	2.18983	1.60842e-33		Chalcone and stilbene synthases, N-terminal domain;Chalcone and stilbene synthases, C-terminal domain	Secondary metabolism enzyme
Mp5g03450	2.18958	3.67873e-11
Mp8g13370	2.18899	0.000122796	MpPKS/CHS14		Secondary metabolism enzyme
Mp3g23970	2.1885	5.39105e-68	MpPKS/CHS14
Mp7g15440	2.18686	2.6265e-66
Mp3g12670	2.18574	0.000382008
Mp3g06210	2.18415	5.86086e-06		Mitochondrial phosphate carrier protein
Mp3g12360	2.18319	0.000501035
Mp3g09250	2.18156	1.50371e-06
Mp1g25480	2.18033	7.9387e-16
Mp3g04760	2.17857	6.24543e-05	MpCupin53		Cupin
Mp5g19430	2.17699	2.04959e-10
Mp6g02990	2.17603	4.62176e-07	MpABCC1	Multidrug resistance-associated protein/mitoxantrone resistance protein, ABC superfamily	ABC transporters
Mp1g23830	2.17523	4.28063e-72
Mp7g14960	2.17501	8.44629e-118	MpPPO34		Secondary metabolism enzyme
Mp6g02180	2.1743	4.51758e-05	MpLEA-like36		Late-embryogenesis abundant protein
Mp5g17140	2.17323	1.40728e-15		Purple acid phosphatase
Mp8g04590	2.17321	4.39052e-05	MpPKS/CHS23		Secondary metabolism enzyme
Mp6g20560	2.17231	1.31877e-14	MpPKS/CHS23		Chalcone and stilbene synthases, N-terminal domain;Chalcone and stilbene synthases, C-terminal domain	Secondary metabolism enzyme
Mp3g02410	2.17212	3.17729e-16		Integral membrane ankyrin-repeat protein Kidins220 (protein kinase D substrate); N-term missing
Mp5g22720	2.1703	5.47363e-36	MpPOD118		Peroxidase
Mp3g16080	2.16999	1.68468e-30
Mp7g10110	2.16952	0.00220019
Mp2g21780	2.16269	0.00195477
Mp8g13550	2.16238	1.23929e-08		Alcohol dehydrogenase, class V
Mp5g02340	2.16204	3.76282e-25
Mp1g00280	2.15025	3.22007e-17
Mp6g20250	2.15001	2.98819e-08	MpLEA-like61		Late-embryogenesis abundant protein
Mp3g24710	2.14948	8.82272e-16
Mp5g14900	2.14885	2.68993e-20
Mp1g20450	2.148	5.93988e-21
Mp1g06340	2.1469	5.56692e-33		Reductases with broad range of substrate specificities
Mp4g22390	2.14686	9.64586e-18
Mp5g18530	2.14388	1.04887e-33
Mp7g13970	2.14383	0.00248599
Mp7g01430	2.14312	1.67061e-10	MpRLK-Pelle_LysM2	Serine/threonine protein kinase	Receptor-like Kinase (RLK)
Mp5g22050	2.14072	4.80555e-06		Serine/threonine protein kinase
Mp2g21590	2.138	4.46984e-19	MpPOD151		Peroxidase
Mp2g07480	2.13747	3.45301e-25		Amine oxidase
Mp8g13450	2.13592	1.81326e-20
Mp3g12410	2.13577	1.38373e-108		Amino acid transporters
Mp2g09620	2.133	3.26375e-05
Mp4g05440	2.13049	4.54659e-28		Proteins containing BTB/POZ and Kelch domains, involved in regulatory/signal transduction processes; C-term missing
Mp3g07410	2.12946	0.00447637	MpHA4	Plasma membrane H+-transporting ATPase	Plasma membrane H+-ATPase
Mp6g15490	2.1284	0.0028041
Mp4g05760	2.12587	6.49709e-07	MpPOD40		Peroxidase
Mp6g12700	2.1257	3.80525e-13
Mp3g05740	2.12335	4.2391e-13
Mp6g05100	2.12233	0.00354803	MpLEAL5		Late-embryogenesis abundant protein
Mp5g23420	2.12096	0.000306536	MpDIR20		Secondary metabolism enzyme
Mp6g05120	2.12086	1.05905e-08	MpPOD22		Peroxidase
Mp4g02230	2.12078	4.10616e-22	MpSAUR5		Auxin responsive protein
Mp1g22410	2.12015	8.37125e-21	MpCupin87		Cupin
Mp7g16540	2.11943	1.30777e-06	MpSAUR7		Auxin responsive protein
Mp1g07920	2.11798	8.73706e-14		Inorganic phosphate transporter; C-term missing
Mp5g04030	2.11561	5.18141e-07
Mp6g10840	2.11474	5.33561e-38
Mp7g00790	2.11397	8.19653e-19
Mp3g07670	2.11057	6.88809e-14
Mp5g08900	2.11048	0.00482064	MpSAUR2		Auxin responsive protein
Mp5g02640	2.10951	5.28432e-42	MpGST27	Glutathione S-transferase	glutathione S-transferase
Mp6g16310	2.10862	6.90784e-09
Mp3g24170	2.10809	5.70771e-09	MpGH16.33		Cell wall related protein
Mp5g17910	2.10672	1.61775e-55
Mp5g01710	2.10614	3.53099e-13
Mp4g14480	2.1059	0.00374073	MpDIR45		Secondary metabolism enzyme
Mp8g10500	2.10366	9.80124e-42
Mp3g10690	2.10284	3.87299e-57	MpPOD59		Peroxidase
Mp4g16920	2.10256	0.00498792
Mp1g18460	2.10202	5.73501e-38
Mp4g08290	2.10194	0.00348228
Mp2g06100	2.10187	0.000446599
Mp2g19200	2.09952	0.00390001		Calmodulin and related proteins (EF-Hand superfamily)
Mp3g18500	2.09924	2.61884e-07	MpNBS-LRR10	Uncharacterized conserved protein; N-term missing	NBS genes
Mp3g19190	2.09733	9.30866e-07
Mp5g14870	2.09687	1.41091e-13	MpPOD13		Peroxidase
Mp8g02100	2.09685	0.00419029	MpMTPSL2		Secondary metabolism enzyme, Terpene biosynthesis enzymes
Mp5g12700	2.0964	1.08085e-17
Mp4g21030	2.09499	0.000281959
Mp8g01900	2.09391	1.29464e-27
Mp5g21770	2.09362	4.92987e-24
Mp8g13360	2.09212	1.24756e-09
Mp7g17120	2.09077	2.09789e-26
Mp4g02400	2.08923	2.05844e-24		Ca2+-independent phospholipase A2
Mp4g10320	2.08747	2.58588e-11
Mp5g04510	2.08336	8.87471e-45
Mp8g00090	2.08198	2.75752e-30
Mp2g11890	2.08064	3.10208e-83
Mp7g17750	2.079	1.79364e-21
Mp4g07730	2.07841	4.28148e-09		Predicted membrane proteins, contain hemolysin III domain
Mp2g17800	2.07665	1.11076e-10
Mp5g03670	2.07503	2.91518e-08		Ca2+-binding protein Regucalcin/SMP30; N-term missing
Mp4g20490	2.07435	1.44546e-33
Mp2g06930	2.07132	1.1214e-30
Mp2g03770	2.0693	9.24046e-09
Mp7g01440	2.06868	7.79665e-08		Uncharacterized conserved protein; N-term missing
Mp5g17830	2.06564	0.00483491
Mp3g11550	2.06135	6.85957e-59
Mp4g02390	2.05942	6.45407e-09
Mp4g13690	2.05896	0.00355277
Mp3g08050	2.05648	0.00277652
Mp8g03370	2.05294	4.38594e-17
Mp3g04580	2.05082	0.00100158
Mp4g08270	2.04828	1.95146e-20
Mpzg01360	2.04754	4.36869e-09
Mp2g18960	2.04667	0.00620824		Aspartyl protease
Mp5g21440	2.04475	0.00150846	MpNBS-LRR9	Leucine-rich repeat (LRR) protein, contains calponin homology domain; C-term missing;Uncharacterized conserved protein; N-term missing	NBS genes
Mp7g05240	2.04461	1.41749e-06	MpUGT38	UDP-glucuronosyl and UDP-glucosyl transferase; N-term missing	UDP glycosyl transferase, Secondary metabolism enzyme
Mp2g01680	2.04175	0.00102803
Mp4g03000	2.03985	0.00633054	MpPR9g		Pathogen related
Mp7g05930	2.0375	4.45942e-11
Mp5g17600	2.03642	7.328e-22
Mp4g22440	2.03578	0.000829972
Mp7g05460	2.03552	0.00650697
Mp7g12440	2.03284	1.16351e-26	MpPOD130		Peroxidase
Mp5g14440	2.03239	1.30402e-27
Mpzg01320	2.03053	3.62279e-05
Mp2g03760	2.02998	2.37138e-11
Mp7g14100	2.02709	9.05389e-23	MpPPO9		Secondary metabolism enzyme
Mp8g04160	2.02627	0.00534039
Mp2g12420	2.02484	1.47351e-06	MpGST38	Glutathione S-transferase	glutathione S-transferase
Mp5g24500	2.02445	1.59625e-10
Mp7g13180	2.02375	2.06421e-24
Mp2g06180	2.01955	0.00687338
Mp5g02540	2.01791	1.03066e-12
Mp4g08910	2.0175	7.5452e-15	MpGH17.25		Cell wall related protein
Mp4g03920	2.01527	9.3036e-08
Mp1g02990	2.01405	2.76667e-37	MpCupin79		Cupin
Mp3g12310	2.01184	0.000107416		Predicted hydrolase/acyltransferase (alpha/beta hydrolase superfamily)
Mp5g08770	2.01077	4.61555e-14
Mp3g10090	2.01073	2.15068e-13
Mp5g01880	2.00897	7.25895e-32
Mp2g01900	2.00859	6.88413e-17		Lysophospholipase
Mp3g11190	2.0082	2.45255e-13
Mp4g00660	2.00668	0.000336414
Mp5g00910	2.00603	0.000910855
Mp5g16230	2.00476	1.71492e-27
Mp5g14560	2.00272	1.75927e-05	MpGH16.27		Cell wall related protein
Mp1g17415	2.00202	1.27323e-12
Mp6g07400	2.00038	1.90267e-06
Mp1g09660	-2.00217	6.26088e-89
Mp3g19670	-2.00294	1.99566e-20		Ca2+-binding protein Regucalcin/SMP30; N-term missing
Mp4g12060	-2.00342	0.00627558
Mp8g01650	-2.00791	4.12163e-10		Uncharacterized conserved protein	Abhydrolase domain containing 18
Mp7g00100	-2.01028	2.93144e-47	MpBBX3	GATA-4/5/6 transcription factors; C-term missing	B-box zinc finger;CCT motif	transcription factor, BBX
Mp4g18210	-2.01086	3.15723e-38
Mp5g10610	-2.01284	0.00593567	MpLOX12		Lipoxygenase;PLAT/LH2 domain	Lipoxygenase
Mp5g01530	-2.01565	0.00114216
Mp7g05070	-2.01617	3.64725e-05		Rhodanese-related sulfurtransferase	Rhodanese-like domain
Mp5g20360	-2.02852	2.22754e-16
Mp4g06000	-2.03577	2.27506e-15	MpNAC6		No apical meristem (NAM) protein	transcription factor, NAC
Mp3g13790	-2.03632	4.43515e-52
Mp1g18140	-2.04125	3.63689e-32
Mp4g14750	-2.04133	1.8954e-15			Ribulose bisphosphate carboxylase, small chain
Mp3g18280	-2.0426	4.51715e-86	MpNPF14	H+/oligopeptide symporter	POT family	NPF transporter
Mp8g07010	-2.05357	1.41803e-13		Serine/threonine phosphatase 2C containing leucine-rich repeats, similar to SCN circadian oscillatory protein (SCOP); C-term missing	Leucine rich repeat N-terminal domain;Leucine rich repeat
Mp6g12800	-2.06243	1.26109e-29		DNA repair protein, member of the recA/RAD51 family	Rad51
Mp4g06690	-2.06761	2.24597e-05		Aldehyde dehydrogenase	Aldehyde dehydrogenase family
Mp7g08240	-2.08285	6.07616e-95
Mp1g27830	-2.08304	2.05189e-69	MpFRO3	Ferric reductase, NADH/NADPH oxidase and related proteins; N-term missing	Ferric reductase like transmembrane component;FAD-binding domain;Ferric reductase NAD binding domain	Fe homeostasis protein
Mp1g06980	-2.08361	7.0717e-07
Mp5g02800	-2.08512	4.06375e-35		Proteins containing BTB/POZ and Kelch domains, involved in regulatory/signal transduction processes; C-term missing	Kelch motif
Mp1g19380	-2.08771	1.4821e-93		HAT repeat protein; N-term missing; C-term missing;Predicted guanosine polyphosphate pyrophosphohydrolase/synthase	Region found in RelA / SpoT proteins;HD domain;EF-hand domain pair
Mp1g08060	-2.09456	1.12846e-06		Dyneins, heavy chain	Dynein heavy chain region D6 P-loop domain;Dynein heavy chain, N-terminal region 2;Hydrolytic ATP binding site of dynein motor region;P-loop containing dynein motor region;Microtubule-binding stalk of dynein motor;P-loop containing dynein motor region D4;ATP-binding dynein motor region;Dynein heavy chain AAA lid domain;AAA+ lid domain;Dynein heavy chain AAA lid domain;Dynein heavy chain C-termina…
Mp4g11220	-2.09667	6.68382e-69		Molecular chaperone (DnaJ superfamily)	DnaJ domain
Mp4g12760	-2.10958	8.68243e-64
Mp5g10780	-2.11855	0.00451176
Mp8g02350	-2.11919	1.28926e-05
Mp5g20047	-2.11937	5.39345e-09	MpPTH2	Na+/Pi symporter	Phosphate transporter family	phosphate
Mp4g04280	-2.12845	2.37969e-76		Permease of the major facilitator superfamily	Major Facilitator Superfamily
Mp2g16000	-2.1318	0.00442452
Mp2g17860	-2.14783	5.92937e-31			Common central domain of tyrosinase;Polyphenol oxidase middle domain;Protein of unknown function (DUF_B2219)
Mp6g01210	-2.15092	2.06112e-18		Serine/threonine phosphatase 2C containing leucine-rich repeats, similar to SCN circadian oscillatory protein (SCOP); C-term missing;Serine/threonine protein kinase	Protein tyrosine and serine/threonine kinase;Malectin-like domain;Leucine rich repeat
Mp5g19630	-2.15119	7.25156e-139	MpLOX16		Lipoxygenase;PLAT/LH2 domain	Lipoxygenase
Mp1g02010	-2.16311	1.32679e-57		Predicted dehydrogenase;Fructose 1,6-bisphosphate aldolase	Fructose-bisphosphate aldolase class-II;NAD binding domain of 6-phosphogluconate dehydrogenase;Sugar-binding N-terminal domain;NAD-binding of NADP-dependent 3-hydroxyisobutyrate dehydrogenase;Nucleotide-binding C-terminal domain
Mp6g02400	-2.16595	7.56816e-33	MpDOXC31	Iron/ascorbate family oxidoreductases	2OG-Fe(II) oxygenase superfamily;non-haem dioxygenase in morphine synthesis N-terminal	Secondary metabolism enzyme
Mp2g05400	-2.16858	1.28191e-10		Triglyceride lipase-cholesterol esterase	Partial alpha/beta-hydrolase lipase region
Mp7g08560	-2.17096	0.00268459		Myosin class II heavy chain; N-term missing;Extracellular matrix glycoprotein Laminin subunit beta; N-term missing;Kinesin-like protein; C-term missing	Kinesin motor domain
Mp1g20520	-2.17205	2.91703e-05	MpSAUR1		Auxin responsive protein	Auxin responsive protein
Mp3g25000	-2.17237	0.00305289
Mp2g05250	-2.17642	4.03197e-27
Mp6g14420	-2.17697	1.88837e-44
Mp7g04460	-2.17856	0.000614526
Mp4g19380	-2.1813	1.26353e-13		Ca2+ transporting ATPase	E1-E2 ATPase;Cation transporting ATPase, C-terminus;Cation transporter/ATPase, N-terminus;haloacid dehalogenase-like hydrolase;Cation transport ATPase (P-type)
Mp4g02870	-2.19509	1.27815e-73		Mitochondrial carrier protein MRS3/4	Mitochondrial carrier protein
Mp8g00400	-2.19796	0.00336515
Mp5g06340	-2.19865	4.68458e-40
Mp5g02320	-2.19886	1.6146e-05
Mp5g07020	-2.20372	1.50278e-110
Mp2g21690	-2.20522	6.50548e-06
Mp5g10740	-2.20561	0.000317419
Mp5g21680	-2.21154	5.05196e-16			Sigma 54 modulation protein / S30EA ribosomal protein;Sigma 54 modulation/S30EA ribosomal protein C terminus
Mp2g17300	-2.22418	7.72388e-19	MpCupin41		Cupin	Cupin
Mp6g12330	-2.23125	3.46717e-68	MpPOD91		Peroxidase	Peroxidase
Mp7g07070	-2.23304	4.99645e-48	MpLOX4		Lipoxygenase;PLAT/LH2 domain	Lipoxygenase
Mp7g12690	-2.24608	2.3289e-93
Mp4g23140	-2.25036	5.27057e-136	MpGH31.2	Glucosidase II catalytic (alpha) subunit and related enzymes, glycosyl hydrolase family 31; N-term missing	Glycosyl hydrolases family 31;Galactose mutarotase-like;Domain of unknown function (DUF5110)	Cell wall related protein
Mp3g19340	-2.25314	4.08961e-07
Mp1g15580	-2.27597	9.14925e-62	MpHCT		Transferase family	Secondary metabolism enzyme
Mp2g15660	-2.28139	1.54648e-61		START domain-containing proteins involved in steroidogenesis/phosphatidylcholine transfer; N-term missing; C-term missing	START domain
Mp1g01450	-2.28713	2.23696e-70
Mp3g23590	-2.29356	9.63972e-52		RNA polymerase II, large subunit; N-term missing	Extensin-like region;Probable lipid transfer
Mp5g09380	-2.29769	0.000628905	MpGH35.2	Beta-galactosidase	Glycosyl hydrolases family 35;Galactose binding lectin domain;Beta-sandwich domain in beta galactosidase	Cell wall related protein
Mp6g12760	-2.3092	6.74012e-11		Asparaginyl peptidases	Peptidase C13 family
Mpzg00570	-2.32095	2.20857e-07
Mp2g00490	-2.32207	8.23024e-07
Mp8g03380	-2.3222	0.000314851	MpDIR18		Dirigent-like protein	Secondary metabolism enzyme
Mp7g02500	-2.33189	1.07317e-81	MpGH18.9	Chitinase; C-term missing	Chitin recognition protein;Glycosyl hydrolases family 18	Cell wall related protein
Mp2g09030	-2.34713	6.90096e-08	MpRLK-Pelle_WAK_LRK10L-4	Serine/threonine phosphatase 2C containing leucine-rich repeats, similar to SCN circadian oscillatory protein (SCOP); C-term missing;Serine/threonine protein kinase	Protein kinase domain;Leucine Rich Repeat;Leucine rich repeat N-terminal domain	Receptor-like Kinase (RLK)
Mp8g07760	-2.35225	5.41443e-31
Mp8g10080	-2.35968	4.84951e-07		Leucine-rich repeat protein	Leucine rich repeat N-terminal domain;Leucine rich repeat
Mp3g03360	-2.37267	9.54111e-38
Mp5g17080	-2.37378	0.000924031		Copper transporter	Ctr copper transporter family
Mp6g17520	-2.37569	5.72041e-10
Mp8g03330	-2.39061	1.40656e-59		Urea transporter	Sodium:solute symporter family
Mp7g06170	-2.40845	2.15984e-50	MpPOD113		Peroxidase	Peroxidase
Mp5g05520	-2.41086	1.82271e-47		Cytoskeletal regulator Flightless-I (contains leucine-rich and gelsolin repeats); C-term missing;Serine/threonine protein kinase	Protein kinase domain;Malectin-like domain;Leucine rich repeat
Mp5g16410	-2.41961	0.000568913		Electron transfer flavoprotein ubiquinone oxidoreductase	Electron transfer flavoprotein-ubiquinone oxidoreductase, 4Fe-4S;NAD(P)-binding Rossmann-like domain
Mp6g13880	-2.41996	0.000640173			Dormancy/auxin associated protein
Mp8g08520	-2.437	0.000188793		Branched chain alpha-keto acid dehydrogenase complex, alpha subunit	Dehydrogenase E1 component
Mp5g17030	-2.43899	3.79498e-12		Aspartyl protease	Xylanase inhibitor C-terminal;Xylanase inhibitor N-terminal
Mp5g19980	-2.44082	6.23264e-117
Mp4g20360	-2.44464	2.80744e-20
Mp8g00200	-2.44842	4.3775e-15	MpPOD112		Peroxidase	Peroxidase
Mp1g17190	-2.45409	3.51376e-05	MpPPO42		Common central domain of tyrosinase;Polyphenol oxidase middle domain;Protein of unknown function (DUF_B2219)	Secondary metabolism enzyme
Mp8g15570	-2.45448	3.03588e-05
Mp1g07390	-2.45609	8.14322e-08
Mp2g11830	-2.46004	5.91937e-11
Mp4g16240	-2.46208	0.00100191	MpLOX13		Lipoxygenase;PLAT/LH2 domain	Lipoxygenase
Mp7g06460	-2.46662	9.83643e-12	Mpsnf1.4	Chromodomain-helicase DNA-binding protein;Chromatin remodeling complex WSTF-ISWI, large subunit (contains heterochromatin localization, PHD and BROMO domains); N-term missing	SNF2 family N-terminal domain;Chromo (CHRromatin Organisation MOdifier) domain;PHD-finger	Chromatin related protein
Mp1g07670	-2.47926	0.000683384
Mp5g14220	-2.48138	5.02005e-39		H+/oligopeptide symporter	POT family
Mp2g18430	-2.48493	4.55394e-06
Mp8g12930	-2.48834	6.22475e-81
Mp4g14730	-2.50583	6.10701e-75
Mp2g25120	-2.51038	2.20996e-39	MpLOX14		Lipoxygenase;PLAT/LH2 domain	Lipoxygenase
Mp3g19420	-2.53533	5.90318e-23	MpPP2C_F3	Serine/threonine protein phosphatase; N-term missing	Protein phosphatase 2C	phosphatase
Mp2g02010	-2.54167	1.20561e-05		Glucosidase I; N-term missing	Trehalase
Mp2g02000	-2.54255	3.00071e-42		Myosin class II heavy chain; N-term missing
Mp4g17800	-2.54791	3.54931e-05	MpLEA-like7			Late-embryogenesis abundant protein
Mp2g10190	-2.55141	5.04278e-07
Mp2g18440	-2.57343	1.62624e-08
Mp6g08810	-2.5775	5.0244e-12		Serine/threonine phosphatase 2C containing leucine-rich repeats, similar to SCN circadian oscillatory protein (SCOP); C-term missing	Leucine rich repeat N-terminal domain;Leucine rich repeat
Mp6g12320	-2.58147	1.89036e-05
Mp2g06710	-2.5983	1.82945e-87		Cysteine proteinase Cathepsin L	Papain family cysteine protease;Cathepsin propeptide inhibitor domain (I29)
Mp3g16340	-2.6069	5.99343e-34
Mp6g17500	-2.61414	6.13038e-06		Molecular chaperone (DnaJ superfamily)	DnaJ domain
Mp7g01110	-2.61583	5.11869e-130		Protein kinase PCTAIRE and related kinases; N-term missing;Membrane glycoprotein LIG-1; C-term missing	Protein kinase domain;Malectin-like domain;Leucine rich repeat
Mp2g08490	-2.62253	0.000438462		Galactokinase	GHMP kinases N terminal domain;GHMP kinases C terminal;Galactokinase galactose-binding signature
Mp6g04870	-2.64665	0.000396161
Mp5g08890	-2.6469	5.32496e-12
Mp5g11290	-2.66368	1.3885e-06
Mp5g01040	-2.67707	5.94886e-06
Mp2g01600	-2.69416	1.47475e-38	MpCupin74		Cupin	Cupin
Mp4g10130	-2.70505	1.90054e-08	MpGH18.2	Chitinase; C-term missing	Glycosyl hydrolases family 18	Cell wall related protein
Mp7g12070	-2.70926	8.31279e-11		Mn2+ and Fe2+ transporters of the NRAMP family	Natural resistance-associated macrophage protein
Mp5g00820	-2.71285	0.000265558
Mp2g01520	-2.72297	1.77336e-33		Ferric reductase, NADH/NADPH oxidase and related proteins; N-term missing	Ferric reductase like transmembrane component;FAD-binding domain;Ferric reductase NAD binding domain
Mp3g03950	-2.72353	5.00682e-05		Chitinase; C-term missing	Glycosyl hydrolases family 18
Mp3g22960	-2.74341	6.05159e-37
Mp2g21920	-2.77529	6.26834e-40
Mp7g19020	-2.77724	0.000186157
Mp2g07810	-2.78404	3.84643e-09
Mp2g17580	-2.79134	0.00017282
Mp3g11080	-2.82559	4.5612e-11
Mp5g21660	-2.84318	4.09868e-05		Ca2+ transporting ATPase	E1-E2 ATPase;Cation transporting ATPase, C-terminus;Cation transporter/ATPase, N-terminus;haloacid dehalogenase-like hydrolase
Mp5g16420	-2.86258	1.73494e-14
Mp4g06630	-2.86647	2.54407e-10		Aspartyl protease	Xylanase inhibitor C-terminal;Xylanase inhibitor N-terminal
Mp2g05680	-2.90165	2.44664e-09
Mp5g00890	-2.944	9.70077e-22	MpDFR-like5	Flavonol reductase/cinnamoyl-CoA reductase	NAD dependent epimerase/dehydratase family	Secondary metabolism enzyme
Mp8g06990	-2.95279	1.71079e-05	MpCupin66		Cupin	Cupin
Mp6g09390	-2.96323	9.21191e-40
Mp5g11280	-2.964	3.8037e-09	MpSOD4	Copper chaperone for superoxide dismutase	Copper/zinc superoxide dismutase (SODC)	Superoxido dismutase
Mp1g04180	-2.97414	2.38046e-09
Mp1g07470	-3.00601	5.88555e-22
Mp3g13820	-3.03347	3.4038e-13
Mp1g25430	-3.04704	1.70274e-05	MpNPF17	H+/oligopeptide symporter	POT family	NPF transporter
Mp6g17770	-3.05089	4.97708e-11
Mp5g10710	-3.06118	1.63281e-05	MpPPO38		Common central domain of tyrosinase;Polyphenol oxidase middle domain;Protein of unknown function (DUF_B2219)	Secondary metabolism enzyme
Mp6g03730	-3.07368	9.19371e-09		Permease of the major facilitator superfamily	Major Facilitator Superfamily
Mp3g11280	-3.08567	3.26884e-176
Mp5g11270	-3.08925	1.03121e-06
Mp5g10760	-3.09619	1.29383e-05
Mp5g01070	-3.10015	1.23055e-12		Permease of the major facilitator superfamily	Major Facilitator Superfamily
Mp2g21060	-3.11177	1.06394e-195	MpCupin75		Cupin	Cupin
Mp6g19490	-3.12542	2.26196e-66
Mp4g19660	-3.13336	1.84269e-05		Predicted K+/H+-antiporter	Sodium/hydrogen exchanger family
Mp1g11290	-3.15542	9.95492e-194
Mp3g10400	-3.17662	5.15881e-09
Mp5g10790	-3.18705	6.77515e-06	MpGH16.17		Glycosyl hydrolases family 16;Xyloglucan endo-transglycosylase (XET) C-terminus	Cell wall related protein
Mp3g24060	-3.19573	2.02118e-21		Permease of the major facilitator superfamily	Major Facilitator Superfamily
Mp6g17750	-3.21293	1.15321e-05	MpPPO31		Common central domain of tyrosinase;Polyphenol oxidase middle domain;Protein of unknown function (DUF_B2219)	Secondary metabolism enzyme
Mp6g14170	-3.2197	9.89757e-06	MpPPO39			Secondary metabolism enzyme
Mp1g29000	-3.23854	7.41406e-26			HAD superfamily, subfamily IIIB (Acid phosphatase)
Mp5g00880	-3.24193	2.79427e-09
Mp2g04800	-3.24527	1.72691e-73	MpCupin65		Cupin	Cupin
Mp4g23340	-3.25248	6.43287e-44			Glyoxalase/Bleomycin resistance protein/Dioxygenase superfamily
Mp3g19350	-3.30474	2.9129e-83		Serine/threonine phosphatase 2C containing leucine-rich repeats, similar to SCN circadian oscillatory protein (SCOP); C-term missing	Leucine rich repeat N-terminal domain
Mp8g07750	-3.30588	1.43457e-07
Mp5g19710	-3.32369	3.63549e-186
Mp4g12660	-3.32956	1.5781e-97		Uncharacterized conserved protein	Gamma-glutamyl cyclotransferase, AIG2-like
Mp7g17080	-3.34114	1.3266e-09		Predicted kinase	Fructosamine kinase
Mp5g06660	-3.34409	1.32646e-23	MpPOD158		Peroxidase	Peroxidase
Mp5g06620	-3.37615	4.08769e-09
Mp6g20540	-3.38248	7.8896e-19
Mp7g19300	-3.40611	2.07504e-64		Glutamate decarboxylase and related proteins; N-term missing; C-term missing	Pyridoxal-dependent decarboxylase conserved domain
Mp1g25840	-3.41782	4.37991e-61		Proteins containing the FAD binding domain; C-term missing	FAD binding domain;Berberine and berberine like
Mp5g00920	-3.42128	7.70598e-22	MpCupin68		Cupin	Cupin
Mp5g24320	-3.46351	3.91426e-32			Iron permease FTR1 family
Mp6g03740	-3.48977	1.04463e-07
Mp8g00220	-3.49015	4.95078e-22
Mp5g16430	-3.50626	4.09765e-19		Aspartyl protease	Xylanase inhibitor C-terminal;Xylanase inhibitor N-terminal
Mp1g17070	-3.59535	3.84709e-48			Molybdate transporter of MFS superfamily
Mp5g07750	-3.63806	5.81346e-09		Permease of the major facilitator superfamily	Major Facilitator Superfamily
Mp2g12210	-3.64965	3.11038e-07	MpGH17.5		Glycosyl hydrolases family 17	Cell wall related protein
Mp4g04470	-3.66373	2.79506e-07		Aquaporin (major intrinsic protein family)	Major intrinsic protein
Mp2g06690	-3.77479	1.19236e-65
Mp2g25340	-3.84119	4.23417e-17			Iron permease FTR1 family
Mp3g16590	-3.88447	3.62431e-160		Serine/threonine phosphatase 2C containing leucine-rich repeats, similar to SCN circadian oscillatory protein (SCOP); C-term missing	Leucine rich repeat N-terminal domain;Leucine rich repeat
Mp6g17740	-3.91545	1.19686e-16	MpPPO40		Common central domain of tyrosinase;Polyphenol oxidase middle domain;Protein of unknown function (DUF_B2219)	Secondary metabolism enzyme
Mp4g14280	-3.9896	6.13707e-18			Fasciclin domain
Mp5g17070	-3.99599	1.22756e-08
Mp5g24330	-3.99846	8.64202e-40			Iron permease FTR1 family
Mp2g04200	-4.00481	2.80209e-10	MpBHLH37		Helix-loop-helix DNA-binding domain	transcription factor, bHLH
Mp6g10350	-4.0294	1.03268e-32
Mp6g17690	-4.0606	9.40033e-51		Translation elongation factor EF-1 alpha/Tu	Elongation factor Tu GTP binding domain;Elongation factor Tu C-terminal domain;Elongation factor Tu domain 2
Mp3g07160	-4.14128	2.56136e-112		Amine oxidase	Flavin containing amine oxidoreductase
Mp3g12400	-4.14827	1.15745e-59	MpHA18	Plasma membrane H+-transporting ATPase	E1-E2 ATPase;Cation transporter/ATPase, N-terminus;haloacid dehalogenase-like hydrolase	Plasma membrane H+-ATPase
Mp8g04800	-4.20025	1.46967e-28		Permease of the major facilitator superfamily	Major Facilitator Superfamily
Mp5g24340	-4.21141	2.61787e-42
Mp3g14120	-4.21879	9.11039e-32		Amino acid transporters	Transmembrane amino acid transporter protein
Mp4g03070	-4.30753	6.34317e-18			High-affinity nitrate transporter accessory
Mp6g13990	-4.35062	1.10903e-43		Ferric reductase, NADH/NADPH oxidase and related proteins; N-term missing	Ferric reductase like transmembrane component;FAD-binding domain;Ferric reductase NAD binding domain
Mp3g08410	-4.4113	1.24029e-104		Leucine-rich repeat protein;Protein phosphatase 1, regulatory subunit, and related proteins; C-term missing;Ras suppressor protein (contains leucine-rich repeats); N-term missing; C-term missing	Leucine rich repeat N-terminal domain;Leucine rich repeat
Mp3g24080	-4.41485	7.68019e-11	MpPPO30		Common central domain of tyrosinase;Polyphenol oxidase middle domain;Protein of unknown function (DUF_B2219)	Secondary metabolism enzyme
Mp8g00430	-4.47709	1.18413e-134
Mp3g08400	-4.48238	8.55273e-37		Leucine-rich repeat protein;Ras suppressor protein (contains leucine-rich repeats); N-term missing; C-term missing;Serine/threonine phosphatase 2C containing leucine-rich repeats, similar to SCN circadian oscillatory protein (SCOP); C-term missing	Leucine rich repeat N-terminal domain;Leucine rich repeat
Mp5g00940	-4.4826	3.71508e-42	MpCupin69		Cupin	Cupin
Mp8g07190	-4.51571	4.90201e-20
Mp8g18730	-4.57595	1.15738e-87		Permease of the major facilitator superfamily	Major Facilitator Superfamily 2.4
Mp8g16670	-4.63062	1.23187e-45
Mp6g12780	-4.79386	1.83865e-79
Mp5g00830	-4.81087	2.94191e-17		Ferric reductase, NADH/NADPH oxidase and related proteins; N-term missing	Ferric reductase like transmembrane component;FAD-binding domain;Ferric reductase NAD binding domain
Mp3g24070	-4.81659	2.47515e-13	MpPPO70		Common central domain of tyrosinase	Secondary metabolism enzyme
Mp4g03570	-4.98648	2.87865e-14		Na+/Pi symporter	Phosphate transporter family
Mp7g05640	-5.04901	2.46938e-61
Mp6g14020	-5.1381	2.73103e-15		Ferric reductase, NADH/NADPH oxidase and related proteins; N-term missing	Ferric reductase like transmembrane component;FAD-binding domain;Ferric reductase NAD binding domain
Mp3g16520	-5.16302	1.04338e-54		Prohibitin-related membrane protease subunits	SPFH domain / Band 7 family
Mp1g03760	-5.17712	1.25182e-21
Mp2g14510	-5.19155	3.21355e-29
Mp6g11910	-5.38835	2.86836e-17		Ferric reductase, NADH/NADPH oxidase and related proteins; N-term missing	Ferric reductase like transmembrane component;FAD-binding domain
Mp2g14520	-5.63471	1.19288e-32
Mp7g13910	-5.90117	5.21705e-22	MpHKT	Na+/K+ transporter; N-term missing	Cation transport protein	Channels
Mp5g12340	-6.09917	1.91962e-41		Transaldolase; C-term missing	Transaldolase/Fructose-6-phosphate aldolase
Mp5g04580	-6.38636	7.31999e-92
Mp5g12330	-6.67499	8.51703e-29		Transaldolase; C-term missing	Transaldolase/Fructose-6-phosphate aldolase
Mp1g07680	-7.29699	1.34371e-37
