# Supplementary material for: Inositol pyrophosphate catabolism by three families of phosphatases regulates plant growth and development
Source: PLoS Genet. 2024 Nov 12;20(11):e1011468. doi: 10.1371/journal.pgen.1011468 (PMC11611267; doi:10.1371/journal.pgen.1011468)
Supplement: S1 Data — Raw data in.xlsx format for Figs 1A, 1B, 1E, 1F, 2B, 2C, 2D, 2E, 3A, 3B, 3D, 3E, 3F, 3G, 4A, 4B, 4C, 4E, 5A, 5B, 6B, 6C, 6D, 6E, 6F, S2B, S2C, S5A, S6B, S8A, S8B, S10A, S10B, and S10C. (ZIP) [file pgen.1011468.s012.zip › all-raw-data/Laurent_Fig4B_TPM_raw.xlsx]

## Sheet: Sheet1
Genes	-Pi			+Pi
MpPFA-DSP1	68.7481	70.1638	76.4629	67.0265	78.6317	70.9838
MpNUDT1	54.9005	50.0519	50.3777	177.246	194.173	195.111
MpVIP1	9.97314	10.2522	10.006	11.4342	16.9357	17.8572
MpITPK	158.838	189.922	166.873	174.625	165.733	153.711
MpIPMK	30.7849	32.2105	33.1905	28.6483	29.3182	25.4157
