# Supplementary material for: Inositol pyrophosphate catabolism by three families of phosphatases regulates plant growth and development
Source: PLoS Genet. 2024 Nov 12;20(11):e1011468. doi: 10.1371/journal.pgen.1011468 (PMC11611267; doi:10.1371/journal.pgen.1011468)
Supplement: S1 Data — Raw data in.xlsx format for Figs 1A, 1B, 1E, 1F, 2B, 2C, 2D, 2E, 3A, 3B, 3D, 3E, 3F, 3G, 4A, 4B, 4C, 4E, 5A, 5B, 6B, 6C, 6D, 6E, 6F, S2B, S2C, S5A, S6B, S8A, S8B, S10A, S10B, and S10C. (ZIP) [file pgen.1011468.s012.zip › all-raw-data/Laurent_Fig4C_TPM_raw.xlsx]

## Sheet: Sheet1
Genes	-Pi			+Pi
MpSPX	139.941	185.055	190.8	66.7493	70.7513	71.1896
MpPHO1;H4	82.3645	128.033	100.359	3.04401	3.70808	3.04223
MpPAP7	84.1454	67.8192	74.4578	4.54003	2.16348	1.96915
MpPHT1;H4	91.5262	69.9866	65.7428	7.18636	3.97456	5.18128
MpSQD	68.5995	98.6795	103.545	40.2979	38.7424	39.2564
