# Supplementary material for: Inositol pyrophosphate catabolism by three families of phosphatases regulates plant growth and development
Source: PLoS Genet. 2024 Nov 12;20(11):e1011468. doi: 10.1371/journal.pgen.1011468 (PMC11611267; doi:10.1371/journal.pgen.1011468)
Supplement: S1 Data — Raw data in.xlsx format for Figs 1A, 1B, 1E, 1F, 2B, 2C, 2D, 2E, 3A, 3B, 3D, 3E, 3F, 3G, 4A, 4B, 4C, 4E, 5A, 5B, 6B, 6C, 6D, 6E, 6F, S2B, S2C, S5A, S6B, S8A, S8B, S10A, S10B, and S10C. (ZIP) [file pgen.1011468.s012.zip › all-raw-data/Laurent_Fig4D_raw-DEGs.xlsx]

## Sheet: index
	Tab
	1	DEGs pfa-dsp1 vs Tak-1
	2	DEGs nudt1 vs Tak-1
	3	DEGs vip1 vs Tak-1

## Sheet: 1
gene_id	base_mean	log2.FC.	std_err	Wald.stat	p.value
Mp3g07710	542.189	5.02234	0.171117	29.3503	2.36657e-189
Mp4g05460	635.221	4.74646	0.168239	28.2126	4.09444e-175
Mp5g21660	2707.83	4.51203	0.161535	27.9321	1.08726e-171
Mp4g11120	525.985	3.11136	0.124079	25.0755	9.19528e-139
Mp3g07700	3454.85	3.69247	0.155306	23.7755	5.98875e-125
Mp8g04840	1067.93	2.63553	0.11433	23.0518	1.40974e-117
Mp5g16550	372.434	4.37187	0.193232	22.625	2.45833e-113
Mp3g20370	275.64	5.77357	0.26134	22.0922	3.75672e-108
Mp1g20200	6025.08	-1.59383	0.0741481	-21.4952	1.72809e-102
Mp2g01470	470.729	4.02927	0.190723	21.1263	4.55574e-99
Mp8g00430	1669.99	2.82213	0.137924	20.4615	4.74206e-93
Mp4g05810	2487.96	1.81479	0.0916587	19.7995	3.00887e-87
Mp2g19250	211.774	5.10139	0.260988	19.5464	4.42392e-85
Mp2g14790	194.84	4.6004	0.237611	19.3611	1.64492e-83
Mp8g16720	215.737	4.71382	0.244072	19.3132	4.15832e-83
Mp4g00520	1941.12	2.79902	0.150038	18.6554	1.14142e-77
Mp3g22270	828.577	3.51078	0.189141	18.5617	6.5591e-77
Mp3g09780	3305.88	2.01728	0.110018	18.336	4.2733e-75
Mp4g10470	3842.45	-2.37374	0.13439	-17.663	8.07946e-70
Mp3g11190	1258.22	1.85977	0.106045	17.5376	7.40059e-69
Mp6g20590	275.135	-2.93405	0.167979	-17.4668	2.56652e-68
Mp2g19210	143.611	4.82663	0.280899	17.1828	3.57318e-66
Mp6g13990	2199.44	-1.59472	0.0934753	-17.0604	2.92773e-65
Mp7g14900	1022.11	2.06449	0.121163	17.0389	4.22742e-65
Mp8g13340	278.239	4.1708	0.245902	16.9612	1.58984e-64
Mp4g21430	4574.84	1.70495	0.100729	16.9262	2.88579e-64
Mp8g16290	554.981	-2.56054	0.153496	-16.6815	1.78588e-62
Mp4g01700	1105.06	2.78956	0.167757	16.6286	4.32316e-62
Mp3g11280	6346.43	-1.38333	0.0836854	-16.5301	2.22766e-61
Mp1g09610	2904.99	1.56907	0.0953115	16.4625	6.81887e-61
Mp5g17500	126.315	4.63414	0.286459	16.1773	7.28773e-59
Mp3g04580	117.626	4.58061	0.283526	16.1559	1.0328e-58
Mp3g12380	1684.6	2.61965	0.162319	16.1389	1.35836e-58
Mp6g01550	9081.99	1.16676	0.0723721	16.1217	1.79611e-58
Mp7g14950	1030.61	1.86963	0.11643	16.058	5.02625e-58
Mp2g20950	629.179	2.26045	0.140804	16.0538	5.37764e-58
Mp8g01830	1886.49	-1.36988	0.0856499	-15.9939	1.40843e-57
Mp3g20360	161.285	3.9039	0.247592	15.7675	5.20966e-56
Mp2g11500	685.332	1.72587	0.111468	15.4831	4.50951e-54
Mp3g15780	280.37	2.95214	0.193726	15.2388	1.95535e-52
Mp5g00940	440.767	2.07387	0.136873	15.1518	7.37654e-52
Mp2g01320	247.92	2.46246	0.162653	15.1394	8.89998e-52
Mp8g03380	174.288	3.59834	0.238058	15.1154	1.2822e-51
Mp5g24130	7940.14	1.21492	0.0805124	15.0898	1.8889e-51
Mp5g00990	1621.22	1.9739	0.130854	15.0847	2.04199e-51
Mp4g01980	1403.97	2.32651	0.15468	15.0408	3.96676e-51
Mp5g00240	2430.35	1.61095	0.107675	14.9612	1.31688e-50
Mp7g04550	332.732	2.18305	0.146256	14.9262	2.22538e-50
Mp5g17490	374.717	2.7472	0.184728	14.8716	5.04291e-50
Mp5g13580	4661.78	1.1695	0.0786913	14.8618	5.83238e-50
Mp5g07230	1427.36	2.32202	0.156651	14.8228	1.04289e-49
Mp4g07740	106.068	4.44849	0.300718	14.7929	1.62778e-49
Mp3g14000	773.975	2.0818	0.141307	14.7325	3.98666e-49
Mp6g02170	1805.38	-1.92654	0.131554	-14.6445	1.46148e-48
Mp8g06640	2091.96	1.69794	0.116084	14.6268	1.89425e-48
Mp5g20990	8036.21	1.17496	0.0808	14.5416	6.59932e-48
Mp5g12110	1681.68	1.58261	0.109214	14.4909	1.38267e-47
Mp3g11180	764.669	1.85128	0.128565	14.3996	5.2067e-47
Mp5g00960	1237.98	1.47455	0.10245	14.3929	5.7335e-47
Mp6g02160	836.717	-1.83574	0.128239	-14.315	1.76402e-46
Mp2g19660	531.902	2.90639	0.203163	14.3057	2.01546e-46
Mp2g11360	2693.78	1.12423	0.0788261	14.2622	3.76492e-46
Mp6g10800	6471.03	-1.50117	0.106045	-14.156	1.71547e-45
Mp2g15700	296.849	2.24347	0.159948	14.0263	1.07645e-44
Mp4g01010	2087.07	1.92377	0.137641	13.9766	2.16467e-44
Mp4g16700	2463.26	1.41153	0.101261	13.9395	3.64353e-44
Mp5g14520	303.212	2.11491	0.152066	13.9079	5.6736e-44
Mp3g15810	368.288	2.48269	0.178672	13.8952	6.76972e-44
Mp3g11200	386.466	2.26052	0.1627	13.8938	6.90738e-44
Mp3g22280	189.695	3.14477	0.22643	13.8885	7.43663e-44
Mp5g14490	752.4	2.15038	0.154854	13.8865	7.65107e-44
Mp5g12120	478.507	2.20193	0.158776	13.8681	9.88097e-44
Mp2g01640	180.851	3.05358	0.221557	13.7823	3.256e-43
Mp4g12590	67.771	4.60781	0.336972	13.6742	1.44852e-42
Mp4g04130	1007.51	1.29295	0.0946226	13.6643	1.65797e-42
Mp7g16930	2089.34	1.58168	0.116632	13.5613	6.79014e-42
Mp8g05490	17221	0.973291	0.0720689	13.505	1.46114e-41
Mp5g08690	1518.75	1.1042	0.081948	13.4744	2.21378e-41
Mp4g16560	99.2251	-4.05483	0.300958	-13.4731	2.25318e-41
Mp8g12230	1245.14	1.97131	0.147214	13.3908	6.84463e-41
Mp5g12200	813.214	2.01389	0.150573	13.3749	8.47731e-41
Mp4g01200	1361.06	1.54101	0.115842	13.3027	2.2324e-40
Mp4g16590	156.032	-3.28463	0.247248	-13.2848	2.83774e-40
Mp4g16030	2791.97	1.51816	0.114385	13.2724	3.34588e-40
Mp1g09600	3000.25	1.0899	0.0822234	13.2553	4.20481e-40
Mp5g16600	4697.78	1.2903	0.0975788	13.2232	6.44744e-40
Mp5g06870	1661.06	2.00133	0.151798	13.1841	1.08287e-39
Mp2g21830	2476.71	1.38612	0.105504	13.1381	1.99184e-39
Mp3g12230	340.406	1.90454	0.145639	13.0771	4.44956e-39
Mp4g14850	81.9678	3.9616	0.303084	13.071	4.82574e-39
Mp6g17770	808.017	2.08836	0.16007	13.0466	6.64777e-39
Mp5g10110	484.686	1.78881	0.13712	13.0456	6.73567e-39
Mp3g18420	352.154	2.88178	0.221533	13.0083	1.09702e-38
Mp7g11560	2789.66	1.17532	0.0906672	12.963	1.98234e-38
Mp5g02840	174.953	2.68241	0.207189	12.9467	2.45333e-38
Mp5g17600	1275.95	1.93865	0.15009	12.9166	3.62946e-38
Mp3g21360	996.316	1.42164	0.11047	12.869	6.7227e-38
Mp6g20560	315.585	1.96535	0.153412	12.8109	1.42483e-37
Mp5g15020	4253.66	0.871629	0.0682706	12.7673	2.49782e-37
Mp7g02010	841.742	2.02264	0.158835	12.7342	3.81661e-37
Mp4g17900	639.974	1.90743	0.149996	12.7165	4.79016e-37
Mp7g05880	49457.5	0.677325	0.0536264	12.6304	1.43466e-36
Mp2g03380	485.214	1.97159	0.156108	12.6297	1.44886e-36
Mp3g21010	563.674	1.63871	0.129903	12.6149	1.74715e-36
Mp7g02450	11355.1	0.874683	0.0694479	12.5948	2.25507e-36
Mp2g15050	2973.79	1.11699	0.0887373	12.5876	2.47224e-36
Mp3g12010	645.702	1.69313	0.134692	12.5704	3.07203e-36
Mp5g13350	1137	1.50121	0.119696	12.5419	4.40571e-36
Mp6g02860	6882.04	1.27456	0.101782	12.5225	5.62418e-36
Mp1g11340	15980.5	0.976689	0.0780068	12.5206	5.76244e-36
Mp6g19030	625.579	2.21883	0.178527	12.4285	1.83021e-35
Mp2g23330	644.89	1.56723	0.126178	12.4207	2.01732e-35
Mp1g04910	1697.94	-1.34318	0.10865	-12.3625	4.16974e-35
Mp8g05080	1574.21	1.30434	0.105645	12.3463	5.09745e-35
Mp8g05960	129.959	2.81633	0.228456	12.3277	6.42733e-35
Mp2g02090	1835.75	-1.1442	0.0928243	-12.3265	6.51923e-35
Mp6g20580	13396.9	-1.16964	0.0949858	-12.3139	7.62817e-35
Mp5g23200	6669.66	1.06396	0.0867426	12.2657	1.38415e-34
Mp2g18600	793.353	1.95288	0.159942	12.2099	2.75288e-34
Mp7g08760	1566.84	1.63123	0.13418	12.1571	5.26147e-34
Mp8g18120	214.562	2.39712	0.197181	12.1569	5.27074e-34
Mp1g19150	585.956	2.22015	0.18316	12.1214	8.14064e-34
Mp2g09820	1586.68	1.35796	0.112283	12.0941	1.13446e-33
Mp8g01410	2023.77	1.63619	0.135309	12.0922	1.16081e-33
Mp4g01530	975.475	1.16091	0.0961058	12.0795	1.35507e-33
Mp4g10280	10255.1	0.783581	0.0651667	12.0242	2.64986e-33
Mp3g04510	935.537	1.77821	0.147957	12.0184	2.84367e-33
Mp2g03620	462.925	2.43354	0.202582	12.0126	3.04994e-33
Mp8g06650	668.66	1.68903	0.140907	11.9868	4.16535e-33
Mp6g04450	3212.8	1.33802	0.112078	11.9383	7.4705e-33
Mp7g04680	702.592	1.86156	0.156799	11.8722	1.64977e-32
Mp3g23080	542.334	-1.83205	0.154576	-11.8521	2.0989e-32
Mp3g12320	134.021	2.54436	0.214881	11.8408	2.40281e-32
Mp2g14590	899.158	1.46279	0.123753	11.8203	3.0675e-32
Mp6g07510	284.98	2.07896	0.176411	11.7848	4.67667e-32
Mp1g04940	1424.47	-1.14499	0.0973792	-11.758	6.42249e-32
Mp3g20720	1519.05	1.07237	0.091318	11.7433	7.64684e-32
Mp1g25860	2678.18	-0.980573	0.0836482	-11.7226	9.76407e-32
Mp4g14400	1971.06	1.15809	0.0987926	11.7225	9.77803e-32
Mp7g06330	205.321	2.15793	0.184362	11.7049	1.20339e-31
Mp3g05490	304.136	2.22927	0.190805	11.6835	1.54848e-31
Mp4g12810	2984.32	1.58836	0.13712	11.5837	4.98309e-31
Mp7g02020	1090.53	1.87145	0.161579	11.5822	5.07199e-31
Mp4g02000	540.379	2.00269	0.173795	11.5233	1.00685e-30
Mp5g14990	239.119	2.5725	0.223564	11.5068	1.21954e-30
Mp5g05460	644.167	1.49693	0.130195	11.4976	1.3557e-30
Mp5g00920	1630.65	1.53459	0.133753	11.4733	1.79645e-30
Mp8g08690	839.974	2.10987	0.184652	11.4262	3.09435e-30
Mp1g25980	5161.14	-0.762468	0.0667681	-11.4196	3.33584e-30
Mp3g09330	6525.21	0.774104	0.0678688	11.4059	3.90776e-30
Mp5g10730	665.838	1.45719	0.128324	11.3556	6.95771e-30
Mp3g03110	497.049	2.20775	0.194791	11.334	8.9087e-30
Mp2g16990	2332.66	1.19003	0.105078	11.3251	9.85373e-30
Mp3g15280	2314.92	0.942128	0.0834131	11.2947	1.39331e-29
Mp3g07670	1602.8	1.74509	0.154514	11.2941	1.40383e-29
Mp8g01910	304.496	1.77152	0.156889	11.2916	1.44445e-29
Mp3g04530	65.2997	3.46819	0.308179	11.2538	2.21826e-29
Mp4g06550	888.119	1.25983	0.112415	11.207	3.76632e-29
Mp3g20560	2180.57	0.934083	0.0834409	11.1945	4.33616e-29
Mp3g16080	430.027	1.36382	0.121898	11.1882	4.65663e-29
Mp4g16320	979.899	1.57581	0.140905	11.1835	4.90913e-29
Mp7g05950	608.832	1.94084	0.173667	11.1756	5.36792e-29
Mp3g10950	1226.09	-0.886067	0.0794135	-11.1576	6.57134e-29
Mp5g06660	1323.14	-2.87389	0.257777	-11.1488	7.26118e-29
Mp3g20230	438.423	1.51307	0.135804	11.1416	7.8718e-29
Mp5g13830	321.967	2.41686	0.21742	11.1161	1.04783e-28
Mp4g03020	356.923	2.0447	0.184215	11.0995	1.26084e-28
Mp5g13650	1979.06	1.6915	0.152468	11.0941	1.33959e-28
Mp5g14500	795.127	2.18753	0.197259	11.0896	1.40857e-28
Mp7g04650	1256.38	1.71476	0.154656	11.0875	1.44205e-28
Mp8g06310	256.154	1.71527	0.154755	11.0838	1.50399e-28
Mp3g09770	83.4816	2.99877	0.27091	11.0693	1.76851e-28
Mp7g00460	257.084	2.46173	0.222476	11.0651	1.85162e-28
Mp5g14510	360.846	1.73536	0.15727	11.0343	2.61018e-28
Mp4g20210	1889.13	0.987579	0.0896429	11.0168	3.17099e-28
Mp1g19380	3790.94	-0.808716	0.07349	-11.0044	3.638e-28
Mp4g04630	6896.33	1.31417	0.119499	10.9973	3.93737e-28
Mp7g01990	401.41	2.0005	0.182282	10.9748	5.0537e-28
Mp2g26220	2133.75	0.819113	0.0747839	10.9531	6.42278e-28
Mp6g11750	1757.85	1.80457	0.165028	10.935	7.84459e-28
Mp4g12800	3327	1.60197	0.146598	10.9276	8.50459e-28
Mp1g06790	446.726	1.50368	0.137783	10.9134	9.94754e-28
Mp3g21190	5410.08	0.879719	0.0806695	10.9052	1.08833e-27
Mp6g19020	443.227	2.15414	0.19757	10.9032	1.11306e-27
Mp7g05890	44002	0.553414	0.0509096	10.8705	1.59282e-27
Mp6g06750	12441.4	0.714469	0.0657878	10.8602	1.78354e-27
Mp7g08940	65489.4	0.583872	0.053806	10.8514	1.96354e-27
Mp7g02000	1740.52	1.71042	0.157759	10.842	2.17732e-27
Mp4g19730	1234.31	-0.935043	0.0863311	-10.8309	2.45746e-27
Mp1g18220	532.432	1.78344	0.164699	10.8285	2.52314e-27
Mp6g20570	2899	1.28468	0.118662	10.8264	2.58223e-27
Mp8g07190	228.963	-2.09957	0.194404	-10.8001	3.44009e-27
Mp5g13710	521.044	1.86533	0.172797	10.7949	3.63853e-27
Mp6g17920	357.791	1.90606	0.176689	10.7877	3.93575e-27
Mp5g15260	398.439	1.99761	0.185199	10.7863	3.99633e-27
Mp6g06760	797.461	1.29602	0.120438	10.7609	5.26355e-27
Mp6g18740	1140.48	1.18293	0.110294	10.7252	7.7505e-27
Mp4g14100	1337.27	1.5076	0.140826	10.7054	9.59769e-27
Mp7g02580	157.772	2.25415	0.210919	10.6873	1.16769e-26
Mp8g00730	650.933	1.70001	0.159388	10.6658	1.47116e-26
Mp6g04130	1201.55	1.35519	0.127152	10.658	1.59963e-26
Mp5g19710	53682.9	-0.899366	0.0844452	-10.6503	1.73807e-26
Mp5g10410	190.247	-2.21498	0.208641	-10.6162	2.5049e-26
Mp3g21140	391.147	1.96341	0.184955	10.6156	2.52255e-26
Mp5g13810	67.6592	3.20474	0.302201	10.6047	2.83452e-26
Mp2g11480	285.552	1.99666	0.188455	10.5949	3.14672e-26
Mp2g14700	3803.88	0.999299	0.0943424	10.5923	3.23693e-26
Mp1g23650	3295.41	0.893955	0.0844157	10.5899	3.31865e-26
Mp4g07280	3446.52	-0.78851	0.0744629	-10.5893	3.34105e-26
Mp4g04460	1324.19	1.67983	0.158677	10.5865	3.44354e-26
Mp3g03130	903.673	1.32023	0.125076	10.5554	4.79842e-26
Mp7g11420	507.742	3.40024	0.322997	10.5271	6.47695e-26
Mp3g18450	956.104	1.54348	0.147026	10.498	8.82271e-26
Mp5g17150	1139.63	1.43281	0.136482	10.4982	8.80326e-26
Mp2g05910	716.071	-1.89201	0.180342	-10.4913	9.47645e-26
Mp3g01610	1150.75	-1.0031	0.0961646	-10.4311	1.7887e-25
Mp1g02920	1197.95	1.58627	0.152545	10.3987	2.51338e-25
Mp5g05430	2246.12	1.21546	0.116926	10.3951	2.61034e-25
Mp2g14760	340.523	1.60717	0.154745	10.3859	2.87343e-25
Mp5g15730	3787.69	-0.7413	0.0713992	-10.3825	2.9796e-25
Mp5g22700	2500.19	-1.61286	0.155411	-10.378	3.12137e-25
Mp3g06610	1227.49	1.02542	0.0988608	10.3724	3.3118e-25
Mp4g01990	864.908	1.82048	0.175783	10.3564	3.91393e-25
Mpzg00310	358.841	1.73929	0.168377	10.3298	5.16763e-25
Mp5g19260	2495.26	-0.745146	0.0723315	-10.3018	6.91416e-25
Mp5g18960	1091.28	1.36078	0.132344	10.2821	8.48338e-25
Mp2g10340	723.479	1.70238	0.165789	10.2684	9.78416e-25
Mp5g16880	1990.86	0.926034	0.0902494	10.2608	1.058e-24
Mp5g20370	8296.71	0.852755	0.0831887	10.2509	1.17307e-24
Mp3g00100	5354.71	0.669946	0.0654837	10.2307	1.44447e-24
Mp5g17140	455.097	1.46237	0.143185	10.2132	1.73117e-24
Mp4g19700	4785.72	-1.18037	0.115779	-10.195	2.08732e-24
Mp1g25250	2582.87	1.29196	0.12682	10.1874	2.25704e-24
Mp4g01520	405.815	1.33082	0.130651	10.186	2.28927e-24
Mp5g18980	77.4154	-2.77895	0.273192	-10.1721	2.64026e-24
Mp2g21710	6706.43	-1.02213	0.100504	-10.1701	2.69676e-24
Mp1g11430	998.68	1.19712	0.118575	10.0959	5.75862e-24
Mp7g00710	462.108	1.55917	0.154584	10.0862	6.35573e-24
Mp8g16710	1552.91	1.3445	0.13345	10.075	7.12842e-24
Mp8g09100	5301.02	0.899317	0.0893827	10.0614	8.1802e-24
Mp8g08870	266.46	1.73666	0.173003	10.0383	1.03396e-23
Mp5g15400	4439.04	0.674316	0.0675352	9.98465	1.77921e-23
Mp7g11130	132.434	2.06525	0.207765	9.94034	2.77888e-23
Mp3g24880	12440	-0.9936	0.0999973	-9.93627	2.89474e-23
Mp2g07920	686.86	1.20754	0.121616	9.92911	3.11009e-23
Mp3g20480	476.236	1.32371	0.133469	9.91771	3.48655e-23
Mp4g11800	6093.47	-0.788892	0.0795936	-9.9115	3.71038e-23
Mp7g08890	68064.2	-0.842533	0.0850891	-9.90177	4.08978e-23
Mp8g13360	420.505	2.00102	0.203338	9.84086	7.50651e-23
Mp5g15250	183.835	2.25332	0.229002	9.83975	7.59014e-23
Mp2g05660	648.426	1.53126	0.155662	9.8371	7.79254e-23
Mp3g20380	32.0709	3.5434	0.360333	9.8337	8.05997e-23
Mp5g22550	287.954	1.62606	0.16549	9.82577	8.72071e-23
Mp4g22620	10946.6	-0.834161	0.08498	-9.81596	9.61143e-23
Mp2g22660	1445.82	1.20369	0.122705	9.80964	1.02336e-22
Mp1g21400	8008.79	0.933381	0.0952372	9.8006	1.1192e-22
Mp8g01390	3874.38	0.913865	0.093244	9.8008	1.11697e-22
Mp7g03030	625.742	1.49627	0.152843	9.78957	1.24831e-22
Mp5g13840	820.964	1.37773	0.140808	9.78441	1.31363e-22
Mp5g21680	2140.37	1.18007	0.120861	9.76384	1.60945e-22
Mp4g18510	4232.67	0.900884	0.0924325	9.74639	1.91137e-22
Mp4g04440	3139.08	1.4628	0.150316	9.73152	2.21256e-22
Mp1g08290	1881.27	-0.9027	0.0928529	-9.72183	2.43377e-22
Mp7g04810	321.124	1.33611	0.137431	9.72208	2.42762e-22
Mp6g20430	8610.49	1.07639	0.1108	9.71466	2.61128e-22
Mp6g20290	6717.96	1.02212	0.105397	9.69782	3.07995e-22
Mp5g00750	784.105	1.52173	0.157008	9.69204	3.25963e-22
Mp6g10200	373.131	1.66795	0.172136	9.68972	3.33429e-22
Mp3g10460	827.62	-1.0376	0.107217	-9.67756	3.75561e-22
Mp6g19130	184.513	1.87258	0.194488	9.62825	6.07527e-22
Mp8g11230	11096	0.684601	0.0711059	9.6279	6.09613e-22
Mp5g16580	1520.02	0.889095	0.0924595	9.61605	6.84092e-22
Mp5g21420	126.811	-2.57126	0.267505	-9.61202	7.11381e-22
Mp2g09310	3889.92	1.33963	0.139378	9.6115	7.1502e-22
Mp6g05390	452.33	1.44713	0.150801	9.59632	8.28506e-22
Mp4g12740	2102.53	-0.882092	0.0920839	-9.57922	9.77807e-22
Mp1g29620	43335	0.588034	0.0614794	9.56473	1.12492e-21
Mp4g08080	7658.62	-0.792157	0.0829967	-9.54444	1.36847e-21
Mp7g02830	326.952	1.41034	0.148216	9.51541	1.80993e-21
Mp3g12440	1844.9	1.31569	0.138279	9.51474	1.82164e-21
Mp1g11980	1062.68	0.983569	0.103389	9.51332	1.84677e-21
Mp2g24800	1258.48	1.01555	0.106844	9.50498	2.00084e-21
Mp1g15130	1269.79	0.924928	0.0973197	9.50402	2.01944e-21
Mp3g11130	1260.82	1.37956	0.145405	9.48769	2.36208e-21
Mp5g17580	1394.72	1.6774	0.176848	9.48496	2.42487e-21
Mp2g07130	719.947	-1.11024	0.117063	-9.4841	2.44473e-21
Mp4g15170	3961.59	-0.585886	0.0618203	-9.47723	2.61115e-21
Mp1g10150	2764.01	0.944826	0.0998028	9.46693	2.88199e-21
Mp2g19200	1093.19	3.4309	0.362419	9.46666	2.88934e-21
Mp2g00860	1722.34	0.986174	0.104222	9.46228	3.01308e-21
Mp6g19350	194.785	1.90938	0.202258	9.44033	3.71601e-21
Mp6g17740	236.85	1.71909	0.182162	9.43718	3.82953e-21
Mp2g18170	407.704	2.06177	0.218507	9.43571	3.88363e-21
Mp7g03010	228.872	1.64878	0.174781	9.43343	3.96903e-21
Mp3g07300	528.869	1.15934	0.122986	9.42659	4.23642e-21
Mp1g10080	3977.53	0.770741	0.0818734	9.41381	4.78484e-21
Mpzg00240	8221.53	1.16511	0.123817	9.40995	4.96372e-21
Mp5g19560	3023.01	-0.861757	0.0918592	-9.38128	6.51745e-21
Mp5g02850	321.131	1.44335	0.15405	9.36938	7.29579e-21
Mp2g25310	1036.52	1.40936	0.150487	9.36529	7.58391e-21
Mp1g27550	3879.6	-0.637924	0.0682467	-9.34732	8.98931e-21
Mp3g22540	938.656	1.28563	0.137923	9.32135	1.14871e-20
Mp4g05940	696.327	1.84005	0.19785	9.30024	1.40134e-20
Mp3g06070	286.063	1.44673	0.156136	9.26583	1.9357e-20
Mp4g14580	766.48	1.43332	0.155276	9.23078	2.68663e-20
Mp1g11700	6120.16	-0.934446	0.10126	-9.22817	2.75305e-20
Mp3g19060	2865.54	0.897721	0.0974463	9.21247	3.18713e-20
Mp3g01480	1018.8	0.953892	0.103579	9.20936	3.28085e-20
Mp8g09900	4540.75	0.87176	0.0949155	9.18459	4.13087e-20
Mp5g23110	994.05	1.35486	0.147608	9.17878	4.36015e-20
Mp7g04030	346.195	1.6665	0.18173	9.17022	4.72047e-20
Mp1g17415	957.72	1.50268	0.163898	9.16836	4.80275e-20
Mp4g11240	18656.7	-0.525054	0.0574178	-9.14445	5.99333e-20
Mp2g02360	1742.25	1.51272	0.165472	9.1419	6.1367e-20
Mp5g06480	4097.61	0.76274	0.0834608	9.13891	6.30849e-20
Mp3g23860	4223.04	1.30459	0.142758	9.1385	6.33274e-20
Mp7g19410	640.256	1.16486	0.127623	9.1274	7.01668e-20
Mp5g14940	34.5371	-3.29763	0.36169	-9.11727	7.70393e-20
Mp2g01930	1570.92	1.20632	0.132412	9.11034	8.21207e-20
Mp7g16920	9842.23	-0.650519	0.0714037	-9.11044	8.20497e-20
Mp4g05900	165.324	2.19536	0.241043	9.10775	8.41104e-20
Mp4g16310	1733.91	-1.28521	0.141426	-9.0875	1.0134e-19
Mp6g12610	5345.37	0.570487	0.062787	9.08607	1.02685e-19
Mp3g03880	650.389	-1.11713	0.123042	-9.07926	1.09311e-19
Mp5g02190	551.009	1.11538	0.122889	9.07629	1.12335e-19
Mp3g05740	290.454	1.34196	0.148048	9.06439	1.25301e-19
Mp8g02300	1991.36	1.39465	0.153992	9.05664	1.34535e-19
Mp2g03730	282.65	1.82025	0.20211	9.00625	2.13225e-19
Mp8g02500	513.368	1.19359	0.132795	8.98816	2.51409e-19
Mp5g05600	267.944	2.06848	0.230401	8.97774	2.76377e-19
Mp4g20350	3116.54	1.30949	0.145909	8.9747	2.84128e-19
Mp5g00680	3561.66	1.00264	0.111796	8.96847	3.00659e-19
Mp7g01270	684.389	0.916534	0.10229	8.96014	3.24268e-19
Mp8g06180	997.057	-0.798996	0.0891822	-8.95914	3.27225e-19
Mp1g00310	1381.24	0.817338	0.0914913	8.93351	4.12712e-19
Mp7g06430	4640.79	1.15063	0.129143	8.90971	5.11677e-19
Mp5g11490	2429.46	0.834843	0.0937158	8.90824	5.18478e-19
Mp6g20050	84.0118	-2.39616	0.269246	-8.8995	5.60972e-19
Mp2g05670	716.342	1.57903	0.177462	8.89785	5.69379e-19
Mp6g02290	7488.83	0.736648	0.082792	8.89757	5.7082e-19
Mp8g09990	1778.36	1.15539	0.129934	8.8921	5.99625e-19
Mp4g10560	695.385	1.52404	0.171486	8.88724	6.2645e-19
Mp2g25910	1375.96	0.863767	0.0971997	8.88652	6.30532e-19
Mp5g20360	1732.13	-0.842899	0.0948784	-8.884	6.45004e-19
Mp6g03820	323.852	1.53499	0.173053	8.87006	7.31062e-19
Mp2g15420	67456.8	0.479897	0.0541054	8.86966	7.33663e-19
Mp3g10780	1142.14	0.996823	0.112417	8.86723	7.49887e-19
Mp6g11790	4443.49	1.20564	0.135991	8.86559	7.60979e-19
Mpzg00570	449.819	2.97659	0.335742	8.8657	7.60281e-19
Mp3g15790	574.141	1.69816	0.191567	8.86458	7.67919e-19
Mp4g16710	305.814	1.15639	0.130606	8.85403	8.44171e-19
Mp7g16030	21685.8	0.505095	0.0570634	8.85147	8.63728e-19
Mp3g11140	2329.96	1.33422	0.15081	8.84701	8.98934e-19
Mp8g13180	72210.6	0.492074	0.0557357	8.8287	1.05901e-18
Mp3g03140	824.965	1.14644	0.129999	8.81884	1.15653e-18
Mp5g09410	560.996	1.27952	0.145229	8.81037	1.24735e-18
Mp4g10160	332.478	1.74643	0.198397	8.80269	1.3357e-18
Mp4g01410	220.032	1.50612	0.171241	8.79532	1.42635e-18
Mp6g03450	2494.29	0.626962	0.0713082	8.79227	1.46562e-18
Mp6g11800	10219.3	1.01655	0.115654	8.78956	1.50149e-18
Mp5g21830	264.434	1.45704	0.165803	8.78777	1.52554e-18
Mp3g18890	7004.05	-0.723751	0.0823757	-8.78597	1.55015e-18
Mp5g24330	272.515	1.35238	0.154173	8.77187	1.75728e-18
Mp1g25350	5754.95	0.604315	0.0689346	8.7665	1.84314e-18
Mp6g17910	371.923	1.58556	0.180953	8.76227	1.91359e-18
Mp1g20190	142.451	-1.784	0.203907	-8.74906	2.15133e-18
Mp3g00630	317.733	1.31587	0.150534	8.74134	2.30355e-18
Mp2g03370	169.541	1.92544	0.220506	8.7319	2.50436e-18
Mp6g11720	3071.27	1.30653	0.149651	8.73046	2.5364e-18
Mp6g16740	9929.7	0.940133	0.107894	8.7135	2.94635e-18
Mp1g13410	3270.05	0.75671	0.0868616	8.71167	2.99424e-18
Mp2g24760	1428.55	0.827792	0.0950848	8.70583	3.15267e-18
Mp8g11360	363.078	1.84842	0.212677	8.69121	3.58606e-18
Mp5g16890	1273.73	1.40262	0.161953	8.66066	4.69034e-18
Mp2g07150	3108.25	-0.752644	0.0869128	-8.65976	4.72754e-18
Mp6g18730	1557.22	0.845995	0.0978389	8.64681	5.29577e-18
Mp8g10150	634.135	0.959474	0.111001	8.6438	5.43747e-18
Mp3g19390	931.389	1.02671	0.118808	8.64177	5.53511e-18
Mp3g10160	197.446	1.80092	0.208417	8.64095	5.5746e-18
Mp3g21960	752.68	1.38657	0.160514	8.63827	5.70709e-18
Mp5g23980	935.427	-1.07781	0.124965	-8.62486	6.41686e-18
Mp3g17220	1128.53	-0.702401	0.081706	-8.59669	8.20508e-18
Mp6g05420	410.98	1.33261	0.155363	8.57739	9.70471e-18
Mp3g05290	170.155	1.71321	0.200033	8.56463	1.0842e-17
Mp8g08860	1473.57	1.30846	0.152848	8.56054	1.12342e-17
Mp2g18180	361.717	1.86269	0.217632	8.5589	1.13952e-17
Mp4g02020	1695.64	2.13486	0.249566	8.55431	1.18578e-17
Mp6g17390	1127.63	-1.04431	0.122079	-8.55436	1.18528e-17
Mp3g14010	176.976	1.43864	0.168433	8.54128	1.3274e-17
Mp6g13550	4676.7	1.26704	0.148655	8.52336	1.54992e-17
Mp2g14510	71.8536	2.47426	0.290652	8.51278	1.69815e-17
Mp2g11750	227.004	1.76028	0.207041	8.50213	1.86149e-17
Mp5g06490	697.647	0.933706	0.109834	8.50106	1.87869e-17
Mp6g17480	32.3291	2.99234	0.352021	8.50048	1.88805e-17
Mp1g26350	543.848	1.57702	0.185642	8.49495	1.98022e-17
Mp5g05450	367.67	1.22099	0.14378	8.49209	2.02949e-17
Mp2g07080	3369.75	-0.632797	0.0745251	-8.49106	2.04755e-17
Mp5g17480	645.133	1.53309	0.180594	8.48915	2.08162e-17
Mp1g29100	7630.59	-0.674546	0.0795143	-8.48333	2.18836e-17
Mp6g14020	260.198	-1.46602	0.172834	-8.48224	2.20902e-17
Mp2g23720	194.076	1.75437	0.206881	8.48012	2.24971e-17
Mp3g20390	26.9741	3.04916	0.359822	8.4741	2.36897e-17
Mp7g08620	875.32	0.91177	0.107644	8.47021	2.44944e-17
Mp6g19040	393.305	1.95233	0.230581	8.467	2.51802e-17
Mp1g22210	1843.66	0.914383	0.108275	8.44504	3.03948e-17
Mp6g18480	9583.61	-0.712223	0.0843696	-8.4417	3.12756e-17
Mp3g03600	585.551	1.15052	0.136484	8.42973	3.46457e-17
Mp6g15250	1054.87	1.15281	0.136902	8.42068	3.7431e-17
Mp2g16690	1814.97	0.788048	0.0936362	8.41606	3.89355e-17
Mp2g16940	1091.32	1.19287	0.141764	8.41444	3.94776e-17
Mp3g18520	209.107	1.42259	0.169656	8.38512	5.06724e-17
Mp7g05530	5781.19	0.970028	0.115764	8.37937	5.32124e-17
Mp3g12330	62.7596	2.57884	0.307848	8.37699	5.42962e-17
Mp1g22230	93.745	1.92701	0.230105	8.37449	5.54619e-17
Mp4g01970	1421.03	2.79971	0.334493	8.37	5.76182e-17
Mp3g17480	234.507	1.35505	0.161927	8.36826	5.84751e-17
Mp4g02720	36377.8	0.628476	0.0751036	8.36812	5.85463e-17
Mp5g10390	46.7677	-2.71592	0.324864	-8.36017	6.263e-17
Mp7g14050	1245.32	-0.922804	0.110472	-8.35328	6.63914e-17
Mp2g25340	210.17	-1.89229	0.226871	-8.34083	7.37735e-17
Mp3g23140	842.002	-0.904607	0.108577	-8.33145	7.98569e-17
Mp2g20570	221.082	2.10194	0.252435	8.32666	8.31543e-17
Mp6g05380	28.8299	3.01784	0.362539	8.32419	8.49108e-17
Mp4g16580	147.282	-2.21539	0.266254	-8.32059	8.75262e-17
Mp8g01400	383.938	1.20712	0.145077	8.32058	8.75359e-17
Mp5g04320	2930.66	0.987867	0.118734	8.31997	8.79835e-17
Mp1g19750	591.233	1.14819	0.138055	8.31696	9.02447e-17
Mp6g18300	1935.78	0.907621	0.109194	8.31202	9.40858e-17
Mp8g05480	570.949	0.911392	0.109654	8.31153	9.44735e-17
Mp7g01510	1144.67	0.785096	0.0945809	8.30078	1.0343e-16
Mp2g13300	2581.14	0.667688	0.0805412	8.29001	1.13234e-16
Mp1g12530	2305.1	0.580378	0.0701771	8.27019	1.33741e-16
Mp1g24230	10483.4	-0.798526	0.0966318	-8.2636	1.41348e-16
Mp7g05600	4018.2	0.628926	0.0763015	8.24264	1.68457e-16
Mp3g07840	67061.9	0.470288	0.0571323	8.23157	1.84782e-16
Mp2g01530	653.714	1.38895	0.168749	8.23089	1.85823e-16
Mp1g18730	54.28	2.75897	0.335214	8.23047	1.86481e-16
Mp5g10660	4487.94	0.676359	0.0821936	8.22885	1.89012e-16
Mp4g01780	2909.6	0.930069	0.113222	8.21454	2.12984e-16
Mp2g22770	5189.75	-0.514149	0.0626183	-8.21085	2.19632e-16
Mp8g08700	416.019	1.23009	0.149906	8.20574	2.29172e-16
Mp2g02350	513.857	1.23509	0.150522	8.20537	2.29872e-16
Mp5g01930	264.202	1.62674	0.198516	8.1945	2.51628e-16
Mp2g03020	2234.74	-0.956549	0.11681	-8.18892	2.63572e-16
Mp8g06340	2124.67	1.11825	0.13661	8.18569	2.7075e-16
Mp1g24220	2762.34	-0.778044	0.0951252	-8.17916	2.85836e-16
Mp7g01110	5919.64	-0.909638	0.111217	-8.17895	2.8633e-16
Mp5g14190	36781	0.526586	0.0643869	8.17847	2.87461e-16
Mp4g02400	1351.77	0.960534	0.117527	8.17286	3.01158e-16
Mp7g11120	2440.21	1.2338	0.151197	8.16022	3.34422e-16
Mp3g20660	2979.45	-0.599232	0.0734758	-8.1555	3.47737e-16
Mp4g07290	6235.25	-0.573298	0.0705316	-8.12825	4.35529e-16
Mp2g24810	1279.61	0.928027	0.114415	8.11108	5.01725e-16
Mp4g04160	4054.64	0.669448	0.0825474	8.10986	5.06773e-16
Mp7g11790	408.434	1.13968	0.140575	8.10727	5.17711e-16
Mp7g05480	478.73	1.64058	0.202393	8.10594	5.23407e-16
Mp7g06770	10548.3	0.535279	0.0661481	8.09214	5.86266e-16
Mp3g20210	4645.27	0.671942	0.0830465	8.09115	5.91044e-16
Mp4g14690	346.233	1.08712	0.134457	8.08529	6.20174e-16
Mp7g03040	467.593	1.39996	0.173512	8.06838	7.12345e-16
Mp7g04860	26.5447	2.95672	0.366738	8.06221	7.49274e-16
Mp2g21850	1247.7	2.42116	0.300353	8.06104	7.56483e-16
Mp7g15000	11250.1	1.01155	0.125501	8.06005	7.62624e-16
Mp3g24290	1175.56	0.769839	0.0956264	8.05049	8.24641e-16
Mp6g11890	196.18	-1.37667	0.171191	-8.04169	8.86101e-16
Mp3g12000	187.152	2.02681	0.252167	8.03756	9.16445e-16
Mp6g05090	58.5528	2.42966	0.3024	8.03458	9.38963e-16
Mp1g20660	1282.91	-0.638508	0.0794727	-8.0343	9.41154e-16
Mp3g16780	935.067	0.914418	0.11401	8.02051	1.05304e-15
Mp4g12460	916.69	1.09409	0.13651	8.01474	1.10368e-15
Mp2g10010	2613.58	-1.14773	0.143316	-8.00841	1.16201e-15
Mp4g14280	156.998	1.40954	0.176134	8.00264	1.21779e-15
Mp1g17660	2254.55	1.05751	0.132169	8.00122	1.23191e-15
Mp1g24900	10497.2	-0.471155	0.0588967	-7.99969	1.24737e-15
Mp1g16850	120224	0.490498	0.0613833	7.99075	1.34121e-15
Mp8g13670	526.355	1.14523	0.143443	7.98388	1.418e-15
Mp3g16820	339.83	1.29751	0.162635	7.97806	1.48656e-15
Mp7g06510	667.899	-0.913583	0.114677	-7.96656	1.63158e-15
Mp4g07510	51228.3	0.506145	0.0635579	7.96353	1.67199e-15
Mp7g01390	230.624	1.32763	0.166755	7.96158	1.69855e-15
Mp3g10110	1229.01	1.23221	0.155069	7.94617	1.92371e-15
Mp6g11740	2496	1.09964	0.138639	7.9317	2.16165e-15
Mp2g14890	99.7029	2.00022	0.25243	7.92387	2.30226e-15
Mp1g29700	1717.53	-0.562379	0.0709754	-7.92357	2.30789e-15
Mp6g20450	1933.5	-0.636977	0.080415	-7.92112	2.35384e-15
Mp7g01660	5413.07	-0.722696	0.0912722	-7.91803	2.413e-15
Mp2g15990	213.914	-2.09718	0.264997	-7.91398	2.49283e-15
Mp6g08230	434.321	1.76731	0.223428	7.90995	2.57493e-15
Mp3g21970	280.647	1.38535	0.17522	7.90634	2.6507e-15
Mp1g17580	3666.87	-1.12289	0.142093	-7.90254	2.73276e-15
Mp5g12350	15209.3	-0.585837	0.0742682	-7.88814	3.06736e-15
Mp1g23160	2756.54	-0.641386	0.0813325	-7.88597	3.12101e-15
Mp7g01770	369.764	1.17777	0.149347	7.88615	3.11643e-15
Mp4g10140	375.014	1.48205	0.188334	7.86922	3.56857e-15
Mp7g13390	7546.16	0.811852	0.103167	7.8693	3.56645e-15
Mp2g10430	237.12	1.29357	0.164441	7.86647	3.64787e-15
Mp6g19210	11266.3	-0.452996	0.0575903	-7.86584	3.66622e-15
Mp2g08510	13068.2	-0.454274	0.0578488	-7.85278	4.06919e-15
Mp5g09910	2967.8	0.74169	0.0944635	7.85161	4.10736e-15
Mp2g15440	446.043	0.97625	0.124366	7.84979	4.16722e-15
Mp4g16720	10874.6	0.675696	0.0860911	7.84861	4.2067e-15
Mp1g14110	233.622	1.25104	0.159554	7.84085	4.47501e-15
Mp8g12440	8560.76	0.517403	0.0659893	7.84072	4.47981e-15
Mp3g22120	986.254	2.27139	0.289702	7.84045	4.48947e-15
Mp3g21090	1835.01	0.955333	0.121892	7.83755	4.59408e-15
Mp1g14610	297.816	1.27737	0.163135	7.83013	4.87362e-15
Mp3g07690	4141.81	2.10472	0.268792	7.83032	4.86636e-15
Mp2g24410	866.18	1.01311	0.129584	7.81816	5.36026e-15
Mp5g01710	654.293	1.48036	0.189365	7.81748	5.38915e-15
Mp8g08880	840.103	1.30836	0.167556	7.80846	5.78929e-15
Mp4g00930	96254.4	0.445643	0.0571639	7.7959	6.39535e-15
Mp6g09210	10634.8	0.61359	0.0787626	7.79037	6.68124e-15
Mp8g10430	3027.61	-0.567098	0.072843	-7.78521	6.9598e-15
Mp2g10090	13011.9	-0.744055	0.0955782	-7.78477	6.98376e-15
Mp3g18680	3073.64	0.606844	0.0781202	7.76808	7.96849e-15
Mp2g20490	884.422	1.06692	0.137355	7.76763	7.99675e-15
Mp7g18150	105838	0.468038	0.0602716	7.76548	8.13395e-15
Mp2g06910	5258.69	1.0033	0.129337	7.75721	8.68174e-15
Mp4g09680	1532.8	0.916	0.118125	7.75449	8.86994e-15
Mp7g05420	143.628	2.06906	0.26685	7.75363	8.93032e-15
Mp6g19980	398.879	1.28248	0.165684	7.74053	9.90064e-15
Mp3g22000	366.034	1.46886	0.189907	7.73464	1.03694e-14
Mp6g02400	5431.72	-0.732817	0.0947487	-7.73433	1.03953e-14
Mp4g12510	410.9	-0.941839	0.121843	-7.72993	1.07605e-14
Mp8g00400	54.3565	2.37397	0.307251	7.72648	1.10561e-14
Mp2g01550	46.7518	2.32892	0.302023	7.71105	1.24788e-14
Mp3g21110	49.1302	2.43409	0.316355	7.69417	1.42413e-14
Mp2g08760	27255.9	0.482805	0.0627914	7.68903	1.48255e-14
Mp3g03120	120.13	2.06869	0.269549	7.67462	1.6591e-14
Mp4g22090	4490.25	0.57508	0.0749308	7.67482	1.65652e-14
Mp7g07900	197.531	1.68902	0.22009	7.67424	1.66407e-14
Mp8g12730	31871.9	0.41668	0.0542985	7.67388	1.66867e-14
Mp4g16490	191.759	1.29198	0.168389	7.67261	1.68529e-14
Mp2g01650	83.9352	2.18795	0.285285	7.66933	1.72902e-14
Mp7g14090	11484.5	0.429768	0.0560905	7.66205	1.82981e-14
Mp8g14960	5669.88	-0.439863	0.0575061	-7.64898	2.02575e-14
Mp6g06140	171.643	1.58401	0.207184	7.64542	2.08265e-14
Mp1g05260	421.827	1.11136	0.145373	7.64487	2.09155e-14
Mp3g14900	183.997	1.84893	0.24187	7.64434	2.10026e-14
Mp2g25870	1127.25	1.02777	0.134691	7.63057	2.33713e-14
Mp7g14370	2770.21	0.796015	0.104364	7.6273	2.39714e-14
Mpzg01290	513.172	0.981613	0.128792	7.62166	2.50428e-14
Mp2g12020	126452	0.566659	0.0745743	7.59858	2.99399e-14
Mp6g21290	127.019	1.65409	0.21778	7.59526	3.07175e-14
Mp2g06810	838.677	0.818139	0.107811	7.58865	3.23248e-14
Mp5g21220	1070.59	0.698353	0.0920397	7.58752	3.26094e-14
Mp6g08240	84.8304	2.02916	0.268513	7.55703	4.12386e-14
Mp8g12930	10406	0.546684	0.072434	7.54734	4.44249e-14
Mp2g26620	5990.83	0.986394	0.130886	7.5363	4.83509e-14
Mp1g29330	8302.48	0.701927	0.0931453	7.53583	4.85223e-14
Mp2g02260	3480.92	0.659928	0.0876663	7.52772	5.16343e-14
Mp1g07780	706.892	0.765384	0.101711	7.52508	5.26891e-14
Mp3g17490	345.945	1.60481	0.213517	7.51609	5.64378e-14
Mp1g24020	47470.8	0.401028	0.0533655	7.51474	5.70248e-14
Mp7g19700	2077.69	-0.697204	0.0928166	-7.51163	5.8395e-14
Mp4g04860	528.238	-1.28441	0.171014	-7.51059	5.8863e-14
Mp4g12300	1482.41	0.765595	0.10205	7.50218	6.27665e-14
Mp1g05220	1336.6	0.952123	0.126993	7.49747	6.50624e-14
Mp4g08690	4026.74	-0.482763	0.0643888	-7.49762	6.49861e-14
Mp6g00990	1287.77	0.695001	0.0927593	7.49253	6.75589e-14
Mp4g23370	498.812	1.03435	0.138062	7.49189	6.78903e-14
Mp5g18470	598.129	1.03391	0.138135	7.48479	7.16589e-14
Mp6g14480	207.265	1.47293	0.196907	7.48034	7.41326e-14
Mp5g24320	124.6	1.73022	0.231843	7.46291	8.46309e-14
Mp2g04480	422.451	0.86159	0.115486	7.46053	8.61719e-14
Mp2g12000	441.741	1.26267	0.169525	7.44829	9.45573e-14
Mp2g11660	484.142	0.84456	0.113446	7.44463	9.72195e-14
Mp4g20410	29979.3	0.39316	0.0528278	7.4423	9.89493e-14
Mp1g04300	2499.88	0.512815	0.0689179	7.44095	9.99619e-14
Mp5g15980	6470.75	0.647755	0.0871257	7.43472	1.04792e-13
Mp3g13930	319.034	1.09271	0.147037	7.43152	1.07353e-13
Mp8g04560	3029.73	0.517083	0.0696815	7.42067	1.16525e-13
Mp1g27120	637.906	0.904918	0.121968	7.41929	1.17749e-13
Mp8g17690	2502.74	1.00809	0.13604	7.4102	1.26107e-13
Mp2g18430	542.987	1.16364	0.157267	7.39915	1.37062e-13
Mp3g19790	1533.54	-0.767003	0.103704	-7.39607	1.40276e-13
Mp1g05230	509.605	1.27722	0.172771	7.39257	1.44023e-13
Mp5g13870	3481.87	1.1375	0.154046	7.38413	1.53451e-13
Mp6g03710	4258.16	-0.55003	0.0745646	-7.37656	1.62433e-13
Mp1g19310	7470.13	1.00428	0.136163	7.37554	1.63677e-13
Mp7g05430	6154.29	-0.519214	0.0704275	-7.37233	1.67673e-13
Mp7g10710	14656.5	-0.430987	0.0585298	-7.36356	1.79074e-13
Mp4g17490	83.8093	1.69964	0.231027	7.35688	1.88254e-13
Mp8g00260	52.3552	2.24891	0.306243	7.34355	2.08003e-13
Mp4g17480	164.046	1.54354	0.210226	7.3423	2.09952e-13
Mp7g01120	7249.03	-0.748971	0.102279	-7.32284	2.4278e-13
Mp4g10900	65044.8	0.405199	0.0553884	7.3156	2.56243e-13
Mp4g17420	751.69	0.928514	0.127396	7.28841	3.13631e-13
Mp5g24370	2975.49	0.789332	0.108435	7.27934	3.35464e-13
Mp5g19470	8302.07	0.43253	0.0594404	7.2767	3.42094e-13
Mp1g12040	364.663	-1.12947	0.155435	-7.26651	3.68902e-13
Mp2g17310	1649.74	0.927952	0.127885	7.25615	3.98262e-13
Mp7g14660	8734.4	0.597468	0.082392	7.25153	4.12103e-13
Mp8g02310	983.174	0.947707	0.130739	7.24883	4.20378e-13
Mp4g08460	270.44	1.08854	0.150363	7.23942	4.50616e-13
Mp2g10750	4121.28	-0.6507	0.0900122	-7.22903	4.86473e-13
Mp1g29460	234.327	1.31438	0.181848	7.22793	4.90422e-13
Mp3g24430	217.577	1.93143	0.267216	7.22796	4.90316e-13
Mp3g16460	1258.76	-0.730345	0.101084	-7.22514	5.00573e-13
Mp2g17120	3078.65	0.848365	0.117704	7.20761	5.69421e-13
Mp2g01030	1356.17	0.598105	0.0830014	7.20597	5.76338e-13
Mp3g18410	17.3655	2.69154	0.373528	7.20574	5.77302e-13
Mp2g15730	1254.04	-0.605732	0.0840823	-7.20404	5.84554e-13
Mp1g16270	1679.41	0.615278	0.0854305	7.2021	5.92937e-13
Mp2g12030	147086	0.562085	0.0780568	7.20098	5.97823e-13
Mp8g05840	4629.01	-0.507513	0.07053	-7.1957	6.21417e-13
Mp2g05000	306.478	1.40516	0.195627	7.18283	6.82828e-13
Mp4g04960	327.678	1.21391	0.169067	7.18002	6.97018e-13
Mp3g07040	2759.61	0.63695	0.0887283	7.17866	7.03993e-13
Mp5g01080	139.918	1.45702	0.203314	7.16633	7.70356e-13
Mp5g19610	3016	0.48963	0.0683385	7.16477	7.79182e-13
Mp7g16540	89.15	1.77489	0.247727	7.16472	7.79463e-13
Mp5g04090	692.055	0.721902	0.100761	7.16446	7.80925e-13
Mp2g26270	446.094	1.11704	0.155981	7.16137	7.98757e-13
Mp4g22800	21.7949	-2.6431	0.36969	-7.14949	8.71031e-13
Mp3g15800	290.01	1.85883	0.260127	7.14587	8.94294e-13
Mp6g19050	98.3209	1.74882	0.244775	7.14459	9.02629e-13
Mp4g11980	13992.2	0.780081	0.109205	7.14328	9.11306e-13
Mp7g00480	529.178	1.04685	0.146586	7.1415	9.2319e-13
Mp6g06190	422.912	1.10316	0.154563	7.13727	9.52001e-13
Mp1g22460	499.397	1.3047	0.182817	7.13661	9.56593e-13
Mp2g21430	469.761	0.962127	0.134812	7.1368	9.55283e-13
Mp1g17070	5122.25	-0.727343	0.101931	-7.13566	9.63232e-13
Mp1g22750	16377.4	-0.482594	0.0676429	-7.13443	9.71887e-13
Mp5g03550	40294.1	-0.912101	0.12785	-7.13415	9.73864e-13
Mp2g05640	3309.84	0.971893	0.136252	7.13303	9.81805e-13
Mp4g16840	319.239	1.28891	0.180696	7.13302	9.81919e-13
Mp2g18660	57.6276	2.14709	0.301339	7.12516	1.03962e-12
Mp1g23680	380.191	1.09393	0.153558	7.12386	1.04943e-12
Mp5g22750	794.861	0.741542	0.104136	7.1209	1.07226e-12
Mp4g08470	3392.45	0.792808	0.111466	7.11254	1.13924e-12
Mp5g15700	2785.67	-0.531458	0.074752	-7.10961	1.1637e-12
Mp5g04760	7930.19	-0.516939	0.0727603	-7.10468	1.20603e-12
Mp6g03460	8901.75	0.602711	0.0849207	7.09734	1.27182e-12
Mp3g08960	3346.39	0.452437	0.0638108	7.0903	1.33823e-12
Mp5g15360	387.867	0.925099	0.130546	7.08641	1.37638e-12
Mp5g01070	219.445	1.37599	0.194287	7.08228	1.41806e-12
Mp8g06810	4719.13	0.476936	0.06737	7.07936	1.44823e-12
Mp1g26970	1333.71	0.809559	0.11437	7.07842	1.45803e-12
Mp5g04200	82934.1	0.464716	0.0656966	7.07367	1.50893e-12
Mp5g01630	3522.16	0.936451	0.132508	7.06714	1.58156e-12
Mp3g13150	316.251	1.6898	0.239442	7.05725	1.69835e-12
Mp5g09880	3165.51	0.476743	0.0675692	7.05562	1.71828e-12
Mp4g14720	761.847	0.754891	0.10715	7.04521	1.85184e-12
Mp8g10090	408.271	1.01264	0.143887	7.03776	1.95351e-12
Mp3g13640	1108.41	0.935997	0.133019	7.03655	1.97054e-12
Mp8g12090	8416.06	0.601001	0.0854102	7.03665	1.96923e-12
Mp1g07460	6136.27	-0.884073	0.125765	-7.02956	2.07189e-12
Mp4g20150	2823.69	-0.514266	0.0732253	-7.02306	2.17058e-12
Mp5g17730	1857.58	0.577392	0.082327	7.0134	2.32589e-12
Mp5g19330	5609.12	-0.690813	0.0985014	-7.01323	2.32883e-12
Mp2g18150	199.786	1.80474	0.257441	7.0103	2.37811e-12
Mp3g24230	855.619	1.22294	0.174699	7.00024	2.5553e-12
Mp4g09980	3493.78	0.527184	0.0753725	6.99438	2.66437e-12
Mp2g15450	26212.1	0.358295	0.0512308	6.99374	2.67662e-12
Mp5g09160	83.1862	1.96786	0.281497	6.99069	2.73532e-12
Mp7g04390	2855.13	0.613908	0.0879943	6.97668	3.02243e-12
Mp2g02960	139199	0.415398	0.0595749	6.9727	3.10923e-12
Mp2g10650	433.806	1.12685	0.161618	6.97232	3.11756e-12
Mp2g03660	730.893	1.02846	0.14753	6.97118	3.14284e-12
Mp4g03990	744.619	0.767003	0.1103	6.9538	3.55569e-12
Mp1g22670	1395.71	-0.679173	0.097736	-6.94906	3.67737e-12
Mp2g17010	510.43	0.937946	0.134974	6.9491	3.67622e-12
Mp7g10490	10203.5	0.46568	0.0670286	6.94748	3.71864e-12
Mp6g00540	15242	-0.381468	0.0549408	-6.94326	3.8315e-12
Mp3g14440	4523.89	0.771653	0.111187	6.94013	3.91751e-12
Mp3g24490	234.392	1.26428	0.182268	6.93638	4.02266e-12
Mp1g14990	6361.15	-0.430956	0.06214	-6.93524	4.05522e-12
Mp2g00970	375.691	0.860245	0.124053	6.93448	4.07721e-12
Mp2g13280	4547.1	0.4267	0.0615785	6.92938	4.22698e-12
Mp6g11380	243.28	-1.13074	0.163325	-6.92325	4.41389e-12
Mp4g08670	575.744	1.04311	0.150792	6.91755	4.59527e-12
Mp3g02830	6365.37	-0.420212	0.0607543	-6.91658	4.62666e-12
Mp3g17090	186.266	1.30162	0.18822	6.91542	4.66464e-12
Mp5g02300	4162.5	0.464885	0.0672529	6.91249	4.76209e-12
Mp3g16900	164.1	1.4572	0.210879	6.91014	4.84171e-12
Mp2g25320	1932.25	0.907278	0.131449	6.90211	5.12357e-12
Mp7g07630	4080.09	0.850534	0.123271	6.89971	5.21099e-12
Mp2g11890	1585.89	-0.629095	0.0911914	-6.89862	5.25102e-12
Mp5g18310	761.896	0.692167	0.100382	6.89533	5.37391e-12
Mp1g18980	3567.16	0.475649	0.069016	6.89186	5.5066e-12
Mp6g06680	2642.31	-0.630345	0.091586	-6.88254	5.87937e-12
Mp5g11830	7660.16	-0.540958	0.0786197	-6.88069	5.95621e-12
Mp4g05970	8071.97	0.568153	0.0827311	6.86747	6.53503e-12
Mp6g20800	10028.5	0.406158	0.0591837	6.86266	6.75882e-12
Mp3g14380	149.941	-1.33047	0.193965	-6.85934	6.91782e-12
Mp5g08910	6494.11	-0.652244	0.0951493	-6.85495	7.13355e-12
Mp2g09200	8010.08	-0.631675	0.0921602	-6.8541	7.17644e-12
Mp4g13870	313.796	1.46359	0.213628	6.85109	7.32892e-12
Mp6g05600	408.632	1.04706	0.152844	6.85048	7.36018e-12
Mp4g12950	1917.64	-0.640439	0.0935253	-6.84776	7.5014e-12
Mp8g17020	7438.53	-0.490367	0.0716263	-6.84619	7.5845e-12
Mp3g03660	8124.95	-0.453455	0.0662454	-6.84508	7.64307e-12
Mp8g05110	170.65	1.18484	0.17321	6.84048	7.89281e-12
Mp2g14560	1152.47	0.830072	0.121369	6.83925	7.96101e-12
Mp8g03870	2150.62	0.582535	0.0851974	6.83748	8.05993e-12
Mp2g18580	514.073	1.26099	0.184539	6.8332	8.30423e-12
Mp8g06630	79.9819	1.82056	0.266556	6.82993	8.49532e-12
Mp5g17250	941.53	1.08756	0.15927	6.82839	8.58714e-12
Mp7g08250	54.9931	2.3775	0.348198	6.82801	8.60997e-12
Mp6g01310	6428.29	0.505879	0.0741248	6.82469	8.81137e-12
Mp2g24790	1523.81	0.788561	0.115596	6.8217	8.99678e-12
Mp5g10740	803.467	1.20135	0.176503	6.8064	1.0007e-11
Mp5g21210	2291.01	0.699115	0.10274	6.80467	1.01281e-11
Mp2g16380	3084.61	0.587479	0.0864814	6.79312	1.09732e-11
Mp7g09820	830.717	0.723402	0.106508	6.79199	1.106e-11
Mp5g05520	1648.23	-0.743948	0.109561	-6.79026	1.11935e-11
Mp4g10590	339.115	-0.901088	0.132723	-6.78922	1.1274e-11
Mp7g00640	4070.87	0.631432	0.0930073	6.78906	1.12866e-11
Mp2g07170	4583.21	-0.526768	0.077598	-6.78842	1.13364e-11
Mp7g06870	267.719	1.49092	0.219655	6.78756	1.14047e-11
Mp2g15890	6328.92	-0.427964	0.0631063	-6.78163	1.18825e-11
Mp5g23280	815.605	0.617424	0.091051	6.78108	1.19281e-11
Mp4g16610	79.253	-1.86422	0.275073	-6.77717	1.22556e-11
Mp1g10640	1323.44	1.86629	0.27557	6.77248	1.26594e-11
Mp4g11110	3573.47	-0.511754	0.0756502	-6.76474	1.33553e-11
Mp6g17940	66.6247	1.97527	0.292185	6.76033	1.37678e-11
Mp3g14110	215.914	-1.31948	0.195448	-6.75106	1.46768e-11
Mp3g04040	7015.28	0.39867	0.0590679	6.74934	1.48517e-11
Mp6g18520	2132.55	0.470574	0.0697872	6.74299	1.55165e-11
Mp1g28780	2257.64	0.672646	0.0997668	6.74218	1.56028e-11
Mp4g12380	524.209	1.25078	0.185599	6.73917	1.59299e-11
Mp1g28860	3962	0.601106	0.0892579	6.73448	1.64512e-11
Mp7g06460	360.838	1.54322	0.229358	6.72842	1.71512e-11
Mp7g06780	27194.5	0.4719	0.0701643	6.72564	1.74828e-11
Mp4g10000	499.937	0.883759	0.131414	6.72502	1.75564e-11
Mp1g26710	11836.5	-0.551723	0.0820444	-6.72468	1.75975e-11
Mp2g15200	5818.39	0.963647	0.143434	6.71841	1.83715e-11
Mp8g16460	11410.4	0.458267	0.0682336	6.71614	1.86596e-11
Mpzg01410	4781.25	-0.51222	0.0763517	-6.70869	1.96378e-11
Mp2g12390	1416.02	-1.11199	0.165809	-6.70643	1.99438e-11
Mp7g18570	2092.42	0.937736	0.139887	6.70351	2.03465e-11
Mp4g05450	1641.7	1.70084	0.254015	6.69583	2.14444e-11
Mp7g11670	1785.2	0.60703	0.090666	6.69524	2.15324e-11
Mp7g00790	329.868	1.20513	0.18009	6.69179	2.20452e-11
Mp1g18720	35.7383	2.18011	0.325814	6.69129	2.21212e-11
Mp2g14620	3675.38	-0.466557	0.0697593	-6.6881	2.26089e-11
Mp2g15010	6610.18	-0.439677	0.0657911	-6.68292	2.34224e-11
Mp3g13210	1285.22	1.0602	0.158728	6.67932	2.40058e-11
Mp2g03610	187.813	1.70843	0.255848	6.67751	2.43028e-11
Mp2g02710	14358.2	0.454015	0.0680004	6.67666	2.44454e-11
Mp7g16620	41.1491	2.07875	0.311783	6.66731	2.60536e-11
Mp5g10690	3471.37	1.53948	0.230907	6.66709	2.6093e-11
Mp2g19430	25491.2	-0.688019	0.103235	-6.66459	2.65403e-11
Mp4g10150	359.058	1.20932	0.181462	6.66432	2.65885e-11
Mp2g26360	71.4385	1.79557	0.269452	6.6638	2.66832e-11
Mp4g13890	5779.07	0.712042	0.106995	6.65488	2.8353e-11
Mp4g19900	1780.46	-0.833749	0.125584	-6.63896	3.15906e-11
Mp1g07560	120.991	1.44475	0.217673	6.63724	3.1962e-11
Mp8g03750	1226.22	0.821417	0.123875	6.63102	3.3337e-11
Mp3g10030	12148.1	-0.424076	0.0639688	-6.62941	3.37023e-11
Mp7g01940	10803.7	-0.404385	0.0609998	-6.62929	3.373e-11
Mp1g22640	5077.13	0.43221	0.0653902	6.6097	3.85088e-11
Mp1g28920	5118.7	0.780998	0.11829	6.6024	4.04543e-11
Mp5g01700	499.853	1.37768	0.208803	6.59798	4.16811e-11
Mp4g06030	46703.2	0.400286	0.0606844	6.59619	4.21866e-11
Mp2g07990	736.398	0.746393	0.113247	6.59082	4.37417e-11
Mp1g17600	4358.05	0.676023	0.102596	6.5892	4.42193e-11
Mp4g17810	1550.2	-0.81842	0.124229	-6.58798	4.45846e-11
Mp5g12180	984.515	0.769315	0.116857	6.58339	4.59843e-11
Mp3g22700	21.2074	2.39819	0.36539	6.56338	5.26026e-11
Mp1g17030	9423.57	0.410134	0.0625132	6.56075	5.35361e-11
Mp8g18860	756.92	0.988243	0.150635	6.5605	5.36262e-11
Mp6g16160	151.959	1.31873	0.201157	6.55573	5.53687e-11
Mp5g21870	1516	0.801207	0.122235	6.55466	5.57701e-11
Mp2g21550	697.93	0.848263	0.129485	6.55104	5.71379e-11
Mp4g10750	5778.42	0.458282	0.0701164	6.53601	6.31802e-11
Mp6g00500	2212.68	0.571447	0.087517	6.52955	6.5968e-11
Mp7g14670	2959.88	0.453192	0.069446	6.52581	6.76333e-11
Mp2g15240	237.837	1.19389	0.183024	6.52314	6.88501e-11
Mp4g04180	272.416	1.39217	0.213454	6.5221	6.93298e-11
Mp5g19690	10995.6	-0.576495	0.0884296	-6.51925	7.06593e-11
Mp1g11630	3819.36	0.399932	0.0614303	6.51034	7.49809e-11
Mp2g23400	3932.24	0.500909	0.0770649	6.49983	8.04083e-11
Mp8g00930	1403.76	0.556142	0.0856713	6.49158	8.49396e-11
Mp3g10220	137.237	-1.3107	0.201976	-6.48937	8.61947e-11
Mp2g10860	9773.08	-0.857679	0.132178	-6.48882	8.6511e-11
Mp6g11730	244.457	1.2146	0.187366	6.48251	9.02064e-11
Mp6g20920	371.943	-0.903905	0.139448	-6.482	9.05148e-11
Mp5g20300	20688.8	-0.502906	0.0776396	-6.47745	9.32856e-11
Mp7g02330	548.727	0.992523	0.153328	6.47321	9.59455e-11
Mp1g24390	192.818	1.05822	0.163824	6.45948	1.05065e-10
Mp8g12640	2133.79	0.552996	0.085666	6.45526	1.08034e-10
Mp7g11620	5073.29	-0.493247	0.0764181	-6.45459	1.0851e-10
Mp4g12760	13021.9	0.504174	0.0781265	6.4533	1.09438e-10
Mp3g09090	5694.78	-0.443976	0.0688133	-6.45189	1.10463e-10
Mp1g22070	35883.5	0.547284	0.0849145	6.44512	1.15509e-10
Mp5g17760	96.0894	1.53891	0.238826	6.44365	1.16637e-10
Mp3g12880	1616.52	-0.626182	0.0972268	-6.44042	1.19141e-10
Mp2g03180	1238.4	0.590044	0.0916271	6.43963	1.19765e-10
Mp4g20470	1212.35	1.82143	0.283013	6.43585	1.22784e-10
Mp5g19310	1442.38	-0.548873	0.0853389	-6.43168	1.26202e-10
Mp4g20690	8347.06	-0.667921	0.103859	-6.43103	1.26742e-10
Mp2g18610	236.3	1.13524	0.176656	6.42625	1.30791e-10
Mp3g10340	782.691	0.68528	0.106641	6.42605	1.30963e-10
Mp6g09730	1608.98	-0.496309	0.0772651	-6.42346	1.33211e-10
Mp2g15330	4289.22	-0.478713	0.0745398	-6.42225	1.34278e-10
Mp6g17560	2773.6	0.762817	0.118786	6.42176	1.3471e-10
Mp1g25740	2524.84	0.445931	0.069488	6.41738	1.38643e-10
Mp4g17500	36.5059	2.23251	0.348179	6.41195	1.43672e-10
Mp8g08670	20003.7	-0.461104	0.0719141	-6.41187	1.43746e-10
Mp3g11830	2278.58	0.553242	0.0863361	6.40801	1.47436e-10
Mp3g09760	167.287	1.17151	0.182851	6.40688	1.48527e-10
Mp4g14560	404.146	1.11588	0.174171	6.40677	1.48631e-10
Mp2g01450	6123.19	0.487278	0.0761725	6.39704	1.5842e-10
Mp1g10040	11978.9	-0.41605	0.06507	-6.39389	1.61721e-10
Mp2g09540	2561.68	-0.509277	0.079664	-6.39282	1.62859e-10
Mp5g17470	384.309	1.23657	0.19345	6.39223	1.63485e-10
Mp1g19020	11698.8	0.381089	0.0596889	6.38458	1.71863e-10
Mp3g06430	766.493	0.689995	0.108112	6.38225	1.74509e-10
Mp5g02020	8029.82	-0.549377	0.0861568	-6.37648	1.81205e-10
Mp5g15280	287.885	1.20029	0.188262	6.37564	1.82204e-10
Mp1g15040	2345.39	-0.497555	0.0780659	-6.37353	1.84723e-10
Mp6g01650	56436.8	0.376412	0.0590872	6.37045	1.88477e-10
Mp4g21670	455.684	0.875288	0.13745	6.36805	1.91446e-10
Mp2g01900	181.69	1.44721	0.227631	6.35769	2.04805e-10
Mp1g02120	203.697	-1.1119	0.174929	-6.35627	2.06706e-10
Mp6g15630	3334.89	0.392794	0.0618964	6.34599	2.20993e-10
Mp2g20480	1434.35	0.78522	0.12381	6.34214	2.26595e-10
Mp2g16750	4087.57	-0.430976	0.0679635	-6.34128	2.27859e-10
Mp4g20020	1277.71	0.572338	0.0902599	6.341	2.28279e-10
Mp1g25670	13109.2	0.356261	0.056218	6.33713	2.3409e-10
Mp3g23970	4127.29	0.453108	0.0715462	6.33308	2.40312e-10
Mp8g00860	379.532	1.0622	0.167764	6.33152	2.4276e-10
Mp5g13800	17.3891	2.3686	0.37415	6.33062	2.44175e-10
Mp7g00230	33.6448	-2.09774	0.331451	-6.32896	2.46819e-10
Mp7g16160	38454.7	0.479764	0.0758092	6.32857	2.47444e-10
Mp2g14780	21.8429	2.32539	0.368238	6.31491	2.70327e-10
Mp8g00500	565.523	0.752449	0.119163	6.31444	2.71136e-10
Mp6g11780	3024.12	1.58184	0.250605	6.31209	2.753e-10
Mp4g02390	99.3953	-1.47602	0.233881	-6.31097	2.77291e-10
Mp1g06780	462.662	0.907644	0.143854	6.30946	2.80009e-10
Mp6g19260	99.4007	1.38214	0.219108	6.30802	2.82637e-10
Mp5g14710	3215.5	-0.754053	0.119694	-6.29982	2.97994e-10
Mp2g24170	2052.25	-0.448682	0.0712925	-6.29354	3.10305e-10
Mp3g11570	377.741	-0.789701	0.125564	-6.28921	3.19077e-10
Mp3g18260	2368.45	-0.470407	0.0748461	-6.28498	3.27888e-10
Mp2g06730	2211.77	0.46985	0.0747887	6.28236	3.33478e-10
Mp8g01720	2286.97	0.617223	0.0982454	6.28246	3.33265e-10
Mp1g17610	7550.77	-0.499584	0.0795336	-6.28143	3.35477e-10
Mp2g03360	1703.6	1.6097	0.256292	6.28073	3.36978e-10
Mp6g09390	25978.5	-0.423086	0.0673828	-6.27883	3.41122e-10
Mp4g19600	4226.62	-0.424099	0.0676641	-6.26771	3.66403e-10
Mp4g10690	129.751	1.21936	0.194926	6.25551	3.96215e-10
Mp1g15800	705.385	0.67834	0.108621	6.24504	4.23689e-10
Mp5g10560	4045.57	0.537453	0.0861081	6.24161	4.33093e-10
Mp4g23750	2081.99	-0.514656	0.0824699	-6.24054	4.36075e-10
Mp2g05890	557.209	-0.710103	0.113848	-6.23731	4.45163e-10
Mp2g07310	2889.98	-0.439963	0.0705583	-6.23546	4.50465e-10
Mp2g02000	37530.5	-0.471579	0.0756442	-6.23417	4.5417e-10
Mp5g03200	495.574	1.25025	0.200559	6.23384	4.55139e-10
Mp8g01950	76.2663	1.85773	0.298325	6.22721	4.74809e-10
Mp5g08000	4894.54	0.423531	0.0680192	6.22663	4.76562e-10
Mp7g05050	3811.46	0.556392	0.0894393	6.2209	4.94325e-10
Mp5g08400	792.795	0.565095	0.0908436	6.22052	4.955e-10
Mp1g25850	1270.65	-0.578687	0.0930547	-6.21878	5.01036e-10
Mp4g08550	2475.76	0.560292	0.0901167	6.21741	5.05443e-10
Mp1g16930	6676.9	-0.399045	0.0642156	-6.21415	5.1604e-10
Mp1g01870	3607.58	-0.430806	0.0693375	-6.21318	5.19244e-10
Mp1g29500	2876.66	0.434979	0.0700073	6.21333	5.18733e-10
Mp1g05100	34.7366	2.02347	0.325851	6.2098	5.30504e-10
Mp7g06990	2034.77	-0.641062	0.103231	-6.20998	5.29911e-10
Mp8g17870	90.2872	1.4356	0.231259	6.20777	5.37433e-10
Mp8g04640	1453.88	-0.52653	0.0848321	-6.20673	5.40972e-10
Mp2g26250	3759.92	0.426805	0.0687724	6.20605	5.43332e-10
Mp7g18140	6421.63	-0.387286	0.0624028	-6.20623	5.42717e-10
Mp4g06400	962.014	0.628911	0.101408	6.20182	5.58136e-10
Mp2g01580	133.998	1.53687	0.247869	6.20034	5.63418e-10
Mp3g25320	13996.4	0.626811	0.101111	6.19924	5.67377e-10
Mp2g23310	944.831	0.896088	0.144629	6.19577	5.80006e-10
Mp1g18440	1877.47	-0.518301	0.0837241	-6.19058	5.99431e-10
Mp4g08770	434.879	0.77641	0.125575	6.18285	6.29529e-10
Mp3g12760	197.291	1.40779	0.227849	6.17861	6.46686e-10
Mp5g08490	493.938	0.799866	0.129495	6.17682	6.54043e-10
Mp6g19530	218.301	1.11336	0.180324	6.17422	6.64913e-10
Mp2g22150	210.703	1.24245	0.201263	6.17328	6.68856e-10
Mp5g20530	11139.7	-0.496272	0.0803885	-6.17342	6.68267e-10
Mp2g14720	465.787	1.37395	0.222924	6.16333	7.12287e-10
Mp6g14340	8763.79	-0.516978	0.0838781	-6.16345	7.11773e-10
Mp1g11790	4806.19	0.371672	0.0603289	6.16076	7.23951e-10
Mp2g15130	181.393	1.07688	0.174851	6.15888	7.32593e-10
Mp3g10510	986.596	0.850306	0.138125	6.15608	7.4566e-10
Mp2g05780	279.506	1.49984	0.243647	6.1558	7.47006e-10
Mp4g14140	242.294	1.35482	0.220096	6.15558	7.48037e-10
Mp5g18050	1439.32	0.513627	0.0835784	6.14545	7.97367e-10
Mp7g16830	5135.03	0.495846	0.0807065	6.14382	8.05599e-10
Mp8g06690	3835.3	0.56827	0.092499	6.14353	8.07084e-10
Mp5g00530	4128.74	0.629351	0.102467	6.14201	8.14813e-10
Mp4g06020	9294.18	0.50739	0.082673	6.13731	8.39288e-10
Mp5g20290	106473	0.373586	0.0608854	6.13589	8.46833e-10
Mp2g07960	3027.58	-0.489016	0.0797833	-6.12931	8.8261e-10
Mp4g16810	221.836	1.18752	0.193767	6.12861	8.86523e-10
Mp4g05650	2294.29	0.4874	0.0795571	6.12641	8.98831e-10
Mp8g05310	141.49	-1.78627	0.291688	-6.1239	9.13127e-10
Mp7g13760	3699.38	-0.505207	0.0825595	-6.11931	9.39806e-10
Mp6g05100	30.0261	2.06421	0.337401	6.11797	9.47764e-10
Mp1g28050	1029.45	-0.513686	0.0839839	-6.11648	9.5665e-10
Mp3g14310	4099.31	-0.484788	0.0794037	-6.10536	1.0257e-09
Mp3g24710	249.233	1.23722	0.202665	6.10476	1.02955e-09
Mp6g06320	1403.63	1.60355	0.263043	6.09616	1.08649e-09
Mp7g06850	7138.72	-0.61922	0.101596	-6.09495	1.09471e-09
Mp2g05080	211.244	-1.17007	0.192416	-6.08095	1.19474e-09
Mp2g24380	614.287	0.834046	0.137322	6.07366	1.25026e-09
Mp7g11980	356.385	0.845793	0.139299	6.07177	1.26508e-09
Mp8g17300	522.806	-0.724617	0.119364	-6.07063	1.27408e-09
Mp7g14400	928.798	0.754832	0.124458	6.06495	1.31993e-09
Mp5g14930	16.9031	-2.277	0.375591	-6.06246	1.34054e-09
Mp2g05030	4637.45	-0.482972	0.0797876	-6.05322	1.41983e-09
Mp7g02660	5317.29	0.49782	0.0822611	6.05171	1.4332e-09
Mp1g07730	661.357	-0.647936	0.107155	-6.04673	1.47815e-09
Mp4g13420	979.196	0.503992	0.0833918	6.04366	1.50654e-09
Mp3g25210	4253.87	-0.373016	0.061729	-6.04279	1.51468e-09
Mp8g17780	2677.34	-0.918589	0.152157	-6.03712	1.56891e-09
Mp6g17520	450.595	1.3827	0.229223	6.03214	1.61802e-09
Mp2g08920	1231.68	0.535649	0.0888042	6.0318	1.62148e-09
Mp1g21010	40401.6	-0.415259	0.0688886	-6.02798	1.66025e-09
Mp6g14540	131.476	1.30428	0.216464	6.0254	1.68688e-09
Mp8g12800	9911.09	-0.391274	0.0649788	-6.02156	1.72744e-09
Mp2g02440	1441.83	0.676915	0.112449	6.01973	1.7471e-09
Mp6g19100	6328.91	0.544361	0.0904462	6.01861	1.75921e-09
Mp6g11940	4868.37	0.844517	0.140368	6.01644	1.7829e-09
Mp6g12710	1135.11	-0.611225	0.10162	-6.01483	1.80073e-09
Mp2g01570	37.0981	1.92525	0.320097	6.01459	1.80347e-09
Mp4g16250	377.918	0.788859	0.131233	6.01114	1.84222e-09
Mp6g15150	1281.92	0.549536	0.0914712	6.00775	1.88118e-09
Mp3g24870	742.22	-0.709718	0.118196	-6.00459	1.91821e-09
Mp1g22410	218.677	0.905392	0.150923	5.99905	1.98473e-09
Mp1g11610	104.682	1.36107	0.227126	5.99259	2.06523e-09
Mp2g00150	2797.17	0.408743	0.0682435	5.98947	2.10519e-09
Mp3g23760	927.736	-0.716538	0.119685	-5.98685	2.13945e-09
Mp6g14750	9302.62	-0.482868	0.0808298	-5.97388	2.31674e-09
Mp2g21890	574.201	0.650932	0.109095	5.96665	2.42173e-09
Mp2g00230	3458.63	-0.574664	0.0963217	-5.96608	2.43014e-09
Mp2g03150	7672.71	0.473552	0.0795557	5.95246	2.64147e-09
Mp5g00690	689.505	0.777026	0.130612	5.94914	2.69559e-09
Mp3g22820	4635.44	0.456821	0.0768767	5.94226	2.81114e-09
Mp2g01590	263.668	1.17636	0.198053	5.93962	2.85685e-09
Mp1g16420	3279.2	-0.387489	0.0652413	-5.93931	2.86218e-09
Mp5g22740	38.7703	1.94334	0.32736	5.93641	2.91337e-09
Mp2g10380	2026.46	1.68421	0.283726	5.93605	2.91963e-09
Mp2g19410	902.045	-0.962323	0.162178	-5.93374	2.96114e-09
Mp7g06610	98093.5	0.350257	0.0590425	5.93229	2.98742e-09
Mp7g06170	1910.41	-0.477827	0.0805553	-5.93167	2.99872e-09
Mp5g15540	105.764	1.46672	0.247432	5.92778	3.07064e-09
Mp5g15680	85.8678	1.36377	0.230434	5.91824	3.25402e-09
Mp2g22920	249.051	0.980924	0.16582	5.91559	3.30681e-09
Mp2g01690	198.387	1.30037	0.219841	5.91505	3.31772e-09
Mp3g03100	257.571	0.868567	0.146908	5.91232	3.37327e-09
Mp1g07470	44.7791	-1.87884	0.317795	-5.91211	3.37761e-09
Mp7g06070	21477.3	-0.318629	0.0539056	-5.91087	3.40311e-09
Mp7g12800	3665.8	-0.400228	0.0677336	-5.90886	3.44483e-09
Mp2g26680	3173.89	-0.431667	0.0730662	-5.9079	3.46506e-09
Mp2g12700	612.437	0.762929	0.129192	5.90537	3.51847e-09
Mp4g04480	486.185	-0.76216	0.129105	-5.9034	3.56089e-09
Mp7g00820	3551.26	-0.394031	0.0667961	-5.89901	3.65682e-09
Mp5g04450	939.184	0.687877	0.116653	5.89676	3.70709e-09
Mp5g23730	1858.5	0.571589	0.0969581	5.89521	3.74194e-09
Mp8g17860	776.867	0.818191	0.138849	5.89267	3.80003e-09
Mp3g20420	88.3958	1.33868	0.22734	5.88843	3.8989e-09
Mp5g19570	355.671	-0.805886	0.136864	-5.88824	3.90339e-09
Mp5g09480	107.645	1.48193	0.251693	5.88786	3.91234e-09
Mp6g04380	394.494	0.717265	0.121824	5.88773	3.91542e-09
Mp5g17320	99.9138	1.29385	0.219887	5.88416	4.00083e-09
Mp6g09420	2427.11	0.660925	0.112335	5.88351	4.01654e-09
Mp3g22350	1311.98	0.59894	0.101868	5.87954	4.11404e-09
Mp3g19080	2022	0.963943	0.163981	5.8784	4.1425e-09
Mp3g00570	1955.59	-0.496931	0.0845997	-5.87391	4.25642e-09
Mp1g03930	3401.29	0.368804	0.062837	5.86921	4.37864e-09
Mp3g06340	1906.82	1.57263	0.268007	5.86787	4.4143e-09
Mp4g10510	3492.89	-0.385668	0.0657801	-5.86299	4.54614e-09
Mp1g14820	3576.96	-0.43347	0.0739624	-5.86068	4.60963e-09
Mp2g21570	82.0242	1.46712	0.250428	5.85846	4.67174e-09
Mp1g23640	788.06	0.902702	0.154152	5.85593	4.7434e-09
Mp4g06990	929.795	0.643072	0.110053	5.8433	5.11768e-09
Mp7g10370	9942.5	-0.352761	0.0603737	-5.84296	5.12821e-09
Mp6g11920	39.3599	-1.76246	0.302089	-5.83424	5.40355e-09
Mp1g25120	29895.3	0.340793	0.0584362	5.83189	5.4804e-09
Mp7g01620	3662.68	0.393559	0.0675458	5.82655	5.65861e-09
Mp6g03220	609.144	0.768755	0.131955	5.8259	5.68059e-09
Mp4g10960	5285.47	-0.42742	0.0734611	-5.81832	5.94414e-09
Mp5g04770	1761.13	-0.463465	0.0796833	-5.81634	6.015e-09
Mp6g08170	2237.17	-0.460002	0.0791816	-5.80946	6.26744e-09
Mp5g00400	1685.94	-0.426648	0.0735608	-5.79993	6.63409e-09
Mp8g16620	704.728	0.964321	0.166348	5.797	6.75127e-09
Mp1g19040	533.933	0.702267	0.12123	5.79284	6.92075e-09
Mp7g07150	234.993	-0.950241	0.164049	-5.79243	6.93739e-09
Mp3g22720	1295.19	0.488077	0.0844995	5.77609	7.64544e-09
Mp6g06310	1624.53	1.65279	0.286156	5.77583	7.65738e-09
Mp2g12900	1977.22	0.473267	0.0820165	5.77038	7.90925e-09
Mp8g06780	917.943	0.75488	0.130932	5.76543	8.14507e-09
Mp7g12320	1394.95	-0.481654	0.0835804	-5.76276	8.27496e-09
Mp3g10360	2126.19	0.725981	0.126017	5.76096	8.36344e-09
Mp2g03740	2262.66	0.38531	0.06692	5.75777	8.52335e-09
Mp2g21910	1083.38	1.80128	0.313009	5.7547	8.67933e-09
Mp5g02540	1280.28	1.68489	0.292778	5.75482	8.67322e-09
Mp1g08370	1645.6	-0.444601	0.0772732	-5.75363	8.73457e-09
Mp7g08430	13066.6	0.416884	0.0724615	5.75318	8.75823e-09
Mp1g21860	5109.95	0.439439	0.0764223	5.75014	8.91717e-09
Mp5g17260	871.18	0.794719	0.13837	5.74343	9.27754e-09
Mp5g07440	2355.55	-0.421125	0.0733556	-5.74087	9.41906e-09
Mp4g22900	6262.16	-0.330242	0.0575394	-5.7394	9.50119e-09
Mp5g15520	1851.2	0.472109	0.0822632	5.73901	9.52333e-09
Mp5g18140	26.7571	1.93961	0.337997	5.73854	9.54979e-09
Mp3g09800	1750.9	0.73665	0.12852	5.73178	9.93818e-09
Mp1g09290	3905.73	0.490047	0.0856043	5.72456	1.037e-08
Mp1g10870	8179.41	-0.398194	0.0696388	-5.71799	1.07794e-08
Mp5g02340	1815.91	0.837544	0.14649	5.71743	1.0815e-08
Mp1g20000	1140.7	-0.495523	0.0866787	-5.71678	1.0856e-08
Mp2g07480	6281.12	0.53119	0.0929319	5.71591	1.0912e-08
Mp8g06880	326.144	0.798801	0.139919	5.70902	1.13629e-08
Mp5g01540	3811.28	0.618206	0.108409	5.70254	1.18034e-08
Mp3g11160	243.879	0.925761	0.162361	5.70187	1.185e-08
Mp5g09320	105.973	-1.33046	0.233346	-5.70168	1.18634e-08
Mp1g09370	1602.12	-0.702236	0.123179	-5.70096	1.19133e-08
Mp5g16560	700.705	0.933335	0.163782	5.69863	1.20772e-08
Mp3g02700	1253.65	0.556404	0.097652	5.69783	1.21345e-08
Mp6g18780	2680.34	-0.515321	0.0904603	-5.69666	1.2218e-08
Mp7g15460	509.695	0.939427	0.164907	5.69671	1.22143e-08
Mp7g19350	10550.9	-0.325102	0.057141	-5.68947	1.27436e-08
Mp1g07130	760.799	-0.535177	0.0942124	-5.68054	1.34271e-08
Mp3g17420	195.506	-0.947129	0.166757	-5.67968	1.34947e-08
Mp3g18210	21450.8	0.53924	0.0949743	5.67774	1.36482e-08
Mp8g00220	84.9398	-1.32625	0.233614	-5.67712	1.36984e-08
Mp6g17890	346.452	1.09316	0.192676	5.67359	1.39839e-08
Mp7g10140	5509.49	-0.460358	0.0811581	-5.67236	1.40842e-08
Mp3g01310	13811.7	-0.41338	0.0729758	-5.66461	1.47357e-08
Mp2g09510	1011.36	-0.660126	0.116641	-5.65945	1.51862e-08
Mp5g08570	1586.75	0.577471	0.102094	5.65628	1.54689e-08
Mp1g05120	2293.76	-0.392948	0.0695085	-5.65324	1.57454e-08
Mp3g17500	200.701	1.21389	0.214761	5.65226	1.58347e-08
Mp4g14340	4863.73	-0.347514	0.0615039	-5.65028	1.60189e-08
Mp5g19240	16.81	2.11286	0.373969	5.64984	1.60598e-08
Mp1g25820	3022.54	-0.39687	0.0702482	-5.64954	1.60875e-08
Mp1g23260	1605.67	0.515323	0.0912233	5.64902	1.61361e-08
Mp8g10280	15815.9	0.325555	0.0576583	5.64627	1.63962e-08
Mp3g22110	465.66	0.948706	0.16809	5.64404	1.66103e-08
Mp5g01890	244.713	0.894424	0.158647	5.63784	1.72193e-08
Mp8g14540	2692.39	-0.609378	0.108096	-5.63738	1.72654e-08
Mp8g09410	1521.39	-0.468042	0.0830349	-5.63669	1.7335e-08
Mp7g16000	4186.89	-0.396119	0.0703302	-5.63226	1.77858e-08
Mp4g01180	192.547	1.57467	0.27961	5.63167	1.78469e-08
Mp1g26040	6735.75	-0.38991	0.0692548	-5.63008	1.80121e-08
Mp4g11470	5960.07	-0.415469	0.0738185	-5.62826	1.82041e-08
Mp8g08570	1246.29	0.54481	0.0968133	5.62744	1.82909e-08
Mp2g08330	52.9319	1.51846	0.269951	5.62497	1.85539e-08
Mp5g23120	60.5231	1.92278	0.341817	5.62516	1.85331e-08
Mp8g15890	282.333	-0.995728	0.177019	-5.62499	1.85521e-08
Mp5g14810	8667.09	-0.471221	0.0838	-5.62316	1.87493e-08
Mp3g05150	773.748	0.907664	0.161473	5.62114	1.89697e-08
Mp8g13600	42.0188	1.66998	0.297382	5.61559	1.95892e-08
Mp6g09350	323.359	1.20067	0.213816	5.61541	1.96093e-08
Mp7g07030	2439.01	0.445393	0.0793214	5.61504	1.96515e-08
Mp6g17370	995.032	-0.65118	0.115989	-5.61415	1.97533e-08
Mp8g12880	686.555	-0.81873	0.145832	-5.6142	1.97474e-08
Mp2g10420	104.371	1.31516	0.234329	5.61244	1.99495e-08
Mp7g05410	1380.64	-0.533279	0.0950211	-5.61221	1.99756e-08
Mp7g12790	1061.85	0.76537	0.136423	5.61027	2.02005e-08
Mp6g19490	4199.58	0.659068	0.117602	5.60423	2.09187e-08
Mp3g19720	1356.35	1.86658	0.333266	5.60086	2.13288e-08
Mp4g21120	163.972	-1.10798	0.198095	-5.5932	2.2292e-08
Mp3g20930	976.065	0.546773	0.0978246	5.58932	2.27955e-08
Mp5g05140	390.122	0.88089	0.157608	5.58912	2.28228e-08
Mp4g01890	3376.56	-0.50445	0.0902607	-5.58882	2.28624e-08
Mp1g12440	6601.81	0.335373	0.0600624	5.58375	2.35385e-08
Mp4g13490	2486.06	0.578974	0.103704	5.58293	2.36503e-08
Mp6g05720	6798.65	-0.430305	0.0772085	-5.57329	2.49978e-08
Mp8g03220	509.564	0.800019	0.143596	5.57133	2.52798e-08
Mp3g12410	2810.05	0.705821	0.126697	5.57092	2.53393e-08
Mp6g17450	3367.1	-0.434386	0.0780202	-5.56761	2.58254e-08
Mp6g12310	390.913	0.899656	0.161619	5.56653	2.59858e-08
Mp7g19200	3498.02	-0.360365	0.0647985	-5.56132	2.67742e-08
Mp2g22700	2386.82	1.40791	0.253252	5.55932	2.70821e-08
Mp3g20310	563.166	0.684712	0.12325	5.5555	2.76826e-08
Mp5g18940	1879.02	0.563458	0.101454	5.55384	2.79468e-08
Mp1g16520	923.061	0.556886	0.100279	5.55336	2.80229e-08
Mp6g11460	116.125	1.52347	0.274334	5.55337	2.80221e-08
Mp1g14660	1961	0.618053	0.111346	5.55073	2.84472e-08
Mp6g16280	712.365	-1.01637	0.183108	-5.55068	2.84568e-08
Mp4g06010	20185	0.423522	0.0763587	5.54647	2.91487e-08
Mp2g09790	924.033	0.550554	0.0993203	5.54321	2.96976e-08
Mp6g03310	1736.51	-0.602443	0.108733	-5.54056	3.01504e-08
Mp3g22060	51.0049	1.77169	0.319892	5.5384	3.05243e-08
Mp8g02380	2765.03	-0.35764	0.0645831	-5.53767	3.06518e-08
Mp4g19370	24697.1	-0.394681	0.0712969	-5.53574	3.09914e-08
Mp1g01980	7783.36	0.362745	0.0655619	5.53286	3.15052e-08
Mp8g13630	249.165	1.06057	0.191762	5.53065	3.19045e-08
Mp4g05270	222.761	0.93393	0.168898	5.52956	3.21038e-08
Mp5g01520	1366.57	0.714326	0.129191	5.52923	3.21643e-08
Mp2g23410	707.933	0.625755	0.113196	5.52808	3.23756e-08
Mp5g00090	2468.8	-0.506016	0.0915591	-5.52665	3.26399e-08
Mp8g03000	4095.44	0.472159	0.0854492	5.52561	3.28342e-08
Mp6g05080	16.4929	2.05785	0.372664	5.52201	3.35152e-08
Mp5g05150	950.515	0.680362	0.123304	5.51776	3.43356e-08
Mp8g14850	299.394	-0.829143	0.150448	-5.51117	3.56458e-08
Mp5g23140	113.18	1.66349	0.301853	5.51093	3.56934e-08
Mp3g00230	1492.76	0.530877	0.0963376	5.51058	3.57644e-08
Mp8g13260	97.044	1.66733	0.302691	5.50836	3.62186e-08
Mp3g24240	26645.3	0.702283	0.127689	5.49994	3.79923e-08
Mp6g19760	558.129	0.688352	0.12517	5.49934	3.81211e-08
Mp2g00820	1869.07	-0.499437	0.0908312	-5.49852	3.82992e-08
Mp4g20420	3651.43	0.605341	0.110097	5.49824	3.83602e-08
Mp1g04010	24923.8	-0.392407	0.0713817	-5.4973	3.85648e-08
Mp1g17630	5247.05	-0.346593	0.0630936	-5.49331	3.94458e-08
Mp2g21450	17.1339	2.05938	0.375308	5.48717	4.08423e-08
Mp4g05960	9125.98	0.404357	0.073691	5.48719	4.08374e-08
Mp8g14870	7802.7	-0.40043	0.0729882	-5.48624	4.10589e-08
Mp6g03200	1061.08	0.481415	0.0877529	5.48603	4.1106e-08
Mp4g15970	457.678	0.865143	0.157737	5.48473	4.14113e-08
Mp6g16930	15540.9	-0.326172	0.0594919	-5.48263	4.19044e-08
Mp1g27420	3088.38	0.357171	0.0651823	5.47957	4.2636e-08
Mp1g22860	1058.23	0.514365	0.0939284	5.47614	4.34696e-08
Mp4g09290	115.843	1.10638	0.202037	5.47613	4.34721e-08
Mp6g21460	69750.4	0.35279	0.0644329	5.4753	4.36762e-08
Mp5g03090	141.649	-1.06681	0.194949	-5.47227	4.44296e-08
Mp3g24510	421.436	0.768238	0.140461	5.4694	4.51551e-08
Mp2g01990	316.034	-1.07769	0.197081	-5.46826	4.54486e-08
Mp8g00300	444.346	0.704893	0.128933	5.46711	4.57435e-08
Mp4g07835	1213.24	0.916764	0.167742	5.46534	4.62024e-08
Mp8g06260	754.673	-0.560995	0.102647	-5.46531	4.62094e-08
Mp6g13000	45.0262	1.93491	0.354048	5.46512	4.62583e-08
Mp7g16360	1635.99	-0.594202	0.108825	-5.46019	4.75637e-08
Mp7g01980	4230.7	-0.373216	0.0684091	-5.45565	4.87929e-08
Mp4g21640	348.497	0.776276	0.142346	5.45346	4.93994e-08
Mp8g02910	975.427	0.6434	0.118033	5.451	5.00872e-08
Mp2g20040	1709.69	-0.778423	0.142878	-5.44815	5.08963e-08
Mp4g10050	2055.46	0.373378	0.0686163	5.44153	5.2825e-08
Mp2g18380	1978.84	0.467186	0.0859419	5.43607	5.44676e-08
Mp4g19010	3542.16	-0.336568	0.0619333	-5.43437	5.49896e-08
Mp2g17420	20290.1	-0.423362	0.077972	-5.42966	5.64605e-08
Mp4g21180	6847.26	0.444189	0.0818058	5.4298	5.64161e-08
Mp4g01660	230.874	0.913734	0.168328	5.42831	5.68913e-08
Mp8g00200	315.378	-0.700836	0.129107	-5.42834	5.68815e-08
Mp5g04500	6326.02	-0.339693	0.0625841	-5.42778	5.70581e-08
Mp1g14840	880.355	0.592241	0.109177	5.42461	5.80817e-08
Mp1g12460	4259.34	0.349913	0.0645604	5.41993	5.96233e-08
Mp6g07150	3547.05	-0.427931	0.0789992	-5.4169	6.0641e-08
Mp1g26520	30.759	1.81934	0.335922	5.41596	6.09592e-08
Mp4g02370	215.834	0.850993	0.157336	5.40875	6.34659e-08
Mp7g07450	1154.71	-0.582758	0.107749	-5.40847	6.35663e-08
Mp3g17510	453.937	0.761465	0.140821	5.40731	6.39766e-08
Mp4g23980	744.162	-0.676833	0.125178	-5.40695	6.41086e-08
Mp7g13050	7929.78	0.303426	0.0561448	5.40435	6.50446e-08
Mp4g01710	6745.41	0.516137	0.0955282	5.40299	6.55404e-08
Mp2g18120	151.509	1.55721	0.288262	5.40206	6.58815e-08
Mp5g23560	1814.89	0.516071	0.0956277	5.39666	6.7891e-08
Mp1g26050	2302.77	-0.471255	0.0874243	-5.39044	7.02864e-08
Mp1g01450	16053.6	-0.461427	0.0856549	-5.38704	7.16269e-08
Mp3g08670	3178.88	-0.499762	0.0927732	-5.38692	7.16757e-08
Mp4g09710	3830.22	-0.336986	0.0625681	-5.3859	7.20814e-08
Mp1g02320	2727.91	-0.390178	0.0725508	-5.378	7.53158e-08
Mp3g10210	627.674	-0.757158	0.140838	-5.37611	7.61124e-08
Mp1g25420	25526.5	-0.517784	0.0963185	-5.37575	7.62655e-08
Mp7g10920	2910.62	0.768124	0.142924	5.37435	7.68611e-08
Mp4g14240	3358.39	-0.465521	0.0866277	-5.37381	7.70887e-08
Mp4g03690	132.739	-1.19922	0.223208	-5.37265	7.75887e-08
Mp1g20250	87.808	-1.26097	0.23507	-5.36423	8.12946e-08
Mp4g09810	8754.33	0.581765	0.108453	5.3642	8.13083e-08
Mp5g20760	66026.7	0.389794	0.0726778	5.36331	8.17108e-08
Mp8g14360	4459.7	0.459802	0.0859971	5.34671	8.95659e-08
Mp7g16120	3567.28	-0.386076	0.0722175	-5.34601	8.99144e-08
Mp4g11210	1419.47	0.499993	0.0935593	5.34413	9.08531e-08
Mp4g03780	3751.35	0.364805	0.0682661	5.34386	9.09869e-08
Mp3g02160	2338.3	0.789315	0.147819	5.33973	9.30861e-08
Mp2g20430	18160.5	-0.361838	0.0678322	-5.33431	9.5909e-08
Mp8g14840	1301.87	-0.418233	0.0784633	-5.3303	9.805e-08
Mp1g17960	174.068	1.0519	0.197377	5.32941	9.85345e-08
Mp4g04230	3032.59	-0.481313	0.0903691	-5.32607	1.00359e-07
Mp6g11510	22.7994	1.91447	0.359772	5.32135	1.03003e-07
Mp4g14250	934.109	0.55399	0.104112	5.3211	1.03139e-07
Mp4g02840	5557.32	1.16708	0.219341	5.32085	1.03281e-07
Mp2g25020	380.304	-0.681682	0.12812	-5.32064	1.03403e-07
Mp5g22590	1087.91	0.729499	0.137124	5.31999	1.03775e-07
Mp1g10760	4303.22	-0.32117	0.0603862	-5.3186	1.04568e-07
Mp1g21720	5065.11	-0.387488	0.0728615	-5.31814	1.04831e-07
Mp7g16470	3186.21	-0.394314	0.0742015	-5.3141	1.07187e-07
Mp5g02800	3892.87	-0.397956	0.0749343	-5.31073	1.09189e-07
Mp2g00770	1041.75	-0.47692	0.0898535	-5.30775	1.10987e-07
Mp4g11730	56.1361	-1.53068	0.288421	-5.3071	1.11381e-07
Mp6g19170	313.787	1.00202	0.188802	5.30725	1.11291e-07
Mp7g03050	1579.97	1.56628	0.295165	5.30648	1.11763e-07
Mp8g09860	19.9058	-1.93298	0.36437	-5.30498	1.12684e-07
Mp5g17590	3723.73	1.32169	0.249285	5.30191	1.14598e-07
Mp2g02320	36.7485	1.65189	0.312008	5.2944	1.1941e-07
Mp5g20690	2666.69	0.364706	0.0688839	5.29451	1.19338e-07
Mp2g21060	3143.41	-0.472541	0.0892616	-5.29388	1.19745e-07
Mp7g06790	128646	0.343585	0.0649073	5.29348	1.20012e-07
Mp6g07050	2337.05	-0.795577	0.150312	-5.29283	1.20435e-07
Mp2g23800	3706.65	-0.380309	0.0718638	-5.29208	1.20932e-07
Mp3g00610	1542.71	-0.428617	0.0809954	-5.29188	1.21068e-07
Mp7g19340	7407.7	-0.424141	0.0801976	-5.2887	1.2319e-07
Mp2g05630	1139.54	0.710429	0.134407	5.28566	1.25252e-07
Mp3g15680	11112.3	0.586868	0.111058	5.28433	1.26168e-07
Mp8g14490	1018.61	-0.477985	0.0904512	-5.28446	1.26079e-07
Mp3g22190	64.7949	1.61089	0.304967	5.28216	1.27667e-07
Mp7g02140	2415.77	-0.463557	0.0877877	-5.28043	1.28878e-07
Mp8g02160	1460.29	-0.561495	0.106356	-5.27938	1.29619e-07
Mp4g22880	101.285	1.36048	0.257783	5.27759	1.30891e-07
Mp2g08040	9907.06	0.333023	0.0631067	5.27714	1.31213e-07
Mp3g02600	1586.6	0.388237	0.0735694	5.27715	1.31207e-07
Mp5g00420	73.3319	1.58633	0.300838	5.27303	1.34187e-07
Mp1g09900	1972.6	-0.405193	0.0768554	-5.27215	1.34837e-07
Mp3g16340	25755.7	-0.405605	0.0769355	-5.27202	1.34933e-07
Mp5g17670	2267.42	-0.39588	0.0750908	-5.27201	1.34939e-07
Mp2g12920	545.009	-0.736678	0.139773	-5.27051	1.36044e-07
Mp3g16700	286.786	1.09715	0.208218	5.26922	1.37004e-07
Mp7g19380	213.538	1.05347	0.200123	5.26411	1.40867e-07
Mp7g02160	6779.16	0.354663	0.0674788	5.25592	1.47287e-07
Mp2g06770	77.868	1.44734	0.275452	5.25441	1.48499e-07
Mp8g07780	4353.75	0.345547	0.0658216	5.24975	1.52306e-07
Mp8g11350	3406.53	-0.345599	0.0658314	-5.24977	1.52291e-07
Mp1g17170	1272.39	0.458952	0.0874268	5.24956	1.5246e-07
Mp2g13450	209.166	1.19122	0.227163	5.2439	1.57214e-07
Mp7g00920	3408.63	-0.661513	0.126168	-5.2431	1.57898e-07
Mp1g12750	6803.14	-0.353	0.0673374	-5.24225	1.5863e-07
Mp3g12900	61.4299	1.5498	0.295669	5.24165	1.59147e-07
Mp1g23930	1698.57	0.442167	0.0844184	5.2378	1.62502e-07
Mp2g15060	979.97	0.544428	0.103944	5.2377	1.62588e-07
Mp3g24900	462.727	0.685085	0.130977	5.23056	1.68995e-07
Mp2g03190	3517.29	0.41297	0.0789616	5.23002	1.69494e-07
Mp6g15300	163534	0.323306	0.0618461	5.22759	1.71733e-07
Mp8g03170	4866.16	-0.439306	0.0840457	-5.22699	1.72288e-07
Mp2g14520	46.6382	1.64664	0.315152	5.22491	1.74244e-07
Mp6g02090	3120.79	-0.666181	0.127562	-5.22242	1.766e-07
Mp2g21920	1865.91	1.28174	0.245494	5.22109	1.77876e-07
Mp7g13220	7455.82	0.367146	0.0703601	5.21811	1.80761e-07
Mp6g13110	2540.09	-0.362575	0.0694883	-5.21779	1.81074e-07
Mp3g11080	38.3377	-1.631	0.312692	-5.21599	1.82839e-07
Mp4g17980	1533.59	0.438107	0.0840446	5.2128	1.86014e-07
Mp3g07180	8227.83	0.391655	0.0751496	5.21167	1.87151e-07
Mp3g18960	3731.73	0.400147	0.0768276	5.20837	1.90503e-07
Mp1g18140	1953.25	0.61523	0.118201	5.20495	1.9405e-07
Mp6g00660	770.788	-0.512365	0.0984821	-5.20262	1.96497e-07
Mp5g17030	803.005	0.632818	0.121645	5.20215	1.96998e-07
Mp3g15210	344.569	0.751806	0.144619	5.19851	2.00887e-07
Mp2g04890	9007.56	0.406751	0.0783424	5.19196	2.08087e-07
Mp4g07920	566.848	-0.753547	0.145184	-5.19027	2.09987e-07
Mp8g02970	26.4682	1.73837	0.335088	5.1878	2.12791e-07
Mpzg01360	114.43	1.12913	0.217687	5.18692	2.13796e-07
Mp3g10390	76.737	-1.53989	0.297281	-5.17992	2.21982e-07
Mp3g21740	3214.63	0.781677	0.15101	5.17632	2.26306e-07
Mp4g14630	402.456	0.91764	0.177323	5.17496	2.2796e-07
Mp5g05240	3189.85	-0.357714	0.0691632	-5.17203	2.31567e-07
Mp8g17700	5566.71	-0.426645	0.0824982	-5.17156	2.32143e-07
Mp2g15810	370.906	0.725992	0.140532	5.16604	2.39103e-07
Mp5g18040	1484.26	-0.464964	0.0900469	-5.16358	2.42269e-07
Mp6g02870	2975.66	0.453475	0.0878431	5.16233	2.43897e-07
Mp6g12240	506.252	0.611672	0.118502	5.16168	2.44737e-07
Mp3g13760	202.092	0.857873	0.166623	5.1486	2.62437e-07
Mp6g02750	7059.06	-0.332571	0.0645928	-5.14873	2.62259e-07
Mp1g21490	1527.03	-0.435454	0.0845887	-5.1479	2.63421e-07
Mp4g19560	15959.7	-0.371053	0.0721246	-5.14461	2.68073e-07
Mp7g13420	2702.98	-0.324505	0.0630838	-5.14404	2.68891e-07
Mp7g06710	125053	0.359767	0.069955	5.14283	2.70636e-07
Mp2g12350	2775.13	-0.338677	0.0658783	-5.14095	2.73352e-07
Mp4g21420	393.393	0.619401	0.120539	5.13859	2.76805e-07
Mp2g06930	665.853	0.722294	0.140625	5.1363	2.80204e-07
Mp8g11210	737.155	-0.547602	0.106683	-5.13295	2.85229e-07
Mp5g22780	2578.36	0.426696	0.0831708	5.13035	2.89196e-07
Mp8g11790	2712.43	0.358986	0.0700033	5.12813	2.92641e-07
Mp5g06760	2836.03	-0.484692	0.094539	-5.12691	2.94542e-07
Mp1g26440	1964.89	0.495272	0.0967123	5.12108	3.03786e-07
Mp2g13670	1457.17	-0.431714	0.0844557	-5.11172	3.19241e-07
Mp3g05900	29.6369	1.70805	0.334313	5.10914	3.23632e-07
Mp4g06000	470.859	0.824251	0.161354	5.10834	3.24997e-07
Mp2g24160	222.216	-0.869538	0.170273	-5.10673	3.27785e-07
Mp7g09440	2022.21	0.38645	0.0756811	5.1063	3.28528e-07
Mp7g10890	173.636	0.98619	0.193158	5.10562	3.29719e-07
Mp1g03750	348.282	-0.756323	0.148166	-5.10456	3.31561e-07
Mp5g00590	221.869	1.13918	0.223164	5.1047	3.31316e-07
Mp1g26020	4415.69	-0.426421	0.0835586	-5.10325	3.33862e-07
Mp5g00890	370.738	0.975869	0.191331	5.10042	3.38896e-07
Mp8g18510	404.435	0.980704	0.192279	5.10041	3.38911e-07
Mp5g05900	1603.02	-0.409335	0.0802712	-5.09939	3.40741e-07
Mp6g11330	3664.15	0.376557	0.0738753	5.0972	3.44708e-07
Mp7g19270	396.46	0.829225	0.162725	5.09586	3.47155e-07
Mp6g03960	3627.72	0.503434	0.0988281	5.09404	3.50507e-07
Mp7g06880	18436.8	0.360036	0.0707097	5.09174	3.54789e-07
Mp3g14920	310.469	0.762926	0.149856	5.09107	3.56053e-07
Mp8g07080	4816.59	0.345055	0.0677969	5.08953	3.58949e-07
Mp6g18030	271.931	0.81076	0.159306	5.08931	3.59375e-07
Mp7g14070	525.163	-0.586097	0.115176	-5.08872	3.60493e-07
Mp4g04070	81.0025	1.50251	0.295308	5.08792	3.62016e-07
Mp5g04950	268.228	0.825235	0.1623	5.08461	3.68379e-07
Mp1g02260	323.006	0.719421	0.141551	5.08243	3.72634e-07
Mp4g11820	11267	-0.394899	0.077697	-5.08255	3.72393e-07
Mp8g09250	1933.47	-0.472039	0.0930014	-5.07561	3.86259e-07
Mp6g03300	379.95	-0.741188	0.146199	-5.06972	3.98408e-07
Mp8g03840	9268.86	0.300974	0.0594162	5.06551	4.07301e-07
Mp1g07070	3884.75	-0.3561	0.0703068	-5.06495	4.08516e-07
Mp1g04490	7333.92	-0.69044	0.136385	-5.06242	4.13965e-07
Mp7g01380	4443.55	-0.318125	0.0628472	-5.06189	4.1513e-07
Mp3g24000	5964.84	-0.453734	0.0896547	-5.0609	4.17285e-07
Mp8g01290	533.9	0.591939	0.116981	5.06015	4.1893e-07
Mp4g19760	701.257	0.600486	0.118681	5.05964	4.20045e-07
Mp8g18890	11832.6	-0.331559	0.0655477	-5.05829	4.23033e-07
Mp4g01650	310.196	0.667888	0.13215	5.05403	4.32583e-07
Mp2g04800	3207.91	-0.612985	0.121448	-5.04731	4.48082e-07
Mp5g24220	603.735	0.655608	0.129898	5.04709	4.48583e-07
Mp2g09490	2166.38	0.400199	0.0793264	5.04497	4.53598e-07
Mp1g29200	1228.44	0.40461	0.0802153	5.04405	4.55786e-07
Mp2g12240	269.013	1.04846	0.207982	5.04113	4.62797e-07
Mp2g18970	23733.2	-0.267925	0.0531475	-5.04116	4.62708e-07
Mp3g15660	163.646	0.852705	0.169154	5.04099	4.6313e-07
Mp5g22010	27.8767	1.72575	0.34245	5.03942	4.66943e-07
Mp1g22730	458.747	0.813252	0.161389	5.03907	4.67811e-07
Mp3g18590	2407.1	-0.39841	0.0790821	-5.03793	4.70592e-07
Mp7g04400	3566.89	0.313956	0.0623349	5.0366	4.73865e-07
Mp7g06440	3860.36	0.387234	0.0768889	5.03627	4.74687e-07
Mp5g04000	183.229	0.912369	0.181206	5.03498	4.77906e-07
Mp7g16650	94.3235	1.11611	0.221751	5.03316	4.82455e-07
Mp3g03490	5997.95	0.502275	0.099848	5.03039	4.89474e-07
Mp1g08040	509.194	-0.610383	0.121416	-5.0272	4.97699e-07
Mp5g10550	547.561	0.71443	0.142189	5.02451	5.04716e-07
Mp3g20700	279.887	-0.860409	0.171296	-5.02292	5.08908e-07
Mp4g01760	1134.75	0.421002	0.0838711	5.01963	5.17698e-07
Mp7g13040	1180.69	0.507181	0.101118	5.01572	5.28347e-07
Mp3g05790	31526.6	0.346609	0.0691242	5.01428	5.32315e-07
Mp8g12680	4238.82	-0.366302	0.0730596	-5.01375	5.33801e-07
Mp1g29250	5498.3	0.293621	0.0585936	5.01114	5.41081e-07
Mp3g00150	6250.49	0.335385	0.0669452	5.00984	5.44753e-07
Mp2g01480	12.7611	1.87552	0.374786	5.00425	5.60792e-07
Mp3g04590	8236.43	0.384646	0.0769075	5.00141	5.69134e-07
Mp5g15530	136.688	1.10047	0.220085	5.00021	5.72686e-07
Mp1g20690	1713.48	0.366787	0.0734607	4.99297	5.94583e-07
Mp7g10760	371.092	0.82894	0.166049	4.99214	5.9713e-07
Mp2g18420	388.749	1.00718	0.201809	4.99074	6.01481e-07
Mp6g03400	11963.2	-0.287844	0.0576886	-4.98961	6.05013e-07
Mp2g23830	152.396	0.982941	0.19702	4.98903	6.06819e-07
Mp6g19360	156.205	1.01773	0.204046	4.98777	6.10803e-07
Mp1g07170	22686.5	0.360791	0.0723794	4.98471	6.20541e-07
Mp5g19650	6220.28	-0.324777	0.0651672	-4.98376	6.23619e-07
Mp1g11550	2467.01	-0.337227	0.0676941	-4.98163	6.30503e-07
Mp3g25480	66.9272	1.25279	0.25155	4.98026	6.3499e-07
Mp1g05200	5292.62	-0.44839	0.0900541	-4.97911	6.3876e-07
Mp6g18270	211.281	0.785377	0.157745	4.97877	6.3991e-07
Mp5g15140	6262.62	0.299407	0.0601423	4.97831	6.41408e-07
Mp2g01300	10237.1	0.27787	0.0558546	4.97487	6.52902e-07
Mp7g08380	669.197	0.533051	0.10715	4.9748	6.53147e-07
Mp1g12550	849.693	0.477173	0.0959477	4.97326	6.58351e-07
Mp8g01510	789.368	0.508111	0.102214	4.97105	6.659e-07
Mp1g16360	1427.53	-0.494892	0.099606	-4.96849	6.74758e-07
Mp1g08920	5248.14	-0.423106	0.0851783	-4.9673	6.78909e-07
Mp4g22550	1206.47	0.860176	0.173181	4.96691	6.80266e-07
Mp5g01660	371.212	1.06529	0.21474	4.96084	7.01906e-07
Mp8g05160	1254.8	-0.412952	0.0832764	-4.95882	7.0924e-07
Mp3g17100	5009.49	-0.353223	0.0712544	-4.95721	7.15119e-07
Mp5g17270	6447.81	-0.373089	0.0752813	-4.95594	7.1982e-07
Mp1g22240	825.642	0.576906	0.116484	4.95267	7.32009e-07
Mp4g05850	16578.5	-0.445123	0.0898731	-4.9528	7.31546e-07
Mp4g07590	161.137	1.06714	0.21551	4.95171	7.35634e-07
Mp3g11990	61.3424	1.42166	0.287381	4.94694	7.53888e-07
Mp3g01980	7264.1	-0.379057	0.0766315	-4.94648	7.55657e-07
Mp8g04650	2017.82	-0.576562	0.116592	-4.94514	7.60904e-07
Mp8g10870	3738.03	-0.330728	0.0669154	-4.94248	7.71341e-07
Mp1g05000	1256.73	-0.410754	0.083123	-4.94152	7.75166e-07
Mp1g18920	6258.97	0.392966	0.0795538	4.93963	7.827e-07
Mp4g15340	1954.69	-0.337565	0.0684462	-4.93183	8.14637e-07
Mp1g10810	1652.75	-0.362943	0.0736239	-4.92969	8.23609e-07
Mp3g10100	253.06	0.765179	0.155216	4.92977	8.23266e-07
Mp7g18910	65.4442	-1.37002	0.277992	-4.92827	8.29624e-07
Mp2g23680	10934.8	-0.38597	0.0783439	-4.92661	8.36692e-07
Mp8g11370	28.7173	1.61757	0.328325	4.92673	8.36154e-07
Mp4g12660	4436.83	-0.488921	0.0992954	-4.9239	8.48344e-07
Mp5g21190	225.477	0.79183	0.160839	4.92314	8.51678e-07
Mp8g03420	13598.4	0.372678	0.0757737	4.91831	8.72947e-07
Mp1g15530	2374.63	0.419245	0.0853028	4.91478	8.8881e-07
Mp8g02750	14.1411	-1.84235	0.375317	-4.90878	9.1645e-07
Mp6g13540	895.735	1.72099	0.350684	4.90752	9.22342e-07
Mp4g20640	1128.02	0.473581	0.0965203	4.90654	9.26972e-07
Mp2g21520	3062.78	0.568935	0.115973	4.90574	9.3076e-07
Mp7g07070	6620.31	0.375399	0.0765252	4.90556	9.31612e-07
Mp5g10510	550.02	0.537214	0.109613	4.901	9.53496e-07
Mp4g03540	2897.38	-0.522603	0.106649	-4.9002	9.57405e-07
Mp4g19670	1207.44	-0.472638	0.09646	-4.89983	9.59186e-07
Mp2g22050	508.976	-0.700041	0.143084	-4.8925	9.95614e-07
Mp2g25170	2617.67	-0.402317	0.0822834	-4.88941	1.01137e-06
Mp2g02210	174.822	-0.940618	0.192535	-4.88544	1.03196e-06
Mp2g11740	48.7115	1.40015	0.286647	4.88459	1.03645e-06
Mp6g17880	151.527	1.19784	0.245541	4.87836	1.06973e-06
Mp4g16160	5326.01	-0.366153	0.0750606	-4.87809	1.07116e-06
Mp1g07610	8449.19	0.302882	0.0620963	4.87762	1.07375e-06
Mp6g18060	73.1113	1.33696	0.274111	4.87743	1.07476e-06
Mp3g07520	973.465	-0.453332	0.0929523	-4.87704	1.07689e-06
Mp6g02120	262.377	1.00269	0.205617	4.87652	1.07976e-06
Mp4g12420	3359.02	-0.351372	0.072068	-4.87556	1.08501e-06
Mp2g06680	179.72	-0.868005	0.17834	-4.86714	1.13225e-06
Mp4g07530	1684.69	0.376729	0.0774041	4.86705	1.13279e-06
Mp8g07630	156.809	1.04221	0.214201	4.86557	1.14126e-06
Mp7g04930	1917.23	0.472813	0.0972096	4.86385	1.15122e-06
Mp3g15070	245.551	0.979654	0.201439	4.86328	1.15459e-06
Mp2g13180	336.297	0.772564	0.158909	4.86168	1.16392e-06
Mp8g12690	398.22	-0.657362	0.135295	-4.85872	1.18149e-06
Mp4g20340	4818.15	1.18917	0.244771	4.85832	1.18389e-06
Mp4g06050	103961	-0.396757	0.0816986	-4.85635	1.19566e-06
Mp3g21560	41.9686	1.48052	0.304883	4.85601	1.19774e-06
Mp5g16330	415.159	0.899156	0.185232	4.85421	1.20867e-06
Mp2g25540	458.498	0.888568	0.183083	4.85336	1.2139e-06
Mp2g24780	910.654	0.604452	0.124638	4.84966	1.23674e-06
Mp5g14670	317.32	1.04377	0.215581	4.84167	1.28753e-06
Mp1g13740	12679.4	-0.301152	0.0622097	-4.84091	1.29246e-06
Mp5g08890	74.744	1.19809	0.247505	4.84068	1.29394e-06
Mp6g07330	20.5119	-1.7247	0.356309	-4.84047	1.29534e-06
Mp7g05980	10373.3	0.467656	0.0966249	4.83991	1.299e-06
Mp5g14230	516.6	0.567725	0.117307	4.83963	1.30081e-06
Mp7g05870	951.583	0.90128	0.186312	4.83747	1.31503e-06
Mp2g01400	425.679	0.602711	0.124638	4.83567	1.32695e-06
Mp8g04060	731.041	0.469557	0.0971611	4.83277	1.34649e-06
Mp1g28510	2883.56	0.409845	0.084809	4.83257	1.34784e-06
Mp2g04730	24728.4	0.314953	0.0651829	4.83184	1.35279e-06
Mp1g25540	182.529	0.808189	0.167426	4.82713	1.38515e-06
Mp4g22130	9354.96	0.388521	0.0804886	4.82703	1.38583e-06
Mp5g02670	68.7526	1.4028	0.290615	4.82702	1.38591e-06
Mp2g04540	181.605	0.895527	0.185572	4.82578	1.39458e-06
Mp7g16140	441.262	-0.557756	0.115616	-4.82422	1.40553e-06
Mp6g03930	2764.06	-0.303836	0.0629901	-4.82355	1.41025e-06
Mp2g13040	2756.23	-0.363615	0.0754299	-4.82057	1.43146e-06
Mp2g04880	306.753	0.768986	0.159534	4.82022	1.43401e-06
Mp5g12330	44.0415	-1.67435	0.347488	-4.81843	1.44689e-06
Mp3g07260	1714.69	0.407724	0.0846861	4.81453	1.47547e-06
Mp6g07230	1619.6	-0.414871	0.0861785	-4.81409	1.4787e-06
Mp6g09430	567.154	0.492522	0.102322	4.81343	1.48359e-06
Mp1g03720	4767.32	0.362304	0.0752739	4.81314	1.48577e-06
Mp4g15080	128920	0.321456	0.0667975	4.8124	1.49131e-06
Mp1g11330	806.281	-0.468659	0.0973932	-4.81203	1.49404e-06
Mp2g08980	1062.29	-0.515542	0.107138	-4.81194	1.49472e-06
Mp3g04670	85.3248	1.18119	0.245923	4.80308	1.56247e-06
Mp5g03510	1576.89	0.35915	0.074774	4.80314	1.56198e-06
Mp3g10370	188.581	0.838766	0.17468	4.80172	1.57305e-06
Mp2g17320	233.126	0.934496	0.194639	4.80118	1.5773e-06
Mp2g08740	261.609	0.931862	0.194167	4.79928	1.5924e-06
Mp2g25350	481.075	-0.754475	0.157241	-4.79821	1.60092e-06
Mp4g15430	1906.61	0.492557	0.102662	4.79787	1.60361e-06
Mp1g20420	2202.23	0.389225	0.0811961	4.79364	1.63782e-06
Mp5g03240	903.177	0.726803	0.151653	4.79254	1.64683e-06
Mp1g15000	2125.38	-0.370643	0.0773642	-4.79088	1.66048e-06
Mp1g26030	6290.92	0.383203	0.0799841	4.79099	1.65964e-06
Mp2g05400	193.4	-0.851314	0.177723	-4.79012	1.66679e-06
Mp4g20130	22881	0.239865	0.0500795	4.78968	1.67048e-06
Mp5g22720	6221.53	1.13746	0.237486	4.78958	1.67127e-06
Mp2g15660	1313.44	-0.460051	0.096057	-4.78935	1.67323e-06
Mp1g12090	325.392	0.731371	0.152769	4.78741	1.68946e-06
Mp2g21180	2389.62	0.36677	0.0766207	4.78682	1.69445e-06
Mp2g23480	158.829	0.968562	0.202404	4.7853	1.70736e-06
Mp2g17860	835.293	-0.564494	0.118053	-4.78171	1.73807e-06
Mp1g04810	3729.44	-0.321007	0.0671746	-4.77869	1.76438e-06
Mp1g28100	729.806	0.831339	0.173994	4.77798	1.77065e-06
Mp2g07880	34673.6	0.334296	0.0700482	4.77237	1.82075e-06
Mp4g04640	380.421	1.12754	0.236325	4.77112	1.832e-06
Mp3g08980	389.879	0.889531	0.186507	4.76943	1.8475e-06
Mp5g17550	898.849	-0.507308	0.106388	-4.76847	1.85632e-06
Mp7g08170	7047.59	-0.496112	0.104042	-4.76836	1.85727e-06
Mp7g19560	10541	0.313424	0.0657438	4.76735	1.86665e-06
Mp2g07930	1647.26	0.367158	0.0770188	4.76712	1.86877e-06
Mp2g02330	135.53	-1.37001	0.287456	-4.76599	1.87928e-06
Mp4g14920	1974.99	0.363021	0.0761958	4.76432	1.8949e-06
Mp7g04730	29.445	1.56408	0.328332	4.76372	1.90055e-06
Mp8g03500	3625.39	-0.426155	0.0894582	-4.76373	1.90047e-06
Mp5g17900	1396.55	-0.441994	0.0928297	-4.76134	1.92311e-06
Mp6g09290	327.49	-1.04792	0.220104	-4.76102	1.92616e-06
Mp5g18270	4472.67	-0.325696	0.0684124	-4.76077	1.92858e-06
Mp4g23670	2819.08	-0.377966	0.0794033	-4.76007	1.93521e-06
Mp3g04620	3360.34	0.726241	0.152601	4.75909	1.94463e-06
Mp7g08810	1079.11	0.515219	0.108375	4.75405	1.99377e-06
Mp2g21140	1465.28	-0.424055	0.0893822	-4.74429	2.09235e-06
Mp6g08870	1294.1	0.486896	0.102645	4.74351	2.10047e-06
Mp1g03590	433.603	0.555195	0.11705	4.74322	2.10348e-06
Mp5g17800	608.78	0.820191	0.173211	4.73522	2.18822e-06
Mp3g09960	7985.11	-0.309858	0.0654908	-4.73132	2.23068e-06
Mp8g12190	1640.71	0.70157	0.148346	4.72929	2.25309e-06
Mp8g18520	1771.13	0.416134	0.0880107	4.72822	2.26499e-06
Mp6g19180	156.445	1.03583	0.219092	4.72784	2.26923e-06
Mp6g08030	2965.99	-0.453445	0.0960205	-4.72237	2.33108e-06
Mp4g01040	3854.42	0.311248	0.0659266	4.72114	2.34532e-06
Mp3g11860	3948.12	-0.397019	0.0841357	-4.71879	2.37251e-06
Mp4g22870	25.1444	1.60781	0.340803	4.71771	2.38513e-06
Mp7g08070	9.59932	1.74393	0.369695	4.7172	2.39111e-06
Mp3g09440	1149.9	0.380357	0.0806402	4.71672	2.39671e-06
Mp6g18440	58644.4	0.317283	0.0672715	4.71645	2.39999e-06
Mp2g10030	120.517	1.21598	0.257936	4.71426	2.42591e-06
Mp8g07500	262.961	1.71202	0.363182	4.71395	2.42957e-06
Mp1g05950	4628.89	-0.316003	0.0670402	-4.71364	2.43326e-06
Mp4g15620	5871.63	-0.331461	0.0703324	-4.71278	2.4436e-06
Mp5g05000	1653.03	-0.400477	0.0849755	-4.71285	2.44273e-06
Mp6g02020	1390.72	-0.652724	0.138519	-4.71217	2.45091e-06
Mp1g08490	2152.66	-0.338897	0.072012	-4.70612	2.52476e-06
Mp8g18310	30.1732	1.66686	0.354235	4.7055	2.53239e-06
Mp7g16700	6423.37	-0.30287	0.0643721	-4.70499	2.53883e-06
Mp8g02780	514.225	-0.771041	0.164015	-4.70104	2.58841e-06
Mp4g04770	31.288	1.67703	0.356935	4.69842	2.62184e-06
Mp5g09700	819.597	-0.449655	0.0958679	-4.69036	2.72727e-06
Mp4g10230	2660.39	0.416049	0.0887175	4.6896	2.73741e-06
Mp8g16060	1701.94	-0.363045	0.0774449	-4.68778	2.7618e-06
Mp1g24240	92.2661	-1.13752	0.242737	-4.68624	2.78266e-06
Mp5g21350	5062.45	0.330473	0.070531	4.68551	2.79269e-06
Mp2g13770	611.775	0.568874	0.121434	4.68462	2.80474e-06
Mp6g20810	871.674	0.525029	0.112132	4.68225	2.83747e-06
Mp5g08960	519.383	0.733856	0.156765	4.68125	2.85128e-06
Mp1g10030	1282.56	-0.385359	0.0823489	-4.67958	2.87459e-06
Mp2g21110	1648.88	0.430875	0.0920828	4.67921	2.87978e-06
Mp4g01670	272.981	0.669665	0.143273	4.67404	2.95332e-06
Mp4g07250	4126.84	-0.333283	0.071326	-4.67267	2.97314e-06
Mp5g05290	3326.55	0.301139	0.0645052	4.66845	3.03482e-06
Mp6g02340	4205.78	-0.380423	0.0815059	-4.66742	3.05e-06
Mp8g04130	739.645	-0.919763	0.197189	-4.66438	3.09543e-06
Mp8g03850	36217.8	0.306548	0.0658072	4.65827	3.18885e-06
Mp2g03470	329.895	1.07564	0.230939	4.65768	3.19797e-06
Mp7g04850	21461.2	0.368365	0.0791032	4.65677	3.21213e-06
Mp4g03070	87.6574	-1.38901	0.298299	-4.65642	3.21747e-06
Mp1g24560	2990.92	-0.352071	0.0756628	-4.65315	3.26903e-06
Mp3g01120	3137.27	0.331065	0.0711502	4.65305	3.27064e-06
Mp8g09550	699.798	0.434851	0.0935492	4.64837	3.34572e-06
Mp4g04530	3285.77	-0.36993	0.0796162	-4.64642	3.37749e-06
Mp3g16420	1994.55	0.45097	0.0970605	4.64627	3.37983e-06
Mp4g01870	2083.88	-0.326649	0.0703409	-4.6438	3.42066e-06
Mp6g19460	411.938	1.0099	0.217487	4.64349	3.42581e-06
Mp2g24930	182.042	0.811713	0.174839	4.64262	3.44012e-06
Mp2g05620	8332.34	0.38256	0.0824209	4.64154	3.45817e-06
Mp3g07800	1104.54	0.421614	0.0908429	4.64113	3.46505e-06
Mp5g17680	6231.94	-0.256828	0.0553401	-4.64091	3.46886e-06
Mp3g25280	362.704	0.764861	0.164839	4.64004	3.48335e-06
Mp4g11220	8397.48	0.453151	0.0976769	4.63929	3.49614e-06
Mp2g13880	487.014	-0.669425	0.144386	-4.63636	3.54594e-06
Mp7g09750	4115.73	0.296005	0.0638451	4.6363	3.54694e-06
Mp5g10910	200.967	0.851137	0.183602	4.63577	3.55616e-06
Mp2g07140	33.3341	-1.49447	0.322602	-4.63254	3.61203e-06
Mp2g05680	103.368	-1.1537	0.249153	-4.63051	3.64772e-06
Mp2g10550	19219.2	0.266187	0.0574883	4.63029	3.6516e-06
Mp4g19710	490.479	-0.636422	0.137471	-4.62948	3.66577e-06
Mp2g22900	2371.96	0.717404	0.154981	4.62899	3.67456e-06
Mp4g05560	1421.07	0.444054	0.0959858	4.62625	3.72345e-06
Mp1g28810	178.795	1.10552	0.239031	4.62501	3.74584e-06
Mp8g06090	117.433	0.913772	0.197571	4.62504	3.74525e-06
Mp3g22690	39.2654	1.40622	0.304192	4.6228	3.78599e-06
Mp4g14760	528.162	-0.729839	0.15793	-4.62129	3.81355e-06
Mp7g02860	1187.45	0.651485	0.141025	4.61963	3.84425e-06
Mp3g07860	1068.57	-0.423638	0.0917141	-4.61912	3.85377e-06
Mp5g11170	370.69	-0.713353	0.154441	-4.61895	3.85696e-06
Mp1g08220	747.171	-0.638173	0.138174	-4.61863	3.86274e-06
Mp8g15800	178.999	-0.829394	0.179577	-4.61858	3.86369e-06
Mp5g08770	461.936	0.709059	0.15362	4.61568	3.91809e-06
Mp8g06010	84.3902	1.27296	0.27583	4.61504	3.93022e-06
Mp2g25220	1154.7	-0.529815	0.114838	-4.6136	3.95754e-06
Mp2g18200	132.171	0.969997	0.210409	4.61005	4.02563e-06
Mp7g02590	4389.47	0.326177	0.0707566	4.60984	4.02983e-06
Mp5g23180	28.1383	1.55003	0.336262	4.60959	4.03459e-06
Mp7g10320	3544.52	-0.351887	0.076349	-4.60893	4.04747e-06
Mp3g17400	1308.06	0.369211	0.0801728	4.6052	4.12077e-06
Mp5g07190	152.65	-0.859528	0.18664	-4.60528	4.11912e-06
Mp2g02200	1782.98	-0.689828	0.149806	-4.60482	4.12829e-06
Mp7g04240	545.101	0.898546	0.195157	4.60422	4.14009e-06
Mp5g17110	650.727	0.625984	0.136021	4.60212	4.1822e-06
Mp2g12370	3803.5	-0.388006	0.0843196	-4.60162	4.19228e-06
Mp1g04550	7078.9	0.299188	0.0650239	4.6012	4.20066e-06
Mp1g02840	6518.12	-0.387836	0.0843201	-4.59956	4.23377e-06
Mp1g14220	1891.58	-0.521075	0.113295	-4.59927	4.23981e-06
Mp1g05090	1774.47	0.398356	0.0866279	4.59847	4.25606e-06
Mp5g09380	329.079	-0.910283	0.197947	-4.59862	4.25289e-06
Mp6g10900	148.981	1.32335	0.287785	4.59839	4.25771e-06
Mp3g17940	424.087	0.638437	0.138874	4.59726	4.28091e-06
Mp4g22180	36.0157	-1.47186	0.32028	-4.59554	4.31625e-06
Mp3g08400	271.611	-0.745545	0.162244	-4.5952	4.32338e-06
Mp4g21200	685.273	0.619469	0.13482	4.59478	4.3321e-06
Mp1g07110	3990.15	0.325167	0.0708327	4.59063	4.41917e-06
Mp1g16700	1145.72	0.435058	0.094769	4.59072	4.4172e-06
Mp5g21030	2163.95	-0.513223	0.111871	-4.58763	4.48296e-06
Mp5g10720	80.7476	-1.07317	0.234016	-4.58587	4.52104e-06
Mp3g15460	509.606	0.813091	0.177323	4.58538	4.53161e-06
Mp4g06280	19570.1	-0.393847	0.0859162	-4.58409	4.55975e-06
Mp8g08960	510.701	0.818265	0.178505	4.58399	4.5618e-06
Mp2g05100	4907.42	0.467919	0.102101	4.5829	4.58572e-06
Mp3g05770	6387.39	-0.337991	0.073802	-4.5797	4.65647e-06
Mp3g08700	3507.93	-0.33114	0.0723076	-4.57961	4.6585e-06
Mp7g11680	3530.82	-0.316228	0.0690621	-4.5789	4.67432e-06
Mp1g24380	258.468	0.734872	0.160546	4.57734	4.70934e-06
Mp5g09670	3003.87	0.326982	0.0714389	4.57708	4.71508e-06
Mp2g04900	3390.93	0.393809	0.086054	4.57631	4.73255e-06
Mp2g10050	1651.6	-0.379097	0.0828629	-4.57499	4.76245e-06
Mp4g23140	17958.2	-0.321646	0.0703089	-4.57476	4.76769e-06
Mp5g03780	2190.3	0.342315	0.0748307	4.57453	4.77288e-06
Mp1g21200	11384.9	0.291191	0.0636631	4.57394	4.78647e-06
Mp2g15720	616.441	-0.515921	0.112805	-4.57357	4.79482e-06
Mp2g11720	14609.1	-0.300208	0.0656432	-4.57333	4.80028e-06
Mp2g14680	22700.6	-0.30932	0.0676577	-4.57184	4.83468e-06
Mp6g02150	455.98	0.919136	0.20117	4.56895	4.90181e-06
Mp4g02730	9776.13	0.4475	0.0979578	4.5683	4.91706e-06
Mp6g01910	171.973	-1.0769	0.235764	-4.56772	4.9305e-06
Mp1g22660	820.517	0.460939	0.100942	4.56636	4.96258e-06
Mp1g13340	2384.26	-0.323021	0.0707897	-4.56311	5.04025e-06
Mp8g12920	4564.12	-0.384482	0.0843569	-4.5578	5.16918e-06
Mp3g06870	2375.76	-0.356235	0.0781977	-4.55557	5.22441e-06
Mp7g03130	22.3378	1.6846	0.369781	4.55568	5.22176e-06
Mp8g02940	26050	0.40173	0.0881883	4.55536	5.22958e-06
Mp7g11260	753.116	-0.67987	0.149324	-4.55299	5.28899e-06
Mp5g09620	2903.28	-0.336152	0.0738342	-4.55279	5.29391e-06
Mp3g09700	22.7273	1.56101	0.342927	4.55203	5.31316e-06
Mp3g21300	2140.71	-0.357904	0.078625	-4.55203	5.31297e-06
Mp2g23360	794.776	0.7579	0.166525	4.55126	5.33259e-06
Mp8g16350	3839.8	-0.333228	0.0732259	-4.55068	5.34719e-06
Mp5g08930	246.549	0.99382	0.218401	4.55043	5.35369e-06
Mp1g26810	1624.02	0.347522	0.0763741	4.55025	5.35815e-06
Mp3g06140	294.525	0.697878	0.153399	4.54942	5.37938e-06
Mp3g21710	286.365	0.610002	0.134093	4.54908	5.38801e-06
Mp7g15220	5988.78	0.29651	0.0651989	4.54777	5.42175e-06
Mp1g09050	108.046	1.01836	0.224035	4.54554	5.47954e-06
Mp7g17620	235.366	-0.738318	0.162446	-4.545	5.49354e-06
Mp7g16080	8067.25	-0.354851	0.0780971	-4.54372	5.52693e-06
Mp6g03020	1865.5	-0.392829	0.0865033	-4.54121	5.59333e-06
Mp3g18040	240.639	0.708983	0.15628	4.53663	5.71604e-06
Mp1g23330	947.118	1.32889	0.293183	4.53263	5.82543e-06
Mp7g01440	81.5301	1.05467	0.232703	4.53226	5.8356e-06
Mp3g21160	4876.95	-0.295411	0.0651913	-4.53145	5.85807e-06
Mp6g05800	2340.36	-0.353269	0.0779754	-4.53052	5.88382e-06
Mp8g16540	12005.8	-0.440786	0.0973236	-4.52908	5.92423e-06
Mp3g22780	1044.1	-0.447105	0.0987344	-4.52836	5.94431e-06
Mp2g06390	1614.51	0.427424	0.0944976	4.52312	6.0935e-06
Mp4g22680	277.274	-0.791934	0.175084	-4.52316	6.09236e-06
Mp3g08650	2284.86	0.399199	0.088301	4.52089	6.15803e-06
Mp7g14820	1489.62	-0.387039	0.0856227	-4.52029	6.17554e-06
Mp2g20620	375.567	0.978173	0.21645	4.51916	6.20861e-06
Mp3g06410	2893.72	-0.312557	0.0692302	-4.51474	6.33935e-06
Mp4g15240	5187.99	-0.292541	0.0648319	-4.5123	6.41292e-06
Mp6g18770	774.229	-0.647315	0.143512	-4.51052	6.46683e-06
Mp4g18920	1159.36	0.470341	0.104401	4.50516	6.63242e-06
Mp5g23150	1457.3	1.35515	0.300842	4.50452	6.65232e-06
Mp8g15560	3217.11	-0.36019	0.0799657	-4.5043	6.65914e-06
Mp2g15110	38823.5	-0.334723	0.0743193	-4.50385	6.6733e-06
Mp7g18270	2131.57	-0.307611	0.0683439	-4.50093	6.76553e-06
Mp2g10350	55.0531	1.24775	0.277253	4.50041	6.78239e-06
Mp5g18190	565.429	0.626806	0.13928	4.50033	6.7847e-06
Mp6g07220	3500.21	-0.368134	0.0817989	-4.50048	6.78e-06
Mp2g19900	1338.18	-0.342169	0.0760933	-4.4967	6.90164e-06
Mp2g16090	11874.7	-0.254987	0.0567245	-4.49518	6.95117e-06
Mp6g12040	606.265	0.483327	0.107579	4.49277	7.03033e-06
Mp7g00130	267.77	0.712684	0.158636	4.49258	7.0367e-06
Mp6g12400	739.144	-0.490412	0.109212	-4.49045	7.10743e-06
Mp1g13320	4807.27	0.267756	0.0596317	4.49017	7.11671e-06
Mp2g04400	13045.4	0.487154	0.108513	4.48935	7.14409e-06
Mp1g27980	79.918	1.16054	0.258557	4.48854	7.17129e-06
Mp6g03700	308.031	0.640465	0.142784	4.48557	7.27199e-06
Mp1g23080	2558.89	0.464123	0.103522	4.48333	7.34864e-06
Mp1g13240	946.938	0.429744	0.0958736	4.4824	7.38073e-06
Mp7g03700	3952.06	-0.269503	0.0601548	-4.48015	7.459e-06
Mp7g05260	91.4497	-1.66271	0.371126	-4.48018	7.45796e-06
Mp3g07160	4074.57	0.338397	0.0755559	4.47877	7.50749e-06
Mp5g24020	267.715	-0.676035	0.150959	-4.47826	7.52533e-06
Mp5g03060	33986.8	0.236223	0.0527533	4.47788	7.53866e-06
Mp5g05640	96.157	1.06453	0.237918	4.47438	7.66347e-06
Mp8g00750	268.255	0.955864	0.213636	4.47428	7.66709e-06
Mp8g14110	2488.57	-0.397037	0.0887432	-4.474	7.67714e-06
Mp3g19090	297.213	-0.943935	0.211035	-4.47288	7.71723e-06
Mp2g16250	17.7818	1.65777	0.370741	4.4715	7.7673e-06
Mp2g07520	227.593	0.714215	0.159737	4.47119	7.77837e-06
Mp2g25530	1808.05	0.507117	0.113419	4.47119	7.77859e-06
Mp7g19250	3251.23	0.420376	0.0940606	4.4692	7.85121e-06
Mp3g16180	2340.78	0.34452	0.0771182	4.46743	7.91633e-06
Mp2g26470	2020.25	0.37131	0.0831514	4.46546	7.98958e-06
Mp4g04600	1023.9	0.457091	0.102367	4.46523	7.99819e-06
Mp3g17080	1546.34	0.365687	0.0819716	4.46114	8.15259e-06
Mp1g05190	3005.65	-0.402656	0.0902818	-4.46	8.19608e-06
Mp4g05880	3606.87	0.349002	0.0782582	4.45963	8.21024e-06
Mp4g20060	184.65	0.930293	0.208627	4.45913	8.22942e-06
Mp4g08520	9.89422	1.665	0.373433	4.45863	8.24836e-06
Mp4g12310	7363.81	-0.331685	0.0743998	-4.45814	8.26723e-06
Mp2g13570	597.721	0.702484	0.157649	4.456	8.35023e-06
Mp5g03520	9629.2	0.313232	0.0703532	4.45227	8.49666e-06
Mp5g04980	1025.01	-0.476901	0.10713	-4.45161	8.52276e-06
Mp6g02540	3997.36	0.330212	0.0741781	4.45161	8.52286e-06
Mp3g19350	119746	-0.304129	0.0684006	-4.44628	8.73686e-06
Mp5g19150	5501.24	0.370187	0.0832886	4.44464	8.80412e-06
Mp1g19970	7034	0.245681	0.0552879	4.44366	8.84397e-06
Mp4g11130	395.932	-0.641151	0.144289	-4.44352	8.84972e-06
Mp5g03300	181.625	1.14625	0.258067	4.44166	8.92659e-06
Mp1g09040	3173.75	-0.298797	0.0672835	-4.44087	8.95957e-06
Mp1g11280	2527.55	-0.300134	0.067678	-4.43473	9.2189e-06
Mp1g01650	9276.73	-0.246765	0.0556513	-4.43413	9.2447e-06
Mp3g03900	22344.7	-0.325383	0.0733857	-4.43388	9.25513e-06
Mp5g18970	798.189	-0.437176	0.0986319	-4.4324	9.31897e-06
Mp8g02620	114.652	0.972641	0.219524	4.43068	9.39347e-06
Mp6g00870	336.161	-0.581236	0.131189	-4.43054	9.39991e-06
Mp2g07040	6376.46	-0.39491	0.0891715	-4.42866	9.48209e-06
Mp3g16740	153.654	1.02019	0.230429	4.42736	9.53952e-06
Mp6g03150	10234.9	-0.258703	0.058463	-4.42507	9.6411e-06
Mp7g19390	2689.24	1.33828	0.302555	4.42328	9.72138e-06
Mp3g10450	331.977	-0.773613	0.174905	-4.42306	9.7314e-06
Mp2g00180	5757.6	0.303072	0.06853	4.42247	9.75777e-06
Mp2g24360	110.44	1.02697	0.232282	4.42123	9.81416e-06
Mp1g26910	1865.32	-0.361856	0.0818491	-4.42102	9.82381e-06
Mp2g21800	7403.7	0.461022	0.104287	4.4207	9.83832e-06
Mp2g19350	2371.57	0.462747	0.104703	4.41962	9.88728e-06
Mp5g12090	119.659	0.958565	0.216906	4.41926	9.9041e-06
Mp5g13860	22164.3	0.495008	0.112027	4.41867	9.93121e-06
Mp8g08710	279.448	0.891083	0.201712	4.41759	9.98079e-06
Mp1g01110	306.891	-0.703129	0.159205	-4.4165	1.00314e-05
Mp4g22600	2579.18	-0.367488	0.0832395	-4.41482	1.01092e-05
Mp4g15380	4910.27	-0.314098	0.0711537	-4.41436	1.01307e-05
Mp8g13930	1436.33	-0.38473	0.0871618	-4.41397	1.01491e-05
Mp2g07840	173.601	-0.766477	0.173654	-4.41383	1.01558e-05
Mp2g26040	83826.6	-0.26236	0.0594491	-4.41318	1.01863e-05
Mp1g02700	4804.15	-0.326273	0.0739696	-4.4109	1.02941e-05
Mp1g22450	2740.35	-0.34914	0.0791856	-4.40914	1.03783e-05
Mp1g07940	2875.88	-0.394316	0.0894502	-4.40822	1.04223e-05
Mp2g07120	2078.52	-0.348256	0.0790099	-4.40776	1.04448e-05
Mp6g21170	1276.35	0.447757	0.10159	4.4075	1.04569e-05
Mp6g11910	16.0336	-1.63073	0.370188	-4.40514	1.05715e-05
Mp8g10590	2401.53	0.365791	0.0830388	4.40506	1.05755e-05
Mp3g14560	6811.66	-0.348199	0.0790594	-4.40427	1.0614e-05
Mp3g12040	129.323	0.951077	0.215997	4.4032	1.06668e-05
Mp7g11330	5949.32	-0.290008	0.0658771	-4.40226	1.0713e-05
Mp2g18520	764.077	-0.602551	0.136973	-4.39906	1.08721e-05
Mp1g11190	11014.6	-0.338838	0.077033	-4.39861	1.08947e-05
Mp2g10180	7438.16	-0.273708	0.0622262	-4.3986	1.08949e-05
Mp4g11380	434.451	-0.50605	0.115124	-4.39572	1.10409e-05
Mp8g00760	101.234	0.943989	0.214873	4.39323	1.11678e-05
Mp7g18900	2346.01	-0.29987	0.0682637	-4.39282	1.1189e-05
Mp3g12640	386.005	0.619792	0.141104	4.39244	1.12087e-05
Mp3g09160	353.445	-0.572809	0.130427	-4.3918	1.12418e-05
Mp5g06690	10476.6	-0.300566	0.0684686	-4.38984	1.13432e-05
Mp1g08790	110.418	1.14051	0.259819	4.38964	1.13538e-05
Mp4g08960	653.774	-0.425516	0.0969669	-4.38826	1.14263e-05
Mp6g12170	752.395	0.480748	0.10957	4.38759	1.14613e-05
Mp8g07990	6209.84	-0.348014	0.0793214	-4.3874	1.14716e-05
Mp5g08710	1170.68	-0.385365	0.0878523	-4.3865	1.15187e-05
Mp6g06590	1355.53	0.345441	0.0787522	4.38643	1.15228e-05
Mp2g19470	2264.75	0.302987	0.0690949	4.38508	1.15941e-05
Mp6g00270	7691.08	-0.288188	0.0657265	-4.38465	1.16173e-05
Mp6g17470	12.0312	1.64681	0.375609	4.38437	1.16321e-05
Mp3g13990	174.237	-0.765291	0.174701	-4.38059	1.18359e-05
Mp2g26340	1327.1	-0.375653	0.0857587	-4.38035	1.18488e-05
Mp1g19760	2673.08	-0.347245	0.079438	-4.37128	1.23523e-05
Mp7g07200	3572.84	-0.352263	0.0806225	-4.36929	1.24653e-05
Mp5g05850	3417.95	0.342306	0.0783488	4.36899	1.2482e-05
Mp8g04520	1395.41	0.33914	0.077624	4.36901	1.2481e-05
Mp5g02650	10.6497	1.64053	0.375535	4.36852	1.25092e-05
Mp2g11170	1784.52	0.329967	0.0755667	4.36657	1.26214e-05
Mp6g15880	732.3	0.540945	0.123948	4.36428	1.27543e-05
Mp1g05300	4912.65	0.366323	0.0839751	4.36228	1.28716e-05
Mp6g09710	4138.83	-0.295842	0.0678207	-4.36212	1.2881e-05
Mp2g24010	6120.46	-0.296403	0.0679656	-4.36107	1.29429e-05
Mp4g23890	31072	-0.354321	0.081252	-4.36077	1.29608e-05
Mp5g23820	2012.48	-0.343934	0.0788734	-4.36058	1.29716e-05
Mp1g17390	1620.18	0.43299	0.0993087	4.36004	1.30038e-05
Mp7g10910	191.886	1.10211	0.252862	4.35856	1.30923e-05
Mp4g08210	621.299	0.495703	0.113804	4.35577	1.32599e-05
Mp5g11890	1461.13	-0.616674	0.141692	-4.35222	1.34766e-05
Mp4g11160	20976.2	0.245138	0.0563663	4.34901	1.36754e-05
Mp5g16420	469.514	0.641685	0.147572	4.34827	1.37215e-05
Mp7g01840	324.768	0.689966	0.158688	4.34794	1.37425e-05
Mp2g18980	687.317	-0.519825	0.119596	-4.34651	1.38321e-05
Mp4g10640	1359.76	-0.348951	0.0802986	-4.34567	1.38853e-05
Mp7g19300	4477.18	-0.444248	0.102247	-4.34484	1.39374e-05
Mp6g03620	1906.4	-0.34479	0.0793828	-4.34339	1.40302e-05
Mp2g19570	1624.61	-0.333819	0.0768796	-4.3421	1.41124e-05
Mp4g23630	1563.38	0.504598	0.116231	4.34134	1.41615e-05
Mp3g19500	5520.21	0.306227	0.0705402	4.34117	1.41725e-05
Mp7g18400	3428.43	-0.41271	0.0950778	-4.34076	1.41989e-05
Mp7g01000	4060.13	-0.39553	0.0911832	-4.33775	1.43947e-05
Mp7g18100	5953.91	0.458949	0.105829	4.33672	1.44622e-05
Mp6g04800	3429.32	-0.268849	0.0620031	-4.33606	1.45062e-05
Mp7g03250	1019.93	-0.415838	0.0961021	-4.32705	1.51123e-05
Mp1g04480	3456.89	-0.285925	0.0661315	-4.32358	1.53518e-05
Mp8g11970	4922.01	-0.345452	0.0799392	-4.32144	1.55016e-05
Mp1g20260	1150.51	-0.695301	0.160905	-4.32119	1.55187e-05
Mp4g15660	2367.88	1.08465	0.25105	4.32044	1.55717e-05
Mp4g06100	3031.03	-0.343457	0.0795117	-4.31958	1.56328e-05
Mp4g03710	772.93	0.666958	0.154509	4.31664	1.58422e-05
Mp8g09680	4163.88	-0.319582	0.0740362	-4.31657	1.58473e-05
Mp1g14970	244.156	-0.67697	0.156874	-4.31537	1.59334e-05
Mp2g10720	625.043	-0.468352	0.108532	-4.31533	1.59364e-05
Mp1g15100	4965.74	0.302739	0.0701905	4.31311	1.60974e-05
Mp2g10580	13175.3	-0.326686	0.0757712	-4.31149	1.6216e-05
Mp7g06100	13831.4	0.241945	0.0561389	4.30976	1.6343e-05
Mp7g10900	1327.06	1.22355	0.283936	4.30924	1.63813e-05
Mp6g00360	4301.25	0.426614	0.099012	4.30871	1.64212e-05
Mp2g03350	2124.2	-0.298662	0.0693291	-4.30788	1.64824e-05
Mp8g05420	436.676	0.66043	0.153309	4.30783	1.64864e-05
Mp1g18130	4552.94	0.272262	0.0632187	4.30668	1.65725e-05
Mp7g06140	748.24	0.46799	0.108705	4.30515	1.66869e-05
Mp1g08330	1133.93	0.419105	0.0973949	4.30315	1.68386e-05
Mp5g21270	2832.46	0.292544	0.0680158	4.30112	1.69941e-05
Mp5g03480	869.001	-0.570761	0.13276	-4.29921	1.71411e-05
Mp5g08150	2649.34	0.298885	0.0695596	4.29682	1.73268e-05
Mp7g18470	4031.79	0.491692	0.114524	4.29334	1.76006e-05
Mp5g07290	35.9464	1.36505	0.317957	4.29319	1.76125e-05
Mp1g18260	13585	0.302621	0.0705371	4.29025	1.78476e-05
Mp3g21000	528.907	0.478866	0.111758	4.28483	1.82881e-05
Mp6g21050	94.7177	1.42319	0.332218	4.2839	1.83643e-05
Mp3g00300	2501.82	-0.286044	0.0667859	-4.283	1.84388e-05
Mp5g19190	214.13	0.765541	0.178749	4.28277	1.84583e-05
Mp7g10640	8354.24	0.330921	0.0772811	4.28204	1.85189e-05
Mp5g02520	401.865	0.838332	0.195915	4.27907	1.87678e-05
Mp6g19140	5853.7	-0.394369	0.0921602	-4.27917	1.87594e-05
Mp6g20575	54942.5	-0.314581	0.0735144	-4.27918	1.87587e-05
Mp2g17680	4151.88	0.473286	0.110696	4.27555	1.90666e-05
Mp2g06110	6866.74	0.398787	0.0933008	4.27421	1.91813e-05
Mp3g01970	526.21	-0.626733	0.146648	-4.27373	1.92234e-05
Mp8g01560	3385.3	0.40414	0.0945614	4.27383	1.9214e-05
Mp1g14440	2942.51	-0.295626	0.0691842	-4.27303	1.92836e-05
Mp1g26150	3853.19	-0.302431	0.0707833	-4.27264	1.93175e-05
Mp6g09370	58.8449	1.23444	0.289061	4.27052	1.95022e-05
Mp1g22810	5506.62	0.267966	0.0627548	4.27006	1.95425e-05
Mp1g25880	746.551	0.441947	0.103499	4.27006	1.95417e-05
Mp5g04940	1035.35	0.592354	0.138788	4.26806	1.97181e-05
Mp2g17810	954.702	1.19695	0.28068	4.26445	2.00391e-05
Mp3g20530	3470.36	-0.311708	0.0730995	-4.26417	2.00649e-05
Mp2g21620	458.493	0.510272	0.119679	4.26366	2.01105e-05
Mp3g23340	5366.54	0.286593	0.0672446	4.26194	2.02658e-05
Mp8g08060	22.832	1.4794	0.347442	4.25798	2.06283e-05
Mp4g15100	129.884	1.33095	0.312607	4.25757	2.06661e-05
Mp4g03730	1607.87	0.323743	0.076055	4.25669	2.07472e-05
Mp7g15050	4679.82	-0.267682	0.0628936	-4.25612	2.08009e-05
Mp5g21740	30.2354	-1.40545	0.330366	-4.25422	2.09782e-05
Mp6g13240	7368.08	0.255716	0.0601782	4.24931	2.14426e-05
Mp2g15500	4678.3	-0.332149	0.0781871	-4.24813	2.15565e-05
Mp3g02870	4839.86	0.349051	0.0821867	4.24705	2.16602e-05
Mp3g22160	16.1714	1.57461	0.370998	4.24426	2.19312e-05
Mp6g11950	552.687	-0.457526	0.107803	-4.2441	2.19473e-05
Mp6g21320	285.917	0.599494	0.141256	4.24403	2.19543e-05
Mp5g15880	7055.07	-0.304112	0.0717195	-4.2403	2.23217e-05
Mp8g02480	137.159	0.889547	0.209874	4.23849	2.25028e-05
Mp1g06840	1857.96	-0.362747	0.0855942	-4.23799	2.25529e-05
Mp8g06360	772.072	0.671579	0.158543	4.23595	2.27584e-05
Mp1g04890	4134.45	-0.323549	0.0764087	-4.23445	2.29116e-05
Mp6g08460	4871.84	-0.28737	0.0678939	-4.23263	2.30972e-05
Mp2g00350	1266.22	-0.348994	0.0824844	-4.23103	2.32623e-05
Mp2g15930	1511.35	0.371994	0.0879365	4.23026	2.3342e-05
Mp4g00810	409.225	0.687895	0.162656	4.22915	2.34575e-05
Mp1g13000	2037.18	0.349161	0.0826492	4.22461	2.39358e-05
Mp3g21690	1038.4	0.734935	0.17397	4.22449	2.39479e-05
Mp2g22950	1175.73	0.37506	0.0888285	4.22229	2.41833e-05
Mp4g13430	1103.75	-0.427465	0.101241	-4.22224	2.41892e-05
Mp2g06670	6285.07	-0.301889	0.0715024	-4.22209	2.42049e-05
Mp2g07490	95661.4	-0.293711	0.0695868	-4.22078	2.43454e-05
Mp5g16350	1085.76	0.589345	0.139717	4.21815	2.4632e-05
Mp2g14670	157.595	-0.820034	0.194478	-4.2166	2.48018e-05
Mp6g18140	20334.5	0.303901	0.0720766	4.21637	2.48267e-05
Mp6g08500	3499.01	0.275666	0.0653959	4.21534	2.49398e-05
Mp5g05720	2563.27	-0.616835	0.146347	-4.21488	2.49913e-05
Mp1g19980	14532	-0.224457	0.0532607	-4.21431	2.50545e-05
Mp8g08850	43.8238	1.20277	0.285401	4.21431	2.50547e-05
Mp2g23120	2727.64	-0.309934	0.0735788	-4.21228	2.52809e-05
Mp1g00360	1562.58	0.424636	0.100827	4.21153	2.5365e-05
Mp2g25290	2665.76	-0.314061	0.0746033	-4.20974	2.5566e-05
Mp6g06530	2662.68	0.419575	0.0996727	4.20953	2.55905e-05
Mp7g15330	1205.55	0.406927	0.0966812	4.20896	2.56552e-05
Mp3g18970	93.4469	0.954323	0.226776	4.20822	2.57387e-05
Mp1g16820	1607.1	0.303556	0.0721445	4.2076	2.58095e-05
Mp4g08750	7843.4	0.278874	0.0662926	4.20671	2.59113e-05
Mp3g21220	8079.22	-0.281757	0.0670126	-4.20454	2.6161e-05
Mp7g11940	4123.77	-0.279656	0.0665131	-4.20452	2.61638e-05
Mp3g00790	1491.12	-0.385778	0.0917741	-4.20356	2.62752e-05
Mp4g17860	2284.44	-0.35789	0.0851428	-4.20341	2.62918e-05
Mp6g03940	114.274	1.01092	0.240612	4.20147	2.65192e-05
Mp7g01310	31.9199	1.35609	0.322786	4.20121	2.65491e-05
Mp5g14310	2625.68	-0.348581	0.0830024	-4.19965	2.67327e-05
Mp8g03610	367.877	-0.545633	0.129974	-4.19802	2.69254e-05
Mp5g20130	1735.38	-0.330597	0.0787552	-4.19779	2.69535e-05
Mp7g13690	2280.46	0.394068	0.093881	4.19752	2.69851e-05
Mp3g19770	7434.64	-0.477985	0.113903	-4.19644	2.71149e-05
Mp5g10050	15549.9	-0.269702	0.0642793	-4.19578	2.7193e-05
Mp7g14100	2333.7	0.389253	0.0927697	4.1959	2.71787e-05
Mp8g08250	118.813	-0.957758	0.228309	-4.19501	2.72865e-05
Mp4g05320	752.367	0.426719	0.101804	4.19156	2.77047e-05
Mp1g02470	57.1114	1.30187	0.310797	4.18882	2.80414e-05
Mp8g01650	673.639	0.624377	0.149114	4.18724	2.82367e-05
Mp2g05790	81.0609	1.31342	0.313934	4.18374	2.86755e-05
Mp1g01300	1367.87	0.364809	0.0872158	4.18283	2.87901e-05
Mp4g13780	5167.16	-0.274711	0.0656916	-4.18183	2.89172e-05
Mp8g07920	2811.76	0.377324	0.0902399	4.18134	2.89799e-05
Mp6g12200	476.237	0.626709	0.149898	4.18091	2.90349e-05
Mp5g07170	1581.86	0.314516	0.0752357	4.18041	2.90982e-05
Mp3g18500	127.933	1.15495	0.276434	4.17802	2.94058e-05
Mp3g11290	4558.33	0.282618	0.0676834	4.17558	2.97223e-05
Mp2g19810	2521.75	-0.308458	0.0739101	-4.17342	3.00056e-05
Mp7g13550	2700.06	-0.270304	0.0647672	-4.17347	2.99989e-05
Mp2g00600	38.315	1.32783	0.318359	4.17084	3.03476e-05
Mp4g00700	258.51	0.700772	0.168082	4.16923	3.05626e-05
Mp6g15030	96.899	-1.01629	0.243779	-4.1689	3.0607e-05
Mp6g05270	1728.79	-0.337018	0.0808615	-4.16784	3.07502e-05
Mp7g00810	964.844	-0.557636	0.133814	-4.16723	3.08317e-05
Mp8g16120	3177.46	-0.419881	0.10077	-4.16672	3.0901e-05
Mp3g13980	836.86	0.415498	0.0997615	4.16492	3.11463e-05
Mp2g24560	10.7227	-1.51086	0.362943	-4.1628	3.14368e-05
Mp5g00220	5326.38	0.254341	0.0611087	4.1621	3.15331e-05
Mp6g04690	6007.97	-0.460047	0.110536	-4.16196	3.15532e-05
Mp5g20590	263.164	-0.725539	0.174351	-4.16136	3.16354e-05
Mp4g19000	4087.33	0.430829	0.103535	4.16118	3.16605e-05
Mp7g06020	5005.57	-0.258062	0.0620261	-4.16054	3.17494e-05
Mpzg00290	502.339	1.30838	0.314726	4.15721	3.22156e-05
Mp6g07990	952.448	0.399861	0.096205	4.15634	3.23388e-05
Mp8g03370	28.8057	1.35374	0.325751	4.15574	3.2423e-05
Mp1g11400	1999.35	-0.352373	0.0848138	-4.15467	3.25759e-05
Mp2g14910	3856.54	0.266481	0.0641386	4.15477	3.25609e-05
Mp4g21560	241.786	-0.656284	0.157983	-4.15415	3.26505e-05
Mp1g22820	4390.17	0.293977	0.0707813	4.15331	3.27702e-05
Mp5g01640	993.148	0.757199	0.18238	4.15177	3.29907e-05
Mp4g00440	1385.97	0.400489	0.0964701	4.15143	3.3041e-05
Mp1g03460	969.138	0.389418	0.0938374	4.14993	3.32581e-05
Mp3g24800	1538.47	-0.327191	0.0789083	-4.14648	3.37629e-05
Mp3g12390	4931.61	0.281738	0.0679491	4.14632	3.37867e-05
Mp1g20470	5013.08	-0.280178	0.0675901	-4.14526	3.39426e-05
Mp4g18950	6485.74	0.247406	0.0597026	4.14398	3.41332e-05
Mp7g15300	1447.22	0.317543	0.0766286	4.14392	3.41423e-05
Mp3g23390	2516.82	-0.297018	0.0716873	-4.14324	3.42433e-05
Mp7g10010	1100.38	0.360876	0.0871164	4.14246	3.43599e-05
Mp1g18830	1556.87	0.366426	0.0885023	4.14031	3.46843e-05
Mp2g03300	126.92	-1.19374	0.28838	-4.13947	3.48104e-05
Mp7g14410	289.304	0.583829	0.141039	4.1395	3.48064e-05
Mp3g00600	6333.86	-0.300952	0.0727104	-4.13905	3.48752e-05
Mp2g13660	911.568	-0.417468	0.100908	-4.1371	3.51724e-05
Mp3g09570	2999.19	-0.320188	0.0774294	-4.13523	3.54596e-05
Mp7g10840	57.3934	1.17899	0.285148	4.13468	3.55454e-05
Mp4g05120	4568.9	0.252038	0.0609794	4.13316	3.57808e-05
Mp5g17000	2006.36	-0.312407	0.075598	-4.13247	3.58883e-05
Mp1g28030	5356.58	-0.284131	0.0687892	-4.13046	3.62038e-05
Mp7g17410	3644.87	-0.295736	0.0715979	-4.13051	3.61963e-05
Mp4g21660	665.332	0.445926	0.108043	4.12731	3.67028e-05
Mp5g13790	230.783	0.763711	0.185044	4.12718	3.67234e-05
Mp8g01370	140.87	0.790111	0.191576	4.12426	3.71925e-05
Mp3g05830	934.543	-0.541034	0.131238	-4.12255	3.74705e-05
Mp6g14630	828.296	-0.420113	0.101905	-4.1226	3.74615e-05
Mp5g04800	2089.19	-0.278315	0.067514	-4.12233	3.75054e-05
Mp8g00210	3279.37	0.322154	0.0781891	4.12018	3.78569e-05
Mp5g02600	324.709	0.642455	0.155958	4.11942	3.79835e-05
Mp3g22130	4288.01	0.478116	0.116099	4.11817	3.81885e-05
Mp3g19520	1959.97	-0.303986	0.0738391	-4.11687	3.84058e-05
Mp2g04490	204.927	0.729078	0.177141	4.1158	3.85836e-05
Mp8g04700	1090.96	0.649419	0.157808	4.11525	3.86764e-05
Mp3g15610	1644.78	0.430683	0.104739	4.11198	3.92285e-05
Mp2g01040	910.21	-0.378106	0.0919688	-4.11125	3.93528e-05
Mp3g00390	4112.4	-0.346562	0.0844023	-4.10607	4.02448e-05
Mp8g17940	5340.38	-0.301972	0.0735944	-4.10319	4.07495e-05
Mp3g20270	395.435	0.523262	0.127571	4.10175	4.10046e-05
Mp3g03420	649.297	0.51905	0.126548	4.10159	4.10315e-05
Mp4g21160	1569.72	-0.306745	0.0747952	-4.10113	4.1113e-05
Mp5g12930	2385.84	-0.346039	0.0844291	-4.09857	4.15702e-05
Mp7g19170	1718.8	-0.661017	0.161303	-4.09797	4.16785e-05
Mp3g18900	332.938	-0.549579	0.134114	-4.09784	4.17015e-05
Mp3g25200	2958.6	-0.266295	0.0649871	-4.09765	4.1736e-05
Mp8g11450	10264.7	-0.309537	0.0755877	-4.09507	4.22035e-05
Mp1g15070	8047.37	-0.301589	0.073649	-4.09495	4.22259e-05
Mpzg00230	64627.8	0.383447	0.0937026	4.09217	4.27362e-05
Mp1g04210	554.289	0.472057	0.115371	4.09166	4.28288e-05
Mp4g10980	912.92	-0.44333	0.108366	-4.09102	4.29471e-05
Mp3g24080	117.094	1.04954	0.256682	4.08887	4.33485e-05
Mp2g01250	147.449	0.769736	0.188317	4.08744	4.3616e-05
Mp6g04140	2492.14	0.303722	0.0743087	4.08731	4.36411e-05
Mp2g02280	2985.35	-0.295221	0.0722341	-4.087	4.36978e-05
Mp4g23930	2816.52	0.333971	0.081721	4.08672	4.37509e-05
Mp4g24030	308.748	-0.563653	0.137939	-4.08624	4.38423e-05
Mp7g17070	396.969	-0.552397	0.135184	-4.08626	4.38379e-05
Mp2g21190	2005.81	0.455356	0.111446	4.08587	4.3911e-05
Mp8g16080	10436.1	0.262889	0.0643725	4.08388	4.429e-05
MpVg00760	11574	0.279139	0.0683633	4.08317	4.44251e-05
Mp7g14230	6285.7	-0.238806	0.0585657	-4.07758	4.55078e-05
Mp8g09370	2758.77	0.611281	0.14993	4.07711	4.55993e-05
Mp5g08560	214.411	-0.681096	0.16712	-4.07548	4.59187e-05
Mp5g08390	3116.53	0.349864	0.0859162	4.07215	4.65811e-05
Mp7g14770	3431.53	-0.369128	0.0906935	-4.07006	4.70019e-05
Mp7g16100	8000.67	-0.308362	0.0757619	-4.07015	4.69826e-05
Mp4g04430	4709.93	1.10097	0.27052	4.06984	4.70458e-05
Mp7g05000	177.736	-0.692333	0.170117	-4.06975	4.7064e-05
Mp4g18140	865.508	0.417731	0.102688	4.06795	4.74283e-05
Mp3g20010	930.558	-0.395907	0.0973302	-4.06767	4.7486e-05
Mp3g11250	1860.63	-0.300771	0.0739656	-4.06637	4.77515e-05
Mp7g04090	5780.81	-0.263314	0.0647898	-4.06412	4.82131e-05
Mp6g16060	13137.7	-0.2313	0.0569384	-4.06229	4.85935e-05
Mp2g01220	2181.78	0.326185	0.0803305	4.06054	4.89593e-05
Mp2g26590	4284.57	-0.269677	0.0664255	-4.05985	4.91048e-05
Mp5g15960	319.76	0.656994	0.161871	4.05874	4.93383e-05
Mp7g01740	2449.69	0.301997	0.0744086	4.05863	4.93623e-05
Mp7g01910	1671.39	-0.342322	0.0843497	-4.05836	4.94181e-05
Mp6g14760	454.526	-0.472864	0.116562	-4.05676	4.97584e-05
Mp1g23480	973.283	0.412859	0.101795	4.05578	4.99674e-05
Mp7g10130	4450.18	-0.246938	0.0608872	-4.05566	4.99928e-05
Mp5g06040	935.516	0.369609	0.0911406	4.05537	5.00539e-05
Mp4g20000	1424.9	-0.393233	0.0969786	-4.05485	5.01673e-05
Mp8g07830	319.615	0.518733	0.127931	4.05477	5.01827e-05
Mp6g03240	386.13	-0.50792	0.125281	-4.05426	5.02939e-05
Mp1g08890	2712.56	-0.319065	0.0787228	-4.05301	5.05619e-05
Mp7g15390	7269.09	-0.28156	0.0695239	-4.04982	5.12567e-05
Mp8g06290	1796.9	-0.311382	0.0769184	-4.04821	5.16109e-05
Mp4g22890	6481.53	0.383888	0.094868	4.04655	5.19785e-05
Mp8g14370	1461.3	-0.341275	0.0843702	-4.04497	5.23298e-05
Mp7g10860	3593.64	0.273199	0.0675538	4.04417	5.25096e-05
Mp7g08260	38.3961	1.29549	0.320385	4.04352	5.2654e-05
Mp8g11240	99.8083	-1.2646	0.31292	-4.04129	5.3157e-05
Mp3g13180	788.165	-0.377142	0.0933348	-4.04074	5.32819e-05
Mp2g10900	2704.44	-0.354116	0.0876398	-4.04058	5.33188e-05
Mp5g21620	115.197	1.05814	0.261953	4.03942	5.35833e-05
Mp3g10420	339.915	-0.725443	0.179628	-4.03859	5.3773e-05
Mp3g11650	5779.26	-0.296738	0.073474	-4.03869	5.37511e-05
Mp5g18400	247.427	0.66004	0.163451	4.03815	5.38751e-05
Mp7g06760	81476	0.307127	0.0760623	4.03784	5.39457e-05
Mp1g05710	2978.42	-0.282394	0.0699695	-4.03596	5.43804e-05
Mp4g23420	1683.76	0.412164	0.102139	4.03533	5.4526e-05
Mp5g02640	6022.42	0.567734	0.140691	4.03533	5.45252e-05
Mp6g18980	1134.23	0.341428	0.0846362	4.03407	5.48201e-05
Mp6g12000	1947.48	-0.318876	0.0790674	-4.03296	5.50779e-05
Mp6g17360	192.602	-0.739445	0.183375	-4.03242	5.52058e-05
[truncated: 13,539 more rows]

## Sheet: 2
gene_id	base_mean	log2.FC.	std_err	Wald.stat	p.value
Mp5g00520	3595.1	6.32567	0.104278	60.6619	0
Mp2g18150	2795.04	5.80155	0.28279	20.5154	1.57001e-93
Mp7g07900	1106.09	4.93477	0.179244	27.531	7.46802e-167
Mp5g06660	859.417	-4.32591	0.204547	-21.1487	2.83544e-99
Mp5g09770	49.1101	4.29872	0.361068	11.9055	1.10733e-32
Mp4g18630	26.7618	4.27079	0.38561	11.0754	1.65106e-28
Mp2g08500	58.9961	4.2301	0.377912	11.1934	4.39439e-29
Mp2g14520	181.997	4.14024	0.270827	15.2874	9.27545e-53
Mp2g14510	168.059	4.04866	0.260027	15.5701	1.16151e-54
Mp7g07870	112.023	3.95584	0.243106	16.272	1.55852e-59
Mp3g12510	35.0157	3.94312	0.368057	10.7134	8.81061e-27
Mp2g18790	3490.93	-3.91876	0.19047	-20.5741	4.68346e-94
Mp5g19830	31.1499	3.80606	0.356586	10.6736	1.35254e-26
Mp5g09010	52.1519	3.50011	0.379004	9.23501	2.58261e-20
Mp3g04180	41.2834	3.4876	0.35419	9.84668	7.08456e-23
Mp5g01870	37.241	3.31095	0.358417	9.23769	2.51885e-20
Mp4g11120	623.545	3.11288	0.11616	26.7981	3.39634e-158
Mp3g20700	186.393	-3.09951	0.210689	-14.7113	5.45299e-49
Mp3g20370	195.503	3.06912	0.278617	11.0156	3.21558e-28
Mp6g02160	568.268	-3.0641	0.174942	-17.5149	1.10307e-68
Mp7g07890	169.162	3.03656	0.22107	13.7357	6.20281e-43
Mp6g02170	1232.36	-3.01512	0.165195	-18.2519	1.9975e-74
Mp3g13820	120.645	-2.99672	0.33256	-9.01109	2.04027e-19
Mp6g20050	56.7426	-2.95578	0.291246	-10.1487	3.35673e-24
Mp1g22420	343.216	-2.79136	0.229153	-12.1812	3.91499e-34
Mp8g05000	72.4016	2.77403	0.322369	8.60513	7.62328e-18
Mp1g27030	19.62	2.75283	0.395775	6.95554	3.51205e-12
Mp2g26370	92.4874	2.73301	0.320445	8.52881	1.47867e-17
Mp5g07320	399.814	-2.7032	0.238067	-11.3548	7.01869e-30
Mp6g12510	403.148	2.68149	0.125544	21.359	3.21798e-101
Mp4g05460	483.902	2.66322	0.178639	14.9084	2.90631e-50
Mp5g21750	41.0811	-2.63655	0.386097	-6.82872	8.56782e-12
Mp7g01780	63.295	2.60646	0.327815	7.95101	1.85004e-15
Mp7g07370	317.048	2.60326	0.397706	6.54569	5.92207e-11
Mp6g10320	72.2232	2.59378	0.377516	6.87064	6.39135e-12
Mp5g04600	564.588	-2.576	0.374308	-6.88204	5.90031e-12
Mp2g12200	91.6969	2.56812	0.256742	10.0027	1.48229e-23
Mp5g20350	73.7499	2.55898	0.327572	7.81195	5.63088e-15
Mp5g03910	62.4376	2.55614	0.250261	10.2139	1.71857e-24
Mp3g09320	215.161	2.49735	0.3885	6.42817	1.29148e-10
Mp6g19460	798.738	2.48564	0.227025	10.9487	6.73723e-28
Mp2g00600	67.7155	2.46158	0.298963	8.23372	1.81491e-16
Mp5g18230	170.297	2.45804	0.388742	6.32306	2.56433e-10
Mp2g15320	615.661	2.45251	0.388791	6.30805	2.82565e-10
Mp5g10720	54.8645	-2.44563	0.311247	-7.8575	3.91867e-15
Mp1g02930	335.374	2.44291	0.222343	10.9871	4.40638e-28
Mp2g06350	85.4305	2.42072	0.237637	10.1866	2.27514e-24
Mp5g11310	289.55	-2.41913	0.22167	-10.9132	9.97132e-28
Mp8g16620	464.768	-2.41426	0.195421	-12.3542	4.62574e-35
Mp7g07880	173.907	2.40944	0.200846	11.9964	3.70881e-33
Mp7g04860	24.9714	2.40757	0.372946	6.45554	1.07834e-10
Mp7g10470	20.0663	2.4062	0.357791	6.72515	1.75415e-11
Mp1g29600	697.19	2.3802	0.309484	7.69086	1.46149e-14
Mp7g05690	485.684	2.36362	0.35366	6.68332	2.33587e-11
Mp5g00880	75.0162	2.35484	0.261787	8.99526	2.35681e-19
Mp6g09220	14.1558	2.35297	0.396966	5.92739	3.07787e-09
Mp5g21760	430.867	-2.34182	0.388368	-6.0299	1.64057e-09
Mp7g07910	301.247	2.33765	0.367838	6.35512	2.08262e-10
Mp5g02620	631.082	2.33065	0.342423	6.80634	1.00111e-11
Mp6g17080	18.2111	2.3283	0.359444	6.47751	9.32481e-11
Mp8g02780	359.42	-2.32542	0.178132	-13.0545	5.98914e-39
Mp6g18160	77.4826	-2.32145	0.321616	-7.21807	5.27303e-13
Mp6g07050	1639.47	-2.31327	0.158855	-14.5622	4.88837e-48
Mp2g16000	451.479	-2.30606	0.133749	-17.2417	1.29152e-66
Mp6g19170	536.505	2.30561	0.174963	13.1777	1.17913e-39
Mp6g17480	29.1593	2.30011	0.350415	6.56396	5.23982e-11
Mp8g13250	3971.6	2.29724	0.0924448	24.8498	2.59566e-136
Mp8g18310	40.2045	2.27594	0.322012	7.06785	1.57349e-12
Mp1g09190	146.146	2.25665	0.256179	8.80888	1.26405e-18
Mp4g18560	10.1238	2.25482	0.39833	5.66068	1.50778e-08
Mp2g24650	6.70776	2.23081	0.396938	5.62006	1.90888e-08
Mp5g17500	91.2076	2.22267	0.317311	7.00471	2.47503e-12
Mp3g22470	134.287	-2.21973	0.220022	-10.0887	6.20165e-24
Mp5g23110	1453.45	2.2162	0.140314	15.7946	3.38943e-56
Mp4g16610	56.4346	-2.19934	0.287445	-7.65133	1.98904e-14
Mp8g17480	41.4843	2.19526	0.313265	7.00767	2.42312e-12
Mp4g10700	115.898	2.19377	0.275658	7.95828	1.74454e-15
Mp8g08060	33.2375	2.18088	0.329676	6.61524	3.70948e-11
Mp2g01350	1280.66	2.17556	0.28742	7.56925	3.75387e-14
Mp7g01450	82.3898	2.15747	0.360173	5.9901	2.09716e-09
Mp7g06480	46.1278	2.1482	0.271821	7.90299	2.72286e-15
Mp4g16240	26.8764	2.14332	0.352319	6.08345	1.1762e-09
Mp8g13260	140.267	2.13966	0.330712	6.46986	9.80933e-11
Mp8g02750	9.36365	-2.13819	0.396927	-5.38685	7.1702e-08
Mp2g09160	66.7227	2.12694	0.397378	5.35243	8.67812e-08
Mp1g08130	20.1059	2.11969	0.397481	5.3328	9.67087e-08
Mp1g22360	920.023	-2.11553	0.199357	-10.6117	2.62825e-26
Mp3g16940	27.9659	2.11433	0.339385	6.22989	4.66759e-10
Mp2g25350	342.089	-2.11349	0.17199	-12.2885	1.04477e-34
Mp5g05270	153.241	2.0999	0.39867	5.26725	1.38481e-07
MpVg00700	171.945	2.09705	0.183557	11.4245	3.15307e-30
Mp5g10160	1291.87	-2.09468	0.214267	-9.77602	1.42714e-22
Mp3g08850	7.14801	2.09442	0.39619	5.28639	1.24756e-07
Mp2g11480	330.07	2.08761	0.173376	12.041	2.16356e-33
Mp3g09770	75.5986	2.08389	0.280014	7.44208	9.91117e-14
Mp2g06490	59.64	2.06102	0.345192	5.97065	2.36304e-09
Mp2g16630	1188.81	2.05876	0.363232	5.66791	1.44551e-08
Mp7g02150	332.498	2.05842	0.398517	5.16521	2.40166e-07
Mp3g07710	377.66	2.04395	0.184822	11.059	1.98355e-28
Mp7g01590	1354.59	-2.03284	0.16543	-12.2882	1.04784e-34
Mp3g15980	108.766	2.02725	0.254268	7.97291	1.54983e-15
Mp6g17690	1529.77	-2.01891	0.206135	-9.79415	1.19292e-22
Mp3g05230	200.379	2.01504	0.300312	6.70983	1.94853e-11
Mp1g00470	188.538	2.01066	0.398141	5.05012	4.41532e-07
Mp3g15260	166.311	2.00704	0.398673	5.0343	4.79604e-07
Mp3g24040	251.093	2.00394	0.265799	7.53928	4.72558e-14
Mp6g19360	246.061	2.0016	0.250333	7.99578	1.28759e-15
Mp6g19790	529.667	1.98129	0.129691	15.277	1.08804e-52
Mp2g12480	41.5866	-1.9812	0.313917	-6.31121	2.76856e-10
Mp5g02840	165.762	1.97584	0.202123	9.77547	1.43488e-22
Mp3g09270	144.855	1.97305	0.397986	4.95759	7.13731e-07
Mp3g16950	34.648	1.96033	0.324933	6.03303	1.60911e-09
Mp3g20360	122.234	1.95431	0.257486	7.58999	3.19925e-14
Mp5g08740	6.00179	1.94688	0.391406	4.97407	6.5563e-07
Mp1g01050	82.5573	-1.9324	0.269556	-7.16884	7.56333e-13
Mp2g11950	295.485	-1.93085	0.242825	-7.95162	1.84089e-15
Mp3g14970	252.866	1.91219	0.374785	5.10209	3.35921e-07
Mp6g04630	16.9953	1.91147	0.391593	4.88126	1.05408e-06
Mp1g08270	7.93749	1.90917	0.394912	4.83443	1.33527e-06
Mp3g15780	247.199	1.90751	0.188944	10.0956	5.77473e-24
Mp2g06090	104.435	-1.90454	0.298176	-6.38731	1.68826e-10
Mp3g24210	1692.83	1.89923	0.398778	4.76261	1.91106e-06
Mp4g05900	169.558	1.89276	0.223697	8.46126	2.64493e-17
Mp2g01470	351.884	1.89234	0.194172	9.74569	1.92466e-22
Mp4g05670	10.2825	1.89093	0.398088	4.75003	2.03384e-06
Mp1g27140	582.61	1.88986	0.397818	4.75057	2.02845e-06
Mp4g07880	9.71906	-1.88513	0.391985	-4.80919	1.51541e-06
Mp1g22370	360.633	-1.88507	0.206282	-9.1383	6.34404e-20
Mp7g01080	50.2694	1.88413	0.251455	7.49291	6.73654e-14
Mp1g27040	92.7533	1.88366	0.325922	5.77947	7.49375e-09
Mp3g17610	13.575	-1.88053	0.372689	-5.04583	4.51555e-07
Mp4g14450	593.04	-1.87516	0.250781	-7.47726	7.5887e-14
Mp8g10240	641.439	1.87366	0.237798	7.87921	3.2945e-15
Mp1g04960	237.083	1.85855	0.390205	4.76302	1.90713e-06
Mp2g06890	319.766	1.85796	0.397145	4.67829	2.89283e-06
Mp3g17070	58.765	1.85367	0.34948	5.30408	1.1324e-07
Mp5g07090	17.6711	1.8435	0.375297	4.91209	9.01086e-07
Mp7g04495	380.15	1.8407	0.357171	5.15357	2.55569e-07
Mp3g18420	308.696	1.84042	0.22082	8.33451	7.78183e-17
Mp6g15940	117.624	1.83437	0.300897	6.09633	1.0853e-09
Mp1g07900	373.002	1.83046	0.191156	9.57574	1.01132e-21
Mp7g06330	210.113	1.82975	0.16554	11.0532	2.11561e-28
Mp7g15610	223.859	1.82542	0.1875	9.73556	2.1264e-22
Mp2g07910	12.2074	1.82137	0.386888	4.70775	2.50472e-06
Mp1g25960	106.638	1.82131	0.336855	5.40681	6.4158e-08
Mp3g18220	222.92	1.82105	0.3579	5.08816	3.61557e-07
Mp8g04840	999.185	1.82089	0.145993	12.4724	1.05536e-35
Mp6g02090	2280.37	-1.81866	0.151212	-12.0272	2.55695e-33
Mp1g09180	199.149	1.81489	0.228909	7.92845	2.219e-15
Mp6g19250	268.567	1.81428	0.202314	8.96766	3.02888e-19
Mp3g12230	370.998	1.81144	0.140787	12.8665	6.94541e-38
Mp7g02850	13.543	-1.81081	0.390698	-4.63482	3.57256e-06
Mp3g24170	1407.02	1.80321	0.397417	4.53733	5.69712e-06
Mp6g05910	63.3253	1.80055	0.281442	6.39761	1.57833e-10
Mp1g14980	194.541	-1.79551	0.175936	-10.2055	1.87405e-24
Mp3g25270	99.6162	1.79538	0.398685	4.50326	6.69182e-06
Mp3g24160	7348.33	1.79419	0.345026	5.20017	1.99107e-07
Mp4g22800	68.5151	1.79067	0.287759	6.22279	4.88382e-10
Mp8g08620	10.5941	1.78733	0.395224	4.52231	6.11682e-06
Mp6g20460	204.553	1.78513	0.249378	7.15834	8.16586e-13
Mp5g01110	167.023	1.78223	0.302723	5.88735	3.92429e-09
Mp6g05120	265.357	1.77626	0.396561	4.47914	7.49429e-06
Mp4g19390	225.038	1.77269	0.390834	4.53567	5.74204e-06
Mp3g25450	84.9581	1.76993	0.312869	5.6571	1.53952e-08
Mp1g20650	156.31	1.76836	0.190627	9.2765	1.75133e-20
Mp4g13820	139.612	1.76602	0.385212	4.58454	4.54989e-06
Mp5g00830	507.543	-1.76484	0.348871	-5.05871	4.22112e-07
Mp3g22270	653.131	1.76467	0.211714	8.33517	7.73842e-17
Mp1g09200	206.676	1.76384	0.186349	9.46522	2.9294e-21
Mp3g24150	6314.89	1.76043	0.376384	4.67721	2.90806e-06
Mp5g16680	8.51011	-1.7553	0.397792	-4.4126	1.02137e-05
Mp5g21870	2208.34	1.75192	0.197835	8.8555	8.33108e-19
Mp1g22410	149.168	-1.7503	0.218091	-8.02555	1.01074e-15
Mp1g22080	276.535	1.74641	0.398652	4.38079	1.18249e-05
Mp5g16650	29.1842	-1.74558	0.341178	-5.11632	3.11546e-07
Mp7g10050	124.224	1.74289	0.280941	6.20375	5.51343e-10
Mp5g21660	1946.29	1.74239	0.271117	6.42669	1.30413e-10
Mp8g05060	153.516	-1.73814	0.384525	-4.52024	6.17708e-06
Mp5g02490	13.5456	1.73351	0.373859	4.6368	3.53836e-06
Mp1g13580	84.8305	1.73329	0.398615	4.34829	1.37203e-05
Mp8g05130	230.999	1.72587	0.39868	4.32896	1.49818e-05
Mp1g15610	167.823	1.72553	0.389482	4.43031	9.40963e-06
Mp3g23740	58.1879	1.72525	0.262307	6.57724	4.79261e-11
Mp3g11590	13441.4	1.72138	0.315578	5.45469	4.90586e-08
Mp1g17830	25.7226	1.72132	0.362016	4.7548	1.98638e-06
Mp4g20226	409.254	-1.71938	0.114373	-15.0331	4.45713e-51
Mp1g07890	294.141	1.71919	0.258649	6.64682	2.99501e-11
Mp8g01830	1437.39	-1.71854	0.0978487	-17.5633	4.70693e-69
Mp7g11640	74.1665	1.7178	0.244074	7.03802	1.94985e-12
Mp8g10610	17.292	1.71581	0.376682	4.55506	5.23702e-06
Mp2g10930	476.755	1.71534	0.38681	4.43458	9.22503e-06
Mp8g13140	93.1947	-1.71513	0.222979	-7.69188	1.44988e-14
Mp2g17020	83.5236	-1.70708	0.291443	-5.85732	4.70384e-09
Mp3g15810	340.781	1.70658	0.169077	10.0935	5.90219e-24
Mp7g19270	548.608	1.70536	0.158345	10.7699	4.77295e-27
Mp2g25020	281.734	-1.70227	0.134914	-12.6174	1.69265e-36
Mp3g01570	71.5067	-1.70098	0.247285	-6.87861	6.04387e-12
Mp7g00860	1426.47	-1.70066	0.187879	-9.05188	1.40523e-19
Mp4g16020	319.216	1.69877	0.260195	6.52885	6.62783e-11
Mp2g06560	27.4361	1.69476	0.321969	5.26374	1.41157e-07
Mp2g24560	6.71927	-1.69322	0.369402	-4.58369	4.56843e-06
Mp2g18130	92.3695	1.68551	0.263861	6.38786	1.68226e-10
Mp5g17490	328.986	1.68384	0.191709	8.78329	1.58759e-18
Mp3g24140	4743.41	1.67812	0.377732	4.44262	8.88714e-06
Mp4g14860	190.359	1.67668	0.317261	5.28486	1.258e-07
Mp6g21050	60.3926	-1.67464	0.378688	-4.42221	9.76949e-06
Mp3g24180	858.215	1.66739	0.389809	4.27746	1.89037e-05
Mp2g08880	14.1265	1.66674	0.359689	4.63383	3.58958e-06
Mp3g00890	183.943	1.6652	0.390264	4.26686	1.98244e-05
Mp3g22280	154.199	1.66352	0.239688	6.94036	3.91093e-12
Mp2g14820	30.291	1.66066	0.339479	4.89179	9.99214e-07
Mp7g14900	1035.29	1.6567	0.153064	10.8236	2.66232e-27
Mp7g03040	549.89	1.65422	0.166863	9.91362	3.6323e-23
Mp1g25080	1243.97	-1.65128	0.15455	-10.6844	1.20395e-26
Mp4g12340	13.5662	-1.64488	0.375533	-4.38012	1.18616e-05
Mp8g11640	128.91	1.64045	0.394841	4.15472	3.25685e-05
Mp2g05930	1872.23	-1.63969	0.123784	-13.2464	4.7344e-40
Mp4g00650	1330.44	-1.63815	0.130805	-12.5236	5.54749e-36
Mp1g26520	32.0616	1.63808	0.326227	5.02129	5.13256e-07
Mp3g05240	24.3167	1.63629	0.327432	4.99735	5.81248e-07
Mp7g14950	1077.43	1.63237	0.128751	12.6785	7.78519e-37
Mp7g02820	40.6835	-1.63144	0.366609	-4.45008	8.58377e-06
Mp5g20610	15.3682	1.63034	0.398902	4.08706	4.36874e-05
Mp2g26270	563.854	1.62988	0.183577	8.87846	6.77911e-19
Mp1g27050	452.19	1.62869	0.317545	5.12901	2.91269e-07
Mp6g21290	141.532	1.62788	0.238667	6.82071	9.0593e-12
Mp3g09260	427.696	1.6271	0.394815	4.12116	3.76966e-05
Mp5g00940	438.469	1.62476	0.13446	12.0836	1.28978e-33
Mp4g13460	337.725	1.62285	0.373405	4.34608	1.38589e-05
Mp5g16700	15.7257	-1.62174	0.388583	-4.17346	3.00009e-05
Mp6g18940	262.644	1.62086	0.281242	5.76323	8.2521e-09
Mp5g10170	1024.39	-1.62065	0.121398	-13.3499	1.18671e-40
Mp2g05910	558.577	-1.61905	0.181333	-8.92862	4.31364e-19
Mp2g04410	17.5135	1.61677	0.395637	4.08649	4.37944e-05
Mp4g04830	24.1582	1.61172	0.349492	4.61161	3.99559e-06
Mp1g27650	392.824	-1.60687	0.329334	-4.87913	1.06554e-06
Mp8g14700	149.88	1.60666	0.222211	7.23033	4.81827e-13
Mp3g16930	82.0764	1.60378	0.224332	7.14913	8.73288e-13
Mp4g06070	641.969	1.59881	0.332999	4.80126	1.5767e-06
Mp7g11420	361.443	1.59428	0.240301	6.63451	3.25576e-11
Mp3g07700	2602.06	1.5928	0.162939	9.77539	1.43606e-22
Mp2g14550	49.1043	-1.59025	0.387777	-4.10092	4.11506e-05
Mp5g20910	109.244	1.58907	0.206627	7.69054	1.46517e-14
Mp4g14280	183.541	1.58538	0.214965	7.37507	1.64262e-13
Mp2g24840	1537.83	1.5831	0.166245	9.52269	1.68748e-21
Mp7g01770	447.122	1.58267	0.145337	10.8897	1.29085e-27
Mp5g01150	59.4285	-1.58144	0.245779	-6.43441	1.23952e-10
Mp5g22110	13.6563	-1.5807	0.390141	-4.0516	5.08685e-05
Mp5g10870	499.568	1.58069	0.243736	6.48524	8.85912e-11
Mp1g08570	184.577	1.58034	0.378262	4.1779	2.94218e-05
Mp5g11400	814.376	-1.57969	0.333367	-4.73859	2.15215e-06
Mp2g03650	172.765	-1.57951	0.397073	-3.97788	6.95322e-05
Mp4g23190	40.4598	1.57588	0.29338	5.37147	7.80971e-08
Mp4g22850	63.7893	1.57575	0.331517	4.75314	2.00279e-06
Mp8g16710	1056.56	-1.57544	0.172956	-9.10894	8.31927e-20
Mp2g16900	7.87318	1.57221	0.398156	3.94873	7.85681e-05
Mp5g00700	168.494	1.56854	0.27016	5.80597	6.39931e-09
Mp6g12340	66.5067	1.56424	0.260114	6.0137	1.81338e-09
Mp6g17700	1934.59	-1.56362	0.131621	-11.8797	1.50913e-32
Mp1g13590	392.858	1.5633	0.379802	4.1161	3.85331e-05
Mp7g15340	523.096	1.56118	0.382011	4.08674	4.3748e-05
Mp3g23860	4933.39	1.55987	0.154073	10.1243	4.31243e-24
Mp5g10150	281.412	-1.55686	0.23432	-6.64416	3.04943e-11
Mp6g13860	114.49	1.55617	0.196414	7.92287	2.32085e-15
Mp5g04580	1808.21	-1.55585	0.375168	-4.14709	3.36729e-05
Mp7g01970	474.632	1.5446	0.391092	3.94944	7.83331e-05
Mp1g27970	151.683	1.54357	0.264779	5.82965	5.55444e-09
Mp7g12570	132.436	1.54168	0.268374	5.74451	9.21854e-09
Mp8g06580	13.0234	1.54097	0.398362	3.86828	0.000109608
Mp3g21110	42.6492	1.54054	0.314118	4.90434	9.3743e-07
Mp8g01910	315.281	1.53753	0.145379	10.576	3.8491e-26
Mp6g02070	925.242	-1.53393	0.200816	-7.6385	2.19773e-14
Mp7g03100	32.1622	1.53363	0.343502	4.46468	8.01881e-06
Mp5g01770	1433.04	1.53342	0.19056	8.04693	8.49e-16
Mp8g00600	141.849	1.5313	0.191958	7.97725	1.49628e-15
Mp3g09050	859.437	1.53043	0.103273	14.8193	1.10002e-49
Mp3g12730	13.7566	1.52744	0.372252	4.10324	4.07397e-05
Mp2g05850	52.4845	-1.52555	0.370057	-4.12247	3.74831e-05
Mp4g04860	408.517	-1.52091	0.194351	-7.82555	5.05429e-15
Mp6g02060	989.306	-1.51921	0.281519	-5.39646	6.79698e-08
Mp2g09420	98.0533	-1.51905	0.359538	-4.22501	2.38925e-05
Mp1g29350	61.7027	1.51693	0.313456	4.83936	1.30256e-06
Mp4g00760	155.274	1.5134	0.184021	8.22405	1.96744e-16
Mp3g08060	327.184	-1.51309	0.175031	-8.64466	5.39651e-18
Mp3g22550	508.678	1.51308	0.196901	7.68445	1.53657e-14
Mp6g19260	116.043	1.51307	0.268503	5.6352	1.7486e-08
Mp2g21300	688.626	1.51239	0.169516	8.92182	4.58704e-19
Mp2g21450	15.3532	1.51189	0.393639	3.84081	0.000122628
Mp6g20230	7.86109	-1.51148	0.39804	-3.7973	0.000146284
Mp3g17450	5803.87	1.51064	0.300614	5.02518	5.02973e-07
Mp2g07200	577.934	-1.50957	0.108449	-13.9196	4.81711e-44
Mp3g20400	41.399	-1.50685	0.35987	-4.18721	2.82405e-05
Mp8g11590	60.8652	1.50528	0.298113	5.04935	4.43318e-07
Mp8g05340	2567.83	-1.50314	0.15044	-9.99166	1.65777e-23
Mp4g16570	4.5973	-1.50101	0.375977	-3.99229	6.54383e-05
Mp2g22920	306.241	1.49475	0.158873	9.40847	5.03388e-21
Mp1g20190	112.535	-1.49457	0.207059	-7.21808	5.27261e-13
Mp6g17940	64.4995	1.48776	0.295669	5.03183	4.85812e-07
Mp2g02010	1203.75	1.48409	0.364829	4.0679	4.74379e-05
Mp5g23140	117.558	1.48192	0.297361	4.98357	6.24211e-07
Mp4g09230	303.592	1.48039	0.386684	3.82843	0.000128965
Mp1g22130	458.37	1.47977	0.155073	9.54243	1.39529e-21
Mp5g24210	75.9317	-1.4794	0.231165	-6.39977	1.55607e-10
Mp1g01370	28.7843	-1.47668	0.332852	-4.43645	9.14537e-06
Mp5g12720	54.9235	1.47441	0.264735	5.5694	2.5562e-08
Mp4g09490	43.5017	1.47051	0.368555	3.98994	6.60907e-05
Mp2g00910	717.395	-1.47008	0.204264	-7.19698	6.15603e-13
Mp5g10390	37.8481	-1.4665	0.293861	-4.99046	6.02353e-07
Mp5g00250	145.942	1.46613	0.219088	6.69199	2.20162e-11
Mp2g17810	1238.99	1.46457	0.348976	4.19676	2.70756e-05
Mp7g12710	23.2856	-1.46437	0.384109	-3.81239	0.000137628
Mp6g09230	1692.86	1.4641	0.212153	6.90116	5.15812e-12
Mp1g24230	8060.83	-1.46331	0.0949535	-15.4109	1.38376e-53
Mp4g00660	12.4431	-1.46291	0.394427	-3.70896	0.000208113
Mp8g12210	27.0376	1.45998	0.358333	4.07437	4.61392e-05
Mp2g04000	141.591	-1.45915	0.204191	-7.14599	8.93499e-13
Mp8g02200	66.3157	-1.45871	0.261019	-5.58852	2.2901e-08
Mp8g16020	19.0334	-1.4566	0.377597	-3.85756	0.000114527
Mp5g10500	282.908	-1.4556	0.142597	-10.2078	1.83013e-24
Mp2g02340	1259.37	1.45502	0.167741	8.67419	4.16498e-18
Mp4g03230	6.03163	1.45397	0.395526	3.67604	0.00023688
Mp2g22980	13.4917	-1.44568	0.378904	-3.81543	0.000135946
Mp8g07190	184.735	-1.44369	0.19516	-7.39748	1.38798e-13
Mp5g24120	194.606	1.44268	0.225756	6.39044	1.6541e-10
Mp4g07890	43.7656	-1.44211	0.303931	-4.74486	2.08646e-06
Mp5g23740	119.972	-1.44125	0.303109	-4.75489	1.98552e-06
Mp8g10390	14.7174	1.44069	0.370343	3.89016	0.000100178
Mp2g23880	44.2231	1.43928	0.35791	4.02134	5.78679e-05
Mp4g00520	1615.12	1.43924	0.154482	9.31651	1.20229e-20
Mp5g00890	450.252	1.4388	0.187886	7.65783	1.89103e-14
Mp1g25550	1060.28	1.43817	0.316635	4.54205	5.57089e-06
Mp2g03770	184.113	-1.43143	0.219717	-6.51489	7.27438e-11
Mp1g15660	166.658	-1.43133	0.208386	-6.86863	6.48207e-12
Mp6g07550	301.945	1.43069	0.378933	3.77557	0.000159642
Mp2g17910	247.75	-1.43047	0.190424	-7.51199	5.82359e-14
Mp1g23200	1311.51	1.42989	0.273018	5.23736	1.62893e-07
Mp5g18980	62.6755	-1.42873	0.278517	-5.12977	2.90104e-07
Mp3g19180	12.6728	-1.42842	0.386326	-3.69744	0.000217782
Mp5g05150	676.789	-1.42524	0.130697	-10.9049	1.09194e-27
Mp6g21200	709.673	1.42503	0.335822	4.24341	2.20152e-05
Mp3g12180	2770.62	1.42475	0.398045	3.57938	0.000344409
Mp6g18260	16.2122	1.42191	0.356801	3.98516	6.74337e-05
Mp4g02220	269.1	-1.41719	0.131974	-10.7384	6.71999e-27
Mpzg00570	326.79	1.4154	0.265596	5.32915	9.86732e-08
Mp8g03070	518.258	-1.41305	0.145122	-9.73699	2.09677e-22
Mp3g12330	52.4378	1.41245	0.325567	4.33843	1.43505e-05
Mp5g17570	849.416	-1.41243	0.171826	-8.22014	2.0326e-16
Mp7g16760	764.65	1.41222	0.203881	6.92669	4.30814e-12
Mp5g16620	27.0657	-1.4117	0.345755	-4.08294	4.44697e-05
Mp5g14940	26.5417	-1.4116	0.394646	-3.57689	0.000347711
Mp7g00230	26.92	-1.40916	0.308766	-4.56383	5.02283e-06
Mp6g17710	11624.5	-1.40912	0.153258	-9.1944	3.77107e-20
Mp5g07800	1076.47	-1.40791	0.165873	-8.48784	2.10514e-17
Mp3g05150	938.582	1.40465	0.155321	9.04354	1.51682e-19
Mp1g27920	248.122	1.40281	0.177432	7.90616	2.65448e-15
Mp6g17520	492.165	1.40261	0.228096	6.14923	7.78612e-10
Mp2g02330	283.083	1.40252	0.277897	5.0469	4.49026e-07
Mp7g12620	618.212	1.39845	0.369033	3.78951	0.000150944
Mp5g20830	10.4619	-1.39834	0.394805	-3.54185	0.000397331
Mp5g06380	558.849	1.39809	0.20817	6.71609	1.8667e-11
Mp2g20110	52.9692	1.39498	0.321	4.34573	1.38816e-05
Mp5g10430	55.0331	1.39239	0.29152	4.77631	1.78537e-06
Mp8g05150	1312.18	-1.39099	0.284862	-4.88304	1.04465e-06
Mp6g17890	404.039	1.39067	0.201497	6.90167	5.13945e-12
Mp3g19060	3463.88	1.38962	0.120454	11.5365	8.63565e-31
Mp3g01920	25.2692	-1.38915	0.345433	-4.02146	5.78394e-05
Mp5g21680	1489.25	-1.38914	0.128687	-10.7947	3.64577e-27
Mp5g15690	411.481	-1.38764	0.192261	-7.21751	5.29482e-13
Mp2g03640	12.2281	-1.38583	0.398736	-3.47555	0.000509814
Mp7g14250	14.6402	1.38564	0.349582	3.96371	7.37942e-05
Mp1g27930	218.466	1.38252	0.362051	3.81858	0.00013422
Mp5g20300	15849.4	-1.37626	0.0923027	-14.9103	2.82471e-50
Mpzg00480	154.471	1.37541	0.300589	4.57571	4.74618e-06
Mp5g18380	1815.19	-1.37407	0.173974	-7.89809	2.83202e-15
Mp2g19450	5.28483	-1.3717	0.397517	-3.45068	0.000559186
Mp2g02630	251.593	1.37132	0.396802	3.45594	0.000548385
Mp4g07080	23.8072	-1.37119	0.37466	-3.65981	0.000252402
Mp4g17920	119.881	1.36961	0.204755	6.68904	2.24638e-11
Mp1g28260	29.9203	1.36892	0.299821	4.56579	4.97611e-06
Mp2g02460	27.6906	-1.36526	0.344526	-3.96273	7.40978e-05
Mp5g16690	15.4302	-1.36121	0.385348	-3.53243	0.000411763
Mp5g12330	99.3712	1.36116	0.311126	4.37494	1.21464e-05
Mp6g12700	135.121	-1.3598	0.20666	-6.57992	4.70717e-11
Mp3g12320	113.694	1.35808	0.216385	6.27621	3.46937e-10
Mp6g11920	81.9188	1.3549	0.244839	5.53385	3.13285e-08
Mp6g04610	6.19519	-1.35355	0.398099	-3.40004	0.000673764
Mp8g16670	1296.79	-1.35104	0.15703	-8.60367	7.72069e-18
Mp2g25910	1691.6	1.35026	0.201945	6.68624	2.28981e-11
Mp2g06680	140.092	-1.34985	0.175145	-7.70705	1.28764e-14
Mp5g04140	485.435	1.34897	0.150547	8.96049	3.23229e-19
MpVg01273c	15.0569	1.34761	0.395234	3.40965	0.000650454
Mp8g18700	78.1154	-1.34532	0.222917	-6.03506	1.589e-09
Mp5g14990	200.167	1.34512	0.222026	6.05841	1.37471e-09
Mp4g19900	1390.63	-1.34327	0.133944	-10.0286	1.14139e-23
Mp5g12340	396.357	1.34308	0.215415	6.23485	4.52214e-10
Mp7g16200	329.602	-1.34182	0.195354	-6.86865	6.48106e-12
Mp1g25870	376.461	1.33968	0.19118	7.00745	2.42692e-12
Mp2g13200	29.1471	-1.33852	0.379428	-3.52773	0.000419138
Mp6g07350	76.9321	-1.33711	0.275097	-4.8605	1.17091e-06
Mp6g21080	632.776	-1.33547	0.133906	-9.97318	1.99735e-23
Mp6g17920	340.446	1.333	0.170399	7.82282	5.16509e-15
MpVg00785	35.972	1.33152	0.274796	4.84549	1.26299e-06
Mp6g09650	101.959	-1.32621	0.219616	-6.03878	1.55283e-09
Mp3g21470	19.7992	1.32225	0.346648	3.81438	0.000136525
Mpzg00770	257.721	-1.32215	0.3826	-3.45571	0.000548851
Mp6g17170	20.7765	-1.32213	0.332646	-3.97458	7.0504e-05
Mp4g03660	19.116	1.32182	0.355297	3.72033	0.000198966
Mp4g16860	522.887	1.3212	0.221659	5.96049	2.5148e-09
Mp2g15210	37.467	-1.32112	0.311541	-4.24059	2.22935e-05
Mp5g14500	715.48	1.32108	0.206836	6.38711	1.69052e-10
Mp4g01970	1066.67	1.32054	0.311381	4.24092	2.22602e-05
Mp3g10050	742.501	1.31986	0.398722	3.31022	0.000932233
Mp1g28040	435.808	1.31979	0.182103	7.2475	4.2453e-13
Mp6g11960	742.902	1.31794	0.215488	6.1161	9.58937e-10
Mp8g02770	27.4955	-1.31648	0.372529	-3.53391	0.000409467
Mp4g07070	8.52172	1.31648	0.394551	3.33665	0.000847958
Mp5g10410	157.322	-1.31584	0.197587	-6.65955	2.7467e-11
Mp8g04830	13.4437	-1.31189	0.386925	-3.39056	0.000697493
Mp7g00460	167.425	-1.31115	0.28226	-4.64518	3.39782e-06
Mp5g05170	60.3425	-1.31052	0.342601	-3.82521	0.000130662
Mp3g02410	534.957	1.30939	0.393701	3.32585	0.000881489
Mp4g03080	318.245	-1.30668	0.175911	-7.42805	1.10214e-13
Mp1g15990	468.276	-1.30533	0.18394	-7.09651	1.27947e-12
Mp8g11090	53.9103	-1.30476	0.254973	-5.11725	3.10021e-07
Mp7g06220	14070	-1.30162	0.130224	-9.99525	1.59891e-23
Mp2g14530	41.1302	1.29896	0.309358	4.19887	2.68247e-05
Mp6g17610	12.3654	-1.29796	0.394229	-3.29239	0.000993385
Mp3g12530	3.34236	1.29721	0.371841	3.48861	0.000485547
Mp1g20310	256.901	1.29709	0.268787	4.82571	1.39503e-06
Mp4g12380	570.316	1.29687	0.187442	6.91879	4.5553e-12
Mp4g09390	263.805	-1.29574	0.172105	-7.52879	5.12133e-14
Mp8g08960	613.454	1.29493	0.187488	6.90675	4.95883e-12
Mp4g07350	3.91676	1.29341	0.379675	3.40662	0.000657726
Mp4g09020	11.2441	1.29306	0.398871	3.24179	0.00118782
Mp5g04350	1160.08	-1.29256	0.175941	-7.34657	2.03355e-13
Mp2g01130	1250.27	1.29059	0.134624	9.58664	9.10027e-22
Mp2g03300	99.6915	-1.29005	0.295014	-4.37282	1.2265e-05
Mp8g12470	2.74342	1.2895	0.353052	3.65244	0.000259761
Mp6g02030	23.6687	1.28713	0.310248	4.1487	3.34363e-05
Mp6g15610	1073.34	1.28711	0.175114	7.35012	1.98027e-13
Mp1g22390	220.898	-1.28675	0.246931	-5.21095	1.87872e-07
Mp1g28350	30.6686	-1.2849	0.328646	-3.90967	9.2422e-05
Mp4g12520	125.035	-1.28468	0.21649	-5.93414	2.95381e-09
Mp5g13720	791.044	-1.28098	0.178476	-7.17732	7.10897e-13
Mp6g07330	16.1319	-1.28015	0.366809	-3.48997	0.000483071
Mp3g21080	916.241	1.28011	0.339507	3.77048	0.000162933
Mp4g16730	43.0188	1.27895	0.261877	4.88379	1.04067e-06
Mp5g23180	29.7518	1.27822	0.367669	3.47654	0.000507923
Mp3g11200	341.509	1.27459	0.180119	7.07641	1.47939e-12
Mp5g04000	212.031	1.27363	0.157015	8.1115	4.99975e-16
Mp2g11960	24.5318	-1.27293	0.334288	-3.80789	0.00014016
Mp3g09650	9.90269	1.27175	0.381125	3.33684	0.000847372
Mp2g10410	933.078	-1.27174	0.139858	-9.09304	9.63114e-20
Mp8g11560	87.5356	-1.27154	0.260345	-4.88406	1.03925e-06
Mp1g20260	899.619	-1.27034	0.164437	-7.72535	1.1155e-14
Mp4g07780	43.9501	-1.2686	0.274989	-4.61328	3.9636e-06
Mp8g02690	105.174	-1.26652	0.218224	-5.80376	6.48445e-09
Mp2g02350	554.541	1.26642	0.1517	8.34817	6.93272e-17
Mp3g08040	58.1406	-1.2659	0.227802	-5.557	2.74458e-08
Mp2g12340	80.5149	1.26515	0.249365	5.07349	3.9059e-07
Mp1g07470	89.6428	1.26503	0.228521	5.53572	3.0996e-08
Mp8g14150	81.2061	1.26485	0.324729	3.89511	9.81561e-05
Mp7g13080	36.9572	-1.26101	0.313936	-4.01677	5.90024e-05
Mp8g16230	8.13195	1.25957	0.398619	3.15984	0.00157856
Mp4g03040	469.002	-1.25673	0.139857	-8.98582	2.5682e-19
Mp7g02540	68.5339	-1.25631	0.282292	-4.4504	8.57093e-06
Mp1g27950	141.972	1.25607	0.212594	5.90833	3.45584e-09
Mp2g07380	8.27364	1.25536	0.39802	3.15402	0.00161038
Mp6g11910	36.7848	1.25484	0.344018	3.64761	0.000264695
Mp4g08490	40.0035	-1.25467	0.34848	-3.60042	0.000317709
Mp5g16330	480.941	1.25458	0.176074	7.1253	1.03853e-12
Mp2g00930	340.246	-1.25397	0.397223	-3.15685	0.00159484
Mp6g18130	7637.02	-1.25263	0.162643	-7.70172	1.34246e-14
Mp2g05590	33.7344	1.24758	0.272533	4.57774	4.7003e-06
Mp3g15340	25.7183	1.24589	0.304883	4.08646	4.38005e-05
Mp6g19070	272.193	1.24582	0.156196	7.97599	1.51169e-15
Mp7g02550	66.9778	-1.24533	0.290546	-4.28616	1.81786e-05
Mp3g10010	106.974	-1.24452	0.196669	-6.32797	2.48403e-10
Mpzg00760	255.957	-1.24334	0.384553	-3.2332	0.00122411
Mp1g06440	24.4143	-1.24252	0.344938	-3.60214	0.000315606
Mp3g12370	47.3833	-1.24016	0.329273	-3.76635	0.000165652
Mp6g17720	9117.28	-1.23843	0.165231	-7.49512	6.6239e-14
Mp6g05080	14.0645	1.23837	0.39253	3.15484	0.00160588
Mp5g21880	14.7794	1.23788	0.37567	3.29511	0.000983817
Mp8g14780	290.507	1.2377	0.25048	4.94131	7.75977e-07
Mp2g06550	4.20147	-1.23766	0.357884	-3.45826	0.000543668
Mp3g22120	816.164	1.23684	0.215967	5.72701	1.02219e-08
Mp3g03030	325.787	-1.23683	0.131404	-9.41245	4.84727e-21
Mp5g20340	78.1606	1.23656	0.22376	5.52628	3.27095e-08
Mp2g01410	786.345	1.22967	0.131042	9.38379	6.36456e-21
Mp4g17480	163.038	1.22918	0.19744	6.22557	4.798e-10
Mp6g10590	74.9873	-1.229	0.225584	-5.44807	5.09191e-08
Mp1g21660	446.913	-1.22825	0.218196	-5.62911	1.81139e-08
Mp5g01220	35.5915	1.22763	0.303096	4.05029	5.11551e-05
Mp8g05720	613.146	1.22746	0.175721	6.98528	2.84291e-12
Mp8g07270	237.721	-1.22732	0.22806	-5.38155	7.38454e-08
Mp2g12470	324.792	-1.22573	0.20069	-6.10759	1.01146e-09
Mp8g10950	13.955	1.2253	0.366173	3.34624	0.000819155
Mp6g15510	1849.4	1.2252	0.108576	11.2843	1.56916e-29
Mp4g17950	48.0828	1.22442	0.313957	3.89997	9.62064e-05
Mp6g17740	228.514	1.22383	0.188715	6.48505	8.87002e-11
Mp7g16230	6525.52	-1.22345	0.120698	-10.1365	3.80567e-24
Mp5g04010	13.0689	1.22333	0.375299	3.25961	0.00111567
Mp3g24550	103.275	1.22304	0.370838	3.29805	0.000973586
Mp2g10380	1883.98	1.22225	0.198075	6.17065	6.8009e-10
Mp3g24860	7.60294	-1.22187	0.398183	-3.06861	0.00215058
Mp4g16980	15.7955	1.22129	0.368079	3.318	0.000906654
Mp3g00220	6.79191	1.21913	0.39813	3.06215	0.00219753
Mp5g23120	53.5948	1.21907	0.345033	3.53321	0.000410549
Mp6g19130	171.545	1.21897	0.181948	6.69956	2.09045e-11
Mp3g07730	860.918	-1.21	0.166916	-7.24913	4.19469e-13
Mp4g08300	12.9556	-1.20897	0.375293	-3.22139	0.0012757
Mp4g21100	175.371	-1.20801	0.161334	-7.48759	7.01478e-14
Mp5g22000	223.564	1.20713	0.193304	6.24475	4.24467e-10
Mp7g02580	136.984	1.20708	0.227232	5.3121	1.08369e-07
Mp5g24130	8571.4	1.20696	0.179412	6.72729	1.72852e-11
Mp2g11750	215.018	1.20657	0.203014	5.94331	2.79328e-09
Mp3g08050	6.92515	-1.20093	0.396742	-3.02698	0.0024701
Mp3g04700	492.848	1.20046	0.333738	3.59702	0.000321883
Mp2g02650	3765.5	1.19804	0.147365	8.12976	4.30137e-16
Mp7g02530	376.223	-1.19783	0.206709	-5.79478	6.8409e-09
Mp6g03730	60.8483	1.19771	0.231919	5.16435	2.41272e-07
Mp2g02200	2764.97	1.19545	0.156875	7.62037	2.52953e-14
Mp7g05950	557.705	1.19395	0.176398	6.76852	1.30104e-11
Mp5g00530	4933.52	1.19359	0.10914	10.9363	7.72612e-28
Mp5g13830	270.816	1.19322	0.239708	4.97781	6.43062e-07
Mp4g14160	1175.09	-1.19256	0.22518	-5.29603	1.1835e-07
Mp1g07620	20.4812	1.19248	0.360691	3.30609	0.000946073
Mp7g00670	1199.71	1.19054	0.396936	2.99932	0.0027058
Mp4g14660	4.60725	-1.18808	0.39202	-3.03066	0.00244023
Mp5g24020	211.912	-1.18753	0.161078	-7.37238	1.67611e-13
Mp7g05170	12.9411	-1.18726	0.384252	-3.0898	0.00200289
Mp5g14930	12.7717	-1.18723	0.394968	-3.00589	0.00264808
Mp5g15740	139.429	1.18722	0.229657	5.16954	2.34672e-07
Mp7g00750	60.913	1.18652	0.383465	3.09421	0.00197335
Mp5g20420	13.9338	-1.18593	0.378526	-3.13303	0.00173011
Mp5g00720	483.468	-1.18444	0.233748	-5.06717	4.03776e-07
Mp1g24240	74.5069	-1.18381	0.227915	-5.19406	2.05754e-07
Mp7g11130	117.908	1.18303	0.205842	5.74728	9.06912e-09
Mp6g12090	514.593	1.18068	0.164993	7.15592	8.31114e-13
Mp2g01920	271.443	1.18036	0.208373	5.66467	1.47308e-08
Mp6g18480	7634.89	-1.17903	0.089956	-13.1068	3.01114e-39
Mp6g11380	197.822	-1.17845	0.152473	-7.72892	1.08463e-14
Mp2g07010	15.2547	-1.17787	0.363049	-3.24438	0.00117708
Mp5g00990	1475.33	1.17516	0.137653	8.53711	1.37625e-17
Mp6g04490	62.355	1.17383	0.232697	5.04445	4.54834e-07
Mp2g01640	137.808	1.173	0.23412	5.01026	5.43567e-07
Mp1g01840	82.2614	-1.17237	0.269938	-4.3431	1.40487e-05
Mp1g12540	4493.08	1.17174	0.0771417	15.1895	4.15284e-52
Mp7g02870	6.39583	-1.17111	0.398148	-2.94139	0.00326738
Mp3g04510	880.267	1.17077	0.149856	7.81263	5.60089e-15
Mp4g03350	229.664	-1.16923	0.213382	-5.47951	4.26509e-08
Mp8g02000	4.4361	1.16738	0.397029	2.94029	0.00327902
Mp3g24290	1348.39	1.16569	0.0821003	14.1983	9.38083e-46
Mp4g15570	46.1383	-1.16535	0.268777	-4.33575	1.45263e-05
Mp5g08550	86.6903	-1.1637	0.221969	-5.24265	1.58287e-07
Mp2g17770	5.74796	-1.16342	0.387239	-3.0044	0.00266107
Mp1g07780	810.817	1.16334	0.0834113	13.9471	3.27831e-44
Mp5g00710	274.185	-1.16311	0.246925	-4.71037	2.47271e-06
Mp3g05710	3.75628	1.1622	0.387774	2.99711	0.00272549
Mp5g00420	70.2237	1.16163	0.293351	3.95985	7.49965e-05
Mp2g03990	102.685	-1.16123	0.242281	-4.79292	1.64372e-06
Mp4g03260	8.52079	1.16058	0.398402	2.91309	0.00357875
Mp5g01800	560.779	-1.16027	0.363805	-3.18925	0.00142641
Mp4g20920	19.7436	1.15993	0.367956	3.15236	0.00161954
Mp7g04550	289.928	1.15976	0.1365	8.4964	1.95569e-17
Mp2g19660	413.069	1.15918	0.21181	5.47272	4.43177e-08
Mp1g27980	84.3999	1.15886	0.237122	4.88717	1.02294e-06
Mp2g22230	26.1823	1.15709	0.321014	3.6045	0.000312758
Mp5g16170	116.535	1.15649	0.342447	3.37714	0.000732438
Mp6g03330	720.649	1.15629	0.13699	8.44069	3.15466e-17
Mp5g23760	53.0425	-1.15581	0.32535	-3.55253	0.000381552
Mp7g04730	28.0505	1.15513	0.322564	3.58107	0.000342185
Mp5g23980	762.886	-1.15257	0.119983	-9.60607	7.53699e-22
Mp8g11040	11.201	-1.15231	0.378726	-3.0426	0.00234545
Mp5g23770	31.9495	-1.15182	0.378867	-3.04017	0.00236446
Mp8g04790	85.1339	-1.15173	0.226393	-5.0873	3.63194e-07
Mp7g08520	6.80651	-1.14872	0.397412	-2.89051	0.00384618
Mp2g10220	360.906	1.14869	0.109651	10.4759	1.11471e-25
Mp8g14810	320.485	1.14749	0.187457	6.12133	9.27984e-10
Mp1g09600	3222.2	1.14746	0.112109	10.2352	1.37894e-24
Mp3g22220	531.285	-1.14728	0.139017	-8.25282	1.54701e-16
Mp3g24070	127.834	-1.14686	0.306386	-3.74319	0.000181699
Mp5g22740	34.0116	1.14683	0.329965	3.4756	0.000509707
Mp4g12330	7.54786	-1.14641	0.396886	-2.8885	0.00387079
Mp1g20250	71.9338	-1.14603	0.218286	-5.25015	1.51976e-07
Mp7g02830	327.9	1.14596	0.138178	8.29337	1.10086e-16
Mp6g17770	714.427	1.14485	0.165596	6.91354	4.72697e-12
Mp4g13440	1113.94	-1.14346	0.151543	-7.54543	4.50794e-14
Mp5g16060	322.356	-1.14294	0.209599	-5.45297	4.95347e-08
Mp7g00020	22.7721	-1.14269	0.337434	-3.38642	0.000708112
Mp3g07430	119.433	-1.14249	0.317665	-3.59653	0.000322488
Mp3g18090	48.7457	-1.14222	0.274477	-4.16142	3.16273e-05
Mp3g10390	144.035	1.14193	0.288911	3.95253	7.73295e-05
Mp5g00160	185.608	-1.14167	0.243884	-4.68122	2.85167e-06
Mp7g12610	46.3797	1.14039	0.356856	3.19564	0.00139519
Mp8g10080	77.6885	-1.13985	0.250386	-4.55239	5.30398e-06
Mp4g00950	40.7146	-1.13777	0.284651	-3.99709	6.41269e-05
Mp5g06000	9.46112	-1.13645	0.395844	-2.87096	0.00409222
Mp8g10470	133.564	-1.13641	0.297266	-3.82289	0.000131899
Mp5g17600	1155.83	1.13556	0.15232	7.45509	8.98073e-14
Mp1g28360	937.963	-1.1355	0.175674	-6.46371	1.02167e-10
Mp7g12590	29.8797	1.13537	0.315351	3.60035	0.000317794
Mp8g09870	1072.12	-1.13536	0.18195	-6.23997	4.37655e-10
Mp7g18870	926.3	1.13487	0.29493	3.84794	0.000119114
Mp2g19090	13.0039	-1.13471	0.37997	-2.98632	0.00282354
Mp5g19820	23.7564	1.13367	0.308997	3.66887	0.000243622
Mp8g11240	79.6631	-1.13291	0.342781	-3.30506	0.000949564
Mp4g12040	75.2903	-1.13266	0.265288	-4.26956	1.95861e-05
MpVg00555	3.83991	1.13164	0.381993	2.96247	0.00305186
Mp3g15970	963.203	1.1315	0.129212	8.75693	2.00639e-18
Mp4g03340	224.742	-1.13106	0.183724	-6.15631	7.44612e-10
Mp1g24220	2226.31	-1.13033	0.0914453	-12.3608	4.26139e-35
Mp5g21780	209.361	-1.13001	0.197001	-5.73605	9.69075e-09
Mp2g03280	32.4361	1.12982	0.350616	3.22238	0.00127129
Mp5g18400	180.408	-1.12782	0.204173	-5.52382	3.31708e-08
Mp1g28530	372.749	1.12777	0.126421	8.92075	4.63133e-19
Mp5g22410	13.6088	-1.12764	0.397021	-2.84026	0.00450769
Mp3g18500	136.062	1.12719	0.280614	4.01689	5.89725e-05
Mp6g20310	99.2214	-1.12652	0.247617	-4.54946	5.37847e-06
Mp2g01320	205.905	1.12592	0.184285	6.10968	9.98306e-10
Mpzg00310	335.815	1.12582	0.165855	6.78799	1.13703e-11
Mp4g04650	250.056	1.12544	0.227977	4.93663	7.9483e-07
Mp3g18240	6.19096	1.12524	0.39879	2.82163	0.00477807
Mp2g12490	17.5326	1.12519	0.365464	3.0788	0.00207833
Mp1g25890	156.162	-1.12417	0.17512	-6.41941	1.36802e-10
Mp3g14660	275.303	1.12417	0.212979	5.2783	1.30391e-07
Mp3g11990	60.1968	1.12403	0.271227	4.14425	3.40925e-05
Mp5g14710	2586.76	-1.12378	0.11884	-9.45625	3.1918e-21
Mp4g22300	20.5521	-1.12359	0.369889	-3.03764	0.00238441
Mp2g19200	719.576	1.12123	0.350874	3.19552	0.00139578
Mp4g18440	110.91	1.11977	0.220066	5.08835	3.61193e-07
Mp5g12200	724.248	1.11915	0.152555	7.33603	2.2002e-13
Mp5g05710	33.0059	1.11799	0.315873	3.53937	0.000401082
Mp5g22440	5.28749	-1.1169	0.389487	-2.86763	0.0041356
Mp5g05430	2332.86	1.11556	0.138663	8.04514	8.61436e-16
Mp4g07180	498.553	1.11546	0.129292	8.62747	6.27238e-18
Mp2g23940	16.7905	1.11539	0.358567	3.1107	0.00186647
Mp5g17080	91.0302	1.11471	0.287479	3.87754	0.000105517
Mp7g06870	261.276	1.11358	0.21479	5.18448	2.16618e-07
Mp2g26430	47.4174	1.11249	0.340424	3.26797	0.00108323
Mp6g05390	446.131	1.11244	0.142256	7.82	5.2825e-15
Mp3g14380	124.434	-1.11241	0.174485	-6.3754	1.82483e-10
Mp1g21870	41.3424	-1.11203	0.309641	-3.59136	0.000328961
Mp3g05490	260.036	1.11154	0.2019	5.50537	3.68393e-08
Mp2g06790	67.4739	-1.11135	0.223883	-4.96397	6.90656e-07
Mp2g19760	282.081	1.11036	0.131672	8.43282	3.37421e-17
Mp4g05470	148.88	-1.10974	0.204266	-5.43284	5.54633e-08
Mp5g14320	686.035	1.10902	0.113629	9.76005	1.67077e-22
Mp6g17260	1039.35	1.10877	0.146709	7.55767	4.10354e-14
Mp8g10230	291.582	1.10867	0.198859	5.57514	2.47337e-08
Mp5g20090	2406.29	-1.10797	0.192123	-5.767	8.06962e-09
Mp4g12800	3188.47	1.10761	0.14955	7.40626	1.29915e-13
Mp1g26670	16.5644	-1.10552	0.365792	-3.02226	0.00250895
Mp2g10535	67.1263	1.10547	0.289741	3.81536	0.000135985
Mp3g06920	2.73609	1.10398	0.360424	3.063	0.00219128
Mp4g13450	1862.93	-1.10295	0.167885	-6.56971	5.04143e-11
Mp2g18290	107.611	-1.10207	0.242394	-4.5466	5.45196e-06
Mp6g18000	1973.62	1.10151	0.297397	3.70382	0.000212375
Mp7g17220	9.71913	1.10143	0.377642	2.91661	0.00353857
Mp5g00920	1581.28	1.10116	0.139156	7.9131	2.51056e-15
Mp3g12380	1357.49	1.10091	0.171057	6.43593	1.22717e-10
Mp5g11120	339.167	1.10049	0.17136	6.42207	1.34432e-10
Mp6g19000	19.4017	-1.10016	0.350471	-3.13911	0.00169464
Mp7g06890	28.4706	-1.10001	0.338206	-3.25249	0.00114398
Mp5g20047	17.7199	-1.09942	0.367562	-2.99111	0.00277969
Mp6g09830	23.6982	-1.09888	0.3434	-3.20001	0.00137425
Mp5g03090	227.579	1.09832	0.210221	5.22462	1.74513e-07
Mp3g12880	1296.36	-1.09665	0.110561	-9.91895	3.44356e-23
Mp4g18720	8.49122	1.09664	0.393038	2.79016	0.0052682
Mp3g10240	226.627	1.09616	0.277731	3.94685	7.91874e-05
Mp7g00660	565.935	1.09612	0.398291	2.75206	0.0059221
Mp4g10470	3339.34	-1.09589	0.13526	-8.10209	5.40244e-16
Mp3g15080	42.633	-1.09463	0.289209	-3.78491	0.000153766
Mp2g04480	465.815	1.09326	0.110923	9.85599	6.45779e-23
Mp6g20620	4.3365	1.09319	0.369869	2.95562	0.00312042
Mp8g08690	731.084	1.09189	0.20074	5.43933	5.34803e-08
Mp3g14010	174.23	1.09037	0.168461	6.47255	9.63626e-11
Mp8g03160	87.7462	-1.08989	0.233813	-4.66137	3.14118e-06
Mp1g13060	4.28025	-1.08988	0.38732	-2.8139	0.00489448
Mp5g15820	883.756	1.08987	0.387825	2.81021	0.00495092
Mp5g13640	106.425	1.08979	0.2881	3.78269	0.000155141
Mp3g15800	262.293	1.08974	0.279214	3.90288	9.50545e-05
Mp3g24490	237.844	1.08956	0.169773	6.41773	1.38319e-10
Mp5g04030	5.73712	-1.08769	0.384222	-2.83089	0.00464185
Mp6g16490	4.47437	1.08756	0.386498	2.81388	0.00489468
Mp4g12320	27.1379	1.08726	0.319538	3.4026	0.000667469
Mp7g05210	888.219	-1.08716	0.113704	-9.56131	1.16278e-21
Mp6g11780	2819.09	1.08695	0.174093	6.2435	4.27873e-10
Mp3g22960	15181.8	1.0864	0.134747	8.06253	7.473e-16
Mp3g05290	157.935	1.08536	0.192386	5.64157	1.68503e-08
Mp3g01290	170.849	1.08532	0.261749	4.14643	3.37706e-05
Mp2g01940	149.321	-1.08416	0.221807	-4.88786	1.01937e-06
Mp1g16180	11.0977	1.08372	0.380634	2.84715	0.00441127
Mp8g16290	486.245	-1.08328	0.145874	-7.42615	1.11802e-13
Mp3g07400	39.6512	1.0827	0.342066	3.16517	0.0015499
Mp4g05450	1492.47	1.08245	0.183693	5.89273	3.79866e-09
Mp4g03020	312.221	1.08119	0.178712	6.0499	1.44935e-09
Mp2g17370	41.3167	-1.08065	0.262335	-4.11935	3.79936e-05
Mp1g25010	7.64964	1.07865	0.398853	2.70437	0.00684347
Mp6g06610	5.05713	-1.07827	0.398073	-2.70872	0.00675435
Mp8g11130	47.6869	-1.07824	0.252017	-4.27843	1.88218e-05
Mp6g07380	24.4707	1.07575	0.341203	3.1528	0.0016171
Mp6g14480	202.117	1.07571	0.207636	5.18075	2.21001e-07
Mp4g19940	20.9874	-1.07559	0.397237	-2.70768	0.00677545
Mp2g21910	987.787	1.07517	0.342514	3.13906	0.00169491
Mp3g16260	298.637	1.07474	0.188869	5.69039	1.2675e-08
Mp5g02670	66.9404	1.07462	0.27996	3.83847	0.000123803
Mp4g17840	128.16	-1.07423	0.175225	-6.13056	8.75683e-10
Mp5g06880	231.492	1.07313	0.216634	4.95365	7.28352e-07
Mp3g02500	264.941	-1.07201	0.176508	-6.07344	1.25198e-09
Mp3g16090	258.044	1.07173	0.131149	8.1718	3.03812e-16
Mp7g02560	1509.93	-1.06949	0.20637	-5.18241	2.19035e-07
Mp5g00960	1204.5	1.06868	0.104763	10.2009	1.96416e-24
Mp2g19210	93.9647	1.06848	0.328406	3.25353	0.00113981
Mp8g01400	392.013	1.06727	0.129882	8.21723	2.08264e-16
Mp3g23150	62.2637	-1.06703	0.256545	-4.15922	3.19331e-05
Mp8g16530	828.051	-1.067	0.207147	-5.15095	2.59173e-07
Mp6g13590	133.234	-1.06659	0.235301	-4.53287	5.81889e-06
Mp2g08490	2.50549	1.06596	0.333236	3.19881	0.00137998
Mp4g10620	12.2275	-1.06512	0.373569	-2.8512	0.00435549
Mp2g17350	8.51483	-1.065	0.390737	-2.7256	0.0064184
Mp4g15600	67.5375	1.06486	0.202089	5.26924	1.36992e-07
Mp4g06950	59.8341	-1.06219	0.248108	-4.28115	1.8593e-05
Mp5g14520	262.861	1.0615	0.16484	6.43961	1.19783e-10
Mp6g01230	19.5011	-1.0615	0.378143	-2.80715	0.0049982
Mp4g03600	116.614	1.0608	0.171938	6.16965	6.84416e-10
Mp5g00640	5.71349	-1.06003	0.398006	-2.66334	0.00773681
Mp2g26360	63.9473	1.05858	0.254323	4.16233	3.15011e-05
Mp3g20670	208.549	-1.05849	0.189555	-5.58409	2.3492e-08
Mp3g08070	211.332	-1.05838	0.179402	-5.8995	3.64595e-09
Mp5g08890	75.7792	1.05823	0.219714	4.81639	1.46182e-06
Mp8g02840	98.0153	-1.05737	0.243809	-4.33687	1.44529e-05
Mp2g22150	212.509	1.0554	0.185205	5.69854	1.20837e-08
Mp2g18260	10.8209	1.05512	0.374367	2.81842	0.00482599
Mp1g07680	7.7189	-1.05469	0.398498	-2.64665	0.00812934
Mp5g23660	1174.8	1.05379	0.0997113	10.5684	4.1768e-26
Mp5g09840	510.307	-1.05364	0.310849	-3.38954	0.000700104
Mp3g02370	1042.58	-1.05303	0.134551	-7.82623	5.02731e-15
Mp3g11120	518.492	-1.05279	0.376629	-2.79529	0.00518532
Mp7g13970	14.2465	1.05213	0.378563	2.77928	0.00544794
Mp7g03220	71.9517	1.05163	0.242334	4.33957	1.4276e-05
Mp1g22900	50.5214	-1.05138	0.271772	-3.8686	0.00010946
Mp7g00630	37.2754	1.05003	0.286345	3.667	0.000245415
Mp6g03850	412.906	1.04947	0.117883	8.9027	5.45032e-19
Mp5g07490	22.4613	1.04935	0.391664	2.67922	0.00737935
Mp5g17990	1278.32	1.04879	0.127094	8.25203	1.55721e-16
Mp8g12230	1101.86	1.04876	0.156146	6.71654	1.86093e-11
Mp6g17190	51.2585	1.04772	0.265271	3.94962	7.82757e-05
Mp1g05100	30.0561	1.04723	0.357456	2.92969	0.00339306
Mp7g02270	11.3298	-1.04714	0.382609	-2.73684	0.00620332
Mp7g18440	5.67299	-1.04668	0.397778	-2.63131	0.00850563
Mp7g19250	3847.49	1.04665	0.0886013	11.813	3.34476e-32
Mp7g10670	40.718	1.04658	0.304278	3.43954	0.0005827
Mp5g05940	900.197	-1.04637	0.0862879	-12.1265	7.64483e-34
Mp1g18730	40.6366	1.04634	0.364897	2.86749	0.00413745
Mp5g13810	48.7644	1.04632	0.331739	3.15404	0.00161025
Mp4g11940	35.0609	1.04579	0.260459	4.01517	5.94038e-05
Mp2g10700	71.816	-1.04411	0.208319	-5.01206	5.385e-07
Mp3g17480	231.078	1.04279	0.152626	6.83234	8.35406e-12
Mp5g10610	12.1292	-1.04202	0.392073	-2.65772	0.00786717
Mp7g17800	7.12179	-1.04151	0.39321	-2.64873	0.00807939
Mp3g09240	14.3146	-1.04134	0.39747	-2.61993	0.0087949
Mp4g14150	314.026	-1.04134	0.270666	-3.84732	0.000119416
Mp6g10310	59.1319	1.04132	0.271557	3.83464	0.000125749
Mp2g09080	119.55	-1.04059	0.186179	-5.58918	2.28141e-08
Mp7g14620	17.0841	1.03993	0.360054	2.88827	0.00387372
Mp4g17230	64.0297	1.03978	0.237913	4.37041	1.24011e-05
Mp4g08790	68.4388	1.03881	0.397778	2.61154	0.00901356
Mp4g02000	472.567	1.038	0.171157	6.06456	1.32312e-09
Mp2g24050	23.3908	1.03777	0.318654	3.25675	0.00112697
Mp2g05960	30.1379	-1.03756	0.308462	-3.36365	0.000769183
Mp2g07690	480.605	-1.03743	0.206922	-5.01364	5.34097e-07
Mp1g09710	8.66994	-1.0367	0.39096	-2.65167	0.00800949
Mp2g24530	166.655	1.03404	0.167721	6.16522	7.03852e-10
Mp6g11750	1594.19	1.03363	0.173351	5.96262	2.4822e-09
Mp5g09320	88.651	-1.03332	0.246471	-4.19246	2.75949e-05
Mp4g19140	49.1424	-1.03272	0.259192	-3.98438	6.76558e-05
Mp7g12790	1177.18	1.03261	0.152285	6.78076	1.19543e-11
Mp3g15560	124.619	1.03236	0.192589	5.36041	8.30326e-08
Mp5g13790	257.383	1.03196	0.199894	5.16254	2.43619e-07
Mp7g10730	691.854	-1.03185	0.167668	-6.15413	7.54906e-10
Mp4g16400	112.587	1.03149	0.212653	4.85058	1.23102e-06
Mp5g16550	253.853	1.03107	0.296375	3.47893	0.000503418
Mp4g04110	254.964	1.02998	0.296582	3.47282	0.00051502
Mp7g12150	1482.06	-1.02979	0.188586	-5.46058	4.74593e-08
Mp3g01000	4491.3	-1.02964	0.0716812	-14.3641	8.69365e-47
Mp3g03460	3.81877	1.02943	0.378124	2.72247	0.00647957
Mp2g16270	10.6119	1.02775	0.384781	2.671	0.00756248
Mp4g18550	214.504	1.02569	0.326715	3.1394	0.00169297
Mp4g12810	2810.02	1.02521	0.137543	7.45372	9.07431e-14
Mp7g05070	45.3316	1.02502	0.323731	3.16627	0.00154407
Mp4g20750	32.3662	1.02446	0.323339	3.16837	0.00153294
Mp5g09850	286.198	-1.02385	0.38327	-2.67135	0.00755463
Mp1g26350	512.573	1.0238	0.193707	5.2853	1.25498e-07
Mp4g14100	1278.81	1.02282	0.15195	6.7313	1.68157e-11
Mp8g00400	34.7534	-1.02269	0.371577	-2.7523	0.00591776
Mp3g20530	2763.36	-1.02251	0.0676895	-15.1059	1.48046e-51
Mp6g05510	2147.79	1.02234	0.0802895	12.7332	3.86724e-37
Mp1g21930	499.368	1.02234	0.231378	4.41848	9.93977e-06
Mp1g22940	6.18117	1.02222	0.397383	2.57239	0.0100999
Mp6g13490	13.0882	1.02199	0.377589	2.70661	0.00679741
Mp6g16160	150.119	1.02157	0.193935	5.26758	1.38231e-07
Mp8g06610	6609.96	1.02136	0.316951	3.22246	0.00127094
Mp1g14150	1561.76	-1.02135	0.305107	-3.34752	0.000815387
Mp7g03090	3094.92	1.02119	0.144029	7.09018	1.33937e-12
Mp3g15790	529.636	1.021	0.209596	4.87125	1.10893e-06
Mp6g19800	370.824	1.02055	0.112696	9.05585	1.3551e-19
Mp8g19040	21.5307	-1.02003	0.333943	-3.0545	0.00225435
Mp6g15850	21.5227	-1.01998	0.351074	-2.9053	0.003669
Mp8g02210	26.7205	-1.01941	0.321211	-3.17365	0.00150536
Mp2g06080	16.4349	-1.01871	0.398595	-2.55576	0.0105956
Mp2g23775	753.918	-1.01864	0.134226	-7.58903	3.22297e-14
Mp8g07500	214.474	1.0186	0.30522	3.33727	0.000846062
Mp4g17490	76.4892	1.01844	0.216347	4.70743	2.50855e-06
Mp3g08000	8.80321	-1.0183	0.392352	-2.59536	0.00944919
Mp7g10860	4322.61	1.01695	0.0702726	14.4715	1.83395e-47
Mp8g10460	543.166	-1.01656	0.335832	-3.027	0.00246996
Mp4g16700	2395.51	1.01625	0.113763	8.93301	4.14574e-19
Mp8g08370	105.484	1.01577	0.266559	3.81066	0.000138594
Mp6g12730	6058.74	1.01521	0.16653	6.09625	1.08584e-09
Mp3g03000	15.2298	-1.01424	0.358455	-2.82947	0.00466254
Mp7g03830	986.563	1.01362	0.112694	8.99448	2.37349e-19
Mp4g17500	29.6779	1.01308	0.380659	2.66139	0.00778192
Mp3g06570	2045.92	-1.01255	0.141025	-7.17995	6.97392e-13
Mp6g11810	359.505	1.01223	0.203947	4.9632	6.93401e-07
Mp5g16860	312.984	1.0114	0.191189	5.29006	1.22278e-07
Mp6g07930	97.1961	-1.00968	0.23075	-4.37567	1.21062e-05
Mp1g23950	4205.88	1.00901	0.0654067	15.4267	1.08325e-53
Mp4g16750	287.861	-1.0082	0.261022	-3.86249	0.000112236
Mp3g17000	14.1774	-1.00701	0.383385	-2.62662	0.00862375
Mp4g09250	405.986	1.00695	0.197025	5.11076	3.20864e-07
Mp4g09510	196.239	1.00582	0.316077	3.1822	0.0014616
Mpzg01360	116.519	1.00556	0.191209	5.25898	1.44853e-07
Mp3g01810	2622.37	1.00547	0.117225	8.5773	9.71273e-18
Mp3g18510	57.9396	1.00443	0.325401	3.08674	0.00202363
Mp5g16640	5.21739	-1.00394	0.39407	-2.54761	0.0108462
Mp5g17120	59.6705	1.00303	0.29117	3.44483	0.000571425
Mp4g19320	391.48	-1.00194	0.216934	-4.61865	3.86252e-06
Mp2g22140	13.3343	1.0015	0.385774	2.59607	0.00942958
Mp6g17960	14.3046	1.00097	0.393597	2.54313	0.0109863
Mp5g00470	85.733	1.00029	0.241062	4.14953	3.33162e-05
Mp8g15890	234.568	-0.999825	0.167974	-5.95228	2.6444e-09
Mp8g02730	3.78528	-0.999461	0.365834	-2.732	0.00629504
Mp6g16380	54.7231	-0.996507	0.283592	-3.51388	0.000441614
Mp8g11100	5.34243	-0.996481	0.393722	-2.53093	0.0113762
Mp3g03510	11.9036	-0.994971	0.391187	-2.54347	0.0109759
Mp8g05180	1065.85	-0.994403	0.119724	-8.30582	9.91348e-17
Mp8g06180	822.913	-0.993544	0.0782618	-12.6951	6.29245e-37
Mp2g05400	159.704	-0.992921	0.168393	-5.89644	3.71421e-09
Mp6g04570	66.9288	-0.992622	0.232792	-4.26398	2.0082e-05
Mp1g08290	1560.81	-0.992062	0.103379	-9.5964	8.27828e-22
Mp4g02230	2936.92	-0.992	0.0959817	-10.3353	4.87858e-25
Mp1g07100	15.3558	-0.991251	0.37307	-2.65701	0.0078837
Mp2g13080	182.755	-0.988526	0.160995	-6.14011	8.24634e-10
Mp5g19330	4593.51	-0.987979	0.116805	-8.45835	2.71196e-17
Mp7g15010	12.8614	-0.987649	0.388024	-2.54533	0.0109175
Mp4g05290	26.2917	-0.987544	0.346718	-2.84826	0.00439592
Mp4g19770	306.351	-0.986453	0.171288	-5.75903	8.45965e-09
Mp7g19440	89.4124	-0.983676	0.245025	-4.01459	5.95498e-05
Mp7g18030	1532.19	-0.983445	0.137655	-7.14426	9.04822e-13
Mp8g16850	5.29271	-0.98244	0.396907	-2.47524	0.0133148
Mp2g26010	4636.81	-0.98166	0.0944059	-10.3983	2.52415e-25
Mp5g00820	10.7466	-0.979877	0.397922	-2.46248	0.0137978
Mp7g05640	6596.94	-0.979766	0.142446	-6.87815	6.06344e-12
Mp1g26380	10075.6	-0.979339	0.111473	-8.78542	1.55785e-18
Mp2g12220	933.317	-0.979136	0.396417	-2.46997	0.0135126
Mp3g21990	562.74	-0.979078	0.309515	-3.16326	0.00156013
Mp4g14540	211.537	-0.977523	0.210551	-4.64269	3.43905e-06
Mp3g12890	14.3555	-0.977414	0.368952	-2.64916	0.0080692
Mp6g14680	5.55866	-0.977076	0.397798	-2.45621	0.014041
Mp5g12520	391.225	-0.975399	0.154783	-6.30173	2.94335e-10
Mp4g06960	236.794	-0.97528	0.151073	-6.45569	1.0773e-10
Mp8g02950	475.087	-0.974362	0.168672	-5.77666	7.61998e-09
Mp7g18410	15.0309	-0.973344	0.391614	-2.48546	0.0129383
Mp6g11460	79.3436	-0.969832	0.304542	-3.18456	0.00144976
Mp3g03650	297.793	-0.968325	0.176171	-5.49651	3.87383e-08
Mp7g05870	693.449	-0.967038	0.200216	-4.82996	1.36558e-06
Mp2g07130	607.977	-0.966787	0.111993	-8.63259	5.99787e-18
Mp7g11200	138.609	-0.966704	0.195537	-4.94384	7.65996e-07
Mp4g17710	86.516	-0.965943	0.245293	-3.93792	8.21909e-05
Mp2g03800	29.3478	-0.965822	0.320206	-3.01625	0.00255924
Mp2g20600	195.468	-0.96573	0.284608	-3.39319	0.000690834
Mp3g12080	935.082	-0.962811	0.155236	-6.20223	5.56694e-10
Mp2g12250	237.838	-0.962765	0.167696	-5.74112	9.40505e-09
Mp8g04710	17.2028	-0.960834	0.370305	-2.59471	0.00946713
Mp4g21560	197.99	-0.960804	0.156509	-6.13897	8.30557e-10
Mp7g06680	22.5501	-0.960609	0.341775	-2.81065	0.00494418
Mp6g04080	4.41331	-0.956695	0.393022	-2.4342	0.0149247
Mp6g11690	7.45645	-0.9553	0.395296	-2.41667	0.0156632
Mp4g09420	25.7613	-0.955288	0.337336	-2.83186	0.00462779
Mp8g12120	736.127	-0.95154	0.139586	-6.81689	9.30338e-12
Mp8g14450	369.844	-0.950983	0.125791	-7.56	4.03082e-14
Mp3g03390	295.616	-0.950426	0.134463	-7.0683	1.56847e-12
Mp3g11900	1734.34	-0.948787	0.118573	-8.00174	1.22673e-15
Mp2g13090	41.5574	-0.948097	0.332719	-2.84955	0.00437817
Mp1g04690	328.812	-0.947362	0.161381	-5.87033	4.3492e-09
Mp7g07610	68.2639	-0.94572	0.228303	-4.14239	3.43708e-05
Mp1g17700	90.2136	-0.945448	0.256735	-3.68258	0.000230886
Mp2g15100	1137.42	-0.943907	0.114429	-8.24885	1.59924e-16
Mp4g16600	2.35561	-0.943277	0.355877	-2.65057	0.00803558
Mp8g12510	4705.71	-0.942664	0.101059	-9.32784	1.08053e-20
Mp2g12330	936.252	-0.941503	0.174206	-5.40453	6.49772e-08
Mp5g18990	42.2891	-0.94121	0.312533	-3.01155	0.00259913
Mp4g12010	15.8702	-0.940198	0.38944	-2.41423	0.0157685
Mp7g19170	1413.46	-0.939213	0.165894	-5.66151	1.50045e-08
Mp4g07680	37.7523	-0.937575	0.363192	-2.58149	0.00983761
Mp2g23290	176.646	-0.937491	0.237729	-3.94353	8.02918e-05
Mp1g14140	15.7911	-0.936204	0.343466	-2.72576	0.00641542
Mp5g06010	3.61573	-0.936156	0.383629	-2.44027	0.0146765
Mp1g29420	16.1571	-0.936143	0.379207	-2.46869	0.0135609
Mp8g12940	4180.85	-0.93606	0.0865729	-10.8124	3.00741e-27
Mp6g07160	60.0824	-0.934797	0.303434	-3.08073	0.00206496
Mp7g14490	15.5585	-0.934406	0.352134	-2.65355	0.00796501
Mp6g08020	131.002	-0.93322	0.196578	-4.74734	2.06111e-06
Mp4g08110	29.0607	-0.932414	0.353498	-2.63768	0.00834749
Mp4g21070	11.5526	-0.932344	0.393987	-2.36643	0.0179604
Mp6g07010	275.158	-0.932171	0.211128	-4.41519	1.0092e-05
Mp6g06930	638.346	-0.93182	0.206999	-4.50156	6.74565e-06
Mp3g03880	552.612	-0.930313	0.12354	-7.53045	5.05675e-14
Mp5g15850	16645.9	-0.929865	0.108115	-8.60071	7.92248e-18
Mp8g09630	58.0658	-0.929793	0.379389	-2.45077	0.0142553
Mp2g10120	100.196	-0.928872	0.223169	-4.16218	3.15222e-05
Mp2g00690	57.7825	-0.92881	0.279301	-3.32548	0.000882651
Mp2g16170	24.7181	-0.928443	0.337453	-2.75133	0.00593546
Mp1g17690	7.62152	-0.926748	0.394684	-2.34807	0.0188707
Mp4g06260	52.8171	-0.925149	0.286489	-3.22926	0.00124109
Mp1g13570	2.10015	-0.923583	0.352545	-2.61976	0.00879919
Mp8g17820	596.162	-0.923391	0.11979	-7.70844	1.27365e-14
Mp1g18710	18.3496	-0.923133	0.370641	-2.49064	0.0127513
Mp6g11530	30.3064	-0.922712	0.288636	-3.1968	0.00138962
Mp8g18280	206.258	-0.922273	0.247609	-3.72472	0.000195534
Mp3g00850	137.739	-0.918817	0.202081	-4.54678	5.44724e-06
Mp6g02900	48.9368	-0.91812	0.246364	-3.72668	0.000194017
Mp2g17280	813.8	-0.917816	0.10863	-8.44898	2.93849e-17
Mp2g10360	9.84781	-0.917543	0.398718	-2.30123	0.0213785
Mp3g25440	94.8545	-0.916162	0.20154	-4.5458	5.47266e-06
Mp3g07270	27.8272	-0.91497	0.323017	-2.83257	0.00461748
Mp6g10800	5635.74	-0.914319	0.103783	-8.80992	1.25231e-18
Mp7g04070	1193.8	-0.913059	0.0965218	-9.45961	3.091e-21
Mp8g13970	103.794	-0.910225	0.24192	-3.76251	0.000168219
Mp5g23750	37.7626	-0.909649	0.362738	-2.50773	0.0121509
Mp1g20200	5282.16	-0.909396	0.0664446	-13.6865	1.222e-42
Mp4g16210	12.1817	-0.90867	0.3812	-2.38371	0.0171392
Mp8g02810	638.357	-0.905441	0.118812	-7.62081	2.52095e-14
Mp5g02290	6.9821	-0.904484	0.397873	-2.2733	0.0230081
Mp3g04760	80.3771	-0.903818	0.284538	-3.17645	0.00149091
Mp3g18460	292.497	-0.903729	0.216169	-4.18066	2.90669e-05
Mp4g07800	42.1243	-0.903286	0.274127	-3.29514	0.000983733
Mp3g15450	920.673	-0.903243	0.168629	-5.35639	8.48996e-08
Mp5g10800	3012.21	-0.902964	0.0758003	-11.9124	1.01995e-32
Mp2g24140	8.97382	-0.902964	0.394951	-2.28627	0.0222385
Mp2g15990	189.306	-0.902548	0.273504	-3.29995	0.000967035
Mp7g07530	35.1394	-0.901832	0.296306	-3.04358	0.00233778
Mp3g18690	79.6922	-0.901533	0.238656	-3.77754	0.000158387
Mp5g04080	23.709	-0.900316	0.375447	-2.39799	0.0164855
Mp4g16560	93.3484	-0.900151	0.220547	-4.08144	4.4758e-05
Mp2g01560	17.4558	-0.898551	0.387772	-2.31721	0.0204922
Mp8g18690	11.1108	-0.898132	0.390565	-2.29957	0.0214725
Mp2g05030	3808.06	-0.8978	0.0824465	-10.8895	1.29367e-27
Mp6g06000	127.089	-0.896596	0.165086	-5.43108	5.60148e-08
Mp5g21420	114.294	-0.896508	0.275104	-3.2588	0.00111886
Mp2g10010	2228.04	-0.895851	0.181537	-4.93481	8.02305e-07
Mp8g17620	7.18712	-0.894054	0.396881	-2.2527	0.0242781
Mp4g22420	558.919	-0.893351	0.101191	-8.82835	1.06234e-18
Mp8g04090	23.5069	-0.892795	0.340591	-2.62131	0.00875934
Mp8g04820	283.722	-0.892467	0.148689	-6.00224	1.94617e-09
Mp3g08080	15.276	-0.891546	0.382052	-2.33357	0.0196182
Mp3g17130	339.6	-0.891452	0.169294	-5.26571	1.39652e-07
Mp5g12380	4.58816	-0.889956	0.394477	-2.25604	0.0240682
Mp2g18520	631.906	-0.889376	0.152994	-5.81314	6.13128e-09
Mp6g19470	36.5103	-0.887837	0.30525	-2.90856	0.00363098
Mp7g09090	4.86599	-0.887268	0.391534	-2.26613	0.0234432
Mp1g25440	13.8889	-0.885781	0.391535	-2.26233	0.023677
Mp8g07730	5.95712	-0.885205	0.397741	-2.22558	0.0260423
Mp3g04310	12.2394	-0.884855	0.396463	-2.23187	0.0256235
Mp5g22290	16.8773	-0.884801	0.361254	-2.44925	0.0143154
Mp1g14380	4.64731	-0.884024	0.394178	-2.2427	0.024916
Mp8g09860	17.2692	-0.883848	0.383301	-2.30589	0.021117
Mp7g09850	2262.69	-0.883006	0.0673372	-13.1132	2.76676e-39
Mp6g17180	15.9224	-0.882647	0.387678	-2.27676	0.0228008
Mp1g14840	667.993	-0.882376	0.112585	-7.83741	4.59935e-15
Mp5g21250	1243.74	-0.881441	0.127515	-6.91248	4.76267e-12
Mp4g14110	173.302	-0.881401	0.373671	-2.35876	0.018336
Mp3g23080	481.508	-0.880324	0.169474	-5.19444	2.05332e-07
Mp6g08300	24.8206	-0.879767	0.348517	-2.52432	0.0115923
Mp2g20590	127.335	-0.878666	0.245749	-3.57547	0.000349604
Mp2g20460	3.77913	-0.87843	0.338629	-2.59408	0.00948454
Mp2g23900	450.697	-0.878248	0.218268	-4.02371	5.72895e-05
Mp5g18090	286.255	-0.877953	0.140687	-6.24046	4.36276e-10
Mp2g05680	88.0181	-0.87696	0.260351	-3.36838	0.000756112
Mp1g15640	2.50723	-0.876106	0.359883	-2.43442	0.0149157
Mp1g25230	19.5131	-0.875325	0.349535	-2.50425	0.012271
Mp6g02020	1157.08	-0.87521	0.144618	-6.05186	1.43184e-09
Mp2g04050	51.8505	-0.874924	0.307296	-2.84717	0.00441096
Mp6g14890	5.64721	-0.874835	0.385398	-2.26995	0.0232105
Mp7g19160	97.6119	-0.874609	0.25583	-3.41872	0.000629171
Mp3g20120	10.0601	-0.874495	0.394844	-2.21479	0.0267748
Mp5g21770	887.868	-0.873691	0.190979	-4.57479	4.76698e-06
Mp6g08530	844.982	-0.873005	0.10498	-8.31589	9.10653e-17
Mp6g13560	204.128	-0.872593	0.397622	-2.19453	0.0281973
Mp6g08450	8.881	-0.871921	0.394546	-2.20994	0.0271096
Mp8g10020	7.01862	-0.87141	0.398766	-2.18527	0.0288694
Mp2g00330	2804.99	-0.870822	0.112145	-7.76512	8.15672e-15
Mp2g06130	55.2621	-0.869528	0.246718	-3.52437	0.000424486
Mp1g15730	70.9047	-0.868438	0.243565	-3.56553	0.000363122
Mp8g04140	34.0161	-0.867078	0.317315	-2.73255	0.0062847
Mp3g12360	11.2889	-0.865868	0.387391	-2.23513	0.0254091
Mp1g22380	6.03835	-0.863449	0.39521	-2.18478	0.0289047
Mp7g17920	46.6536	-0.861028	0.272925	-3.15482	0.00160597
Mp1g17650	143.426	-0.86099	0.248229	-3.46853	0.000523306
Mp4g01540	1797.75	-0.860147	0.118249	-7.27402	3.48946e-13
Mp1g26160	92.0739	-0.858909	0.250141	-3.43371	0.000595387
Mp3g22750	150.422	-0.858894	0.173659	-4.94587	7.58034e-07
Mp2g19550	209.776	-0.858194	0.181016	-4.74099	2.12677e-06
Mp1g00700	521.68	-0.857322	0.145526	-5.89119	3.83414e-09
Mp3g02210	5.31514	-0.856477	0.383226	-2.23491	0.025423
Mp7g02440	121.259	-0.856355	0.260207	-3.29105	0.000998134
Mp8g10720	12.5299	-0.855643	0.394851	-2.16701	0.0302344
Mp2g05810	574.214	-0.854701	0.377173	-2.26607	0.0234471
Mp4g16010	7.40656	-0.853575	0.39799	-2.14471	0.0319757
Mp5g16670	7.53793	-0.853449	0.394222	-2.16489	0.0303958
Mp4g00380	232.756	-0.851307	0.156701	-5.43268	5.55152e-08
Mp5g04520	66.1669	-0.851163	0.229213	-3.71342	0.000204476
Mp7g08880	10.2174	-0.850962	0.382044	-2.22739	0.0259211
Mp3g18700	1895.82	-0.850556	0.0755116	-11.2639	1.97791e-29
Mp3g17790	5.18861	-0.850265	0.398289	-2.1348	0.0327777
Mp4g21120	140.758	-0.850045	0.202686	-4.19391	2.74184e-05
Mp5g22460	301.704	-0.849965	0.16609	-5.11751	3.09599e-07
Mp5g08560	179.518	-0.84908	0.164804	-5.15206	2.57642e-07
Mp2g01140	12.5335	-0.848949	0.394705	-2.15084	0.0314886
Mp4g10490	1115.2	-0.848366	0.110768	-7.65896	1.87438e-14
Mp7g18400	2824.82	-0.847908	0.0906956	-9.34895	8.85258e-21
Mp3g13420	549.317	-0.847872	0.152778	-5.54972	2.86132e-08
Mp3g11620	16.9255	-0.846978	0.385379	-2.19778	0.0279647
Mp2g02670	232.781	-0.846651	0.249976	-3.38693	0.0007068
Mp5g17960	21.8284	-0.846417	0.313923	-2.69625	0.00701246
Mp8g18880	132.955	-0.844364	0.193261	-4.36903	1.248e-05
Mp3g14050	3068.56	-0.844164	0.0601044	-14.045	8.27134e-45
Mp8g09790	6.08451	-0.843604	0.397521	-2.12216	0.0338239
Mp7g10510	9.50226	-0.843508	0.379566	-2.2223	0.0262632
Mp4g14420	176.653	-0.843408	0.173191	-4.86982	1.11701e-06
Mp1g23160	2311.02	-0.841896	0.0870455	-9.6719	3.96923e-22
Mp6g04190	5.33755	-0.841612	0.397966	-2.11478	0.0344483
Mp3g01310	11398.4	-0.839897	0.0770815	-10.8962	1.20154e-27
Mp8g02340	8.66149	-0.837877	0.392227	-2.13621	0.0326627
Mp4g23980	625.312	-0.837554	0.12562	-6.66736	2.60454e-11
Mp1g12800	156.533	-0.837472	0.179016	-4.67819	2.89411e-06
Mp7g14960	1780.93	-0.83729	0.271221	-3.08712	0.00202107
Mp6g16390	1227.13	-0.837113	0.126506	-6.61719	3.66082e-11
Mp8g07050	7.81685	-0.837084	0.398763	-2.0992	0.0357993
Mp4g03550	46.1971	-0.836347	0.332061	-2.51865	0.0117804
Mp7g09380	3.59688	-0.83576	0.364686	-2.29173	0.0219214
Mp3g16520	1524.18	-0.834633	0.108323	-7.70503	1.30811e-14
Mp6g12830	39.2204	-0.834333	0.291212	-2.86504	0.00416962
Mp3g00130	272.57	-0.833691	0.211686	-3.93834	8.2047e-05
Mp1g04990	9.76743	-0.831793	0.394303	-2.10953	0.0348992
Mp8g10590	1868.54	-0.83109	0.102736	-8.08957	5.98763e-16
Mp2g08050	1041.06	-0.830671	0.126346	-6.57455	4.88004e-11
Mp4g22290	28.7009	-0.830594	0.361215	-2.29945	0.0214796
Mp3g17470	1267.28	-0.830485	0.212902	-3.90078	9.58834e-05
Mp6g07600	3118.72	-0.830432	0.254861	-3.25837	0.00112054
Mp3g15090	35.3414	-0.828426	0.34916	-2.37262	0.0176622
Mp4g03090	1672.5	-0.827969	0.148504	-5.57541	2.46944e-08
Mp7g01430	81.111	-0.826996	0.313915	-2.63446	0.00842718
Mp8g05120	1640.57	-0.826947	0.103411	-7.99674	1.27752e-15
Mp8g11450	8425.95	-0.82671	0.0782152	-10.5697	4.1188e-26
Mp1g25990	15.2746	-0.826482	0.388812	-2.12566	0.0335314
Mp6g04780	36.9587	-0.823791	0.306217	-2.69022	0.00714053
Mp1g00675	12.17	-0.821001	0.390244	-2.10381	0.0353946
Mp5g18510	10.914	-0.82069	0.395502	-2.07506	0.0379809
Mp2g20840	13.8605	-0.820654	0.380392	-2.15739	0.0309751
Mp3g00910	5900.47	-0.820447	0.0924965	-8.87004	7.31222e-19
Mp2g09700	15.2693	-0.818367	0.395548	-2.06895	0.0385512
Mp4g09660	10.7986	-0.817955	0.378341	-2.16195	0.0306221
Mp2g08820	724.121	-0.81795	0.0971766	-8.41714	3.85779e-17
Mp5g02050	27.0889	-0.81725	0.3579	-2.28346	0.0224033
Mp1g01450	13349.2	-0.814832	0.0866476	-9.40398	5.2539e-21
Mp4g13165	1246.45	-0.813431	0.127875	-6.36115	2.00253e-10
Mp1g23910	13.2856	-0.812389	0.353361	-2.29903	0.021503
Mp7g05920	13.5199	-0.811181	0.398863	-2.03373	0.0419785
Mp3g19730	7.54624	-0.810119	0.396409	-2.04364	0.0409887
Mp4g07920	480.828	-0.809986	0.13798	-5.87032	4.34965e-09
Mp6g02590	67.6985	-0.808641	0.219208	-3.68892	0.000225208
Mp4g03710	586.321	-0.807828	0.168644	-4.79015	1.6666e-06
Mp1g20870	91.179	-0.807256	0.233272	-3.46058	0.000539005
Mp3g20320	17.334	-0.80611	0.357216	-2.25665	0.0240302
Mp4g08320	569.502	-0.806011	0.14731	-5.47151	4.46205e-08
Mp4g01900	12.5039	-0.804839	0.381511	-2.10961	0.0348923
Mp5g01240	12.6324	-0.804065	0.385127	-2.08779	0.0368166
Mp8g14680	436.575	-0.803731	0.206997	-3.88282	0.000103252
Mp7g13750	46.011	-0.803021	0.296646	-2.707	0.0067894
Mp7g13430	11.3774	-0.802692	0.372729	-2.15355	0.0312753
Mp4g15590	23.204	-0.802464	0.347761	-2.30752	0.021026
Mp5g13700	289.318	-0.802179	0.178865	-4.48483	7.29713e-06
Mp5g07650	308.462	-0.802082	0.166821	-4.80803	1.52425e-06
Mp2g23910	10.768	-0.801676	0.379493	-2.11249	0.0346441
Mp1g20840	5.96237	-0.80101	0.395748	-2.02404	0.0429661
Mp2g07810	27.8468	-0.800848	0.318913	-2.51118	0.0120328
Mp5g08940	193.969	-0.800538	0.197331	-4.05682	4.97444e-05
Mp3g20990	119.671	-0.800444	0.177041	-4.52125	6.14761e-06
Mp5g00090	2062.83	-0.800112	0.1092	-7.32705	2.35269e-13
Mp7g19700	1760.5	-0.799593	0.103812	-7.70228	1.33655e-14
Mp7g01350	768.357	-0.799489	0.144944	-5.51586	3.47069e-08
Mp4g00840	12.6979	-0.798707	0.374119	-2.1349	0.0327693
Mp8g14190	4.89043	-0.798635	0.394436	-2.02475	0.0428928
Mp6g03900	33.1572	-0.798168	0.294591	-2.70941	0.0067403
Mp3g21890	1.55779	-0.797975	0.33188	-2.4044	0.0161989
Mp2g24200	3127.22	-0.796842	0.0933651	-8.53468	1.40541e-17
Mp7g07600	286.997	-0.796659	0.215649	-3.69424	0.000220544
Mp5g15530	99.0702	-0.795984	0.246868	-3.22433	0.00126269
Mp8g05310	126.214	-0.792334	0.304655	-2.60076	0.00930174
Mp4g05930	74.1922	-0.791813	0.303278	-2.61085	0.00903177
Mp7g07200	2959.65	-0.791652	0.0793386	-9.97815	1.89975e-23
Mp4g10330	205.975	-0.791201	0.19495	-4.05848	4.93935e-05
Mp2g16520	2.39436	-0.791125	0.357438	-2.21332	0.0268756
Mp8g14200	10.0746	-0.789871	0.389378	-2.02855	0.0425045
Mp1g17200	14.5329	-0.789498	0.367326	-2.14931	0.0316099
Mp6g15830	19.3945	-0.788995	0.359028	-2.19759	0.0279786
Mp6g08740	2588.25	-0.788598	0.0777458	-10.1433	3.54953e-24
Mp8g13450	244.43	-0.787499	0.158076	-4.98177	6.30052e-07
Mp4g10930	12.2806	-0.787411	0.374237	-2.10405	0.0353744
Mp5g09450	379.13	-0.787196	0.178514	-4.40971	1.0351e-05
Mp5g06430	343.621	-0.78563	0.115241	-6.81728	9.27773e-12
Mp8g04240	2062.66	-0.784684	0.118418	-6.62641	3.43941e-11
Mp3g13710	166.362	-0.783338	0.219332	-3.57148	0.000354975
Mp1g12040	318.352	-0.780825	0.166221	-4.69751	2.63351e-06
Mp1g15570	9.67939	-0.780365	0.385419	-2.02472	0.0428962
Mp3g12390	3896.43	-0.779808	0.06365	-12.2515	1.64907e-34
Mp4g00750	913.013	-0.779178	0.149519	-5.21122	1.87602e-07
Mp4g16590	148.53	-0.777866	0.222733	-3.49236	0.000478771
Mp3g25160	1401	-0.776997	0.103629	-7.49789	6.48534e-14
Mp4g05210	6346.52	-0.77392	0.171486	-4.51301	6.39151e-06
Mp8g03310	38.5636	-0.772968	0.301467	-2.56402	0.0103466
Mp8g06920	11.0839	-0.772304	0.373044	-2.07028	0.0384265
Mp4g04470	20.2258	-0.771511	0.351518	-2.1948	0.0281782
Mp8g01490	28.9551	-0.771347	0.318808	-2.41947	0.0155431
Mp2g25800	23.666	-0.771311	0.300149	-2.56976	0.010177
Mp1g19760	2221.3	-0.770834	0.0774664	-9.95056	2.50774e-23
Mp2g00730	28.6028	-0.770608	0.317981	-2.42344	0.0153742
Mp2g02190	956.577	-0.770345	0.158769	-4.85197	1.22239e-06
Mp8g11060	55.2387	-0.769796	0.25754	-2.98904	0.00279857
Mp6g16070	17.6831	-0.769754	0.332707	-2.31361	0.0206892
Mp4g01880	3.10735	-0.769671	0.385889	-1.99454	0.0460934
Mp3g15660	122.601	-0.769331	0.200948	-3.82851	0.000128919
Mp4g22180	31.7829	-0.768904	0.335331	-2.29297	0.0218496
Mp4g05030	13.1318	-0.767782	0.375133	-2.04669	0.0406883
Mp7g13710	398.397	-0.766631	0.13067	-5.86691	4.43998e-09
Mp5g19600	41.7737	-0.765987	0.249138	-3.07455	0.00210821
Mp7g06730	25654.8	-0.765697	0.0745656	-10.2688	9.74448e-25
Mp1g25190	21.4102	-0.765523	0.343967	-2.22557	0.0260428
Mp3g24080	85.021	-0.765185	0.273531	-2.79743	0.0051511
Mp4g23720	373.576	-0.764738	0.162437	-4.7079	2.50283e-06
Mp4g17660	409.115	-0.763283	0.129331	-5.90177	3.59613e-09
Mp5g22850	24.5031	-0.762802	0.333204	-2.28929	0.0220623
Mp1g10450	417.188	-0.762225	0.184705	-4.12672	3.67966e-05
Mp5g24330	197.134	-0.762117	0.165229	-4.61249	3.97882e-06
Mp3g23650	181.183	-0.761946	0.186417	-4.08732	4.36382e-05
Mp1g19400	4278.6	-0.761082	0.0890476	-8.54691	1.26431e-17
Mp8g08250	102.782	-0.760831	0.234884	-3.23917	0.00119877
Mp8g07790	178.613	-0.760729	0.180218	-4.22117	2.43041e-05
Mp4g22970	30.1322	-0.760597	0.321567	-2.36529	0.0180162
Mp2g14660	293.711	-0.760246	0.15992	-4.75393	1.99504e-06
Mp2g23490	2819.69	-0.759636	0.291191	-2.60872	0.00908808
Mp6g13470	19.6245	-0.759237	0.357135	-2.12591	0.0335104
Mp2g18720	15.4807	-0.758846	0.375122	-2.02293	0.0430801
Mp1g19500	956.237	-0.758815	0.162509	-4.66936	3.02133e-06
Mp3g16860	779.779	-0.757007	0.163271	-4.63652	3.54325e-06
Mp6g20080	14.756	-0.756584	0.362512	-2.08706	0.0368826
Mp5g11750	1047.76	-0.756064	0.126485	-5.97748	2.26613e-09
Mp4g08270	188.817	-0.75593	0.137408	-5.50137	3.76858e-08
Mp4g06970	364.633	-0.755601	0.134967	-5.59842	2.16318e-08
Mp2g09350	107.004	-0.752678	0.25172	-2.99014	0.00278848
Mp8g07020	91.8644	-0.752436	0.196242	-3.83422	0.000125963
Mp5g12510	334.347	-0.752413	0.228786	-3.28872	0.00100643
Mp5g00260	61.1189	-0.752195	0.241964	-3.10871	0.00187907
Mp1g25410	171.247	-0.752106	0.203959	-3.68754	0.000226435
Mp1g04100	1180.61	-0.75203	0.169937	-4.42534	9.62911e-06
Mp2g25340	192.729	-0.751982	0.220492	-3.41047	0.000648504
Mp6g01290	249.451	-0.751035	0.145774	-5.15204	2.57662e-07
Mp5g11380	954.455	-0.750572	0.300338	-2.49909	0.0124511
Mp6g02450	767.698	-0.749892	0.0994245	-7.54233	4.61643e-14
Mp6g01140	388.736	-0.749505	0.148029	-5.06324	4.12193e-07
Mp5g04860	28.456	-0.74899	0.307402	-2.43652	0.0148295
Mp8g11120	44.1651	-0.747822	0.308934	-2.42066	0.0154925
Mp7g05750	485.988	-0.747387	0.218449	-3.42133	0.000623156
Mp4g15520	1778.66	-0.746691	0.117247	-6.36855	1.90822e-10
Mp8g17800	13.2744	-0.745609	0.379946	-1.96241	0.0497151
Mp1g06040	442.997	-0.745105	0.136417	-5.46196	4.70895e-08
Mp1g16210	728.284	-0.745045	0.186271	-3.99979	6.33981e-05
Mp2g23380	10294.9	-0.744629	0.145692	-5.11099	3.20467e-07
Mp5g06410	331.897	-0.744302	0.127129	-5.85468	4.77921e-09
Mp6g05780	144.591	-0.742363	0.161886	-4.58572	4.52424e-06
Mp1g16370	121.078	-0.742203	0.20444	-3.63042	0.000282957
Mp7g18900	1952.16	-0.742073	0.0709709	-10.456	1.37518e-25
Mp1g27990	68.5522	-0.74155	0.232484	-3.18968	0.00142428
Mp8g01950	51.357	-0.741421	0.338216	-2.19215	0.0283683
Mp2g10590	1464.33	-0.741104	0.119609	-6.19604	5.79012e-10
Mp1g18470	659.295	-0.740211	0.302202	-2.44939	0.0143099
Mp5g12700	67.7771	-0.739915	0.249955	-2.96019	0.00307445
Mp4g21300	1082.71	-0.739753	0.194983	-3.79395	0.000148272
Mp4g13720	1297.03	-0.73873	0.123774	-5.96838	2.39618e-09
Mp3g14340	65.6124	-0.738542	0.2596	-2.84493	0.00444213
Mp3g02380	105.71	-0.73803	0.205075	-3.59882	0.000319664
Mp1g15580	11490	-0.73799	0.147955	-4.98793	6.10288e-07
Mp6g12530	4163.79	-0.737282	0.0973594	-7.57279	3.65302e-14
Mp8g05270	31.4366	-0.737156	0.336135	-2.19303	0.028305
Mp1g25240	1750.82	-0.735931	0.112489	-6.54225	6.06019e-11
Mp6g00660	652.933	-0.734909	0.0936667	-7.846	4.29516e-15
Mp2g22350	702.001	-0.734868	0.141058	-5.20968	1.89171e-07
Mp8g13980	50.3291	-0.734209	0.323098	-2.2724	0.0230624
Mp3g05910	2998.14	-0.733187	0.0960319	-7.63483	2.26114e-14
Mp5g20360	1504	-0.731216	0.0905865	-8.07202	6.91436e-16
Mp5g08780	35.5787	-0.729921	0.314666	-2.31967	0.0203586
Mp6g13700	519.404	-0.729074	0.155666	-4.68359	2.81892e-06
Mp5g06360	441.861	-0.728642	0.158472	-4.59792	4.26725e-06
Mp4g01890	2860.06	-0.727727	0.0917153	-7.93463	2.11122e-15
Mp3g10650	26291.2	-0.726954	0.102993	-7.0583	1.68548e-12
Mp3g16500	4483.15	-0.726606	0.0995064	-7.3021	2.83304e-13
Mp7g14890	1314.21	-0.726264	0.278843	-2.60456	0.00919916
Mp4g04680	1092.83	-0.726108	0.116678	-6.22317	4.87209e-10
Mp8g16870	257.481	-0.726045	0.189443	-3.83253	0.000126834
Mp6g01210	1433.2	-0.725958	0.124611	-5.82581	5.68371e-09
Mp5g24030	1172.45	-0.725253	0.105227	-6.89229	5.48999e-12
Mp5g10530	180.34	-0.725117	0.149866	-4.83845	1.30859e-06
Mp7g16140	375.282	-0.724599	0.108048	-6.70629	1.99641e-11
Mp3g24830	4816.54	-0.723613	0.0722048	-10.0217	1.2242e-23
Mp2g25940	536.286	-0.723354	0.189129	-3.82465	0.000130957
Mp1g25350	4463.84	-0.722576	0.0629922	-11.4709	1.84761e-30
Mp2g19410	787.898	-0.72223	0.178672	-4.04222	5.29485e-05
Mp2g16600	5310.28	-0.720456	0.124524	-5.78569	7.22157e-09
Mp5g21550	192.775	-0.717941	0.153037	-4.69129	2.71491e-06
Mp4g22370	117.561	-0.717842	0.229242	-3.13137	0.00173992
Mp4g14090	1.70221	-0.715782	0.287023	-2.49381	0.0126379
Mp2g20040	1479.69	-0.715227	0.142939	-5.00374	5.62296e-07
Mp8g07340	18.9963	-0.713981	0.329072	-2.16968	0.0300308
Mp3g00380	67.0139	-0.713136	0.251952	-2.83044	0.00464838
Mp2g13970	908.347	-0.709634	0.123231	-5.75858	8.48246e-09
Mp4g06560	51.5175	-0.709509	0.298815	-2.37441	0.0175771
Mp4g14180	413.885	-0.709015	0.355543	-1.99417	0.046133
Mp3g20220	20.383	-0.708802	0.333691	-2.12413	0.0336596
Mp6g12520	35.23	-0.708375	0.315344	-2.24635	0.0246813
Mp7g02880	17.8422	-0.707993	0.332946	-2.12645	0.0334659
Mp7g02140	2046.56	-0.707825	0.0994367	-7.11835	1.09228e-12
Mp1g14970	209.964	-0.705837	0.155111	-4.55054	5.35088e-06
Mp5g19690	9405.37	-0.704977	0.0915617	-7.69948	1.36626e-14
Mp5g18250	810.816	-0.704775	0.175996	-4.0045	6.21493e-05
Mp6g17110	25.9852	-0.703241	0.334528	-2.10219	0.0355369
Mp2g20480	1095.29	-0.703213	0.12761	-5.51062	3.57572e-08
Mp2g10860	8525.96	-0.702817	0.136608	-5.14476	2.67862e-07
Mp5g16940	24.1678	-0.702759	0.30036	-2.33972	0.0192981
Mp3g11070	476.748	-0.70207	0.205621	-3.41438	0.000639265
Mp4g13890	4447.11	-0.70159	0.10935	-6.416	1.399e-10
Mp2g25500	532.74	-0.700469	0.153398	-4.56636	4.96276e-06
Mp2g01820	184.871	-0.700451	0.29153	-2.40267	0.0162758
Mp5g04300	45.1379	-0.700422	0.310585	-2.25517	0.0241226
Mp2g25210	151.637	-0.699893	0.172212	-4.06415	4.8208e-05
Mp1g00810	707.759	-0.699531	0.145405	-4.81092	1.50239e-06
Mp3g00110	2148.15	-0.699093	0.0787476	-8.87765	6.829e-19
Mp7g15190	168.525	-0.698677	0.193854	-3.60415	0.00031318
Mp2g17660	18.6561	-0.697678	0.342762	-2.03546	0.0418048
Mp1g05990	285.358	-0.697388	0.212173	-3.28689	0.00101302
Mp3g18470	257.348	-0.695501	0.219389	-3.17018	0.00152347
Mp7g01660	4690.07	-0.695496	0.0936555	-7.42611	1.11839e-13
Mp3g18940	4681.73	-0.694146	0.0905885	-7.66263	1.8217e-14
Mp5g21590	45.6881	-0.693922	0.254142	-2.73045	0.00632479
Mp3g03550	5.06345	-0.692977	0.313101	-2.21327	0.0268792
Mp4g08040	177.579	-0.691526	0.16888	-4.09479	4.2255e-05
Mp8g14160	62.2018	-0.691388	0.25244	-2.73882	0.00616594
Mp1g17580	3263.38	-0.690821	0.151969	-4.54581	5.47236e-06
Mp5g21450	28.0363	-0.690494	0.296506	-2.32877	0.0198715
Mp4g17350	37.1159	-0.690289	0.336836	-2.04933	0.0404298
Mp3g02520	1.65523	-0.688675	0.312775	-2.20182	0.0276779
Mp2g18880	490.033	-0.686879	0.117756	-5.83305	5.44246e-09
Mp1g10220	166.904	-0.686458	0.149955	-4.57777	4.69965e-06
Mp7g17730	27.8375	-0.686262	0.329687	-2.08156	0.037383
Mp2g12730	126.85	-0.686108	0.189912	-3.61277	0.000302942
Mp5g21640	37.5376	-0.685973	0.292519	-2.34505	0.0190244
Mp3g24800	1296.27	-0.68559	0.0683531	-10.0301	1.1238e-23
Mp3g03700	20.6878	-0.685194	0.331891	-2.06451	0.0389693
Mp6g09070	379.076	-0.684641	0.132059	-5.18434	2.16779e-07
Mp4g21220	548.526	-0.684461	0.107546	-6.36434	1.96132e-10
Mp1g18300	557.951	-0.684256	0.132488	-5.16466	2.40882e-07
Mp7g16430	815.219	-0.684134	0.130184	-5.25513	1.47923e-07
Mp6g02210	21.0767	-0.684029	0.311063	-2.199	0.0278778
Mp5g04940	804.753	-0.683737	0.139975	-4.88469	1.03592e-06
Mp1g25820	2560.2	-0.683424	0.0913793	-7.47898	7.49022e-14
Mp3g18130	1479.9	-0.683003	0.133885	-5.10141	3.37124e-07
Mp1g28000	1623.42	-0.681854	0.146521	-4.65361	3.26167e-06
Mp3g06510	691.206	-0.681685	0.180633	-3.77387	0.000160736
Mp7g06500	259.562	-0.681458	0.16053	-4.24504	2.18553e-05
Mp3g06950	51.4282	-0.681102	0.2315	-2.94213	0.00325965
Mp4g05040	34.2309	-0.68106	0.297929	-2.28598	0.0222553
Mp5g06600	3669.84	-0.68101	0.0656369	-10.3754	3.20821e-25
Mp1g13130	182.918	-0.68056	0.139758	-4.86955	1.11855e-06
Mp5g16880	1509.58	-0.679572	0.123882	-5.48565	4.11948e-08
Mp3g01940	44.789	-0.679538	0.336364	-2.02024	0.0433582
Mp6g08540	37.6219	-0.679536	0.325411	-2.08824	0.0367764
Mp2g06720	72.8392	-0.678273	0.266263	-2.54738	0.0108535
Mp1g14990	5407.82	-0.678009	0.0800116	-8.47388	2.37347e-17
Mp8g06930	65.8516	-0.677272	0.257857	-2.62654	0.00862568
Mp8g09900	3460.23	-0.675906	0.113867	-5.9359	2.92239e-09
Mp2g19990	37.7173	-0.675446	0.279523	-2.41642	0.0156738
Mp6g06660	27.9286	-0.674952	0.331762	-2.03445	0.0419063
Mp3g07970	920.288	-0.674835	0.147971	-4.56058	5.10136e-06
Mp2g05890	484.044	-0.673957	0.129932	-5.18701	2.13701e-07
Mp1g20490	4657.06	-0.673937	0.0855318	-7.87937	3.29033e-15
Mp3g09150	1056.18	-0.673811	0.103568	-6.50599	7.71818e-11
Mp7g17880	3818.63	-0.673807	0.125472	-5.37017	7.86608e-08
Mp8g08300	1.81986	-0.673487	0.316961	-2.12482	0.0336012
Mp4g21190	184.184	-0.672599	0.159268	-4.22307	2.40993e-05
Mp1g04940	1277.52	-0.672487	0.0925243	-7.26822	3.64249e-13
Mp3g19380	4745.31	-0.672469	0.0761943	-8.82572	1.08759e-18
Mp1g00070	142.897	-0.672425	0.19733	-3.40762	0.000655331
Mp8g05650	350.769	-0.672391	0.13167	-5.10665	3.27916e-07
Mp3g06520	284.061	-0.670915	0.178233	-3.76426	0.000167042
Mp1g27720	11493.3	-0.670708	0.0804233	-8.33973	7.44587e-17
Mp2g08870	40.4125	-0.670581	0.329035	-2.03803	0.0415474
Mp2g01960	2352.24	-0.670058	0.0923165	-7.25827	3.92063e-13
Mp6g18070	4.2758	-0.669539	0.31625	-2.11712	0.0342495
Mp6g14440	451.96	-0.669196	0.106894	-6.26038	3.84049e-10
Mp4g04230	2593.05	-0.669099	0.0874987	-7.64697	2.05775e-14
Mp2g00760	6015.58	-0.666877	0.0566511	-11.7717	5.46371e-32
Mp8g15335	3230.5	-0.66675	0.0825045	-8.08138	6.40393e-16
Mp2g08570	245.131	-0.666714	0.186592	-3.57311	0.000352762
Mp8g05710	149.247	-0.666372	0.175946	-3.78737	0.000152249
Mp6g06010	1289.35	-0.666146	0.136201	-4.89092	1.00366e-06
Mp5g04730	2.12648	-0.665467	0.323219	-2.05887	0.0395063
Mp2g11890	1372.28	-0.665149	0.102302	-6.50181	7.93612e-11
Mp1g18500	32.5812	-0.66371	0.290837	-2.28207	0.0224852
Mp5g03480	748.273	-0.663607	0.133058	-4.98737	6.12082e-07
Mp7g11550	411.925	-0.661718	0.227504	-2.90859	0.00363058
Mp6g03190	111.845	-0.660784	0.224297	-2.94602	0.00321894
Mp1g08760	67.7881	-0.660359	0.224604	-2.9401	0.00328107
Mp3g24390	1019.79	-0.658845	0.10544	-6.24852	4.14373e-10
Mp1g02090	103.499	-0.658701	0.248467	-2.65106	0.00802395
Mp3g04710	39.6844	-0.658401	0.298714	-2.20412	0.0275159
Mp7g06990	1764.63	-0.658266	0.100448	-6.55332	5.62712e-11
Mp2g10210	49.9929	-0.658058	0.233031	-2.82391	0.00474416
Mp7g07090	965.515	-0.657788	0.111221	-5.91424	3.33402e-09
Mp3g23200	38.1812	-0.657628	0.274571	-2.39511	0.0166154
Mp4g03310	23.4115	-0.657284	0.330983	-1.98586	0.0470493
Mp2g01950	482.439	-0.65698	0.135895	-4.83447	1.33503e-06
Mp6g19760	432.022	-0.655025	0.13994	-4.68077	2.85804e-06
Mp4g11730	51.2941	-0.654499	0.301743	-2.16906	0.030078
Mp4g01680	598.977	-0.654082	0.100252	-6.5244	6.82744e-11
Mp5g06760	2427.95	-0.653693	0.127156	-5.14086	2.7348e-07
Mp1g25220	49.5017	-0.652414	0.259714	-2.51204	0.0120034
Mp7g11350	50.3446	-0.651273	0.238627	-2.72925	0.0063478
Mp1g19190	1779.93	-0.651145	0.108967	-5.97564	2.2919e-09
Mp8g02935	1.8003	-0.651129	0.293784	-2.21635	0.0266672
Mp3g15760	86.7659	-0.650878	0.252332	-2.57945	0.00989567
Mp3g16460	1100.15	-0.650849	0.109918	-5.92121	3.19572e-09
Mpzg00970	1031.75	-0.650813	0.101974	-6.38214	1.74634e-10
Mp1g22600	111.669	-0.649888	0.211305	-3.0756	0.00210083
Mp8g13650	152.349	-0.649203	0.170296	-3.81219	0.000137738
Mp4g10460	24.7059	-0.648201	0.319152	-2.03101	0.0422539
Mp3g23610	35.39	-0.648198	0.323191	-2.00562	0.0448967
Mp1g04910	1548.96	-0.647232	0.11645	-5.55801	2.72874e-08
Mp6g00190	1.4181	-0.646417	0.309176	-2.09077	0.0365482
Mp2g07140	30.9558	-0.645159	0.290643	-2.21977	0.0264345
Mp1g09500	3015.22	-0.644909	0.075962	-8.48988	2.06844e-17
Mp2g22810	300.684	-0.644429	0.162231	-3.97229	7.11855e-05
Mp6g06600	867.181	-0.643774	0.109635	-5.872	4.30581e-09
Mp8g15330	1534.31	-0.643521	0.0761222	-8.45378	2.82015e-17
Mp7g08090	597.239	-0.642847	0.165755	-3.87831	0.000105185
Mp3g07390	49.4921	-0.642546	0.24173	-2.65812	0.00785787
Mp6g14130	1013.62	-0.641939	0.103773	-6.186	6.17097e-10
Mp1g16190	49.8453	-0.641445	0.259139	-2.4753	0.0133126
Mp2g09200	6964.59	-0.641148	0.0963267	-6.65597	2.81432e-11
Mp4g17610	59.432	-0.640763	0.234497	-2.73251	0.00628547
Mp7g09875	76.4208	-0.640479	0.219676	-2.91557	0.00355042
Mp4g03490	63.7059	-0.640376	0.271889	-2.35529	0.0185083
Mp7g04170	60.6515	-0.640322	0.235233	-2.72207	0.00648737
Mp6g04070	6222.47	-0.640199	0.0718496	-8.91027	5.09071e-19
Mp2g21370	138.95	-0.638117	0.199852	-3.19294	0.00140831
Mp1g22880	503.69	-0.638113	0.124772	-5.11424	3.15009e-07
Mp5g10910	153.133	-0.637678	0.190777	-3.34252	0.000830202
Mp3g06550	133.283	-0.636369	0.187137	-3.40054	0.000672518
Mp8g14575	955.109	-0.636133	0.107022	-5.94394	2.78244e-09
Mp1g00360	1244.38	-0.634693	0.106133	-5.98015	2.2293e-09
Mp4g13230	3084.44	-0.634627	0.11965	-5.30401	1.13284e-07
Mp3g01150	433.082	-0.634317	0.11521	-5.50573	3.67646e-08
Mp6g10840	1073.86	-0.634282	0.13706	-4.62776	3.69644e-06
Mp3g22740	892.108	-0.632997	0.084758	-7.46829	8.12419e-14
Mp3g09280	37.6595	-0.632464	0.289555	-2.18426	0.0289433
Mp3g15330	10035.1	-0.632406	0.0866611	-7.29746	2.9325e-13
Mp7g04630	290.13	-0.631531	0.12888	-4.90014	9.57691e-07
Mp7g19680	28.0949	-0.631502	0.296862	-2.12726	0.0333986
Mp5g09480	76.5919	-0.629982	0.293667	-2.14523	0.0319347
Mp4g09430	1244.08	-0.628242	0.154557	-4.0648	4.80745e-05
Mp3g14680	847.778	-0.628012	0.124847	-5.03023	4.89883e-07
Mp8g09770	1505.36	-0.627084	0.123221	-5.08912	3.59731e-07
Mp8g05670	29353.2	-0.627008	0.0880142	-7.12394	1.04881e-12
Mp1g28450	133.45	-0.626755	0.254759	-2.46019	0.0138862
Mp2g07500	8195.61	-0.626674	0.0841562	-7.44656	9.58038e-14
Mp6g17140	43.1511	-0.626367	0.316354	-1.97995	0.0477087
Mp6g14980	2.01619	-0.625746	0.317379	-1.9716	0.0486549
Mp4g20230	269.234	-0.62545	0.140281	-4.45856	8.25132e-06
Mp1g15160	339.417	-0.625285	0.156104	-4.00557	6.18689e-05
Mp8g16640	87.5642	-0.624908	0.228246	-2.73787	0.00618379
Mp8g17230	572.921	-0.624388	0.208147	-2.99975	0.00270198
Mp8g13340	176.928	-0.622951	0.317345	-1.96301	0.0496452
Mp2g23050	273.207	-0.622867	0.181412	-3.43343	0.00059599
Mp4g12230	949.542	-0.621408	0.106034	-5.86044	4.61638e-09
Mp1g02840	5583.3	-0.620482	0.0820287	-7.56421	3.9024e-14
Mp3g21740	2477.09	-0.620434	0.161332	-3.8457	0.000120208
Mp1g29630	23.0023	-0.620382	0.307451	-2.01782	0.0436097
Mp7g12510	565.573	-0.620116	0.178331	-3.47734	0.000506422
Mp2g17160	3881.31	-0.618939	0.126731	-4.88387	1.04023e-06
Mp7g06900	85.679	-0.61859	0.194687	-3.17736	0.00148624
Mp2g15640	430.674	-0.617947	0.155178	-3.98219	6.8282e-05
Mp5g10690	2493	-0.617673	0.175859	-3.51233	0.0004442
Mp4g14140	175.967	-0.617238	0.236502	-2.60987	0.00905775
Mp2g26345	63.5821	-0.61617	0.265304	-2.3225	0.0202058
Mp3g18490	92.7591	-0.615926	0.202661	-3.0392	0.00237209
Mp4g02980	381.345	-0.615873	0.115512	-5.33167	9.73154e-08
Mp4g13730	146211	-0.615848	0.0799909	-7.69898	1.37154e-14
Mp4g22230	136.244	-0.614269	0.174393	-3.52232	0.000427788
Mp5g05560	183.34	-0.613592	0.308199	-1.9909	0.0464921
Mp4g23750	1804.75	-0.613292	0.0817133	-7.50541	6.12374e-14
Mp3g10030	10449.8	-0.612846	0.0777686	-7.88038	3.26396e-15
Mp3g24380	72.0691	-0.612663	0.217843	-2.81241	0.00491715
Mp3g05860	87.8934	-0.612266	0.193593	-3.16264	0.00156343
Mp8g00810	1028.64	-0.61203	0.115579	-5.29535	1.18789e-07
Mp1g25130	65.8261	-0.611944	0.251968	-2.42866	0.0151549
Mp1g22270	555.414	-0.611734	0.170681	-3.58408	0.000338272
Mp2g05080	192.178	-0.610328	0.177499	-3.43849	0.000584962
Mp3g00840	2931.09	-0.60949	0.101544	-6.00221	1.94655e-09
Mp2g21470	54.7286	-0.608257	0.303908	-2.00145	0.0453434
Mp4g11800	5401.13	-0.608044	0.0724206	-8.39601	4.61902e-17
Mp6g16970	280.534	-0.607689	0.193283	-3.14403	0.00166638
Mp1g11180	8174.88	-0.607272	0.116234	-5.22456	1.74569e-07
Mp5g19170	608.169	-0.607164	0.176695	-3.43622	0.000589887
Mp6g01060	435.829	-0.607048	0.130584	-4.64873	3.33978e-06
Mp4g11870	26.5799	-0.606717	0.305561	-1.98559	0.0470793
Mp1g20540	1040.14	-0.606609	0.0939304	-6.45807	1.06049e-10
Mp5g09330	329.114	-0.60615	0.146129	-4.14805	3.35322e-05
Mp1g28300	6592.39	-0.60581	0.120841	-5.01327	5.35126e-07
Mp5g02640	4744.9	-0.604233	0.146823	-4.1154	3.86516e-05
Mp6g13890	34.2871	-0.60415	0.275022	-2.19673	0.0280396
Mp7g14050	1114.45	-0.603792	0.127628	-4.73087	2.2356e-06
Mp8g04380	293.069	-0.603201	0.251016	-2.40304	0.0162595
Mp5g17520	282.461	-0.603097	0.187168	-3.22222	0.00127201
Mpzg00800	104.851	-0.602439	0.25516	-2.36103	0.0182245
Mp2g18510	6705.76	-0.602138	0.0886823	-6.78983	1.12265e-11
Mp1g09110	308.17	-0.60199	0.153063	-3.93294	8.39119e-05
Mp2g12390	1284.24	-0.601931	0.169262	-3.5562	0.00037626
Mp5g11930	154.22	-0.600425	0.186876	-3.21295	0.00131378
Mp2g07840	153.497	-0.59951	0.160115	-3.74425	0.000180934
Mp4g23180	913.5	-0.598987	0.104171	-5.75006	8.92138e-09
Mp5g18360	5273.25	-0.598336	0.0534777	-11.1885	4.6415e-29
Mp1g27090	117.252	-0.596981	0.22216	-2.68717	0.00720598
Mp2g11920	1206.9	-0.596696	0.110848	-5.38303	7.32427e-08
Mp4g19670	1046.19	-0.596097	0.0917594	-6.4963	8.23167e-11
Mp5g12250	45.8888	-0.595215	0.291338	-2.04304	0.0410485
Mp4g13430	951.387	-0.593453	0.129148	-4.59514	4.32466e-06
Mp4g14200	3367.39	-0.593254	0.191045	-3.1053	0.00190084
Mp7g05880	38831.7	-0.592601	0.0551925	-10.737	6.82328e-27
Mp8g15640	730.504	-0.591947	0.117867	-5.02216	5.10942e-07
Mp1g22980	442.817	-0.590971	0.156645	-3.77268	0.000161501
Mp3g14110	198.442	-0.590461	0.21515	-2.74442	0.00606183
Mp7g08890	60784.5	-0.590357	0.0843949	-6.99517	2.64944e-12
Mp3g18050	266.047	-0.590025	0.129093	-4.57053	4.86484e-06
Mp8g02110	121.208	-0.589949	0.184267	-3.20161	0.00136664
Mp6g19490	3294.54	-0.589646	0.1197	-4.92604	8.39149e-07
Mp2g16370	56.8197	-0.589385	0.256131	-2.30111	0.0213853
Mp3g19540	601.496	-0.588981	0.109705	-5.36875	7.92846e-08
Mp6g16350	56.9166	-0.587899	0.246204	-2.38785	0.0169473
Mp1g21370	231.722	-0.587892	0.163322	-3.59958	0.000318731
Mp4g02710	487.867	-0.587844	0.120428	-4.88129	1.05396e-06
Mp3g16130	388.053	-0.587613	0.101088	-5.81288	6.14077e-09
Mp2g04210	441.449	-0.587195	0.120448	-4.8751	1.08754e-06
Mp5g00620	1223.71	-0.587026	0.106176	-5.52881	3.22413e-08
Mp6g17440	48.5131	-0.586755	0.254354	-2.30685	0.0210633
Mp7g14540	337.449	-0.58544	0.129967	-4.50453	6.65191e-06
Mp1g28140	71.0531	-0.58465	0.251014	-2.32915	0.0198511
Mp2g15110	33336.6	-0.584605	0.0740613	-7.89353	2.93756e-15
Mp6g02620	2303.66	-0.584257	0.118102	-4.94707	7.53372e-07
Mp6g04060	33.214	-0.58349	0.285562	-2.0433	0.0410227
Mp7g10720	71.3103	-0.5833	0.220116	-2.64996	0.00805003
Mp8g14510	821.617	-0.581651	0.122768	-4.7378	2.16046e-06
Mp1g17680	73.368	-0.580352	0.220769	-2.62878	0.00856921
Mp5g20530	9701.96	-0.580242	0.0777869	-7.45938	8.69326e-14
Mp6g03300	337.617	-0.579851	0.133382	-4.34729	1.37827e-05
Mp5g01980	195.921	-0.578587	0.132918	-4.35295	1.34318e-05
Mp6g21120	64.8317	-0.577104	0.273554	-2.10965	0.0348882
Mp4g01570	361.128	-0.576953	0.148219	-3.89258	9.91845e-05
Mp3g06940	389.958	-0.574459	0.120952	-4.74949	2.03929e-06
Mp1g17860	866.388	-0.573741	0.138059	-4.15576	3.24211e-05
Mp6g15030	87.9032	-0.573076	0.229002	-2.50249	0.0123322
Mp1g09620	39.6235	-0.572732	0.281146	-2.03714	0.0416365
Mp3g06930	1527.15	-0.57179	0.105401	-5.42488	5.79924e-08
Mp5g06970	51.2688	-0.571156	0.280174	-2.03858	0.0414923
Mp3g09160	309.904	-0.57076	0.124713	-4.57659	4.7261e-06
Mp1g07670	281.995	-0.570205	0.24899	-2.29007	0.0220172
Mp5g09380	296.39	-0.570119	0.189522	-3.00819	0.00262805
Mp2g25310	762.064	-0.569958	0.163432	-3.48742	0.000487705
Mp4g11110	3122.08	-0.569943	0.0756394	-7.535	4.88335e-14
Mp2g02890	2397.13	-0.569595	0.0932044	-6.11125	9.88527e-10
Mp5g04510	305.146	-0.569461	0.135196	-4.21211	2.52998e-05
Mp8g11550	165.563	-0.568565	0.158326	-3.59111	0.000329273
Mp6g18770	683.182	-0.568396	0.151859	-3.74292	0.000181892
Mp5g03240	704.527	-0.566951	0.158884	-3.56833	0.000359263
Mp4g02360	499.434	-0.566755	0.130107	-4.35608	1.32413e-05
Mp1g14820	3107.45	-0.566364	0.076297	-7.42315	1.1437e-13
Mp8g15920	135.081	-0.564586	0.181706	-3.10713	0.00188911
Mp3g11950	178.802	-0.564539	0.2818	-2.00333	0.0451415
Mp4g14980	1442.12	-0.564236	0.105543	-5.34602	8.99099e-08
Mp1g17360	580.07	-0.5639	0.159004	-3.54644	0.000390472
Mp8g00870	96.5086	-0.562329	0.194605	-2.88959	0.00385749
Mp8g18560	73.0617	-0.561685	0.243154	-2.31	0.0208881
Mp1g06060	313.701	-0.561565	0.158306	-3.54734	0.000389144
Mp4g12510	371.807	-0.561054	0.141679	-3.96002	7.4942e-05
Mp1g18690	51.705	-0.560094	0.269894	-2.07524	0.0379645
Mp2g18980	601.961	-0.559814	0.112499	-4.97617	6.48536e-07
Mp2g24610	73.3051	-0.559705	0.23842	-2.34756	0.0188966
Mp1g19980	12413.5	-0.559338	0.0919611	-6.08233	1.18446e-09
Mp1g23830	325.822	-0.558994	0.121084	-4.61658	3.90113e-06
Mp5g10030	1261.27	-0.558649	0.165004	-3.38566	0.000710068
Mp4g09190	698.368	-0.558591	0.109423	-5.10486	3.31036e-07
Mp1g14030	1004.14	-0.558509	0.150152	-3.71963	0.000199512
Mp6g19510	930.27	-0.558221	0.0772388	-7.2272	4.93048e-13
Mp3g01700	1236.84	-0.557633	0.113028	-4.93358	8.07355e-07
Mp7g07160	1012.9	-0.557593	0.147247	-3.78678	0.000152611
Mp3g11710	96.614	-0.557472	0.219146	-2.54384	0.0109641
Mp3g15400	109.213	-0.556932	0.178887	-3.11332	0.00184998
Mp3g24700	356.37	-0.556687	0.252162	-2.20766	0.0272682
Mp8g16540	10449.1	-0.556227	0.109361	-5.08616	3.65377e-07
Mp7g16550	1214.99	-0.555592	0.104025	-5.34095	9.24585e-08
Mp2g08770	522.532	-0.555162	0.114689	-4.8406	1.29448e-06
Mp4g10980	795.448	-0.554148	0.102044	-5.43047	5.62069e-08
Mp6g02250	406.953	-0.553224	0.152962	-3.61675	0.000298328
Mp7g06700	2897.96	-0.553106	0.0940582	-5.88047	4.09104e-09
Mp1g08200	1.17765	-0.551594	0.272984	-2.02061	0.0433202
Mp5g00670	333.881	-0.551523	0.126501	-4.35982	1.30168e-05
Mp5g22240	150.364	-0.551316	0.174543	-3.15862	0.00158516
Mp4g08470	2642.5	-0.551131	0.14499	-3.80115	0.000144025
Mp8g15560	2785.12	-0.550891	0.0948378	-5.80877	6.29316e-09
Mp7g05410	1212.99	-0.55083	0.085962	-6.40783	1.4761e-10
Mp2g00230	3048.73	-0.550563	0.0964202	-5.71004	1.12947e-08
Mp3g05470	368.956	-0.550323	0.15183	-3.62459	0.000289418
Mp8g07310	112.94	-0.548533	0.19001	-2.88687	0.00389101
Mp8g08290	37.411	-0.547725	0.272497	-2.01002	0.044429
Mp7g11260	669.706	-0.547454	0.146161	-3.74554	0.000180003
Mp8g12920	3959.59	-0.547319	0.113033	-4.8421	1.28475e-06
Mp4g10350	674.92	-0.546987	0.140513	-3.89278	9.91015e-05
Mp1g16520	736.021	-0.54669	0.12485	-4.37876	1.19357e-05
Mp7g14070	464.026	-0.546517	0.106774	-5.11846	3.08045e-07
Mp2g04400	10469.8	-0.545209	0.109943	-4.95903	7.08445e-07
Mp3g19830	69.0951	-0.544412	0.206631	-2.6347	0.00842119
Mp1g06720	308.23	-0.543928	0.12197	-4.45952	8.21424e-06
Mp2g05050	1626.97	-0.543485	0.125342	-4.33602	1.45087e-05
Mp2g02690	355.457	-0.541945	0.159749	-3.39249	0.000692613
Mp4g18520	609.733	-0.540944	0.0956633	-5.65467	1.5615e-08
Mp6g12760	71.1719	-0.540551	0.239968	-2.2526	0.0242846
Mp2g00830	126.604	-0.540535	0.176886	-3.05584	0.00224433
Mp4g20223	718.529	-0.540346	0.148835	-3.6305	0.000282878
Mp5g09760	234.447	-0.539126	0.165252	-3.26244	0.00110456
Mp5g20040	92.4883	-0.538844	0.26008	-2.07184	0.0382807
Mp1g18620	738.498	-0.538399	0.101896	-5.28383	1.26513e-07
Mp1g22530	82.4732	-0.53809	0.239299	-2.24861	0.0245374
Mp6g14120	252.522	-0.537521	0.150348	-3.57518	0.000349983
Mp2g05860	136.475	-0.536716	0.18429	-2.91234	0.00358728
Mp8g15350	1700.2	-0.535684	0.114783	-4.66692	3.05753e-06
Mp8g15780	325.401	-0.535007	0.120252	-4.44906	8.62482e-06
Mp4g12580	1136.37	-0.534627	0.115407	-4.63254	3.61202e-06
Mp2g15040	2078.95	-0.534296	0.0577718	-9.24839	2.27902e-20
Mp6g02520	938.625	-0.534247	0.135386	-3.94609	7.94393e-05
Mp4g04910	1005.86	-0.533356	0.10467	-5.09561	3.47615e-07
Mp5g04440	132.577	-0.53242	0.239583	-2.22228	0.0262646
Mp8g14390	341.477	-0.532086	0.119468	-4.45381	8.43578e-06
Mp6g17780	12841.4	-0.531874	0.0900653	-5.90543	3.51738e-09
Mp2g01170	426.953	-0.531333	0.107536	-4.941	7.7724e-07
Mp3g21300	1861.07	-0.530972	0.0683884	-7.76407	8.22458e-15
Mp1g25980	4640.09	-0.530967	0.0647931	-8.19482	2.50972e-16
Mp6g09180	1728.8	-0.529628	0.0764572	-6.92712	4.29495e-12
Mp6g04090	221.901	-0.5293	0.153757	-3.44246	0.000576456
Mp7g08620	676.918	-0.528208	0.120476	-4.38432	1.16346e-05
Mp6g05950	312.659	-0.526805	0.131265	-4.0133	5.98745e-05
Mp6g06580	1227.49	-0.526171	0.0978585	-5.37685	7.5799e-08
Mp2g14930	1244.69	-0.526124	0.0852883	-6.16877	6.88237e-10
Mp5g19850	69.5094	-0.525514	0.231782	-2.26728	0.0233733
Mp1g25070	544.127	-0.525251	0.116903	-4.49307	7.02048e-06
Mp7g04060	242.625	-0.525105	0.144271	-3.63971	0.000272948
Mp5g04160	101.933	-0.524986	0.210901	-2.48926	0.012801
Mp5g08300	1.30196	-0.524404	0.253913	-2.06529	0.0388955
Mp5g08090	261.934	-0.523669	0.166919	-3.13726	0.00170535
Mp3g10600	1753.8	-0.523193	0.153046	-3.41854	0.000629572
Mp2g23500	17045.2	-0.523192	0.0754614	-6.93324	4.11305e-12
Mp8g16590	89.6859	-0.523166	0.197498	-2.64898	0.00807362
Mp6g06680	2352.62	-0.522689	0.106974	-4.88611	1.02848e-06
Mp1g09650	1113.39	-0.521419	0.069764	-7.47405	7.77661e-14
Mp6g21210	390.94	-0.521367	0.118835	-4.38733	1.1475e-05
MpVg00450	170.485	-0.521225	0.187293	-2.78294	0.00538684
Mp8g13000	7525.7	-0.520776	0.0624661	-8.33693	7.6243e-17
Mp7g04050	192.054	-0.518465	0.154651	-3.35248	0.000800913
Mp8g06050	755.629	-0.518411	0.0896816	-5.78057	7.44491e-09
Mp4g13520	2010.84	-0.518293	0.114145	-4.54064	5.60828e-06
Mp4g09410	615.506	-0.518116	0.179977	-2.87879	0.0039921
Mp3g23140	767.789	-0.517879	0.0994744	-5.20615	1.92796e-07
Mp3g19350	103869	-0.51773	0.0768711	-6.73504	1.63883e-11
Mp1g12750	5929.5	-0.517285	0.0595879	-8.68104	3.92174e-18
Mp2g25740	563.238	-0.517209	0.188078	-2.74996	0.00596022
Mp3g23170	2191.7	-0.517028	0.0988821	-5.22873	1.70677e-07
Mp5g14150	285.444	-0.516259	0.11775	-4.38435	1.16331e-05
Mp5g04950	208.833	-0.515899	0.170095	-3.033	0.00242136
Mp5g12000	376.544	-0.515169	0.12515	-4.11642	3.84803e-05
Mp1g29700	1523.68	-0.515057	0.0689262	-7.47259	7.86294e-14
Mp7g00080	85.5373	-0.514831	0.195665	-2.63119	0.00850862
Mp2g20150	247.899	-0.514695	0.193992	-2.65318	0.00797381
Mp1g08640	1667.04	-0.5141	0.0696109	-7.38533	1.52077e-13
Mp1g03900	1367.65	-0.51391	0.103632	-4.95898	7.0866e-07
Mp5g05320	67.7311	-0.513547	0.252314	-2.03535	0.0418153
Mp8g05530	1763.6	-0.512729	0.0769272	-6.66512	2.64451e-11
Mp2g19970	201.691	-0.512614	0.163472	-3.13579	0.00171391
Mp5g13410	151.51	-0.512595	0.193984	-2.64245	0.00823077
Mp6g06220	1205.48	-0.512305	0.15373	-3.3325	0.000860689
Mp6g00860	1697.81	-0.51173	0.0795331	-6.43418	1.24142e-10
Mp3g03710	97.6879	-0.511224	0.222361	-2.29907	0.0215007
Mp2g02180	76.1843	-0.510331	0.199645	-2.55619	0.0105825
Mp3g08750	1109.39	-0.509849	0.102149	-4.99122	5.9998e-07
Mpzg00820	418.978	-0.509808	0.118077	-4.31759	1.5774e-05
Mp2g26830	2699.58	-0.509722	0.0788018	-6.46841	9.90423e-11
Mp8g14480	6347.46	-0.509404	0.0712837	-7.14616	8.92414e-13
Mp5g03450	42.6914	-0.509009	0.254099	-2.00319	0.0451572
Mp2g02600	186.577	-0.50888	0.190105	-2.67684	0.00743206
Mp1g02370	58.7896	-0.508648	0.25166	-2.02117	0.0432622
Mp4g06900	1567.11	-0.508207	0.0950449	-5.34701	8.94171e-08
Mp5g01570	163.971	-0.508091	0.173224	-2.93314	0.0033555
Mp1g08230	484.887	-0.506812	0.138545	-3.6581	0.000254094
Mp1g04820	856.171	-0.506809	0.10211	-4.96336	6.92833e-07
Mp7g12340	1517.15	-0.506804	0.0806643	-6.28288	3.32363e-10
Mp3g10210	566.154	-0.506638	0.147747	-3.4291	0.000605579
Mp4g13150	2379.07	-0.506433	0.0878127	-5.7672	8.06e-09
Mp6g01160	955.611	-0.505839	0.101542	-4.98157	6.30699e-07
Mp2g02920	448.012	-0.505503	0.141581	-3.57042	0.000356415
Mp7g11100	2110.91	-0.504757	0.0804359	-6.27527	3.49021e-10
Mp3g22970	377.222	-0.504602	0.122695	-4.11267	3.91106e-05
Mp3g14990	346.387	-0.504516	0.127982	-3.94208	8.07771e-05
Mp6g00510	2767.89	-0.503556	0.0800508	-6.29045	3.1654e-10
Mp7g03500	2690.8	-0.503134	0.0615831	-8.17001	3.08373e-16
Mp5g03810	9190.43	-0.502759	0.0801768	-6.27063	3.59588e-10
Mp3g19880	1201.8	-0.502751	0.108889	-4.61707	3.89187e-06
Mp2g20170	381.798	-0.501797	0.178551	-2.81038	0.00494831
Mp4g00450	221.17	-0.501008	0.191418	-2.61735	0.00886157
Mp2g16560	183.513	-0.500661	0.190169	-2.63272	0.00847046
Mp7g15570	81.403	-0.500542	0.209038	-2.39451	0.0166428
Mp7g12720	415.47	-0.49945	0.101245	-4.9331	8.09343e-07
Mp3g24680	72.3559	-0.498455	0.230955	-2.15823	0.03091
Mp1g17040	2073.44	-0.498196	0.108575	-4.58848	4.46475e-06
Mp1g19680	3104.23	-0.498034	0.0901528	-5.52434	3.30735e-08
Mp1g02380	1432.63	-0.497872	0.113612	-4.3822	1.17488e-05
Mp3g12410	2222.99	-0.497772	0.134998	-3.68725	0.000226688
Mp3g14560	5955.31	-0.497744	0.0749651	-6.63968	3.14358e-11
Mp5g03920	4854.24	-0.497668	0.110925	-4.48651	7.23976e-06
Mp2g22100	933.204	-0.49751	0.0936701	-5.3113	1.08845e-07
Mp7g07450	1029.93	-0.496865	0.103465	-4.80227	1.56879e-06
Mp5g12590	3798.45	-0.496575	0.121293	-4.094	4.23996e-05
Mp8g17810	5484.1	-0.496449	0.0920129	-5.39543	6.83586e-08
Mp6g18780	2376.85	-0.496286	0.104533	-4.74764	2.05805e-06
Mp7g16920	8832.58	-0.496101	0.0710823	-6.97924	2.96773e-12
Mp1g14010	404.626	-0.494485	0.114435	-4.32108	1.55266e-05
MpVg01160	169.165	-0.494258	0.159883	-3.09137	0.00199237
Mp5g09050	1768.19	-0.494191	0.0783443	-6.30793	2.82784e-10
Mp4g01510	288.48	-0.493743	0.14073	-3.50843	0.000450759
Mp4g18390	1721.09	-0.493565	0.134657	-3.66534	0.00024701
Mp6g16860	770.879	-0.493252	0.090243	-5.46582	4.60763e-08
Mp2g12950	342.113	-0.493172	0.118336	-4.16757	3.07862e-05
Mp8g13460	125.701	-0.493027	0.217031	-2.27169	0.0231054
Mp4g11220	6821.28	-0.492927	0.0996929	-4.94446	7.63566e-07
Mp2g07490	83310.7	-0.492367	0.0787797	-6.24993	4.10647e-10
Mp7g05430	5466.63	-0.492171	0.0779734	-6.31204	2.7538e-10
Mp6g10670	398.395	-0.49185	0.115305	-4.26565	1.99317e-05
Mp1g12320	325.612	-0.491353	0.131946	-3.72388	0.00019618
Mp2g06270	2967.12	-0.491015	0.0766248	-6.40804	1.47403e-10
Mp6g13450	3368.22	-0.490942	0.0698879	-7.0247	2.14527e-12
Mp3g02250	15502.7	-0.490742	0.0567158	-8.65266	5.0313e-18
Mp5g23040	326.443	-0.490543	0.121192	-4.04765	5.17337e-05
Mp7g13590	324.56	-0.490402	0.153348	-3.19796	0.00138402
Mp8g01500	413.239	-0.489776	0.111035	-4.41101	1.0289e-05
Mp2g13220	71.257	-0.489546	0.235831	-2.07584	0.0379089
Mp5g17900	1233.47	-0.48946	0.0839261	-5.83204	5.47545e-09
Mp7g01230	2455.6	-0.488767	0.0889321	-5.49596	3.88593e-08
Mp5g04930	895.382	-0.488633	0.10009	-4.88191	1.05062e-06
Mp3g19550	1072.89	-0.488191	0.0800064	-6.1019	1.04812e-09
Mp4g02430	233.237	-0.48806	0.143501	-3.40109	0.000671179
Mp7g05890	35489.7	-0.487912	0.0491603	-9.92492	3.24347e-23
Mp3g08120	92.0127	-0.487904	0.186785	-2.61212	0.00899839
Mp8g12270	709.897	-0.485959	0.0770281	-6.30885	2.81108e-10
Mp7g13760	3286.34	-0.485941	0.0749544	-6.48316	8.98214e-11
Mp6g08380	268.949	-0.485808	0.129331	-3.75632	0.000172433
Mp5g09620	2542.2	-0.485558	0.0681774	-7.12197	1.06392e-12
Mp5g04500	5541.14	-0.485555	0.0568602	-8.53944	1.34871e-17
Mp5g06850	358.737	-0.484683	0.133934	-3.61882	0.000295945
Mp1g13620	75.8265	-0.484351	0.207214	-2.33745	0.0194159
Mp2g13940	693.785	-0.483857	0.105978	-4.56565	4.97949e-06
Mp3g09350	217.48	-0.483759	0.139048	-3.47907	0.000503154
Mp3g05460	313.813	-0.483043	0.180993	-2.66885	0.00761122
Mp3g20680	2873.36	-0.482853	0.134588	-3.58763	0.000333697
Mp8g12260	2403.24	-0.482569	0.0759121	-6.35695	2.05798e-10
Mp8g13070	865.548	-0.482498	0.128412	-3.75741	0.00017168
Mp1g10870	7206.95	-0.48204	0.0613456	-7.85778	3.91007e-15
Mp1g19820	1252.5	-0.481517	0.102448	-4.70009	2.60049e-06
Mp7g18140	5650.96	-0.481237	0.0734694	-6.55017	5.74716e-11
Mp4g00200	893.593	-0.481054	0.125815	-3.82351	0.000131563
Mp1g16440	4839.2	-0.480242	0.0607166	-7.90957	2.58289e-15
Mp3g23760	839.478	-0.480056	0.123802	-3.8776	0.000105493
Mp7g00330	2569.17	-0.479792	0.09618	-4.98848	6.0855e-07
Mp5g22670	313.716	-0.478563	0.131025	-3.65246	0.00025974
Mp2g01870	144.717	-0.477432	0.163598	-2.91833	0.00351914
Mp7g17490	81.1189	-0.477021	0.194292	-2.45517	0.0140818
Mp4g14950	600.592	-0.476494	0.0917871	-5.1913	2.0883e-07
Mp5g16840	4917.15	-0.475953	0.0600411	-7.92712	2.24291e-15
Mp4g21060	1846.55	-0.47587	0.154299	-3.08409	0.00204178
Mp6g11150	597.533	-0.475404	0.181122	-2.62477	0.00867084
Mp1g04020	373.153	-0.474581	0.112318	-4.22535	2.38575e-05
Mp1g28130	2307.22	-0.473205	0.125419	-3.77299	0.000161304
Mp6g20060	229.754	-0.473019	0.148799	-3.17892	0.00147826
Mp7g09460	4251.92	-0.471989	0.0733264	-6.43682	1.22e-10
Mp2g00290	636.447	-0.471138	0.106588	-4.42017	9.86221e-06
Mp6g02280	93.7851	-0.47097	0.184885	-2.54736	0.010854
Mp1g06290	345.834	-0.470689	0.106738	-4.40976	1.03486e-05
Mp4g08930	1025.35	-0.470035	0.0800177	-5.87414	4.25038e-09
Mp1g25150	73.3411	-0.469825	0.234459	-2.00387	0.045084
Mp5g15950	78.4944	-0.469712	0.215031	-2.18439	0.0289333
Mp2g20850	52.4971	-0.469298	0.235102	-1.99614	0.0459185
Mp7g06880	15179.2	-0.469286	0.078809	-5.95472	2.6051e-09
Mp5g22790	1500.19	-0.468636	0.0780736	-6.00249	1.94319e-09
Mp1g14220	1688.48	-0.468048	0.109976	-4.2559	2.0821e-05
Mp1g20160	241.637	-0.467833	0.162988	-2.87036	0.00410009
Mp2g04700	5461.06	-0.467688	0.0806673	-5.79773	6.72185e-09
Mp8g08670	17770.4	-0.467687	0.0702458	-6.65786	2.77838e-11
Mp1g05120	2026.18	-0.467499	0.0595449	-7.8512	4.12081e-15
Mp7g07150	217.394	-0.466942	0.152056	-3.07086	0.00213446
Mp5g22590	862.171	-0.465854	0.138118	-3.37287	0.000743895
Mp6g01400	22402	-0.465701	0.0687884	-6.77006	1.28732e-11
Mp7g07390	295.213	-0.46525	0.114814	-4.0522	5.07388e-05
Mp4g09320	158.102	-0.464521	0.171323	-2.71137	0.00670063
Mp6g20830	16098.7	-0.463956	0.0601244	-7.71661	1.19461e-14
Mp3g15410	455.744	-0.463154	0.107813	-4.29589	1.73996e-05
Mp3g21160	4274.81	-0.462766	0.0610958	-7.57442	3.60729e-14
Mp3g24880	11549.9	-0.462742	0.112062	-4.12932	3.63837e-05
Mp6g14670	1478.05	-0.462477	0.100436	-4.60467	4.13113e-06
Mp5g05740	429.844	-0.46202	0.136068	-3.3955	0.000685038
Mp5g23390	900.489	-0.46191	0.110498	-4.18026	2.91175e-05
Mp3g13380	97.5743	-0.461676	0.190235	-2.42687	0.0152296
Mp7g12070	117.521	-0.460839	0.19172	-2.40371	0.0162297
Mp6g13240	6133.19	-0.460625	0.101515	-4.53751	5.69233e-06
Mp4g00640	432.857	-0.460433	0.11224	-4.10223	4.09182e-05
Mp7g01000	3589.98	-0.459995	0.0978712	-4.70001	2.60154e-06
Mp1g02580	887.068	-0.459674	0.0782663	-5.8732	4.27465e-09
Mp6g14750	8294.46	-0.459096	0.0786739	-5.83543	5.36516e-09
Mp1g13490	183.699	-0.459078	0.179143	-2.56264	0.0103879
Mp4g16100	818.806	-0.459078	0.0908829	-5.05131	4.38784e-07
Mp3g07610	7952.86	-0.459034	0.0920342	-4.98765	6.11194e-07
Mp6g20600	4197.57	-0.458213	0.0924313	-4.95733	7.1468e-07
Mp3g19170	208.72	-0.45794	0.174232	-2.62833	0.00858057
Mp1g07660	662.328	-0.457497	0.0872319	-5.24461	1.56615e-07
Mp7g11060	188.958	-0.456167	0.163088	-2.79706	0.00515699
Mp2g23750	2533.92	-0.456123	0.102675	-4.4424	8.89596e-06
Mp6g20900	59.7797	-0.455983	0.232328	-1.96267	0.0496847
Mp3g18280	286.457	-0.455967	0.128076	-3.56012	0.000370681
Mp1g17070	4665.22	-0.455703	0.100627	-4.52865	5.93606e-06
Mp8g12480	394.714	-0.455687	0.14464	-3.15049	0.00162995
Mp7g06850	6443.22	-0.455269	0.103709	-4.38987	1.13416e-05
Mp8g01250	2514.66	-0.454761	0.0724788	-6.2744	3.50979e-10
Mp6g03150	8955.69	-0.454697	0.0517418	-8.78782	1.52489e-18
Mp3g08770	754.148	-0.454672	0.117388	-3.87324	0.000107399
Mp1g01700	871.671	-0.454129	0.0803104	-5.65467	1.56146e-08
Mp3g13990	159.41	-0.453979	0.156834	-2.89464	0.0037959
Mp1g05340	4472.47	-0.453897	0.0841706	-5.39259	6.94509e-08
Mp8g01420	1422.71	-0.453206	0.0638051	-7.10298	1.22094e-12
Mp7g18120	3928.05	-0.453033	0.0782001	-5.79325	6.90354e-09
Mp7g00820	3145.79	-0.452872	0.0635279	-7.12871	1.01314e-12
Mp1g22150	2058.27	-0.452618	0.0762248	-5.93793	2.88635e-09
Mp3g21060	816.004	-0.452618	0.172971	-2.61673	0.00887765
Mp4g00180	1346.7	-0.452141	0.131354	-3.44215	0.000577119
Mp2g11020	6777.64	-0.452055	0.085138	-5.30967	1.09822e-07
Mp5g21030	1936.38	-0.451918	0.108148	-4.1787	2.93175e-05
Mp2g19870	245.959	-0.451753	0.172119	-2.62466	0.00867366
Mp5g21260	1735.58	-0.451549	0.0877929	-5.14334	2.69893e-07
Mp6g14760	405.406	-0.451417	0.110908	-4.07021	4.69715e-05
Mp5g08910	5884.33	-0.451248	0.0918785	-4.91136	9.04477e-07
Mp1g02320	2416.59	-0.450916	0.0657668	-6.85628	7.06745e-12
Mp4g12650	2698.89	-0.450466	0.0841163	-5.35528	8.54238e-08
Mp1g05620	1009.24	-0.45033	0.088203	-5.10561	3.29723e-07
Mp4g23670	2495.27	-0.449724	0.0718413	-6.25997	3.85046e-10
Mp1g04310	521.193	-0.44963	0.0985343	-4.56319	5.03832e-06
Mp1g06320	86.7397	-0.449613	0.203595	-2.20837	0.0272187
Mp6g07970	328.078	-0.449032	0.113126	-3.96929	7.20866e-05
Mp1g18270	71.3145	-0.449028	0.220092	-2.04018	0.0413319
Mp8g00200	287.067	-0.448639	0.13783	-3.25501	0.00113389
Mp7g16640	626.449	-0.448556	0.155113	-2.89181	0.00383032
Mp5g03900	4510.57	-0.448132	0.103652	-4.32343	1.5362e-05
Mp4g05080	444.07	-0.448035	0.109344	-4.09747	4.17686e-05
Mp2g02830	200.059	-0.447601	0.140517	-3.18539	0.00144559
Mp8g17010	183.615	-0.447039	0.205966	-2.17045	0.0299727
Mp1g11890	1204.74	-0.446508	0.104395	-4.27712	1.89328e-05
Mp1g25810	473.02	-0.446273	0.0993663	-4.49119	7.08262e-06
Mp8g02940	21430.4	-0.445071	0.104646	-4.25311	2.10825e-05
Mp1g10710	127.979	-0.444497	0.177325	-2.50667	0.0121873
Mp4g00150	4852.12	-0.444439	0.0817572	-5.43609	5.44623e-08
Mp4g16310	1651.77	-0.443979	0.151656	-2.92754	0.00341658
Mp4g10800	714.435	-0.443661	0.136125	-3.25921	0.00111724
Mp6g18650	684.825	-0.443592	0.160474	-2.76426	0.00570515
Mp3g09090	5074.54	-0.443547	0.0856786	-5.17688	2.25633e-07
Mp5g03760	159.89	-0.442644	0.16989	-2.60548	0.00917446
Mp6g04100	816.442	-0.442583	0.0954023	-4.63912	3.49888e-06
Mp3g08730	4726.12	-0.442437	0.0664784	-6.65535	2.82624e-11
Mp2g11820	3603.51	-0.441784	0.138903	-3.18052	0.00147013
Mp3g13260	7470.71	-0.441341	0.084694	-5.21101	1.8782e-07
Mp5g06320	6150.14	-0.441043	0.0757422	-5.82295	5.78179e-09
Mp7g19710	3506.01	-0.440457	0.0891588	-4.94013	7.80687e-07
Mp5g18940	1522.5	-0.440254	0.104697	-4.20504	2.61041e-05
Mp4g09960	403.494	-0.439799	0.12004	-3.66377	0.000248529
Mp3g19940	133.085	-0.439537	0.192176	-2.28716	0.0221865
Mp7g06510	619.818	-0.43946	0.109775	-4.00326	6.24744e-05
Mp3g03350	236.669	-0.439282	0.128341	-3.42276	0.000619878
Mp2g07950	1038.61	-0.43878	0.0945046	-4.64295	3.43476e-06
Mp8g07450	3063.4	-0.437979	0.0851106	-5.146	2.66104e-07
Mp1g16040	113.72	-0.437788	0.171589	-2.55138	0.0107298
Mp6g17120	253.48	-0.437475	0.154149	-2.83799	0.00453982
Mp2g06520	3435.52	-0.436756	0.100715	-4.33657	1.44722e-05
Mp1g22190	297.556	-0.436349	0.119676	-3.64607	0.000266277
Mp7g17330	217.069	-0.436113	0.143029	-3.04912	0.00229514
Mp1g05060	3990.22	-0.435495	0.165526	-2.63097	0.00851415
Mp6g08160	5385.37	-0.435392	0.0889238	-4.89624	9.76876e-07
Mp4g18220	1856.64	-0.435357	0.124203	-3.5052	0.000456262
Mp3g17030	576.28	-0.435234	0.0906524	-4.80114	1.57766e-06
Mp8g00320	427.753	-0.435231	0.127607	-3.41071	0.000647951
Mp1g02120	192.243	-0.434927	0.157612	-2.75948	0.00578932
Mp3g13840	635.664	-0.434805	0.15104	-2.87874	0.00399267
Mp2g11520	504.439	-0.434345	0.120313	-3.61013	0.000306038
Mp5g16260	18706.7	-0.433863	0.128094	-3.38706	0.000706451
Mp4g01390	897.838	-0.433542	0.105045	-4.1272	3.672e-05
Mp8g15800	165.215	-0.433464	0.170532	-2.54183	0.0110273
Mp2g25170	2330.41	-0.433352	0.0745186	-5.81535	6.05068e-09
Mp1g10030	1140.01	-0.433034	0.0712192	-6.0803	1.19957e-09
Mp4g22240	240.746	-0.432525	0.160235	-2.69931	0.00694834
Mp7g04670	493.784	-0.43249	0.125433	-3.44798	0.00056479
Mp4g05510	114.5	-0.432349	0.193518	-2.23416	0.0254727
Mp2g03710	337.073	-0.432168	0.152276	-2.83805	0.00453896
Mp3g01020	733.345	-0.431935	0.0905552	-4.76985	1.84359e-06
Mp1g17840	2728.61	-0.431631	0.0817031	-5.28292	1.27144e-07
Mp5g11890	1324.88	-0.431628	0.14011	-3.08064	0.00206558
Mp2g25320	1514.11	-0.431295	0.140174	-3.07686	0.00209193
Mp6g15350	205.1	-0.430973	0.151548	-2.8438	0.00445786
Mp7g13510	1695.92	-0.430755	0.0745194	-5.78044	7.45058e-09
Mp1g03120	1592.76	-0.430626	0.159107	-2.70652	0.00679918
Mp3g10220	131.945	-0.430548	0.168114	-2.56105	0.0104358
Mp5g02920	104.884	-0.430254	0.177453	-2.42461	0.0153249
Mp2g07150	2853.7	-0.430021	0.0896256	-4.79798	1.60277e-06
Mp7g10440	372.39	-0.429782	0.173111	-2.4827	0.0130392
Mp4g00440	1143.15	-0.429393	0.100126	-4.28853	1.79861e-05
Mp4g04020	96.6575	-0.429129	0.19736	-2.17434	0.0296793
Mp2g25220	1039.18	-0.42819	0.13191	-3.24608	0.00117007
Mp1g25060	326.541	-0.425994	0.160642	-2.65182	0.00800587
Mp8g06430	410.145	-0.425939	0.105095	-4.05291	5.05854e-05
Mp2g20300	558.706	-0.425934	0.153824	-2.76896	0.00562356
Mp5g20760	54607.5	-0.425159	0.0824324	-5.15767	2.50043e-07
Mp4g04950	213.444	-0.425158	0.13569	-3.1333	0.0017285
Mp4g20360	611.005	-0.424468	0.107665	-3.94247	8.06467e-05
Mp1g00140	194.678	-0.424202	0.144954	-2.92647	0.00342838
Mp6g13210	1843.77	-0.423762	0.10823	-3.91538	9.02623e-05
Mp8g14605	4225.13	-0.423583	0.109206	-3.87876	0.000104991
Mp1g03490	4346.47	-0.423452	0.184521	-2.29487	0.0217406
Mp2g22650	235.122	-0.423407	0.208307	-2.03261	0.042092
Mp1g29340	243.657	-0.423169	0.184166	-2.29775	0.0215758
Mp8g03090	96.1222	-0.422718	0.204946	-2.06259	0.0391518
Mp4g08080	7063.66	-0.422556	0.09122	-4.63228	3.6166e-06
Mp5g20460	902.05	-0.422402	0.153548	-2.75094	0.00594244
Mp5g21990	1937.66	-0.422399	0.0813258	-5.19391	2.05919e-07
Mp3g14080	1525.96	-0.422264	0.109074	-3.87136	0.00010823
Mp4g04480	447.976	-0.422133	0.116449	-3.62504	0.000288913
Mp8g11350	3024.66	-0.421922	0.0544981	-7.74196	9.78987e-15
Mp1g15070	7117.21	-0.420261	0.0708553	-5.93125	3.00629e-09
Mp3g01600	535.451	-0.41959	0.0915485	-4.58325	4.57809e-06
Mp8g15880	2425.53	-0.419442	0.0962073	-4.35977	1.30199e-05
Mp4g02180	301.992	-0.41937	0.155525	-2.69649	0.00700751
Mp6g17420	1155.47	-0.419147	0.0905443	-4.62919	3.67097e-06
Mp5g20900	11364.1	-0.418651	0.0714652	-5.85811	4.6817e-09
Mp3g11030	2205.26	-0.418395	0.0856574	-4.88452	1.03682e-06
Mp6g20530	1670.98	-0.417995	0.0610695	-6.84457	7.67051e-12
Mp5g05310	1174.04	-0.417814	0.108856	-3.83823	0.000123923
Mp4g17670	293.363	-0.417597	0.113181	-3.68965	0.000224565
Mp1g09140	1111.97	-0.417179	0.0897055	-4.65054	3.31062e-06
Mp2g07650	1424.87	-0.416973	0.12268	-3.39886	0.000676669
Mp6g02270	1601.71	-0.416736	0.127148	-3.27755	0.00104711
Mp8g14850	277.573	-0.416616	0.147832	-2.81817	0.00482986
Mp4g01430	586.552	-0.415854	0.121925	-3.41073	0.000647902
Mp5g00080	12526.9	-0.415593	0.0980655	-4.23792	2.25604e-05
Mp7g16100	7085.74	-0.414992	0.0847139	-4.89874	9.64515e-07
Mp1g22010	82.3029	-0.414866	0.20215	-2.05227	0.0401435
Mp3g14960	3204.16	-0.413724	0.0845679	-4.89221	9.97102e-07
Mp5g14640	301.937	-0.413588	0.17296	-2.39124	0.0167916
Mp2g21700	487.06	-0.413534	0.111917	-3.695	0.000219888
Mp5g10520	474.601	-0.413291	0.110841	-3.72867	0.000192496
Mp8g16120	2842.73	-0.413136	0.111684	-3.69914	0.000216328
Mp8g03610	332.204	-0.41264	0.153883	-2.68151	0.007329
Mp3g11100	4893.46	-0.412313	0.0660724	-6.24032	4.36691e-10
Mp1g16460	792.183	-0.411971	0.090881	-4.53308	5.81287e-06
Mp5g06130	97.2241	-0.411863	0.199717	-2.06223	0.0391854
Mp5g09710	2260.17	-0.411061	0.0855797	-4.80326	1.56106e-06
Mp7g14560	783.981	-0.41063	0.120474	-3.40846	0.000653314
Mp6g02580	135.635	-0.410267	0.175451	-2.33836	0.0193688
Mp2g09820	1198.05	-0.409545	0.115529	-3.54495	0.00039269
Mp1g16140	5175.09	-0.409452	0.0896471	-4.56738	4.9386e-06
Mp6g08110	100.875	-0.408949	0.19164	-2.13394	0.0328478
Mp6g00060	390.857	-0.408908	0.105647	-3.87053	0.000108599
Mp2g17510	352.848	-0.408875	0.11283	-3.62381	0.000290296
Mp1g12220	1229.06	-0.408839	0.0804125	-5.08427	3.69042e-07
Mp2g26180	3231.98	-0.408432	0.0885095	-4.61456	3.93938e-06
Mp5g08730	602.585	-0.407645	0.115537	-3.52826	0.000418295
Mp5g06790	854.738	-0.40762	0.107282	-3.79953	0.000144972
Mp4g02650	134.692	-0.407289	0.201108	-2.02523	0.0428438
Mp2g04980	253.028	-0.407221	0.131359	-3.10005	0.00193487
Mp2g20100	3557.88	-0.407191	0.136836	-2.97576	0.0029226
Mp3g11260	1011.65	-0.407131	0.132927	-3.06281	0.00219267
Mp5g18330	449.198	-0.406837	0.11241	-3.61921	0.000295501
Mp2g07630	113.345	-0.406736	0.166329	-2.44537	0.0144702
Mp7g01910	1485.88	-0.406294	0.119093	-3.41157	0.000645896
Mp1g29710	1218.06	-0.405412	0.0932384	-4.34812	1.37308e-05
Mp6g18840	836.034	-0.40531	0.155032	-2.61436	0.00893961
Mp4g12950	1753.76	-0.4047	0.0853581	-4.7412	2.12459e-06
Mp7g01950	143.532	-0.403866	0.195033	-2.07075	0.0383819
Mp5g23220	966.137	-0.403135	0.138582	-2.909	0.00362585
Mp5g15700	2523.18	-0.403074	0.0796748	-5.05899	4.21492e-07
Mp2g20630	81.7961	-0.402975	0.20377	-1.9776	0.0479743
Mp3g21700	2615.54	-0.402775	0.083569	-4.81967	1.43793e-06
Mp3g16320	752.804	-0.402741	0.109959	-3.66264	0.000249627
Mp8g12690	364.649	-0.402119	0.120856	-3.32726	0.000877049
Mp2g23840	1943.58	-0.401743	0.112037	-3.5858	0.000336044
Mp7g15390	6441.82	-0.401526	0.0636566	-6.30769	2.83227e-10
Mp7g17170	1110.22	-0.4011	0.103175	-3.88758	0.000101247
Mp6g12110	2487.59	-0.400951	0.0629523	-6.36912	1.90115e-10
Mp3g19770	6702.26	-0.400808	0.123777	-3.23815	0.00120309
Mp1g02070	210.374	-0.400029	0.126581	-3.16027	0.00157621
Mp2g09390	11596.2	-0.399963	0.0794229	-5.03587	4.75684e-07
Mp8g07140	505.99	-0.399167	0.0937625	-4.25722	2.06986e-05
Mp4g11380	392.59	-0.399088	0.113107	-3.5284	0.000418087
Mp2g08400	3506.24	-0.3986	0.0543921	-7.32827	2.33136e-13
Mp2g24940	440.719	-0.398538	0.126332	-3.15468	0.00160673
Mp7g06450	1099.83	-0.398415	0.129137	-3.0852	0.00203412
Mp1g29260	1357.27	-0.397839	0.103962	-3.82677	0.000129836
Mp7g07500	2353.74	-0.397043	0.0974752	-4.07327	4.63575e-05
Mp1g06160	1127.15	-0.396922	0.103551	-3.83309	0.000126543
Mp6g07860	3115.23	-0.396633	0.116638	-3.40054	0.000672531
Mp1g01260	308.552	-0.396612	0.137845	-2.87724	0.00401173
Mp4g17060	115.327	-0.396007	0.160798	-2.46275	0.0137875
Mp5g23560	1488.6	-0.395713	0.0944016	-4.19181	2.76738e-05
Mp4g22620	10196.9	-0.395547	0.0815401	-4.85095	1.22869e-06
Mp5g06450	488.278	-0.395517	0.107575	-3.67666	0.000236303
Mp1g15340	2342.47	-0.395503	0.0893723	-4.42534	9.62916e-06
Mp7g11340	2426.08	-0.395122	0.0727349	-5.43235	5.56162e-08
Mp6g01130	2094.51	-0.394988	0.0657597	-6.00653	1.89537e-09
Mp2g00820	1691.4	-0.394678	0.0870357	-4.53467	5.76949e-06
Mp3g20675	1603.55	-0.394547	0.0976077	-4.04217	5.29591e-05
Mp5g11910	2368.75	-0.394461	0.0911872	-4.32584	1.51953e-05
Mp4g17120	5238.37	-0.393979	0.0734897	-5.36101	8.27574e-08
Mp3g11570	350.404	-0.393647	0.123948	-3.1759	0.0014937
Mp4g22460	645.483	-0.393344	0.104641	-3.75899	0.000170601
Mp3g02230	91.9114	-0.392891	0.192135	-2.04487	0.0408675
Mp7g13920	695.149	-0.391752	0.131198	-2.98597	0.00282684
Mp5g20700	15539.6	-0.391557	0.0782825	-5.00184	5.67845e-07
Mp4g15170	3617.26	-0.391365	0.0616311	-6.35013	2.15128e-10
Mp4g03450	1080.2	-0.391323	0.0967188	-4.04599	5.21029e-05
Mp4g14340	4347.06	-0.390904	0.0502928	-7.77256	7.69148e-15
Mp2g02280	2654.56	-0.390894	0.0638129	-6.12563	9.03234e-10
Mp8g07360	776.542	-0.390802	0.128738	-3.03563	0.00240033
Mp7g06360	2912.06	-0.390605	0.0906152	-4.31058	1.62823e-05
Mp1g03580	14145.9	-0.390188	0.0746376	-5.22777	1.71567e-07
Mp6g16500	1126.19	-0.389604	0.0852049	-4.57256	4.8181e-06
Mp2g10050	1479.6	-0.389444	0.088246	-4.41316	1.0187e-05
Mp8g13890	448.76	-0.389293	0.136258	-2.85703	0.00427622
Mp4g08610	1366.43	-0.388493	0.0953711	-4.07348	4.6315e-05
Mp7g09940	6503.4	-0.388261	0.100501	-3.86324	0.000111895
Mp3g01200	560.343	-0.387734	0.103435	-3.74858	0.000177837
Mp2g19330	502.139	-0.387345	0.122886	-3.15208	0.00162113
Mp3g22240	4201.05	-0.386867	0.074612	-5.18505	2.15959e-07
Mpzg00270	381.867	-0.38661	0.153621	-2.51664	0.0118478
Mp4g21510	152.49	-0.386367	0.15298	-2.5256	0.0115499
Mp1g19410	302.222	-0.385956	0.123207	-3.13259	0.00173274
Mp8g09170	329.091	-0.385805	0.134817	-2.86169	0.00421395
Mp4g19340	2639.51	-0.38457	0.115105	-3.34104	0.000834639
Mp1g02700	4289.68	-0.38422	0.0735974	-5.22057	1.78375e-07
Mp3g23480	2741.02	-0.383707	0.0815487	-4.70525	2.53561e-06
Mp6g16230	2701	-0.38169	0.061763	-6.17992	6.41361e-10
Mp3g07780	7089.98	-0.38138	0.0846581	-4.50495	6.63888e-06
Mp1g24730	193.579	-0.381131	0.151707	-2.51228	0.0119955
Mp6g01610	573.404	-0.381105	0.122217	-3.11827	0.00181915
Mp1g23770	269.024	-0.381006	0.149758	-2.54414	0.0109548
Mp7g12080	512.286	-0.380779	0.162954	-2.33673	0.0194533
Mp3g01170	29712.7	-0.380691	0.0931197	-4.08819	4.34747e-05
Mp2g24690	922.109	-0.380276	0.111766	-3.40243	0.000667887
Mp8g14550	956.066	-0.380031	0.122903	-3.09213	0.00198728
Mp6g00440	8674.38	-0.379947	0.0843201	-4.50601	6.60576e-06
Mp7g17510	2818.8	-0.379767	0.0592552	-6.409	1.46474e-10
Mp5g12480	2242.88	-0.379752	0.0864917	-4.39062	1.13029e-05
[truncated: 3,974 more rows]

## Sheet: 3
gene_id	base_mean	log2.FC.	std_err	Wald.stat	p.value
Mp2g12180	226.441	5.44456	0.356211	15.2846	9.67924e-53
Mp3g20370	340.179	5.43564	0.357944	15.1857	4.39531e-52
Mp2g19250	225.327	4.61401	0.375682	12.2817	1.1361e-34
Mp3g07710	582.565	4.51373	0.331649	13.61	3.49395e-42
Mp5g21660	2795.54	4.31981	0.269806	16.0108	1.07413e-57
Mp2g19210	153.423	4.28993	0.388685	11.037	2.53278e-28
Mp8g13340	269.615	4.25434	0.296919	14.3283	1.45713e-46
Mpzg00570	579.135	4.20646	0.305024	13.7906	2.90316e-43
Mp3g20360	208.666	4.07196	0.343498	11.8544	2.0421e-32
Mp2g19200	1305.44	4.03811	0.413436	9.7672	1.557e-22
Mp4g05460	598.847	3.91055	0.313761	12.4635	1.18127e-35
Mp3g18410	33.6771	3.90792	0.426008	9.17334	4.58591e-20
Mp7g11420	636.775	3.83232	0.37966	10.0941	5.86849e-24
Mp2g14790	154.403	3.78242	0.335824	11.2631	1.99582e-29
Mp5g16550	471.046	3.65861	0.402724	9.08467	1.04014e-19
Mp4g00520	3063.72	3.64163	0.27812	13.0937	3.57521e-39
Mp3g20380	38.6056	3.63635	0.425385	8.54838	1.24823e-17
Mp3g04580	105.494	3.58589	0.399447	8.97714	2.77889e-19
Mp3g18420	656.828	3.57287	0.368442	9.69722	3.0981e-22
Mp5g02840	291.704	3.55359	0.295913	12.0089	3.19092e-33
Mp3g07700	4070.53	3.5519	0.332388	10.686	1.18372e-26
Mp2g01470	562.363	3.50257	0.379012	9.24131	2.43503e-20
Mp3g22270	1070.07	3.48531	0.352035	9.90047	4.14307e-23
Mp3g09770	121.14	3.46002	0.342527	10.1014	5.44336e-24
Mp2g01640	244.321	3.35873	0.349725	9.60391	7.69694e-22
Mp3g22280	235.597	3.35863	0.318266	10.5529	4.92432e-26
Mp3g22700	30.7258	3.30777	0.408376	8.09982	5.50396e-16
Mp8g00430	1994.6	3.2758	0.222501	14.7226	4.61563e-49
Mp2g14510	179.832	3.2632	0.289907	11.256	2.16297e-29
Mp4g01970	1648.26	3.25824	0.371795	8.76355	1.89203e-18
Mp3g20390	30.7755	3.20109	0.421414	7.59606	3.05276e-14
Mp1g05100	61.7128	3.17324	0.369648	8.58449	9.124e-18
Mp7g04550	531.506	3.10362	0.286989	10.8144	2.94099e-27
Mp4g01700	1208.47	3.03852	0.26423	11.4995	1.32653e-30
Mp8g04840	1431.26	2.98076	0.267109	11.1593	6.44652e-29
Mp2g19660	598.981	2.96454	0.31309	9.46864	2.83501e-21
Mp5g17500	89.7221	2.95707	0.373171	7.92417	2.29673e-15
Mp3g04530	53.3713	2.94658	0.387337	7.60728	2.7992e-14
Mp7g06330	326.445	2.91322	0.294278	9.89955	4.18164e-23
Mp6g17480	36.5119	2.90858	0.399086	7.2881	3.14364e-13
Mp4g03020	539.076	2.90428	0.289711	10.0247	1.18668e-23
Mp4g01180	330.751	2.87931	0.316504	9.09725	9.26507e-20
Mp5g17600	1985.9	2.87707	0.273366	10.5246	6.65428e-26
Mp5g17490	452.346	2.85902	0.297483	9.6107	7.20577e-22
Mp8g03380	129.21	2.84433	0.295624	9.62146	6.49063e-22
Mp6g17770	1183.34	2.83859	0.289038	9.82084	9.15759e-23
Mp7g04860	27.3882	2.83127	0.398784	7.09977	1.24966e-12
Mp5g13830	424.936	2.8127	0.330418	8.51254	1.70164e-17
Mp5g13810	66.1953	2.7975	0.391783	7.14043	9.30402e-13
Mp2g01320	323.493	2.79688	0.319649	8.74983	2.13665e-18
Mp3g22120	1284.12	2.79187	0.350396	7.96776	1.61581e-15
Mp3g12320	168.865	2.79132	0.329205	8.47898	2.27171e-17
Mp3g12230	550.481	2.78133	0.249103	11.1654	6.02417e-29
Mp3g12330	72.204	2.75747	0.356781	7.72873	1.08627e-14
Mp5g24320	184.639	2.75316	0.327912	8.39604	4.61806e-17
Mp6g21050	247.797	2.75073	0.436657	6.29952	2.98573e-10
Mp6g08230	660.529	2.73986	0.307295	8.91606	4.83183e-19
Mp7g14900	1553.97	2.72966	0.282741	9.65426	4.7154e-22
Mp3g10160	298.501	2.72699	0.324649	8.39981	4.47183e-17
Mp7g14950	1668.77	2.72526	0.276071	9.87159	5.52806e-23
Mp5g13800	18.9959	2.72372	0.428953	6.3497	2.15734e-10
Mp3g11200	512.71	2.71532	0.290879	9.33486	1.01128e-20
Mp6g19030	781.629	2.71497	0.270369	10.0417	9.99127e-24
Mp2g01650	109.606	2.69748	0.3717	7.25714	3.95364e-13
Mp5g22740	51.5825	2.69126	0.338815	7.94316	1.97087e-15
Mp4g01980	1708.72	2.68036	0.282651	9.48294	2.47206e-21
Mp2g20950	793.986	2.6782	0.299989	8.92768	4.35043e-19
Mp8g05960	128.195	2.67571	0.332533	8.04644	8.5239e-16
Mp4g07740	121.456	2.6695	0.441465	6.04691	1.4765e-09
Mp8g07500	305.618	2.66029	0.325052	8.18419	2.74131e-16
Mp6g17740	383.315	2.65363	0.310061	8.55839	1.14454e-17
Mp4g11120	640.184	2.63092	0.196442	13.3929	6.65659e-41
Mp5g15250	220.15	2.62902	0.317924	8.26932	1.3472e-16
Mp6g07510	364.02	2.61884	0.28486	9.19344	3.80476e-20
Mp8g08690	1082.22	2.61351	0.278099	9.39777	5.57312e-21
Mp6g19020	553.956	2.61146	0.30285	8.62296	6.5245e-18
Mp6g05090	67.4275	2.61007	0.371037	7.03452	1.99945e-12
Mp3g09700	39.083	2.60757	0.410614	6.35042	2.14734e-10
Mp6g05910	97.6483	2.60687	0.306016	8.51874	1.61292e-17
Mp3g12380	1939.7	2.60126	0.331985	7.83546	4.6714e-15
Mp1g18730	54.3797	2.60083	0.4011	6.48423	8.91868e-11
Mp5g14990	272.445	2.59812	0.325677	7.97758	1.49225e-15
Mp1g19150	709.445	2.58532	0.30358	8.5161	1.65016e-17
Mp4g20470	1541.26	2.58129	0.289353	8.92093	4.62408e-19
Mp5g14500	1007.62	2.57502	0.286904	8.97519	2.82852e-19
Mp6g05080	20.8151	2.55593	0.41954	6.09222	1.11353e-09
Mp8g12230	1645.65	2.55495	0.261522	9.76954	1.52146e-22
Mp2g21850	1325.66	2.55385	0.363231	7.03092	2.05177e-12
Mp6g19040	507.387	2.54643	0.296439	8.59004	8.69424e-18
Mp7g02580	189.319	2.54056	0.288943	8.79261	1.46125e-18
Mp4g02020	1972.2	2.53761	0.285338	8.89334	5.93002e-19
Mp1g10640	1562.73	2.53336	0.246219	10.289	7.8954e-25
Mp3g09690	8.62884	2.53185	0.439198	5.76471	8.17963e-09
Mp3g12900	93.5561	2.5293	0.358051	7.06406	1.61701e-12
Mp5g14520	377.128	2.51567	0.267608	9.40058	5.42651e-21
Mp5g06870	2141.75	2.51371	0.284428	8.83779	9.76342e-19
Mp3g14000	971.454	2.50852	0.281226	8.91993	4.66598e-19
Mp7g04030	476.997	2.50555	0.271951	9.21324	3.16414e-20
Mp8g13360	521.255	2.5017	0.309771	8.07594	6.69579e-16
Mp3g05490	341.548	2.49227	0.214149	11.638	2.64054e-31
Mp3g03120	145.757	2.48991	0.334326	7.44754	9.50981e-14
Mp5g00940	597.414	2.4892	0.272712	9.1276	7.0035e-20
Mp6g17500	95.5674	2.46305	0.390382	6.30934	2.80236e-10
Mp2g11750	330.669	2.44885	0.318172	7.69665	1.39681e-14
Mp3g03110	562.143	2.44759	0.281092	8.70745	3.10776e-18
Mp2g18600	983.747	2.4409	0.281159	8.68156	3.9037e-18
Mp3g21140	494.49	2.4299	0.294738	8.24425	1.66196e-16
Mp2g10340	991.327	2.428	0.288075	8.42836	3.50543e-17
Mp4g10560	993.099	2.41635	0.275989	8.75525	2.0366e-18
Mp5g18140	31.3152	2.41385	0.384694	6.27472	3.50258e-10
Mp7g00460	247.986	2.41171	0.340924	7.07403	1.50496e-12
Mp4g01990	1121.41	2.41104	0.276578	8.71739	2.84686e-18
Mp5g14490	867.093	2.40567	0.288608	8.33544	7.72104e-17
Mp5g12120	538.165	2.40501	0.284828	8.44373	3.0737e-17
Mp8g01910	438.182	2.39665	0.270942	8.84562	9.1023e-19
Mp6g11750	2355.14	2.39571	0.283657	8.4458	3.01982e-17
Mp7g02000	2333.47	2.39427	0.276478	8.65991	4.72149e-18
Mp3g06340	2507.88	2.39074	0.285981	8.35976	6.28465e-17
Mp2g14780	23.53	2.38984	0.438781	5.44654	5.13585e-08
Mp5g00990	2064.01	2.38386	0.268781	8.86916	7.3698e-19
Mp6g11780	4126.82	2.37675	0.272133	8.7338	2.46254e-18
Mp6g17920	471.891	2.36242	0.283599	8.33013	8.07512e-17
Mp5g00960	1840.82	2.36183	0.258908	9.12226	7.35731e-20
Mp6g20560	382.5	2.35628	0.288781	8.1594	3.36698e-16
Mp4g02000	663.622	2.35001	0.289229	8.12507	4.471e-16
Mp3g09780	3920.08	2.34434	0.270488	8.66707	4.43379e-18
Mp5g07230	1646.56	2.3442	0.34745	6.74686	1.51081e-11
Mp6g06310	1949.14	2.34166	0.276422	8.47135	2.42567e-17
Mp2g20570	244.097	2.33808	0.333023	7.02077	2.20646e-12
Mp5g00810	17.2995	2.33555	0.434625	5.3737	7.71359e-08
Mp5g02540	1673.24	2.33125	0.346886	6.72052	1.81074e-11
Mp2g10380	2579.02	2.33002	0.277735	8.38934	4.88894e-17
Mp6g11510	24.6405	2.32963	0.394715	5.90205	3.59005e-09
Mp3g11180	971.399	2.30981	0.282549	8.1749	2.96103e-16
Mp4g04460	1642.03	2.30885	0.288547	8.00164	1.2277e-15
Mp8g11360	440.535	2.30817	0.301593	7.65324	1.95977e-14
Mp6g05100	37.0838	2.30532	0.414379	5.56332	2.64695e-08
Mp1g22720	25.8493	2.29628	0.379477	6.05117	1.43796e-09
Mp3g07690	4451.98	2.29258	0.320691	7.14889	8.74836e-13
Mp7g04680	853.832	2.28895	0.256399	8.92729	4.36573e-19
Mp5g13650	2505.55	2.28382	0.278539	8.19928	2.41826e-16
Mp6g17910	492.151	2.28326	0.268294	8.51029	1.73502e-17
Mp2g03620	472.499	2.27786	0.329515	6.91274	4.75377e-12
Mp6g05380	19.0766	2.27657	0.414668	5.49011	4.01691e-08
Mp4g05940	854.906	2.276	0.359005	6.33975	2.30143e-10
Mp2g14520	164.932	2.27452	0.295946	7.68559	1.52291e-14
Mp7g03030	796.988	2.26939	0.224926	10.0895	6.15004e-24
Mp7g02020	1316.76	2.26746	0.29219	7.7602	8.4798e-15
Mp7g02010	977.686	2.26671	0.293246	7.72971	1.07789e-14
Mp2g11480	398.798	2.26516	0.281338	8.05136	8.18816e-16
Mp2g18660	59.0782	2.26476	0.360094	6.28937	3.18758e-10
Mp6g17940	85.9613	2.25894	0.35767	6.31571	2.68932e-10
Mp5g17590	5235.61	2.25763	0.277002	8.15023	3.63243e-16
Mp3g11190	1500.51	2.25756	0.249746	9.03941	1.57521e-19
Mp3g15780	264.18	2.25473	0.271798	8.2956	1.08035e-16
Mp5g01070	300.244	2.253	0.301728	7.467	8.20459e-14
Mp5g05150	1384.59	2.25163	0.184497	12.2042	2.95176e-34
Mp3g12000	212.034	2.24371	0.350935	6.39353	1.62099e-10
Mp3g07670	1962.85	2.2429	0.268339	8.35844	6.35514e-17
Mp2g15700	320.67	2.23865	0.282478	7.92504	2.28068e-15
Mp5g17580	1766.45	2.23724	0.293361	7.62626	2.41668e-14
Mpzg00310	467.323	2.22059	0.28563	7.77436	7.58318e-15
Mp4g05450	2008.9	2.21436	0.270679	8.18074	2.82117e-16
Mp3g24470	48.2732	2.21371	0.335565	6.59697	4.19651e-11
Mp6g06320	1637	2.21172	0.264758	8.35376	6.61253e-17
Mp6g08240	97.3967	2.21003	0.362121	6.10301	1.04088e-09
Mp8g13600	51.234	2.2097	0.310381	7.11932	1.08463e-12
Mp2g22700	3175.82	2.20728	0.3205	6.88699	5.69845e-12
Mp4g01010	2347.15	2.20688	0.252272	8.74799	2.17186e-18
Mp6g12220	50.8072	2.20488	0.323749	6.81047	9.72833e-12
Mp4g17900	741.509	2.20106	0.277187	7.94072	2.01016e-15
Mp7g10840	95.4316	2.19757	0.373378	5.88564	3.96514e-09
Mp3g04510	1192.27	2.1899	0.27412	7.98884	1.36213e-15
Mp5g10110	576.047	2.18744	0.242309	9.02749	1.75662e-19
Mp8g06640	2602.78	2.18416	0.257481	8.48277	2.19891e-17
Mp7g01990	447.047	2.1748	0.289806	7.50433	6.17433e-14
Mp1g18220	653.394	2.1735	0.275447	7.89082	3.00201e-15
Mp5g12490	23.9023	2.17286	0.381466	5.69609	1.22584e-08
Mp2g18170	448.399	2.17192	0.340705	6.37478	1.83223e-10
Mp4g04440	4185.52	2.17115	0.276369	7.85596	3.96707e-15
Mp3g21010	684.496	2.1688	0.240396	9.02177	1.8508e-19
Mp7g10900	1907.01	2.16537	0.333293	6.49691	8.19862e-11
Mp5g00920	2218.36	2.165	0.267047	8.10721	5.17955e-16
Mp2g01480	11.8086	2.16324	0.413795	5.22781	1.71528e-07
Mp4g21430	5597.85	2.158	0.248705	8.67695	4.06509e-18
Mp6g19050	110.412	2.15573	0.288931	7.46106	8.58312e-14
Mp8g06650	823.552	2.15441	0.277587	7.7612	8.4127e-15
Mp5g12110	2142.33	2.15426	0.258642	8.32911	8.14545e-17
Mp6g19130	224.888	2.15373	0.287389	7.49411	6.67491e-14
Mp6g11720	4342.54	2.15008	0.260653	8.2488	1.59994e-16
Mp5g05600	288.565	2.14665	0.327308	6.55849	5.43547e-11
Mp5g12200	929.867	2.14633	0.268196	8.00284	1.21583e-15
Mp8g06310	297.842	2.14563	0.286918	7.4782	7.53453e-14
Mp7g14620	27.0539	2.13916	0.411487	5.19862	2.0077e-07
Mp7g04650	1529.74	2.13294	0.267703	7.96756	1.6184e-15
Mp2g03360	2014.9	2.12573	0.287084	7.40454	1.3161e-13
Mp1g18720	35.8266	2.12509	0.397596	5.34484	9.04948e-08
Mp5g17480	829.917	2.12198	0.279054	7.60418	2.86713e-14
Mp2g21340	7.29491	2.11955	0.438256	4.83631	1.32269e-06
Mp7g03050	1845.89	2.11772	0.289247	7.32149	2.45229e-13
Mp5g05160	6.25504	2.11576	0.440465	4.80347	1.55943e-06
Mp6g18300	3042.8	2.11433	0.255095	8.28839	1.14789e-16
Mp1g22230	98.0855	2.10962	0.313282	6.73394	1.65133e-11
Mp1g02920	1506.45	2.10673	0.24539	8.58521	9.06677e-18
Mp5g05430	3284.65	2.09401	0.239616	8.73902	2.35149e-18
Mp4g04180	350.135	2.08902	0.273413	7.64053	2.16322e-14
Mp7g05950	711.72	2.08452	0.287997	7.23798	4.55415e-13
Mp2g11500	825.162	2.08279	0.248263	8.38943	4.88505e-17
Mp4g14580	950.641	2.08041	0.257857	8.06807	7.14209e-16
Mp6g10200	448.441	2.08011	0.289481	7.18566	6.68814e-13
Mp5g17150	1472.21	2.07842	0.268796	7.73235	1.05582e-14
Mp7g16930	2611.97	2.07836	0.256216	8.11176	4.9893e-16
Mp3g21110	47.227	2.07788	0.353257	5.88207	4.05168e-09
Mp1g23330	1195.98	2.07641	0.298247	6.96205	3.35366e-12
Mp5g13710	599.196	2.07288	0.277897	7.45917	8.70671e-14
Mp2g26360	84.6183	2.07164	0.330859	6.2614	3.81548e-10
Mp5g13840	1059.9	2.07038	0.263129	7.86829	3.59523e-15
Mp7g11120	3298.68	2.06582	0.270752	7.62993	2.34874e-14
Mp2g06770	90.6169	2.0631	0.295243	6.98779	2.79242e-12
Mp3g17490	410.218	2.06101	0.292124	7.05528	1.72253e-12
Mp2g22150	295.216	2.05975	0.249894	8.24248	1.68675e-16
Mp6g19350	214.048	2.05928	0.321753	6.40019	1.55185e-10
Mp4g01380	33.4075	2.04297	0.3347	6.1039	1.03509e-09
Mp3g22000	447.716	2.04229	0.285813	7.14556	8.96319e-13
Mp5g02850	413.721	2.035	0.263495	7.72311	1.13523e-14
Mp7g11130	142.434	2.03429	0.272326	7.47003	8.01758e-14
Mp4g20920	29.7848	2.03362	0.384804	5.28481	1.25836e-07
Mpzg00410	8.157	2.02905	0.428362	4.73676	2.17161e-06
Mp5g02670	91.2607	2.02891	0.322105	6.29892	2.99727e-10
Mp8g17870	112.112	2.02487	0.292717	6.91751	4.5965e-12
Mp5g12260	531.783	2.02422	0.29554	6.84923	7.42485e-12
Mp1g17415	1193.18	2.02181	0.272432	7.42135	1.15934e-13
Mp2g03380	500.794	2.01725	0.266474	7.57016	3.72755e-14
Mp8g02300	2542.71	2.01543	0.267498	7.53437	4.90693e-14
Mp4g01410	261.707	2.01317	0.263124	7.65102	1.99396e-14
Mp8g18310	42.4241	2.01092	0.331078	6.07383	1.24891e-09
Mp2g14760	393.717	2.00607	0.259682	7.7251	1.11766e-14
Mp4g05900	192.659	2.00554	0.326856	6.13586	8.46989e-10
Mp5g01930	308.597	1.99646	0.288659	6.91634	4.63454e-12
Mp1g26520	40.0136	1.98964	0.39383	5.05204	4.37123e-07
Mp2g21910	1238.95	1.98514	0.358512	5.53716	3.07413e-08
Mp2g01530	819.055	1.98424	0.273127	7.26488	3.73373e-13
Mp8g18510	537.323	1.98398	0.294311	6.74109	1.57198e-11
Mp3g03130	1195.56	1.98286	0.259955	7.62772	2.38939e-14
Mp2g18180	379.152	1.98083	0.321117	6.16855	6.89188e-10
Mp5g17140	556.956	1.97616	0.258891	7.63317	2.29044e-14
Mp3g14010	232.995	1.97543	0.277029	7.13076	9.9814e-13
Mp2g01600	1194.65	1.97296	0.278477	7.08481	1.39234e-12
Mp5g02650	11.335	1.9704	0.427564	4.60845	4.0569e-06
Mp3g12010	763.857	1.96924	0.286656	6.8697	6.43353e-12
Mp2g23720	211.608	1.96789	0.28207	6.9766	3.02414e-12
Mp2g05670	844.768	1.96778	0.277754	7.08461	1.39431e-12
Mp4g16700	3209.23	1.96702	0.251083	7.83416	4.71992e-15
Mp7g03130	26.7189	1.9599	0.430788	4.54957	5.37554e-06
Mp2g11740	62.7901	1.95901	0.349795	5.60045	2.13798e-08
Mp4g10160	389.047	1.95809	0.308684	6.34333	2.24855e-10
Mp5g24330	307.21	1.95557	0.271117	7.21302	5.47233e-13
Mp6g14480	268.432	1.95551	0.29175	6.70269	2.04615e-11
Mp6g06140	209.572	1.9523	0.313929	6.21893	5.00556e-10
Mp6g17470	14.4768	1.94879	0.436943	4.46007	8.19326e-06
Mp6g05420	513.664	1.94866	0.261976	7.4383	1.01987e-13
Mp3g09710	24.3764	1.94864	0.438445	4.44444	8.81207e-06
Mp7g19380	290.85	1.94642	0.288373	6.74967	1.48177e-11
Mp4g04070	95.9065	1.94493	0.338899	5.73896	9.52581e-09
Mp1g26350	661.092	1.94391	0.267623	7.26359	3.76958e-13
Mp8g18120	188.788	1.94371	0.281972	6.89327	5.45255e-12
Mp1g20430	16.3861	1.94194	0.393288	4.9377	7.90479e-07
Mp2g10430	311.594	1.93775	0.249357	7.77101	7.78636e-15
Mp2g02360	1997.18	1.93747	0.272393	7.11276	1.13747e-12
Mp4g12800	4046.53	1.93558	0.250328	7.73217	1.05733e-14
Mp1g06790	512.073	1.9345	0.243482	7.94516	1.93941e-15
Mp2g01550	43.158	1.93429	0.400049	4.83512	1.33065e-06
Mp8g01410	2348.27	1.93151	0.255447	7.56131	3.9904e-14
Mp3g18450	1109.45	1.93079	0.245946	7.85048	4.14434e-15
Mp3g17480	310.133	1.92703	0.276755	6.96296	3.33194e-12
Mp3g19720	1220.53	1.92371	0.341366	5.63532	1.7473e-08
Mp4g12810	3581.87	1.92024	0.244646	7.84907	4.19135e-15
Mp8g00400	39.9833	1.91839	0.335302	5.72139	1.05658e-08
Mp2g21570	99.2817	1.909	0.318111	6.00105	1.96045e-09
Mp6g04130	1463.93	1.90883	0.258079	7.3963	1.40031e-13
Mp7g19390	2978.2	1.90853	0.245975	7.75906	8.55596e-15
Mp4g04770	33.001	1.90837	0.388987	4.90599	9.29589e-07
Mp3g22690	44.7105	1.90796	0.369124	5.16888	2.355e-07
Mp5g17250	1329.5	1.90769	0.275296	6.92959	4.22065e-12
Mp2g01900	213.153	1.90756	0.306023	6.23339	4.56445e-10
Mp5g00240	2710.8	1.90715	0.23929	7.97003	1.58638e-15
Mp3g21360	1230.94	1.90576	0.251326	7.5828	3.38177e-14
Mp5g14670	401.937	1.90412	0.315607	6.03318	1.6076e-09
Mp5g05460	762.205	1.90381	0.262211	7.26059	3.8541e-13
Mp8g08870	296.504	1.89896	0.300263	6.32433	2.54335e-10
Mp3g21970	349.909	1.89858	0.285381	6.6528	2.87563e-11
Mp4g01200	1624.27	1.89804	0.258584	7.34013	2.13384e-13
Mp3g15810	355.975	1.88443	0.222697	8.46185	2.63174e-17
Mp5g17760	112.239	1.88416	0.345358	5.45566	4.87914e-08
Mp7g08070	10.5199	1.88106	0.435068	4.32361	1.53494e-05
Mp4g20340	6003.82	1.87885	0.262987	7.14429	9.04627e-13
Mp7g03040	652.636	1.87777	0.229291	8.18948	2.62365e-16
Mp5g13350	1320.48	1.87739	0.250983	7.48012	7.42559e-14
Mp5g21830	320.789	1.87506	0.278928	6.72238	1.78785e-11
Mp3g00630	392.229	1.87386	0.27562	6.79869	1.05572e-11
Mp5g08890	102.892	1.87341	0.312847	5.98826	2.12095e-09
Mp3g18510	80.4707	1.87143	0.349937	5.34791	8.8977e-08
Mp6g03820	374.722	1.87124	0.267906	6.98467	2.85524e-12
Mp6g13550	5798.27	1.87072	0.265124	7.05602	1.71344e-12
Mp3g21560	48.5283	1.86921	0.334269	5.59194	2.2455e-08
Mpzg01970a	28.1855	1.86692	0.435351	4.28832	1.80029e-05
Mp3g20230	494.014	1.86681	0.285017	6.54981	5.76115e-11
Mp7g16620	35.7788	1.86638	0.385981	4.83541	1.32874e-06
Mp6g11790	5536.71	1.86497	0.255781	7.29128	3.07029e-13
Mp4g13870	361.75	1.86351	0.313633	5.94169	2.82104e-09
Mp4g16030	3297.74	1.86327	0.225079	8.27831	1.24934e-16
Mp5g01080	160.341	1.86131	0.31701	5.87146	4.31971e-09
Mp3g12440	2230.24	1.85066	0.245422	7.54072	4.67386e-14
Mp2g12000	563.209	1.84836	0.255814	7.22539	4.99649e-13
Mp1g07560	146.406	1.84733	0.311816	5.92442	3.13398e-09
Mp6g19120	194.386	1.84657	0.269699	6.84678	7.55322e-12
Mp2g23330	727.526	1.84516	0.2581	7.149	8.74138e-13
Mp4g04130	1229.01	1.8442	0.257545	7.16071	8.02597e-13
Mp4g20350	3668.7	1.83979	0.24909	7.38605	1.51253e-13
Mp2g05220	69.6519	1.8391	0.346031	5.31483	1.06757e-07
Mp4g03660	23.4915	1.83438	0.353831	5.18434	2.16779e-07
Mp5g00890	574.499	1.83434	0.262548	6.98666	2.81516e-12
Mp2g21830	2828.88	1.83408	0.236536	7.75392	8.90991e-15
Mp7g08760	1768.59	1.83228	0.241983	7.57192	3.67736e-14
Mp8g02620	156.95	1.83167	0.331994	5.51719	3.44461e-08
Mp2g05660	708.187	1.83147	0.253733	7.21809	5.27236e-13
Mp5g02520	570.73	1.83042	0.273866	6.68363	2.33092e-11
Mp7g05480	528.924	1.83009	0.289396	6.32383	2.55162e-10
Mp4g02840	6873.01	1.82946	0.263272	6.94895	3.68015e-12
Mp1g09610	3266.96	1.82909	0.238972	7.654	1.94821e-14
Mp1g28830	459.102	1.82902	0.333664	5.48163	4.21423e-08
Mp3g11140	2830.78	1.82902	0.266411	6.8654	6.63074e-12
Mp1g11610	119.848	1.82209	0.287509	6.33751	2.33502e-10
Mp3g21470	24.629	1.81719	0.357617	5.08139	3.74675e-07
Mp3g24490	310.501	1.81336	0.28587	6.34332	2.24864e-10
Mp2g16250	15.3447	1.81229	0.420175	4.31317	1.6093e-05
Mp5g16600	5715.35	1.81212	0.238075	7.61155	2.70831e-14
Mp5g15280	345.351	1.80663	0.26203	6.89475	5.39611e-12
Mp2g10420	131.54	1.8049	0.299899	6.01837	1.76182e-09
Mp2g01580	149.839	1.80349	0.330556	5.45593	4.87184e-08
Mp3g03140	1015.17	1.80315	0.244674	7.36962	1.71118e-13
Mp3g11130	1480.58	1.8024	0.278432	6.47338	9.58314e-11
Mp2g05780	295.516	1.80095	0.275651	6.53344	6.42768e-11
Mp4g01520	490.978	1.8005	0.268917	6.69537	2.1513e-11
Mp5g13870	4775.75	1.79744	0.254814	7.05395	1.73907e-12
Mp5g22550	306.536	1.79598	0.258707	6.94214	3.86203e-12
Mp2g21840	35.6002	1.79525	0.414915	4.3268	1.51292e-05
Mp3g18500	176.877	1.79394	0.322749	5.55831	2.72406e-08
Mp8g08860	1764.97	1.79249	0.241377	7.4261	1.11844e-13
Mp2g01590	332.417	1.7922	0.283779	6.31548	2.69323e-10
Mp3g06070	321.049	1.79183	0.272062	6.58611	4.51495e-11
Mp3g20420	104.674	1.79018	0.307455	5.82258	5.79445e-09
Mp8g08880	996.249	1.78822	0.259348	6.89505	5.38457e-12
Mp7g01310	36.45	1.78555	0.348279	5.12679	2.9472e-07
Mp4g05810	2310.55	1.78479	0.166844	10.6973	1.04751e-26
Mpzg00240	10086.9	1.78465	0.226959	7.8633	3.74156e-15
Mp2g06610	152.276	1.78453	0.217364	8.20987	2.21423e-16
Mp7g03010	220.504	1.78445	0.206329	8.64856	5.21535e-18
Mp6g17890	508.308	1.78307	0.279284	6.38444	1.72022e-10
Mp2g18610	314.529	1.77941	0.272979	6.51848	7.10237e-11
Mp4g09290	142.073	1.7782	0.243457	7.30399	2.79363e-13
Mp4g15660	2893.25	1.77799	0.248652	7.15049	8.64667e-13
Mp2g22660	1805.94	1.77574	0.260297	6.82198	8.97937e-12
Mp6g20570	3498.73	1.77361	0.241091	7.35662	1.88631e-13
Mp4g16490	229.803	1.7732	0.298079	5.94874	2.70212e-09
Mp1g14110	275.216	1.76844	0.248571	7.1144	1.12398e-12
Mp3g25480	83.7692	1.76378	0.352079	5.0096	5.45425e-07
Mp2g02330	224.327	-1.76329	0.352182	-5.00677	5.53516e-07
Mp6g17750	52.282	1.75839	0.364295	4.82685	1.38713e-06
Mp4g00005b	30.9563	1.75821	0.437657	4.01733	5.88623e-05
Mp3g15250	28.0861	1.75583	0.431775	4.06655	4.77151e-05
Mp5g10740	927.972	1.74925	0.296518	5.89931	3.65016e-09
Mp2g10030	147.096	1.74903	0.314693	5.55787	2.7308e-08
Mp5g14530	128.1	1.74665	0.299994	5.82229	5.80466e-09
Mp2g18160	7.65047	1.74386	0.43689	3.99152	6.56516e-05
Mp1g22730	620.078	1.74366	0.263618	6.61433	3.73233e-11
Mp3g16900	195.226	1.74287	0.30052	5.7995	6.65141e-09
Mp3g16820	406.543	1.74113	0.272328	6.39353	1.62098e-10
Mp2g05000	345.68	1.74112	0.268844	6.47631	9.39912e-11
Mp6g09370	68.1578	1.7411	0.311499	5.58942	2.27831e-08
Mp2g11360	3221.31	1.7394	0.196424	8.85536	8.34104e-19
Mp8g02970	24.2707	1.73832	0.362064	4.80113	1.57772e-06
Mp7g08050	39.2765	1.73684	0.404075	4.29831	1.72108e-05
Mp3g05900	27.0531	1.73152	0.337348	5.13273	2.85571e-07
Mp7g06870	309.717	1.73032	0.235555	7.34571	2.04663e-13
Mp4g04630	8068.31	1.72782	0.232553	7.42981	1.08757e-13
Mp3g13210	1557.13	1.72121	0.266925	6.44827	1.13135e-10
Mp4g07810	12.8296	1.71995	0.422852	4.0675	4.75202e-05
Mp6g18740	1373.47	1.71847	0.240609	7.14216	9.18757e-13
Mp4g14560	489.207	1.71395	0.285959	5.9937	2.05126e-09
Mp2g02410	10.714	1.70713	0.426565	4.00205	6.27966e-05
Mp6g04450	3688.7	1.70599	0.233814	7.29634	2.95711e-13
Mp3g21960	856.195	1.70585	0.277346	6.1506	7.71892e-10
Mp3g09670	6.79902	1.70518	0.441019	3.86645	0.00011043
Mp6g11930	157.735	1.70357	0.371788	4.58209	4.60357e-06
Mp2g21580	32.7143	1.70109	0.357852	4.75361	1.99819e-06
Mp5g14510	378.743	1.6955	0.248675	6.81815	9.22193e-12
Mp8g09150	51.4997	1.69439	0.335676	5.04769	4.47188e-07
Mp6g09350	372.465	1.69215	0.284248	5.95306	2.63169e-09
Mp3g10110	1483.64	1.69186	0.255492	6.62194	3.54504e-11
Mp2g01630	26.7779	1.6917	0.441475	3.83192	0.000127147
Mp3g14130	115.128	1.69109	0.323673	5.22469	1.74448e-07
Mp7g13900	29.7874	1.68925	0.396939	4.25569	2.08408e-05
Mp5g07290	36.5822	1.68788	0.327957	5.14666	2.65163e-07
Mp5g23150	1532.22	1.68622	0.281357	5.99317	2.05789e-09
Mp6g11730	285.993	1.68546	0.257457	6.54654	5.8886e-11
Mp5g05140	481.146	1.68446	0.253473	6.64553	3.02124e-11
Mp4g17490	90.0281	1.68386	0.290574	5.79496	6.83382e-09
Mp2g03370	161.664	1.68328	0.329344	5.11101	3.20437e-07
Mp1g08790	133.061	1.68298	0.300298	5.60438	2.09002e-08
MpVg01265t	33.2116	1.68049	0.427625	3.92982	8.50079e-05
Mp4g16840	354.45	1.68036	0.276902	6.06841	1.29179e-09
Mp3g20720	1804.99	1.67857	0.224714	7.46979	8.03226e-14
Mp5g10730	738.051	1.67811	0.286826	5.85061	4.89772e-09
Mp1g19750	704.132	1.67611	0.243904	6.87202	6.32992e-12
Mp6g15250	1287.5	1.67357	0.25254	6.62698	3.42624e-11
Mp4g07730	49.1536	1.66792	0.341874	4.87877	1.06751e-06
Mp4g20440	437.869	1.66747	0.328812	5.07118	3.9536e-07
Mp6g18060	84.7463	1.66662	0.332857	5.00701	5.52833e-07
Mp3g24230	979.907	1.66646	0.257966	6.46	1.04702e-10
Mp1g05230	595.287	1.66449	0.271814	6.12364	9.14608e-10
Mp6g12340	78.4001	1.66304	0.302654	5.49488	3.90981e-08
Mp4g14120	423.7	1.66174	0.321586	5.16732	2.37473e-07
Mp2g08330	55.8008	1.65901	0.323368	5.13039	2.89137e-07
Mp5g05450	448.317	1.65767	0.275232	6.02282	1.71401e-09
Mp8g05080	1782.52	1.6573	0.228617	7.24927	4.19014e-13
Mp4g10140	374.361	1.65644	0.279467	5.92714	3.08249e-09
Mp4g01530	1165.25	1.65226	0.230804	7.15872	8.14354e-13
Mp7g08020	50.6722	1.65205	0.376019	4.39352	1.1153e-05
Mp2g01690	239.218	1.64988	0.317322	5.19939	1.99941e-07
Mp3g17090	210.446	1.64823	0.25625	6.43213	1.25828e-10
Mp3g17500	248.666	1.64815	0.277342	5.94264	2.80471e-09
Mp3g24430	180.27	1.64527	0.301873	5.4502	5.03134e-08
Mp7g04810	352.135	1.64498	0.252455	6.51594	7.22344e-11
Mp2g15020	5.18278	1.64496	0.418199	3.93344	8.3739e-05
Mp2g21450	19.1372	1.64327	0.441365	3.72317	0.00019674
Mp4g05930	136.737	1.64111	0.312522	5.25117	1.51138e-07
Mp3g04670	96.9977	1.64101	0.328462	4.99603	5.85217e-07
Mp2g16990	2774.33	1.64093	0.22004	7.45743	8.82239e-14
Mp8g06630	79.3331	1.64018	0.331192	4.95234	7.33271e-07
Mp5g10690	3135.37	1.63778	0.191429	8.55553	1.17327e-17
Mp5g17470	459.836	1.63741	0.274063	5.9746	2.30657e-09
Mp6g13540	862.06	1.63702	0.39044	4.19276	2.75581e-05
Mp7g10920	3929.17	1.63622	0.254497	6.42922	1.28263e-10
Mp6g08250	56.4761	1.63558	0.324079	5.04685	4.49142e-07
Mp5g16890	1424.84	1.63545	0.207113	7.89643	2.87013e-15
Mp6g11800	12438.3	1.63509	0.230776	7.08516	1.3888e-12
Mp3g24700	492.83	1.63374	0.311981	5.23667	1.63501e-07
Mp8g09990	2038.28	1.63288	0.224615	7.26968	3.60331e-13
Mp2g03730	275.614	1.63238	0.267379	6.10511	1.02729e-09
Mp5g04000	258.033	1.63157	0.213111	7.65596	1.91867e-14
Mp6g19180	179.254	1.6315	0.289651	5.63263	1.77482e-08
Mp8g08950	3815.72	1.62931	0.399285	4.08056	4.49273e-05
Mp4g14280	207.998	1.6281	0.272706	5.97016	2.37027e-09
Mp5g22310	47.8571	1.62523	0.330106	4.92337	8.50645e-07
Mp3g20480	528.485	1.62402	0.260958	6.22332	4.86742e-10
Mp4g10690	152.752	1.62396	0.294226	5.51943	3.40103e-08
Mp5g06280	22.0223	1.62239	0.390356	4.15618	3.23615e-05
Mp7g10910	236.149	1.62113	0.323742	5.00749	5.51448e-07
Mp6g21070	7.73316	1.61805	0.440366	3.67432	0.000238486
Mp3g13930	375.828	1.61767	0.265385	6.09557	1.0905e-09
Mp2g01520	24.6753	1.61689	0.394619	4.09735	4.17902e-05
Mp5g23120	57.0479	1.61583	0.370082	4.36614	1.26459e-05
Mpzg01900c	55.4044	1.61509	0.422656	3.82129	0.000132754
Mp5g17260	1201.44	1.6147	0.254109	6.35435	2.0931e-10
Mp2g18130	104.351	1.61397	0.275243	5.86379	4.52412e-09
Mp2g24970	21.1617	1.6137	0.440963	3.65948	0.000252724
Mp6g06250	3.26241	1.61281	0.40863	3.94687	7.91786e-05
Mp7g00480	628.407	1.61249	0.236713	6.812	9.625e-12
Mp8g08850	52.548	1.61166	0.287348	5.60873	2.03816e-08
Mp4g01050	96.12	1.61134	0.321285	5.01531	5.29481e-07
Mp2g14890	90.3874	1.61108	0.306425	5.25766	1.45897e-07
Mp7g05420	123.651	1.61042	0.402071	4.00532	6.19337e-05
Mp5g21680	2102.76	1.61025	0.186162	8.64973	5.16201e-18
Mp2g10650	509.465	1.60983	0.224039	7.18548	6.6973e-13
Mp8g13260	142.299	1.60828	0.352406	4.56372	5.0255e-06
Mp3g09760	186.983	1.60748	0.273084	5.88641	3.94686e-09
Mp6g05980	1888.24	1.60391	0.253277	6.33263	2.4101e-10
Mp8g07190	162.733	-1.60383	0.33173	-4.83474	1.33321e-06
Mp4g15100	132.457	1.59865	0.358646	4.45747	8.29333e-06
Mp1g07550	26.155	1.59701	0.363331	4.39546	1.10536e-05
Mp6g05390	525.954	1.59629	0.256669	6.21928	4.99447e-10
Mp5g20990	9160.34	1.59589	0.195082	8.1806	2.82424e-16
Mp7g10890	211.826	1.59285	0.257313	6.19032	6.00419e-10
Mp3g10640	102.792	-1.59251	0.336625	-4.73083	2.23607e-06
Mp2g14590	911.251	1.59027	0.225343	7.05712	1.69988e-12
Mp8g04310	1675.79	1.58918	0.341912	4.64791	3.35314e-06
Mp7g19410	745.93	1.58879	0.237167	6.69901	2.09836e-11
Mp2g00860	2188.23	1.58871	0.214744	7.39815	1.38096e-13
Mp4g16810	267.973	1.58648	0.233247	6.80171	1.03384e-11
Mp5g16590	57.0317	1.58422	0.342445	4.6262	3.72429e-06
Mp2g10400	83.8725	1.58382	0.342819	4.61999	3.83756e-06
Mp3g03600	707.201	1.58349	0.248529	6.37143	1.87274e-10
Mp4g08670	668.748	1.58304	0.250562	6.31796	2.6503e-10
Mp4g14100	1488.23	1.58221	0.231832	6.82482	8.8038e-12
Mp5g09410	644.763	1.58156	0.231748	6.82447	8.82508e-12
Mp8g13370	23.3453	1.58149	0.378664	4.1765	2.96029e-05
Mp1g14670	21.7619	1.58029	0.405842	3.89386	9.86612e-05
Mp4g20200	8.50937	1.57607	0.435978	3.61503	0.000300315
Mp8g16720	113.362	1.5744	0.368839	4.26852	1.96772e-05
Mp2g02500	110.669	1.57278	0.300003	5.24255	1.5837e-07
Mp5g18960	1160.32	1.57183	0.210467	7.46829	8.12462e-14
Mp2g22130	31.4107	1.56811	0.398768	3.93239	8.4104e-05
Mp6g20430	10141.9	1.5669	0.153306	10.2207	1.60144e-24
Mp4g17880	3462.62	1.56535	0.244701	6.397	1.58457e-10
Mp5g14560	69.6076	1.56526	0.434184	3.60507	0.000312072
Mp5g01890	281.98	1.56389	0.232306	6.73203	1.67307e-11
Mp3g22540	1031.72	1.56343	0.241572	6.47189	9.67864e-11
Mp5g15540	112.931	1.55983	0.347069	4.49429	6.98008e-06
Mp1g21610	93.2567	1.55716	0.288296	5.40127	6.61713e-08
Mp3g16080	454.097	1.55713	0.224294	6.94236	3.85601e-12
Mp1g24390	225.639	1.55646	0.288442	5.39609	6.8109e-08
Mpzg01990a	126.954	1.55039	0.425065	3.64741	0.000264896
Mp5g01630	4172.9	1.54857	0.252898	6.1233	9.16555e-10
Mp3g19060	4043.95	1.54782	0.163344	9.47585	2.64604e-21
Mp6g06190	461.34	1.54736	0.228463	6.77291	1.26218e-11
Mp5g13580	5120.53	1.54714	0.206439	7.49442	6.65901e-14
Mp8g02310	1159.88	1.54662	0.277269	5.57806	2.43219e-08
Mp1g09600	3865.12	1.54548	0.231324	6.68102	2.37283e-11
Mp5g01710	673.722	1.54532	0.27385	5.64292	1.67186e-08
Mp5g19830	26.591	1.54487	0.397159	3.88979	0.000100329
Mp6g21290	150.734	1.54426	0.263127	5.86889	4.38732e-09
Mp1g18470	1072.84	1.54382	0.355954	4.33715	1.44341e-05
Mp6g02860	7255.12	1.54323	0.220909	6.98582	2.83205e-12
Mp1g22210	2228.9	1.54295	0.233147	6.61793	3.6427e-11
Mp6g17860	12.4668	1.54293	0.441377	3.49572	0.00047279
Mp2g25350	296.32	-1.54202	0.344284	-4.47893	7.50176e-06
Mp5g04320	3386.76	1.542	0.256236	6.01788	1.76715e-09
Mp3g22470	116.242	-1.54177	0.321684	-4.79283	1.64448e-06
Mp6g17880	181.532	1.5415	0.293015	5.26083	1.43404e-07
Mp6g13520	1641.65	1.53825	0.273599	5.62227	1.88467e-08
Mp6g05600	460.976	1.53399	0.239007	6.41817	1.37922e-10
Mp6g20290	7973.41	1.53389	0.217526	7.05152	1.76968e-12
Mp8g18860	921.857	1.53375	0.262141	5.85085	4.89055e-09
Mp2g13450	224.231	1.53297	0.315225	4.86309	1.15566e-06
Mp3g10780	1335.66	1.53253	0.229782	6.66951	2.56664e-11
Mp4g10000	607.791	1.52901	0.237584	6.43568	1.22921e-10
Mp1g23680	422.051	1.52822	0.245954	6.21343	5.18416e-10
Mp3g24710	267.539	1.52758	0.272686	5.60198	2.11913e-08
Mp4g23370	580.353	1.52697	0.253128	6.0324	1.61546e-09
Mp3g10260	13.4969	1.52549	0.402534	3.78973	0.000150813
Mp3g11990	68.9851	1.52501	0.311223	4.90007	9.58048e-07
Mp4g08350	11.4794	1.52479	0.410069	3.71836	0.000200516
Mpzg01620a	69.8512	1.52177	0.43543	3.49487	0.000474285
Mp4g16710	344.929	1.5214	0.237031	6.41856	1.37565e-10
Mp7g16650	111.34	1.52092	0.289618	5.25145	1.50903e-07
Mp4g17420	884.783	1.52065	0.232574	6.53835	6.22015e-11
Mp5g21950	1549.44	1.52049	0.272679	5.57612	2.45936e-08
Mp4g06860	35.3645	1.52047	0.389079	3.90787	9.31137e-05
Mp3g10250	125.449	1.52011	0.258908	5.87124	4.32546e-09
Mp2g03660	843.344	1.51927	0.271205	5.60195	2.11951e-08
Mp7g04750	10.8795	1.51922	0.438032	3.4683	0.000523771
Mp1g26440	2421.02	1.51868	0.202988	7.48162	7.34125e-14
Mp8g02780	316.63	-1.51674	0.29993	-5.05698	4.25949e-07
Mp3g03570	30.6898	1.51612	0.379382	3.99629	6.43419e-05
Mp8g08700	469.17	1.51511	0.229475	6.60249	4.04312e-11
Mp6g11740	2799.35	1.51473	0.26739	5.66486	1.47144e-08
Mp8g10090	459.152	1.51413	0.253833	5.96503	2.44582e-09
Mp2g05410	6.45172	1.5139	0.433575	3.49166	0.000480023
Mp2g09720	12.8639	1.51135	0.417511	3.61989	0.000294726
Mp8g01400	462.886	1.51117	0.233119	6.48241	9.02693e-11
Mp7g10290	6.77335	1.51053	0.430468	3.50904	0.000449719
Mp6g11460	100.879	1.51027	0.309347	4.88213	1.04947e-06
Mp1g17660	2539.48	1.51011	0.219854	6.86871	6.47867e-12
Mp1g05260	481.113	1.50924	0.231607	6.51637	7.20314e-11
Mp7g01440	91.8388	1.50652	0.283561	5.31287	1.07911e-07
Mp2g05640	3968.05	1.50419	0.242408	6.20521	5.46234e-10
Mp1g11430	1055.58	1.50386	0.243279	6.1816	6.34549e-10
Mp5g18470	710.208	1.50326	0.255177	5.89105	3.8374e-09
Mp1g22740	34.4616	1.50196	0.371528	4.04265	5.28505e-05
Mp8g09860	14.4613	-1.50065	0.43709	-3.43328	0.000596322
Mp2g05830	5.20335	1.49916	0.440761	3.40129	0.000670678
Mp4g22880	107.484	1.49819	0.292095	5.12912	2.91104e-07
Mp4g04960	370.557	1.49665	0.229652	6.51705	7.17032e-11
Mp4g20210	2204.57	1.49642	0.209511	7.14246	9.16784e-13
Mp5g20220	75.5957	1.49581	0.300882	4.97141	6.64679e-07
Mp8g04510	21.789	1.49551	0.382619	3.90861	9.28285e-05
Mp2g09310	4061.14	1.49165	0.208529	7.15318	8.47902e-13
Mp2g07920	766.421	1.49026	0.231541	6.43626	1.22456e-10
Mp2g12490	20.2945	1.49008	0.404797	3.68105	0.00023228
Mp2g23310	1085.63	1.48957	0.248037	6.00544	1.90813e-09
Mp7g02450	13181.5	1.48858	0.193869	7.67832	1.61188e-14
Mp8g00730	625.753	1.48806	0.218564	6.80836	9.87151e-12
Mp5g00800	3.28603	1.48714	0.408212	3.64307	0.00026941
Mp3g14900	154.832	1.48646	0.306238	4.85394	1.2103e-06
Mp4g15970	527.133	1.48447	0.236646	6.27296	3.54248e-10
Mp2g01570	32.0307	1.4814	0.377732	3.92182	8.78833e-05
Mp7g11560	2927.45	1.47959	0.217292	6.80925	9.81119e-12
Mp5g05630	55.6789	1.47875	0.314324	4.70455	2.54431e-06
Mp5g06660	792.893	-1.47675	0.402783	-3.66636	0.000246032
Mp5g06830	32.6209	1.47563	0.373811	3.94754	7.89591e-05
Mp6g19340	11.9507	1.4749	0.430174	3.42861	0.000606672
Mp2g24530	206.293	1.47433	0.216503	6.80974	9.77767e-12
Mp3g03590	225.257	1.47392	0.270259	5.45374	4.93206e-08
Mp5g12180	1246.35	1.47387	0.22905	6.43473	1.23692e-10
Mp1g07620	24.2156	1.47354	0.405347	3.63527	0.000277691
Mp4g04430	5169.58	1.47195	0.25279	5.82281	5.7866e-09
Mp1g21400	9088.95	1.47049	0.223901	6.56758	5.1141e-11
Mp2g04540	233.472	1.47012	0.254712	5.7717	7.84746e-09
Mp5g07120	5.72856	1.46607	0.439153	3.3384	0.000842631
Mp5g00590	232.272	1.46542	0.251239	5.83278	5.45121e-09
Mp5g12720	62.48	1.46536	0.273972	5.34857	8.86515e-08
Mp4g18510	4769.64	1.46396	0.251443	5.82221	5.80745e-09
Mp6g19240	4.15899	1.46342	0.439446	3.33015	0.000868003
Mp7g02900	13095.3	1.46303	0.44157	3.31324	0.000922225
Mp8g04990	1003.41	1.46233	0.239369	6.1091	1.00194e-09
Mpzg01370	16.8516	1.4613	0.43578	3.35331	0.000798526
Mp5g23200	7355.64	1.46008	0.21679	6.73502	1.63904e-11
Mp3g25515f	50.4404	1.45909	0.414421	3.52079	0.000430262
Mp7g01770	496.228	1.4574	0.246121	5.92149	3.19041e-09
Mp5g22720	6483.75	1.45702	0.202421	7.198	6.11014e-13
Mp5g16220	195.066	1.45658	0.38923	3.74222	0.000182404
Mp1g27160	4.96311	1.45441	0.439893	3.30629	0.000945394
Mp7g08880	8.57368	-1.4487	0.430974	-3.36146	0.000775312
Mp2g23490	3856.36	1.44816	0.261427	5.53944	3.03437e-08
Mp5g01660	403.017	1.4478	0.299708	4.83069	1.36058e-06
Mp3g07680	15.6559	1.44538	0.429262	3.36712	0.000759579
Mp5g00430	127.824	1.44519	0.27733	5.2111	1.87728e-07
Mp2g01930	1623.5	1.44516	0.186655	7.74245	9.75166e-15
Mp5g00840	34.1216	1.44378	0.420426	3.43409	0.000594555
Mp8g10950	16.0277	1.44241	0.375579	3.84051	0.000122779
Mp5g24180	17.3772	1.43909	0.370783	3.8812	0.000103941
Mp8g01370	169.606	1.43625	0.230404	6.2336	4.55823e-10
Mp4g04210	33.1579	1.43447	0.366392	3.91511	9.03612e-05
MpVg01265j	86.5992	1.43225	0.426484	3.35828	0.000784293
Mp3g04980	13.6226	1.43201	0.425677	3.36409	0.000767967
Mp3g10290	10.621	1.43201	0.424571	3.37283	0.00074399
Mp3g21980	90.5993	1.42769	0.282529	5.05326	4.34332e-07
Mp6g09310	23113.7	1.42701	0.436031	3.27272	0.00106519
Mp4g22870	24.4758	1.42699	0.397051	3.59397	0.000325683
MpVg01240	115216	1.42569	0.435852	3.27106	0.00107147
Mp2g25340	171.336	-1.42543	0.289798	-4.9187	8.71189e-07
Mp3g13560	710.206	1.42527	0.415566	3.4297	0.000604249
Mp1g00310	1678.45	1.42377	0.21667	6.57112	4.99391e-11
Mp4g08010	66.8505	1.42282	0.353924	4.02014	5.81645e-05
Mp5g05640	109.021	1.42221	0.309006	4.60252	4.17403e-06
Mp4g03500	58.3052	1.42115	0.377483	3.7648	0.000166685
Mp3g05150	1060.7	1.42076	0.196062	7.24647	4.27777e-13
Mp6g01550	9699.71	1.42004	0.196271	7.2351	4.65181e-13
Mp4g14400	2183	1.41934	0.22893	6.19989	5.65034e-10
Mp1g05220	1518.71	1.41921	0.2309	6.14644	7.92391e-10
Mp5g01700	486.738	1.41888	0.301277	4.70955	2.48262e-06
Mp4g16570	3.79242	-1.41773	0.421558	-3.36306	0.000770823
Mp5g17780	11.3356	-1.41749	0.437809	-3.23768	0.00120505
Mp2g01440	11.8487	1.41713	0.414661	3.41757	0.00063182
Mp4g06000	601.258	1.41524	0.198042	7.14618	8.92262e-13
Mp2g24360	123.639	1.41522	0.299385	4.72711	2.27742e-06
Mp2g05790	79.3419	1.41366	0.344464	4.10395	4.06155e-05
Mp3g03330	15.9428	-1.41267	0.409118	-3.45296	0.00055448
Mp8g06340	2402.49	1.41254	0.232736	6.06929	1.28478e-09
Mp3g14380	108.898	-1.41211	0.35355	-3.99409	6.49427e-05
Mp3g25515e	19.8161	1.41176	0.437789	3.22475	0.00126085
Mp2g01620	41.2792	1.41166	0.439537	3.21171	0.0013195
Mp2g14700	4212.88	1.41116	0.211811	6.66239	2.69417e-11
Mp5g05170	96.3426	1.40942	0.332713	4.23613	2.27404e-05
Mp1g05700	1995.95	1.40642	0.208262	6.75315	1.44665e-11
Mp4g08490	57.0894	1.40631	0.349394	4.02501	5.69741e-05
Mp2g25370	16.9378	1.40524	0.417253	3.36783	0.000757635
Mp3g12760	205.494	1.40449	0.235419	5.96594	2.43231e-09
Mp5g17320	109.874	1.40433	0.300291	4.67656	2.9173e-06
Mp5g21620	123.367	1.40118	0.314722	4.45211	8.50313e-06
Mp2g05770	69.8281	1.40089	0.33084	4.23436	2.29209e-05
Mp6g03940	126.444	1.3989	0.272467	5.13421	2.83336e-07
Mp2g13570	753.089	1.39866	0.256332	5.45643	4.85805e-08
Mp2g21920	1823.84	1.39841	0.220976	6.32835	2.47803e-10
Mp3g06610	1449.62	1.39833	0.227255	6.15312	7.59722e-10
Mp5g05650	155.899	1.39716	0.331193	4.21858	2.45847e-05
Mp2g21600	41.6717	1.39691	0.350084	3.99021	6.60147e-05
Mp2g18420	429.309	1.39635	0.272492	5.12436	2.98546e-07
Mp1g22970	21.9765	1.39549	0.403847	3.4555	0.000549275
Mp2g00490	383.488	1.39527	0.272652	5.11743	3.09734e-07
Mp3g10370	214.881	1.39514	0.242594	5.75093	8.87516e-09
Mp6g21110	8.4026	1.39407	0.440128	3.16742	0.00153797
Mp4g06210	15.2499	1.39383	0.422551	3.29861	0.000971664
Mp7g06430	5032.49	1.39281	0.211492	6.58565	4.52915e-11
Mp2g00015b	66.1969	1.39134	0.390192	3.56578	0.000362769
Mp2g14820	33.8353	1.39094	0.382094	3.64031	0.000272308
Mp8g17740	13.394	-1.39086	0.409848	-3.39359	0.000689821
Mp5g17110	829.337	1.388	0.239495	5.79554	6.81028e-09
Mp1g10080	4679.91	1.38765	0.181376	7.65065	1.99963e-14
Mp6g13000	33.7009	1.38489	0.4094	3.38273	0.000717699
Mp7g14880	88.2892	1.38469	0.416133	3.32752	0.000876214
Mp6g18730	1814.89	1.3837	0.213383	6.48459	8.89745e-11
Mp1g00055h	12.6325	1.38213	0.398845	3.46532	0.000529603
Mp2g15050	3243.98	1.3821	0.203603	6.78823	1.13516e-11
Mp6g01540	51.6207	1.38201	0.340809	4.0551	5.01126e-05
Mp2g20980	99.9353	1.3813	0.290974	4.74716	2.06293e-06
Mp3g07300	547.795	1.38124	0.220706	6.25827	3.89275e-10
Mp8g00860	435.249	1.38011	0.189849	7.26947	3.60888e-13
Mp7g05690	378.848	-1.37753	0.330089	-4.1732	3.00345e-05
Mp2g23360	948.246	1.37703	0.255887	5.38141	7.39026e-08
MpUg00150	7.30785	1.37636	0.422874	3.25478	0.0011348
Mp8g13610	122.397	1.37626	0.293593	4.68765	2.76366e-06
Mp5g22940	8.09821	1.37478	0.438399	3.13591	0.00171322
Mp4g10470	2949.54	-1.37474	0.387696	-3.54592	0.000391245
Mp5g02190	630.349	1.37384	0.213577	6.43254	1.25492e-10
Mp2g14720	448.338	1.36971	0.306772	4.46491	8.01015e-06
Mp1g15980	4346.35	1.36957	0.223007	6.14139	8.18013e-10
Mp5g02230	31.5589	1.36923	0.382695	3.57787	0.00034641
Mp1g08060	389.923	1.36841	0.231868	5.90165	3.59881e-09
Mp8g06090	133.725	1.3684	0.221418	6.18019	6.40239e-10
Mp3g04660	20.3141	1.36566	0.419781	3.25328	0.00114081
Mp4g20450	741.563	1.36525	0.3854	3.54243	0.000396456
Mpzg01860a	15.3343	1.36395	0.393774	3.46378	0.000532642
Mp6g19980	399.149	1.36338	0.201056	6.7811	1.19262e-11
Mp3g09650	12.1701	1.36326	0.425312	3.20532	0.00134912
Mp3g15070	265.26	1.36219	0.274444	4.96347	6.92448e-07
Mp6g13510	2137.94	1.36184	0.256101	5.31758	1.05159e-07
Mp8g09010	931.738	1.36182	0.301915	4.51061	6.46409e-06
Mp6g06760	845.288	1.36136	0.217325	6.26418	3.74789e-10
Mp3g18970	107.215	1.36116	0.260513	5.22494	1.74213e-07
Mp3g04700	399.414	-1.36069	0.333481	-4.08026	4.49847e-05
Mp5g05620	24.1918	1.36024	0.406589	3.3455	0.000821335
Mp2g16610	13.0917	1.35951	0.418666	3.24723	0.00116533
Mp8g08060	32.2927	1.3585	0.362182	3.75088	0.000176218
Mp5g22000	264.043	1.35691	0.299031	4.53768	5.68756e-06
Mp6g19360	252.4	1.35683	0.25552	5.3101	1.09565e-07
Mp8g06010	86.3219	1.356	0.309065	4.38741	1.14707e-05
Mp2g18120	141.194	1.35528	0.318324	4.25756	2.0667e-05
Mp1g10860	9.88833	1.35388	0.439241	3.08231	0.00205403
Mp5g11400	734.547	-1.35256	0.3682	-3.67345	0.000239298
Mp3g16930	90.8442	1.35252	0.245339	5.51287	3.53036e-08
Mp7g04730	30.1698	1.35061	0.358109	3.7715	0.00016227
Mp2g18620	829.254	1.3497	0.419338	3.21865	0.00128795
Mp1g22460	467.048	1.34884	0.177972	7.57896	3.4834e-14
Mp3g22190	52.5448	1.348	0.325033	4.14729	3.36433e-05
Mp4g02010	7.31844	1.34799	0.441301	3.05459	0.0022537
Mp4g16590	132.656	-1.34743	0.376316	-3.58059	0.000342821
Mp3g07160	5000.63	1.34655	0.14983	8.98718	2.53661e-19
Mp3g24080	111.603	1.34601	0.277902	4.84348	1.27584e-06
Mp3g16380	2453.81	1.34583	0.13965	9.63716	5.5706e-22
Mp5g16420	585.982	1.34346	0.215045	6.24734	4.17513e-10
Mp8g01390	4198.84	1.34271	0.212777	6.31042	2.78287e-10
Mp5g15360	421.379	1.34196	0.255584	5.25056	1.51636e-07
Mp8g01970	219.458	1.34194	0.279536	4.80059	1.58195e-06
Mp2g24440	1233.58	1.34122	0.402329	3.33364	0.000857185
Mp7g10820	4.55375	1.34089	0.439834	3.04863	0.00229889
Mp2g21090	34.1643	-1.34044	0.433478	-3.09229	0.00198619
Mp5g13790	305.429	1.34032	0.262704	5.10202	3.36044e-07
Mp6g14540	138.398	1.33979	0.255948	5.23463	1.65312e-07
Mp2g21550	820.955	1.33718	0.253427	5.27638	1.31759e-07
Mp3g09420	37.4886	1.33663	0.342359	3.90419	9.45419e-05
Mp8g17690	2687.36	1.33476	0.220068	6.06523	1.31767e-09
Mp1g25250	2389.9	1.33429	0.153086	8.716	2.88203e-18
Mp3g07420	46.1357	1.33411	0.403069	3.30988	0.000933354
Mp3g20560	2420.74	1.33293	0.212183	6.282	3.34244e-10
Mp5g17160	9.31753	1.33272	0.429538	3.10269	0.00191768
Mp7g08010	14.798	1.33241	0.417689	3.18995	0.00142299
Mp5g00880	74.3855	1.33121	0.276524	4.8141	1.47864e-06
Mp7g07900	892.054	1.33065	0.198019	6.71983	1.81941e-11
Mp5g17120	71.5607	1.3302	0.31772	4.1867	2.83038e-05
Mp8g15860	13.954	1.32861	0.43112	3.08176	0.00205781
Mp3g03160	5.63079	1.32842	0.438434	3.02992	0.00244622
Mp2g07910	12.7164	1.32833	0.408949	3.24816	0.00116156
Mp8g08980	7.94449	1.32831	0.440376	3.01631	0.00255873
Mp4g22820	6.10128	-1.32828	0.43873	-3.02756	0.00246538
Mp7g01390	240.213	1.32817	0.249906	5.31467	1.06852e-07
Mp1g09700	91.0806	1.32721	0.287472	4.61683	3.89648e-06
Mp2g17010	545.885	1.32695	0.234792	5.65161	1.5895e-08
Mp5g06310	41.9584	1.32656	0.339139	3.91155	9.17043e-05
Mp2g17240	100.709	1.3262	0.301454	4.39933	1.08586e-05
Mpzg01800a	10.9488	1.32558	0.440074	3.01217	0.00259391
Mp2g00390	108.817	1.32494	0.416181	3.18357	0.00145473
Mp2g22780	313.125	1.32252	0.265519	4.98087	6.32978e-07
Mp4g16610	51.4279	-1.3223	0.396839	-3.33207	0.000862019
Mp8g08990	1827.33	1.32088	0.412247	3.2041	0.00135484
Mp2g26620	6351.21	1.31995	0.203489	6.48663	8.77774e-11
Mpzg01290	577.987	1.31881	0.216908	6.08003	1.20159e-09
Mp2g10350	60.482	1.31852	0.298714	4.41398	1.01485e-05
Mp8g02770	22.4011	-1.31851	0.44147	-2.98664	0.00282059
Mp8g08750	6.59548	-1.31547	0.440433	-2.98676	0.00281955
Mpzg01700a	113.569	1.31502	0.441563	2.97811	0.00290033
Mp4g01660	262.646	1.31456	0.264908	4.96233	6.96539e-07
Mp5g24370	3574.93	1.3144	0.183822	7.15038	8.65378e-13
Mp6g00180	142.87	1.31409	0.234131	5.61264	1.99264e-08
Mp1g10150	2983.22	1.3139	0.208357	6.306	2.86334e-10
Mp3g05740	314.829	1.3128	0.247181	5.31108	1.08977e-07
Mp1g24380	301.995	1.31179	0.237031	5.53424	3.12585e-08
Mp8g01650	806.965	1.31177	0.238767	5.49394	3.93067e-08
Mp3g02470	278.463	1.31162	0.222382	5.89806	3.678e-09
Mp8g07630	186.842	1.31142	0.287521	4.56115	5.08752e-06
Mp1g25260	21.5462	1.31111	0.38911	3.36952	0.000752999
Mp8g00600	159.196	1.30952	0.266688	4.9103	9.09394e-07
Mp8g02500	512.37	1.30916	0.151183	8.65944	4.74098e-18
Mp2g01250	189.241	1.30823	0.283099	4.6211	3.81718e-06
Mp1g27120	746.477	1.30789	0.227394	5.75166	8.83691e-09
Mp5g07320	352.13	-1.30761	0.291727	-4.4823	7.38415e-06
Mp4g08770	482.897	1.30761	0.203463	6.42676	1.30352e-10
Mp4g05280	7.35844	1.30711	0.441287	2.96203	0.00305621
Mp1g04910	1377.88	-1.30641	0.272351	-4.79678	1.61233e-06
Mp3g11160	274.598	1.30556	0.248381	5.2563	1.46981e-07
Mp4g02420	86.2301	1.30451	0.326603	3.99417	6.49221e-05
Mp8g18840	28.3226	1.30438	0.441422	2.95494	0.00312727
Mp4g19710	496.323	-1.30421	0.292868	-4.45323	8.45871e-06
Mp5g16920	100.114	1.30327	0.329664	3.95331	7.70761e-05
Mp5g05700	272.728	1.3015	0.26039	4.99828	5.78431e-07
Mp5g05560	218.193	1.30127	0.316292	4.11414	3.88624e-05
Mp8g10490	170.255	1.29896	0.305586	4.25073	2.13073e-05
Mp5g18980	56.432	-1.29674	0.41459	-3.12778	0.00176134
Mp6g11920	67.0254	-1.29666	0.327317	-3.96147	7.44883e-05
Mp5g13660	6.69725	1.29518	0.440333	2.94136	0.00326773
Mp2g19880	14.6645	1.29415	0.356524	3.6299	0.000283526
Mp6g04830	462.155	-1.29342	0.441527	-2.92942	0.00339592
Mp8g11370	25.5984	1.29319	0.375003	3.44847	0.000563777
Mp2g06550	3.28897	-1.29315	0.393451	-3.28667	0.00101379
Mp5g16340	42.9377	1.29283	0.317397	4.07323	4.63659e-05
Mp3g00640	142.479	1.29239	0.272372	4.74497	2.08542e-06
Mp8g09940	48.3069	1.2919	0.327823	3.94083	8.11986e-05
Mp2g07390	6373.63	1.29165	0.191574	6.74228	1.5592e-11
Mp4g24145c	21.1517	1.29153	0.438519	2.94521	0.00322734
Mp2g03640	10.6795	-1.29047	0.440937	-2.92665	0.00342633
Mp7g07870	94.9922	1.28976	0.301283	4.2809	1.86135e-05
Mp4g23480	64.4717	1.28969	0.27901	4.62237	3.79383e-06
Mp8g10530	7.81418	1.289	0.4332	2.97553	0.00292485
Mp7g06460	336.738	1.28856	0.308524	4.17653	2.95992e-05
Mp6g15490	11.0819	1.28663	0.438928	2.93131	0.00337541
Mp6g04490	70.8259	1.28594	0.216128	5.94988	2.68334e-09
Mp6g07050	1503.11	-1.28483	0.238414	-5.38907	7.08246e-08
Mp6g19740	32.8688	1.28463	0.367419	3.49636	0.000471659
Mp3g10410	8.695	-1.28401	0.436459	-2.94189	0.00326216
Mp7g02830	356.304	1.28269	0.243322	5.27158	1.35252e-07
Mp3g16780	1009.06	1.28264	0.202659	6.32905	2.4668e-10
Mp3g18520	213.379	1.2821	0.20412	6.28109	3.36205e-10
Mpzg01730a	18.9828	1.28185	0.441392	2.90412	0.00368286
Mp4g14140	209.845	1.28179	0.221507	5.78669	7.17881e-09
Mp5g00280	196.079	1.28024	0.245763	5.20923	1.89622e-07
Mp4g14690	357.426	1.27985	0.227758	5.61933	1.91705e-08
Mp3g16700	283.953	1.27983	0.292532	4.37503	1.21417e-05
Mp2g22140	15.0524	1.27938	0.406037	3.15089	0.00162773
Mp8g02480	160.83	1.27796	0.204432	6.25127	4.07136e-10
Mp2g25870	1182.55	1.27786	0.221111	5.77926	7.50317e-09
Mp2g08070	75.7971	1.2734	0.285794	4.45566	8.36364e-06
Mp5g07260	12.1064	1.27193	0.425563	2.98883	0.00280052
Mp2g14460	60.5869	1.27004	0.328288	3.86868	0.000109424
MpVg01265b	7.32398	1.26766	0.42125	3.00927	0.00261876
Mp1g17960	195.591	1.26601	0.223837	5.65596	1.54981e-08
Mp4g08520	7.16485	1.26589	0.436335	2.90118	0.00371756
Mp8g04380	423.28	1.26517	0.292961	4.31857	1.5704e-05
Mp5g17080	102.742	1.26497	0.297	4.25914	2.05212e-05
Mp2g00015a	10.0252	1.26448	0.394844	3.20248	0.0013625
MpVg01273e	6.68539	1.26444	0.404841	3.12331	0.00178831
Mp4g05190	59.6223	1.26414	0.276018	4.57993	4.65127e-06
Mp1g25540	198.319	1.26411	0.25019	5.0526	4.35836e-07
Mp4g21670	494.178	1.26361	0.19712	6.41032	1.45212e-10
Mp3g05290	164.396	1.26358	0.231957	5.44748	5.10891e-08
Mp2g22920	328.295	1.26345	0.185707	6.80343	1.02155e-11
Mp4g12340	12.2047	-1.26216	0.406812	-3.10256	0.00191852
Mp5g16580	1785.4	1.26213	0.193729	6.51492	7.27293e-11
Mp3g22420	9780.28	1.26211	0.234557	5.38083	7.41445e-08
Mp4g08500	12.011	1.26162	0.410455	3.07371	0.00211416
Mp8g03040	10.5052	1.26096	0.406583	3.10136	0.00192633
Mp2g03470	321.112	1.26063	0.288612	4.3679	1.25445e-05
Mp5g15610	52.1212	1.2583	0.3077	4.08936	4.32569e-05
Mpzg02130a	72.151	1.25818	0.439641	2.86183	0.00421197
Mp2g14350	8.52752	1.25778	0.418261	3.00717	0.00263693
Mp5g16230	157.377	1.25694	0.258628	4.86003	1.17369e-06
Mp3g15280	2529.98	1.25669	0.202402	6.20887	5.33678e-10
Mp3g10100	291.019	1.25517	0.190715	6.58138	4.66112e-11
Mp5g03200	464.044	1.25498	0.288443	4.35087	1.356e-05
Mp5g12170	181.151	1.25389	0.271347	4.62097	3.81948e-06
Mp2g08080	7.45844	1.2538	0.421482	2.97475	0.00293229
Mp1g09440	5.83389	1.25312	0.440795	2.84286	0.00447101
Mp3g10330	21.468	1.25298	0.430319	2.91174	0.00359426
Mp5g21440	7.52845	1.25033	0.438419	2.8519	0.00434591
Mp6g11450	12.7721	1.25013	0.397514	3.14487	0.00166163
Mp5g23180	30.9203	1.24986	0.390675	3.19924	0.0013779
Mp3g11570	308.337	-1.24974	0.241024	-5.18512	2.15876e-07
Mp3g24510	469.45	1.24973	0.242334	5.15707	2.50846e-07
Mp3g23860	5110.63	1.24941	0.177216	7.05021	1.78648e-12
Mp8g10020	6.0681	-1.24921	0.440937	-2.83309	0.00461007
Mp3g11280	5681.91	-1.24819	0.223658	-5.5808	2.39421e-08
Mp3g21190	6157.31	1.24818	0.166335	7.50401	6.18942e-14
Mp8g11240	68.9991	-1.24794	0.428703	-2.91097	0.00360312
Mp5g06620	42.7154	1.24729	0.363446	3.43184	0.000599492
Mp8g02730	2.97909	-1.2466	0.40032	-3.11401	0.00184561
Mp2g23830	162.169	1.24612	0.257434	4.84054	1.29484e-06
Mp1g25350	6000.9	1.24598	0.168458	7.39639	1.39939e-13
Mp7g10760	399.028	1.2457	0.244427	5.0964	3.46169e-07
Mp6g05470	9.56054	1.24514	0.425023	2.92958	0.00339417
Mp5g16430	571.993	1.24508	0.228732	5.44341	5.22688e-08
Mp7g13970	16.4584	1.24474	0.408127	3.04989	0.00228923
Mp4g06550	841.072	1.24448	0.228282	5.4515	4.99468e-08
Mp5g04960	24.821	1.24391	0.385321	3.22825	0.00124551
Mp3g08500	9.09441	1.24246	0.436687	2.84519	0.00443849
Mp1g11340	17144.6	1.24189	0.18453	6.72999	1.69675e-11
Mp2g05910	499.25	-1.2417	0.413824	-3.00055	0.00269491
Mpzg02200a	29.8936	1.24054	0.419325	2.95842	0.00309216
Mp6g03660	9.22368	1.23889	0.428882	2.88865	0.00386904
Mp4g22550	1321.2	1.2376	0.229771	5.38624	7.1947e-08
Mp2g07520	275.636	1.2368	0.230609	5.36316	8.17779e-08
Mp8g09100	5870.48	1.23665	0.188078	6.57522	4.85821e-11
Mp5g16620	23.5398	-1.23665	0.369405	-3.34768	0.000814907
Mp1g10370	13.7006	-1.23641	0.43838	-2.8204	0.00479635
Mp8g11560	77.6374	-1.23617	0.314883	-3.92581	8.64401e-05
Mp1g18380	41.6078	1.23509	0.34347	3.59592	0.000323243
Mp4g18440	123.44	1.23451	0.243751	5.06462	4.09213e-07
Mp2g24410	877.579	1.23317	0.188248	6.55079	5.72339e-11
Mp2g24380	703.607	1.23241	0.22251	5.53865	3.04807e-08
Mp2g06350	82.525	1.23235	0.292818	4.20858	2.56984e-05
Mp5g00690	814.919	1.23189	0.178913	6.8854	5.76254e-12
Mp2g24310	5.27106	-1.22933	0.440318	-2.79192	0.00523957
Mp5g02450	23.3372	1.22918	0.40238	3.05476	0.00225241
Mp8g02360	63.9581	1.22913	0.274091	4.48441	7.31174e-06
Mp3g12260	79.8781	1.2291	0.294607	4.17201	3.01929e-05
Mp7g07910	265.795	1.22879	0.353539	3.47569	0.000509539
Mp5g01640	1109.66	1.22833	0.268765	4.57027	4.87101e-06
Mp5g03090	188.184	-1.22823	0.33509	-3.66539	0.00024696
Mp8g08960	679.677	1.22807	0.245082	5.01085	5.41911e-07
Mp1g00740	47.7913	1.22789	0.440357	2.7884	0.00529698
Mp5g06780	14.4922	-1.22736	0.401357	-3.05804	0.00222791
Mp3g05230	200.275	1.22674	0.314237	3.90388	9.46623e-05
Mp2g25990	298.119	1.22642	0.232619	5.27223	1.34773e-07
Mp4g05270	225.514	1.22601	0.254525	4.81686	1.45833e-06
Mp7g08060	6.46858	1.22594	0.437785	2.80033	0.005105
Mp7g08250	36.6396	1.22587	0.421644	2.90735	0.003645
Mp2g15240	240.842	1.22577	0.24901	4.92258	8.54098e-07
Mp6g04960	5.54324	1.2234	0.441186	2.77299	0.00555438
Mp2g17120	3389.87	1.22321	0.209164	5.8481	4.97234e-09
Mp5g08930	259.893	1.22281	0.24616	4.96754	6.78088e-07
Mp8g13630	248.655	1.22271	0.248712	4.91617	8.82517e-07
Mp4g02400	1538.92	1.22266	0.192687	6.34534	2.21942e-10
Mp5g08490	553.773	1.22215	0.218637	5.58988	2.27227e-08
Mp5g12090	130.037	1.22209	0.25989	4.70233	2.57211e-06
Mp5g00420	72.1676	1.22171	0.312367	3.91113	9.18663e-05
Mp5g09850	233.507	-1.22132	0.416819	-2.93009	0.00338869
Mp3g12040	149.048	1.22103	0.209818	5.81945	5.90403e-09
Mp3g08980	410.336	1.22096	0.244156	5.00075	5.71083e-07
Mp8g10720	10.5205	-1.22091	0.439997	-2.77481	0.00552339
Mp2g10190	37.0358	1.22076	0.378254	3.22736	0.00124939
Mp5g10750	294.974	1.2201	0.246225	4.95522	7.22485e-07
Mp8g16290	454.976	-1.21848	0.2689	-4.53134	5.86097e-06
Mp3g05040	62.1688	1.2181	0.241971	5.0341	4.80107e-07
Mpzg01590b	116.52	1.21484	0.439357	2.76505	0.0056914
Mp5g23110	1408.82	1.214	0.181	6.70718	1.98416e-11
Mp5g12140	249.431	1.21391	0.251399	4.82864	1.37469e-06
Mp2g11830	106.623	-1.21358	0.369097	-3.28797	0.00100911
Mp7g18570	2215.38	1.21354	0.182859	6.63646	3.21306e-11
Mp2g25910	1838.47	1.21293	0.213021	5.69394	1.24143e-08
Mp2g18650	33.5797	1.21248	0.323006	3.75373	0.000174226
Mp5g16640	4.19847	-1.21168	0.438915	-2.76062	0.0057691
Mp5g06490	725.259	1.21157	0.226598	5.34678	8.95337e-08
Mp6g08200	118.571	1.21081	0.282501	4.28605	1.81878e-05
Mp4g17410	6.40368	1.21072	0.439701	2.75351	0.00589603
Mp8g05110	162.253	1.21023	0.206997	5.84662	5.01674e-09
Mp5g03220	18.498	1.2098	0.418153	2.89321	0.0038133
Mp1g06340	8.30358	1.20786	0.438442	2.75489	0.00587115
Mp1g29835a	220.005	1.20775	0.430065	2.8083	0.00498039
Mp8g07700	651.958	1.20771	0.236427	5.10819	3.2526e-07
Mp1g00660	5.30566	1.20668	0.440723	2.73795	0.00618237
Mp4g04740	18.7443	1.20553	0.428922	2.81062	0.00494467
Mp2g01910	6.52964	1.20427	0.43608	2.76158	0.00575228
Mp3g23650	161.137	-1.20409	0.281535	-4.27686	1.89549e-05
Mp2g03610	153.314	1.20403	0.322662	3.73154	0.000190313
Mp2g06700	38.461	1.20379	0.313893	3.83503	0.000125549
Mp5g00740	10.3745	-1.20377	0.432961	-2.78032	0.00543051
Mp3g25060	27.5731	1.20252	0.344149	3.49418	0.000475515
Mp5g16350	1310.9	1.20207	0.236062	5.09217	3.53993e-07
Mp4g03950	431.869	1.20168	0.223534	5.37582	7.6237e-08
Mp5g00980	15.9495	1.20161	0.385316	3.11852	0.00181764
Mp2g04490	230.883	1.20038	0.252677	4.75064	2.02772e-06
Mp6g02850	8.06707	1.19678	0.44123	2.71238	0.00668023
Mp3g24070	168.925	1.19656	0.302022	3.96183	7.43786e-05
Mp4g16310	1481.32	-1.19604	0.252667	-4.73365	2.20514e-06
Mp4g16580	130.454	-1.19559	0.343625	-3.47935	0.000502638
Mp5g19190	233.369	1.19556	0.262181	4.56007	5.11362e-06
Mp8g03270	225.061	1.19532	0.233503	5.11908	3.07037e-07
Mp2g23900	397.266	-1.19505	0.309203	-3.86495	0.000111113
Mp5g16930	245.71	1.19454	0.435257	2.74444	0.00606151
Mp5g03910	59.1264	1.1941	0.281906	4.23579	2.27745e-05
Mp8g02130	1009.17	1.19292	0.255535	4.66833	3.03651e-06
Mp5g04580	1574.99	-1.1919	0.434438	-2.74354	0.00607815
Mp3g04570	9.55325	1.19136	0.418088	2.84954	0.00437832
Mp2g17810	1276.57	1.19129	0.345156	3.45146	0.000557562
Mp5g04950	265.187	1.19029	0.208583	5.70655	1.15289e-08
Mp1g13580	65.7387	-1.19027	0.41915	-2.83973	0.00451516
Mp2g18150	2166.16	1.19006	0.263482	4.51666	6.28237e-06
Mp5g18000	14.173	1.18833	0.385702	3.08096	0.00206336
Mp2g14560	1268.01	1.18827	0.210942	5.63316	1.76937e-08
Mp5g22040	4.48802	1.18763	0.439402	2.70283	0.00687511
Mp5g21890	15.2009	1.18738	0.363429	3.26717	0.0010863
Mp3g25515h	11.3962	1.18657	0.401383	2.95621	0.00311443
Mp6g13970	4.81715	-1.18613	0.439712	-2.69751	0.006986
Mp6g19260	119.304	1.18606	0.295852	4.00897	6.09831e-05
Mp6g09220	12.6629	1.18594	0.435809	2.72124	0.00650371
Mp5g17800	683.144	1.18519	0.230145	5.14978	2.60797e-07
Mp2g07380	8.75956	1.18475	0.438701	2.70059	0.00692174
Mp5g21630	114.41	1.18453	0.325204	3.64243	0.000270081
Mp8g07270	212.594	-1.18438	0.314202	-3.76947	0.000163595
Mp4g16720	12314.3	1.18364	0.195045	6.06854	1.29081e-09
Mp5g00530	5535.17	1.1831	0.195975	6.03697	1.57035e-09
Mp2g23370	13.234	1.18236	0.403028	2.93368	0.00334965
Mp7g15000	11052.5	1.1821	0.154253	7.66339	1.81084e-14
Mp3g09800	1990.43	1.18103	0.21897	5.39354	6.90823e-08
Mp8g05490	18301.1	1.17981	0.160197	7.36473	1.77511e-13
Mp5g24130	9129.41	1.17975	0.195795	6.02544	1.68648e-09
Mp3g13640	1170.77	1.1793	0.151711	7.7733	7.64646e-15
Mp1g12090	359.037	1.17924	0.261512	4.50931	6.50395e-06
Mp3g16730	25.6138	1.17924	0.375324	3.14191	0.00167848
Mp3g02160	2812.48	1.17872	0.239588	4.91976	8.66496e-07
Mp7g10670	45.5954	1.17802	0.321837	3.66031	0.000251909
Mp8g16100	15.608	1.17774	0.40402	2.91505	0.00355632
Mp7g02110	6.68972	1.17647	0.440827	2.66879	0.00761255
Mp5g23190	10.8226	1.17624	0.430959	2.72936	0.0063457
Mp2g16940	1124.46	1.17497	0.244684	4.802	1.5709e-06
Mp6g01850	8.50268	1.1742	0.422196	2.78117	0.0054163
Mp1g00055k	29.2051	1.17293	0.440634	2.66191	0.00776991
Mp6g10800	5215.48	-1.17242	0.189122	-6.19926	5.67284e-10
Mp2g13580	163.674	1.17134	0.256988	4.55796	5.1653e-06
Mp2g11660	536.372	1.17128	0.187056	6.26167	3.80864e-10
Mp5g16700	13.9698	-1.17059	0.425862	-2.74874	0.00598242
Mp6g13990	2630.05	-1.1705	0.196975	-5.94237	2.80926e-09
Mp2g02350	587.033	1.16979	0.217608	5.37565	7.63053e-08
Mp8g07740	13.7505	1.16949	0.401023	2.91626	0.00354261
Mp3g10670	47.6049	1.16911	0.336992	3.46926	0.000521899
Mp5g04010	15.386	1.16816	0.386716	3.02071	0.00252179
Mp5g00950	8.75482	1.16788	0.441332	2.64626	0.00813879
Mp5g04600	493.175	-1.16691	0.44069	-2.64792	0.00809882
Mp6g10900	129.286	1.16681	0.303774	3.84103	0.000122519
Mp1g07530	101.613	1.16628	0.278272	4.19116	2.77529e-05
Mp3g03230	10.9905	1.16423	0.407412	2.85762	0.00426836
Mp5g01670	818.204	1.164	0.356273	3.26715	0.00108636
Mp2g04010	78.2847	1.1639	0.325708	3.57343	0.000352333
Mp4g03570	5.96032	-1.16268	0.437785	-2.65582	0.00791165
Mp4g03680	146.185	1.16258	0.215686	5.39016	7.03964e-08
Mp1g22220	20.7587	1.1619	0.367671	3.16017	0.00157679
Mp7g16540	79.6018	1.16119	0.229319	5.06363	4.11356e-07
Mp5g01690	387.131	1.16059	0.344966	3.36434	0.000767257
Mp1g02470	50.8496	1.16012	0.337116	3.44131	0.000578908
Mp7g01840	365.522	1.15942	0.21032	5.51266	3.53453e-08
Mp1g00035e	54.4882	1.15935	0.390538	2.96859	0.00299169
Mp5g00260	54.6423	-1.15913	0.334685	-3.46336	0.000533476
Mp5g15600	5.93955	1.15898	0.441245	2.62662	0.00862368
Mp4g07835	1304.01	1.15896	0.242994	4.76949	1.84691e-06
MpVg01245f	5.37567	1.15895	0.407833	2.84172	0.00448703
Mp4g16320	850.165	1.1584	0.219137	5.2862	1.2488e-07
Mp3g03170	208.513	1.1575	0.250534	4.62013	3.83501e-06
Mp1g06780	502.195	1.15715	0.1665	6.94986	3.65661e-12
Mp5g19910	15.6323	1.15668	0.39362	2.93858	0.00329719
Mp1g04120	22.1415	-1.15645	0.416235	-2.77835	0.00546358
Mp8g15340	3.26286	1.155	0.406234	2.84319	0.0044665
Mp5g08650	176.428	1.15344	0.261435	4.41196	1.02439e-05
Mp5g20540	6.79119	1.15306	0.434329	2.65481	0.0079354
Mp4g20060	194.705	1.15292	0.288654	3.99413	6.49314e-05
Mp1g27980	89.7399	1.15179	0.261757	4.40024	1.08134e-05
Mp3g16940	28.196	1.15142	0.374832	3.07184	0.00212744
Mp7g15460	581.851	1.15054	0.239948	4.79497	1.62701e-06
Mp1g04100	1054.89	-1.15028	0.244137	-4.71162	2.4575e-06
Mp2g25900	102.903	1.14965	0.285635	4.02489	5.70023e-05
Mp7g00130	287.731	1.14916	0.227435	5.05271	4.35583e-07
Mp1g02980	49.5814	-1.14804	0.383397	-2.9944	0.00274987
Mp1g00055j	33.7008	1.14756	0.436089	2.63148	0.00850131
Mp7g05170	11.2887	-1.14731	0.417198	-2.75002	0.00595908
Mpzg01660b	18.343	1.14643	0.435859	2.63027	0.00853169
Mp4g17340	9.60072	1.14632	0.431521	2.65647	0.00789646
Mp6g02160	557.993	-1.14615	0.252901	-4.53199	5.84301e-06
Mp2g02870	11.0223	1.14581	0.418945	2.735	0.00623802
Mp3g18040	269.768	1.14467	0.269259	4.25119	2.1264e-05
Mp4g14110	208.974	1.14408	0.348394	3.28388	0.00102389
Mp6g03830	35.6418	1.14348	0.348829	3.27804	0.0010453
Mp8g08440	56.01	-1.14341	0.390947	-2.92472	0.00344761
Mp6g00760	72.6867	1.14315	0.239131	4.78043	1.74922e-06
Mp1g02930	323.511	1.14258	0.266256	4.29129	1.7764e-05
Mp1g11980	1107.97	1.14189	0.18462	6.1851	6.20623e-10
Mp2g12240	257.019	1.14172	0.217064	5.25985	1.44172e-07
Mp3g20400	36.8965	-1.14146	0.379075	-3.01118	0.00260234
Mp7g14660	9758.04	1.14137	0.155057	7.36095	1.82601e-13
Mp4g14630	400.749	1.14087	0.245074	4.65522	3.23639e-06
Mp5g16390	31.7847	1.14054	0.30172	3.78013	0.000156745
Mp2g03650	154.138	-1.13964	0.439741	-2.59161	0.00955269
Mp5g12340	445.517	1.13918	0.24003	4.74598	2.07501e-06
Mp6g07330	15.0941	-1.13884	0.388791	-2.92919	0.00339842
Mp6g18000	2236.6	1.13883	0.244835	4.65141	3.29679e-06
Mp8g04800	1259.07	1.13857	0.240348	4.73716	2.16734e-06
Mp3g19080	2029.5	1.13801	0.22394	5.08178	3.73922e-07
Mp5g14700	1853.83	1.13785	0.208824	5.44884	5.07007e-08
Mp4g07840	12.2102	1.13784	0.423831	2.68465	0.00726066
Mp6g13830	48.2411	1.13762	0.361503	3.14692	0.00164998
Mp7g00710	425.565	1.13745	0.208061	5.4669	4.57968e-08
Mp5g06770	52.3832	-1.13668	0.244439	-4.65014	3.3171e-06
Mp3g21650	8.01288	1.13606	0.433278	2.62202	0.00874105
Mp2g10970	65.1782	1.13564	0.265978	4.26968	1.9575e-05
Mp4g03890	160.989	1.13548	0.224047	5.06804	4.01936e-07
Mp3g15790	541.379	1.13442	0.24685	4.59559	4.31528e-06
Mp6g02880	11.5161	1.1344	0.411191	2.75881	0.00580122
Mp5g21180	9.72525	-1.13383	0.441091	-2.57052	0.0101546
Mp5g23140	114.927	1.13379	0.320482	3.53775	0.000403545
Mp3g14440	4958.35	1.13316	0.198511	5.70832	1.14095e-08
Mp1g09050	100.848	1.13235	0.23183	4.88439	1.0375e-06
Mp4g10150	381.747	1.13218	0.262307	4.31622	1.58727e-05
Mp4g16250	410.863	1.13209	0.21177	5.34585	8.9994e-08
Mp8g09000	497.814	1.13194	0.439494	2.57555	0.0100081
MpVg00785	39.2867	1.13169	0.327468	3.45588	0.000548492
Mp2g03560	82.8573	1.13081	0.362181	3.12222	0.00179493
Mp3g02500	235.611	-1.13027	0.249455	-4.53097	5.8713e-06
Mp3g10320	46.0329	1.12879	0.426759	2.64503	0.00816836
Mp6g02150	478.76	1.12862	0.237813	4.74584	2.07641e-06
Mp4g13810	2.1961	1.12846	0.421565	2.67683	0.00743234
Mp8g17420	133.46	1.12776	0.253277	4.45269	8.48028e-06
Mp8g00260	38.8807	1.12586	0.428014	2.63043	0.00852767
Mp4g14740	2.36619	1.12421	0.429093	2.61997	0.00879379
Mp8g01950	54.3345	1.1242	0.339179	3.31446	0.000918193
Mpzg00480	126.449	-1.12411	0.32925	-3.41415	0.000639822
Mp5g15960	345.162	1.1238	0.23114	4.86197	1.16223e-06
Mp3g12970	17.7314	1.12354	0.387712	2.89787	0.00375708
Mp2g01660	20.6418	1.12276	0.438366	2.56123	0.0104302
Mp1g09190	139.433	1.12274	0.273315	4.10785	3.99357e-05
Mp2g20620	384.669	1.12151	0.265041	4.23145	2.32191e-05
Mp1g26970	1443.98	1.12073	0.184931	6.06027	1.35893e-09
Mp8g01280	186.549	1.12003	0.241047	4.64652	3.3758e-06
Mp8g17780	2935.7	-1.11916	0.426717	-2.62272	0.00872302
Mp1g16220	8.29004	1.11812	0.416053	2.68746	0.0071998
Mp6g12240	597.898	1.11812	0.224788	4.97412	6.55459e-07
Mp5g16520	24.3326	1.11786	0.362281	3.08563	0.00203124
Mp2g26270	575.335	1.11742	0.221355	5.04808	4.46264e-07
Mp2g15320	474.689	-1.11711	0.412022	-2.7113	0.00670208
Mp8g01830	1362.71	-1.11643	0.227009	-4.91797	8.74459e-07
Mp2g08340	10.3512	1.1161	0.439498	2.53948	0.0111017
Mp4g17360	577.964	1.11608	0.25119	4.44317	8.86441e-06
Mp4g14220	1194.39	1.11585	0.342039	3.26235	0.00110494
Mp4g24145e	7.86114	1.11577	0.384309	2.90331	0.00369239
Mp6g09150	5.65363	-1.11518	0.433558	-2.57216	0.0101065
Mp8g09960	14.8021	1.11498	0.43725	2.54999	0.0107725
Mp3g11120	430.184	-1.11405	0.412289	-2.70211	0.00689017
Mp6g03700	340.146	1.1139	0.247267	4.50484	6.64235e-06
Mp3g15210	364.494	1.11376	0.190481	5.84708	5.00264e-09
Mp6g02130	921.92	1.11306	0.440082	2.52921	0.011432
Mp1g20190	106.335	-1.11293	0.314698	-3.53648	0.000405493
Mp7g11200	124.339	-1.1129	0.276564	-4.02403	5.72107e-05
Mp7g09820	900.64	1.11252	0.201957	5.50871	3.61472e-08
Mp4g22290	25.9499	-1.11249	0.393431	-2.82766	0.00468896
Mp5g13390	886.155	1.11205	0.299594	3.71187	0.000205737
Mp6g16940	13.1063	-1.11199	0.402171	-2.76497	0.00569274
Mp4g16540	8.13573	1.11151	0.434271	2.55949	0.0104827
Mp8g06360	960.126	1.11138	0.237022	4.68893	2.74642e-06
Mp2g05450	29.8252	1.11122	0.346555	3.20648	0.00134371
Mp2g12700	664.309	1.11055	0.227208	4.88783	1.01952e-06
Mp1g19310	7278.69	1.10797	0.175545	6.31157	2.7621e-10
Mp5g07490	25.7181	1.10795	0.425339	2.60486	0.00919107
Mp2g13180	347.99	1.1074	0.221224	5.00577	5.56401e-07
Mp7g02550	59.8625	-1.10739	0.324893	-3.40849	0.00065324
Mp4g10590	349.118	-1.10676	0.234885	-4.71192	2.45388e-06
Mp5g16480	5.81212	1.10665	0.43664	2.53447	0.0112617
Mp4g14450	712.885	1.10583	0.265662	4.16253	3.14743e-05
Mp7g05930	21.2242	1.1055	0.357337	3.09371	0.00197672
Mp5g00830	708.842	1.10542	0.366421	3.01681	0.00255447
Mp1g17700	81.8266	-1.10416	0.300037	-3.6801	0.000233144
Mp5g09460	95.981	1.1038	0.251589	4.38733	1.14752e-05
Mp7g11030	38.2442	1.10283	0.288711	3.81986	0.000133527
Mp5g10910	190.044	1.10266	0.210922	5.22783	1.71507e-07
Mp3g22660	3.19268	1.10262	0.430889	2.55894	0.0104993
Mp1g00970	180.563	-1.10225	0.422459	-2.60913	0.00907739
Mp5g18720	253.484	1.10161	0.436802	2.522	0.0116689
Mp5g19410	85.9829	1.10036	0.305194	3.60545	0.000311609
Mp5g22700	2291.12	-1.09905	0.403164	-2.72606	0.00640962
Mp2g11250	1.73683	1.09894	0.386839	2.84083	0.00449964
Mp4g03070	92.8444	-1.09879	0.346804	-3.16833	0.00153318
Mp6g19750	60.363	1.09868	0.297911	3.68794	0.000226074
Mp1g28810	174.552	1.09867	0.295707	3.71539	0.000202887
Mp5g13380	119.596	1.09798	0.242139	4.53449	5.77439e-06
Mp2g24470	3258.45	1.09688	0.264142	4.1526	3.28724e-05
Mp8g10450	880.392	1.09619	0.234772	4.66916	3.02438e-06
Mp6g01230	16.5744	-1.09607	0.412008	-2.66032	0.00780669
Mp3g23080	452.555	-1.09563	0.221394	-4.94878	7.46792e-07
Mp3g12370	43.4948	-1.09534	0.358334	-3.05675	0.00223748
Mp4g05820	212.104	1.09425	0.203481	5.37764	7.54704e-08
Mp5g13850	8.72847	1.09386	0.424336	2.57782	0.00994255
Mp4g08870	75.5196	1.09317	0.250355	4.36649	1.26258e-05
Mp2g05680	80.5743	-1.09181	0.317897	-3.43447	0.000593723
Mp1g28210	90.0212	1.09162	0.256631	4.25364	2.10326e-05
Mp3g10270	12.8089	1.09152	0.408138	2.67438	0.00748676
MpVg00590	68.313	1.0912	0.230227	4.73965	2.14085e-06
Mp1g19040	566.558	1.09118	0.181192	6.02224	1.72019e-09
Mp6g12310	409.539	1.09108	0.231993	4.70306	2.56288e-06
Mp3g03100	280.942	1.0907	0.226424	4.81707	1.4568e-06
Mp4g17600	90.5742	1.08971	0.32165	3.38788	0.000704349
Mp2g08870	51.2208	1.08834	0.315617	3.44829	0.000564146
Mp1g17600	4742.36	1.08831	0.195002	5.58103	2.39105e-08
Mp5g13680	115.856	1.08553	0.303751	3.57373	0.00035193
Mp1g29810	126.424	1.08541	0.27909	3.88911	0.000100614
Mp4g17480	164.422	1.08528	0.220845	4.91423	8.9132e-07
Mp3g05090	46.8357	1.08432	0.351908	3.08126	0.00206129
Mp3g21940	316.993	1.08353	0.230415	4.70251	2.56978e-06
Mp7g13390	7830.84	1.08345	0.16945	6.39391	1.61695e-10
Mp6g09630	2296.83	1.08294	0.233238	4.64309	3.43239e-06
Mp8g00060	312.12	1.08274	0.222109	4.87481	1.08911e-06
Mp4g09230	239.012	-1.08219	0.425069	-2.54591	0.0108992
Mp1g07470	75.1056	-1.08122	0.306412	-3.52864	0.000417696
Mp5g08960	529.775	1.08073	0.211569	5.10819	3.25257e-07
MpVg01275b	12.6554	1.08012	0.404795	2.66831	0.00762328
Mp1g00055e	6.80855	1.07979	0.387898	2.78371	0.00537418
Mp5g09320	82.4069	-1.07863	0.291234	-3.70365	0.000212518
Mp2g26240	14.3476	1.07816	0.399943	2.69578	0.00702245
Mp7g02880	16.2684	-1.07785	0.339458	-3.1752	0.00149731
Mp4g14270	820.864	1.0776	0.183483	5.87301	4.2796e-09
Mp1g22310	262.038	1.07644	0.232181	4.63621	3.54851e-06
Mp3g20410	10.7378	1.07627	0.433118	2.48494	0.0129574
Mp6g19490	4120.79	1.07622	0.135741	7.92846	2.21886e-15
Mp5g05990	8.08148	1.07543	0.412917	2.60448	0.00920142
Mp8g15570	216.723	1.07512	0.272822	3.94072	8.12361e-05
Mp8g18630	6.74698	-1.07504	0.397179	-2.70669	0.00679569
Mp8g05000	64.3436	1.07482	0.34421	3.12256	0.00179286
Mp4g00700	315.498	1.07455	0.233213	4.6076	4.07338e-06
Mp2g12650	240.504	-1.07439	0.430601	-2.4951	0.0125923
Mp1g00460	22.4566	1.07318	0.430948	2.49029	0.0127639
Mp8g08940	395.991	1.07288	0.248365	4.31976	1.562e-05
Mp7g06800	5.13737	-1.07203	0.435952	-2.45904	0.0139307
Mp3g12670	14.4486	-1.07148	0.429367	-2.49549	0.0125784
Mp3g17510	483.438	1.07131	0.180405	5.93838	2.8785e-09
Mp6g09340	12.9584	1.07128	0.432585	2.47647	0.0132688
Mp1g01050	76.2446	-1.07092	0.278504	-3.84525	0.000120428
Mp2g19030	88.2096	-1.07045	0.297629	-3.59659	0.000322417
Mp7g05870	855.724	1.06971	0.202535	5.28161	1.28055e-07
Mp7g19440	113.598	1.06945	0.271603	3.93756	8.23154e-05
Mp7g04240	574.207	1.06926	0.223876	4.77614	1.78689e-06
Mp5g21870	2235.36	1.06775	0.203096	5.25737	1.46128e-07
Mp4g05890	66.5152	1.06775	0.269166	3.96686	7.28246e-05
Mp1g14660	2105.91	1.06757	0.201694	5.29303	1.20305e-07
Mp7g14400	958.57	1.06672	0.177984	5.99334	2.0557e-09
Mp2g25460	24.2318	1.06655	0.315587	3.37956	0.000726017
Mp8g16230	9.52507	1.06635	0.441124	2.41735	0.0156341
Mp4g16560	80.4947	-1.06633	0.438621	-2.43109	0.0150533
Mp2g18580	444.985	1.06609	0.190087	5.60844	2.04163e-08
Mp3g23760	759.104	-1.06557	0.180318	-5.90936	3.43431e-09
Mp4g19700	4311.02	-1.06461	0.342243	-3.1107	0.00186647
MpVg01265d	17.1303	1.06347	0.43177	2.46304	0.0137763
Mp6g02170	1233.1	-1.06344	0.243021	-4.37591	1.20926e-05
Mp2g18200	124.469	1.06289	0.267139	3.97881	6.926e-05
Mp2g09020	84.8818	1.06284	0.293311	3.6236	0.000290532
Mp6g21320	326.186	1.0626	0.199456	5.32747	9.95911e-08
Mp1g09120	348.85	1.0623	0.209626	5.06761	4.02851e-07
Mp2g14550	43.2315	-1.06207	0.436247	-2.43455	0.0149102
Mp2g10460	3.31592	1.06107	0.436256	2.43221	0.015007
Mp2g25450	58.0028	1.06043	0.259098	4.09276	4.26267e-05
Mp5g16900	1333.25	1.06023	0.395045	2.68381	0.00727891
Mp4g17500	27.5531	1.05963	0.410601	2.58068	0.00986061
Mp3g22060	43.1514	1.05906	0.373156	2.83811	0.00453812
Mp4g20070	147.737	1.05899	0.259452	4.08165	4.47169e-05
Mp6g18690	3.50382	1.0589	0.432435	2.44869	0.0143377
Mp2g19400	4745.27	1.0587	0.218188	4.85225	1.22066e-06
Mp6g13490	14.3935	1.0579	0.418548	2.52755	0.0114862
Mp8g10460	744.064	1.05686	0.284829	3.71051	0.000206845
Mp7g09330	4.57081	1.05669	0.440729	2.3976	0.0165029
Mp4g14210	745.262	1.05661	0.251798	4.19627	2.71351e-05
Mp3g01290	191.255	1.05627	0.304343	3.47066	0.00051918
Mp5g00250	154.923	1.05541	0.229759	4.59355	4.35775e-06
Mp6g15940	117.482	1.05531	0.308105	3.42516	0.000614445
Mp3g05480	12.8361	1.05494	0.385033	2.73987	0.00614629
Mp5g09910	3156.74	1.05489	0.14095	7.48419	7.19891e-14
Mp5g19820	27.9995	1.05332	0.342924	3.07159	0.00212923
Mp5g17030	947.429	1.0533	0.247246	4.26015	2.04293e-05
Mp2g07130	566.738	-1.05308	0.183928	-5.72549	1.03134e-08
Mp8g09790	8.32771	1.05076	0.408396	2.5729	0.0100851
Mp4g12380	582.731	1.04999	0.20347	5.16042	2.46395e-07
Mp3g12610	11.0078	1.04954	0.413089	2.54072	0.0110624
Mp3g11080	46.0423	-1.04911	0.382337	-2.74395	0.00607049
Mp5g09480	86.5909	1.04835	0.334104	3.1378	0.00170222
Mp1g04900	24.3385	1.04827	0.345919	3.0304	0.00244227
Mp5g08780	30.7724	-1.04767	0.344165	-3.0441	0.00233375
Mp4g10450	8.38208	1.04755	0.438335	2.38985	0.0168553
Mp8g15055	145.443	1.04733	0.220469	4.75049	2.02929e-06
Mp7g11260	608.132	-1.04717	0.178162	-5.87761	4.16231e-09
Mp8g10190	84.9164	1.04708	0.258709	4.04732	5.18077e-05
Mp4g07880	8.87105	-1.04684	0.420556	-2.48919	0.0128036
Mp4g21200	771.718	1.04673	0.217597	4.81042	1.50616e-06
Mp4g14830	33.0482	-1.04563	0.432722	-2.41641	0.0156744
Mp4g14180	488.955	1.04527	0.313671	3.33238	0.00086108
Mp5g20300	14621.6	-1.04422	0.190255	-5.4885	4.05358e-08
Mp3g04460	14.8496	1.04414	0.437915	2.38434	0.0171097
Mp7g12790	1288.59	1.04326	0.225627	4.62384	3.76695e-06
Mpzg00160	3.39446	1.04259	0.402953	2.58737	0.00967129
Mp7g14420	5.9534	1.04233	0.431797	2.41394	0.0157811
Mp2g11960	22.6948	-1.04173	0.327207	-3.18371	0.00145399
Mp1g20250	67.8279	-1.04132	0.246965	-4.21645	2.48177e-05
Mp1g20200	4989.11	-1.04129	0.180723	-5.76179	8.32244e-09
Mp4g15260	703.612	1.04077	0.268743	3.87274	0.00010762
Mp7g14370	3023.39	1.03957	0.167561	6.20411	5.50084e-10
Mp5g21780	186.058	-1.03921	0.329883	-3.15023	0.00163143
Mp5g11310	264.818	-1.0376	0.282214	-3.67666	0.000236311
Mp1g25550	876.668	-1.03753	0.270681	-3.83305	0.000126563
Mp1g21990	30.2141	-1.0374	0.345395	-3.00351	0.00266885
Mp7g00790	341.593	1.03595	0.206244	5.02295	5.08847e-07
Mp3g05640	10.2603	-1.03591	0.425045	-2.43717	0.0148027
Mp4g03160	31.3118	-1.03571	0.388449	-2.66627	0.00766985
Mp5g21120	17.6802	1.03494	0.390913	2.64749	0.00810915
Mp6g06750	12717.8	1.03431	0.161759	6.39415	1.6144e-10
Mp8g05310	114.266	-1.0337	0.417206	-2.47767	0.0132243
Mp2g21220	23.3181	1.03297	0.333137	3.10073	0.00193045
Mpzg00260	444.087	1.03244	0.267834	3.85479	0.00011583
Mp1g01370	26.027	-1.03228	0.338787	-3.04701	0.00231133
Mp4g22300	19.3178	-1.03193	0.379135	-2.72181	0.00649245
Mp4g19430	41.8493	1.03173	0.31033	3.32461	0.000885409
Mp2g00970	389.364	1.03151	0.188778	5.46415	4.65127e-08
Mp5g23250	10.7521	1.03141	0.425902	2.42171	0.0154475
Mp4g01780	2895.4	1.03032	0.146511	7.03238	2.03041e-12
Mp2g22440	5.62484	-1.02887	0.433575	-2.37299	0.0176446
Mp4g17100	26.1741	1.02796	0.367502	2.79715	0.00515562
Mp4g04110	270.43	1.02749	0.305372	3.36472	0.0007662
Mp5g12100	395.643	1.02748	0.204586	5.02223	5.10761e-07
Mp4g06090	4.92779	1.02746	0.439615	2.33718	0.0194299
Mp1g20840	5.09979	-1.02689	0.441085	-2.32809	0.0199075
Mpzg02170a	13.5958	1.02679	0.410471	2.50149	0.0123673
Mp5g16410	134.81	1.02628	0.261369	3.92654	8.61764e-05
Mp4g03600	128.396	1.02542	0.209072	4.90463	9.36036e-07
Mp3g05070	6.43193	1.02538	0.441296	2.32357	0.0201485
Mp5g02100	20.1666	1.02365	0.400681	2.55477	0.0106258
Mp4g14490	8.70756	1.02348	0.414916	2.46671	0.0136361
Mp6g11100	56.5157	1.02347	0.318362	3.2148	0.00130537
Mp2g03280	26.643	-1.0227	0.402638	-2.54001	0.0110849
Mp5g14900	147.661	1.02223	0.273111	3.7429	0.00018191
Mp3g22010	19.0829	1.0222	0.370341	2.76017	0.00577722
Mp4g08460	251.838	1.02165	0.218695	4.67156	2.98916e-06
Mp3g21690	1169.76	1.02141	0.21727	4.70109	2.58778e-06
Mp8g11120	39.8809	-1.02094	0.351026	-2.90845	0.00363224
Mp8g12220	11.1453	1.02086	0.422979	2.4135	0.0158001
Mp3g11220	343.118	1.0204	0.265227	3.84728	0.000119436
MpVg00087	8.62013	1.0202	0.418342	2.43867	0.0147413
Mp2g02440	1615.95	1.01996	0.208745	4.88614	1.02834e-06
Mp3g07260	1873.11	1.01987	0.145662	7.00164	2.52979e-12
Mp8g13510	9.82757	1.01869	0.414717	2.45636	0.0140353
Mp1g02120	176.222	-1.01849	0.209418	-4.86343	1.15369e-06
Mp1g21270	51.6577	-1.01836	0.303741	-3.35274	0.000800166
Mp5g15400	4647.81	1.01817	0.166069	6.13098	8.73373e-10
Mp6g18030	291.225	1.01788	0.22236	4.57763	4.70272e-06
Mp3g10360	2300.08	1.01786	0.192388	5.29066	1.21873e-07
Mp3g15460	493.638	1.01775	0.234858	4.33347	1.4678e-05
Mp3g07410	4.91599	1.01755	0.434194	2.34354	0.0191019
Mp3g13320	40.7728	1.01683	0.312121	3.25781	0.00112276
Mp8g11230	11905.9	1.01675	0.170879	5.95015	2.67899e-09
Mp7g10940	45.429	1.01397	0.272158	3.72567	0.0001948
Mp6g11940	4912.88	1.01385	0.176413	5.74704	9.0821e-09
Mp4g07830	6.92486	1.01374	0.432824	2.34217	0.0191722
Mp3g11000	3.7127	1.0134	0.440608	2.29999	0.0214486
Mp1g26650	6.53635	-1.01272	0.440167	-2.30076	0.0214053
Mp1g12670	55.5249	-1.01237	0.348335	-2.90631	0.00365715
Mp7g19270	553.365	1.01196	0.191495	5.28452	1.26036e-07
Mpzg01660d	11.6093	1.01138	0.392119	2.57926	0.00990125
Mp2g21890	657.867	1.01112	0.22513	4.49127	7.08005e-06
Mp7g05960	73.5168	1.0111	0.267811	3.77543	0.000159734
Mp3g03850	5.77611	-1.01054	0.436974	-2.31258	0.0207455
Mp5g15990	22.0367	1.01002	0.351468	2.87372	0.00405665
Mp4g07690	239.977	1.00993	0.2488	4.05921	4.92382e-05
Mp7g10470	18.4377	1.0099	0.399306	2.52914	0.0114343
Mp8g02170	35.3876	-1.00953	0.315135	-3.20348	0.00135778
Mp1g11900	15.7262	1.00946	0.378086	2.66991	0.00758722
Mp4g19460	15.2115	1.00892	0.42854	2.35433	0.0185564
Mp7g16280	29.5775	-1.00786	0.380992	-2.64536	0.00816052
Mp6g09470	10.5113	-1.00758	0.410237	-2.4561	0.0140456
Mp4g08030	242.427	1.00723	0.236809	4.25336	2.1059e-05
Mp2g25540	466.635	1.00694	0.217668	4.62606	3.7268e-06
Mp5g08030	4.21422	1.00572	0.430919	2.33388	0.0196018
Mp4g11730	47.8776	-1.00323	0.315228	-3.18254	0.00145987
Mp3g17740	5.39484	1.00304	0.401558	2.49787	0.0124943
Mp2g07140	28.7726	-1.00263	0.330318	-3.03535	0.00240253
Mp4g10550	3.56709	1.00218	0.440997	2.27253	0.0230545
Mp8g18720	5.45176	-1.00192	0.438775	-2.28345	0.0224039
Mp1g08170	190.045	1.00095	0.278976	3.58796	0.000333272
Mp1g00005a	6.28598	1.00059	0.357629	2.79786	0.00514424
Mp3g03390	268.918	-0.995829	0.241254	-4.12772	3.66377e-05
Mp6g05200	115.776	-0.995588	0.250929	-3.96761	7.25983e-05
Mp4g05290	23.6702	-0.994909	0.350053	-2.84217	0.00448082
Mp2g17770	5.22622	-0.990437	0.440019	-2.2509	0.0243921
Mp2g15640	389.937	-0.989359	0.237689	-4.1624	3.14917e-05
Mp8g02700	7.63514	-0.986041	0.401609	-2.45523	0.0140796
Mp7g19120	19.8547	-0.982474	0.351528	-2.79486	0.00519216
Mp4g22810	6.99023	-0.979329	0.439449	-2.22854	0.0258448
Mp7g18920	2.83044	-0.978799	0.42699	-2.29232	0.0218871
Mp8g04130	754.972	-0.977109	0.207414	-4.71092	2.46598e-06
Mp8g02750	8.33383	-0.974204	0.415881	-2.3425	0.0191548
Mp7g01430	74.1878	-0.973634	0.357009	-2.7272	0.0063875
Mp5g16910	232.853	-0.972471	0.307932	-3.15807	0.00158818
Mp5g05720	2542.98	-0.969271	0.247889	-3.9101	9.22585e-05
Mp2g12620	14.4835	-0.968687	0.435644	-2.22357	0.0261772
Mp1g24230	7623.47	-0.968264	0.20117	-4.81315	1.48568e-06
Mp2g12150	11.337	-0.966601	0.410301	-2.35583	0.0184812
Mp5g18090	262.4	-0.966172	0.174469	-5.5378	3.06292e-08
Mp4g14840	159.789	-0.96361	0.440771	-2.18619	0.0288015
Mp7g16420	42.3188	-0.962659	0.295658	-3.25599	0.00112997
Mp6g08540	34.2203	-0.962227	0.340746	-2.82389	0.00474453
Mp6g17390	987.973	-0.960878	0.209402	-4.58868	4.46058e-06
Mp4g04860	393.525	-0.960688	0.260776	-3.68396	0.000229636
Mp7g05190	230.601	-0.960284	0.441437	-2.17536	0.0296032
Mp1g21280	2324.18	-0.957631	0.192178	-4.98304	6.25931e-07
Mp1g12040	298.147	-0.955755	0.233802	-4.08787	4.35343e-05
Mp5g21640	33.4726	-0.955483	0.29223	-3.26962	0.0010769
Mp5g17960	20.3333	-0.953936	0.312235	-3.05518	0.00224922
Mp5g00640	4.92811	-0.953118	0.43753	-2.1784	0.029376
Mp7g12270	8.82331	-0.950897	0.424355	-2.2408	0.0250387
Mp8g04790	78.993	-0.948036	0.335501	-2.82573	0.00471731
Mp2g15990	171.677	-0.947938	0.435874	-2.1748	0.0296453
Mp2g25940	478.524	-0.944798	0.249831	-3.78176	0.000155725
Mp4g06260	48.8672	-0.944601	0.292124	-3.23356	0.00122257
Mp8g12630	60.9946	-0.944596	0.269512	-3.50483	0.000456896
Mp3g14600	6.207	-0.941583	0.43998	-2.14006	0.0323501
Mp2g07150	2620.82	-0.937666	0.172739	-5.42822	5.69185e-08
Mp7g10210	706.804	-0.93406	0.439418	-2.12567	0.0335304
Mp4g16600	2.05317	-0.933987	0.417011	-2.23972	0.0251092
Mp3g02410	415.031	-0.932617	0.441009	-2.11473	0.0344527
Mp1g11390	23.2378	-0.93065	0.35822	-2.59798	0.00937728
Mp7g01400	333.921	-0.928831	0.262661	-3.53623	0.000405881
Mp3g13770	13.5846	-0.928358	0.385907	-2.40565	0.0161436
Mp1g14390	17.8028	-0.928189	0.380509	-2.43934	0.0147143
Mp7g00910	31.436	-0.9248	0.329344	-2.80801	0.0049849
Mp8g17300	451.538	-0.924519	0.204916	-4.5117	6.43102e-06
Mp2g03770	166.46	-0.922557	0.243314	-3.79163	0.000149664
Mp4g07890	40.7214	-0.919071	0.363519	-2.52826	0.0114628
Mp4g21120	132.491	-0.916577	0.26675	-3.43609	0.000590174
Mp5g16680	7.92615	-0.915249	0.440824	-2.07622	0.0378733
Mp3g02370	964.391	-0.912235	0.190139	-4.79774	1.60467e-06
Mp8g06760	7.42724	-0.911467	0.440167	-2.07073	0.0383841
Mp8g15890	221.824	-0.910313	0.244478	-3.7235	0.00019648
Mp8g03160	82.9746	-0.910039	0.228866	-3.9763	6.99963e-05
Mp7g19170	1319.42	-0.909829	0.225998	-4.02583	5.67747e-05
Mp5g16060	301.235	-0.909433	0.228879	-3.97343	7.08461e-05
Mp7g06510	575.104	-0.909338	0.153616	-5.91956	3.22807e-09
Mp3g15290	355.004	-0.908995	0.246524	-3.68724	0.000226695
Mp6g21200	588.252	-0.907345	0.294938	-3.07639	0.00209521
Mp8g14680	399.277	-0.906639	0.240864	-3.76411	0.000167141
Mp4g17820	217.222	-0.906427	0.436998	-2.07421	0.0380597
Mp2g22710	415.686	-0.905076	0.252806	-3.58011	0.000343444
Mp2g03020	1976.76	-0.904837	0.218393	-4.14316	3.42548e-05
Mp7g12510	513.719	-0.903392	0.215698	-4.18822	2.81145e-05
Mp1g28150	1.91127	-0.9003	0.415758	-2.16544	0.0303538
Mp1g28750	6.13762	-0.900139	0.434038	-2.07387	0.0380913
Mp1g25430	35.3341	-0.899935	0.327489	-2.74798	0.00599633
Mp3g21910	786.762	-0.89625	0.188442	-4.75609	1.97377e-06
Mp1g27210	22.8416	-0.895887	0.359995	-2.48861	0.0128244
Mp2g05890	448.395	-0.895372	0.234434	-3.8193	0.000133832
Mp1g24240	71.2429	-0.894604	0.291383	-3.07019	0.00213919
Mp5g10790	13.8338	-0.894456	0.426777	-2.09584	0.0360964
Mp5g22110	12.7537	-0.894343	0.41934	-2.13274	0.0329461
Mp4g22840	7.42912	-0.893196	0.439506	-2.03227	0.0421262
Mp3g25270	77.3773	-0.892871	0.427735	-2.08744	0.0368482
Mp1g27930	179.893	-0.892427	0.335501	-2.65998	0.00781452
Mp7g12030	44.0221	-0.892324	0.257216	-3.46916	0.000522082
Mp3g00380	63.2863	-0.891223	0.249813	-3.56756	0.000360324
Mp5g22290	15.9524	-0.890414	0.411512	-2.16376	0.0304827
Mp1g07680	6.98117	-0.887969	0.441145	-2.01287	0.0441279
Mp3g21260	21.1314	-0.887193	0.420084	-2.11194	0.0346912
Mp2g07100	270.598	-0.885972	0.345515	-2.56421	0.0103411
Mp4g08600	10.1776	-0.885925	0.415206	-2.1337	0.0328675
Mp8g16030	17.9218	-0.88536	0.380616	-2.32612	0.0200121
Mp5g14930	10.6392	-0.885067	0.379937	-2.32951	0.0198322
Mp6g20050	60.5367	-0.882995	0.257552	-3.42841	0.000607128
Mp2g16850	4.81097	-0.882654	0.440299	-2.00467	0.0449985
Mp5g09860	26.7516	-0.882329	0.376239	-2.34513	0.0190203
Mp7g06680	20.6074	-0.880961	0.343196	-2.56693	0.0102603
Mp6g16970	256.195	-0.879726	0.236435	-3.7208	0.000198595
Mp1g22670	1209.13	-0.87821	0.135659	-6.47366	9.56554e-11
Mp3g25030	6.63698	-0.87732	0.435602	-2.01404	0.0440051
Mp6g02180	3.61075	-0.876242	0.38875	-2.254	0.0241963
Mp6g11370	8.23797	-0.872108	0.418371	-2.08453	0.0371117
Mp4g07960	22.9834	-0.870369	0.328978	-2.64567	0.00815285
Mp6g20580	13471.1	-0.86975	0.18809	-4.62411	3.76211e-06
Mp4g19390	179.059	-0.869522	0.381198	-2.28103	0.0225469
Mp2g06680	133.908	-0.86944	0.262972	-3.30621	0.000945668
Mp1g24220	2121.13	-0.866724	0.158044	-5.48405	4.15688e-08
Mp7g05750	444.269	-0.865725	0.242991	-3.56279	0.000366938
Mp6g17800	13.3264	-0.863539	0.423772	-2.03774	0.0415757
Mp7g01890	61.0248	-0.863187	0.333298	-2.58984	0.00960218
Mp6g08820	15.3689	-0.862279	0.406839	-2.11946	0.0340515
Mp4g20290	9.24041	-0.861513	0.41869	-2.05764	0.0396247
Mp8g11100	4.68321	-0.861437	0.441164	-1.95264	0.0508618
Mp3g03880	529.301	-0.861408	0.190307	-4.52641	5.99933e-06
Mp6g11890	257.713	-0.859981	0.169546	-5.07225	3.9313e-07
Mp5g21740	28.4142	-0.857544	0.290934	-2.94756	0.00320297
Mp2g24680	730.184	-0.856941	0.176779	-4.84752	1.25017e-06
Mp6g13610	28.4066	-0.856425	0.32112	-2.66699	0.00765331
Mp6g11090	110.663	-0.855572	0.311094	-2.7502	0.00595584
Mp1g21660	413.255	-0.852427	0.252164	-3.38045	0.000723666
Mp6g14020	287.264	-0.852141	0.225742	-3.77484	0.000160111
Mp1g25860	2416.78	-0.85109	0.157485	-5.40428	6.50706e-08
Mp5g05270	118.379	-0.85035	0.42324	-2.00914	0.0445218
Mp6g04610	6.13864	-0.850118	0.42921	-1.98066	0.0476294
Mp2g13890	24.0917	-0.849688	0.293079	-2.89918	0.00374141
Mp5g10150	260.055	-0.849647	0.274187	-3.09879	0.00194312
Mp6g03900	29.9834	-0.848295	0.410486	-2.06656	0.0387752
Mp7g02820	37.0898	-0.848233	0.383326	-2.21282	0.0269099
Mp6g02780	7.99393	-0.848067	0.427852	-1.98215	0.0474625
Mp1g20260	858.753	-0.847951	0.212612	-3.98825	6.65632e-05
Mp1g15640	2.22094	-0.846254	0.413953	-2.04432	0.0409215
Mp3g17420	178.801	-0.846163	0.162245	-5.21533	1.83487e-07
Mp5g16650	27.0346	-0.844149	0.347769	-2.42733	0.0152104
Mp4g19320	363.823	-0.841972	0.247797	-3.39783	0.000679228
Mp6g04570	61.7906	-0.841472	0.237675	-3.54042	0.000399486
Mp6g16280	638.464	-0.840341	0.308317	-2.72558	0.00641889
Mp2g05080	182.325	-0.8368	0.229558	-3.64527	0.00026711
Mp3g03970	18.0916	-0.836351	0.367281	-2.27714	0.0227776
Mp4g22700	415.421	-0.836101	0.440639	-1.89747	NA
Mp1g16100	11.8685	-0.835754	0.401498	-2.08159	0.03738
Mp7g12710	21.9396	-0.834996	0.418992	-1.99287	0.0462761
Mp4g12510	350.127	-0.834821	0.176111	-4.74032	2.13384e-06
Mp2g12390	1219.83	-0.834546	0.194481	-4.29114	1.77757e-05
Mp5g02130	243.629	-0.834373	0.438637	-1.90219	0.0571458
Mp2g01140	11.095	-0.834229	0.441497	-1.88955	0.0588186
Mp1g29340	225.967	-0.833977	0.214329	-3.89111	9.97864e-05
Mp4g10620	11.1038	-0.832202	0.385876	-2.15665	0.0310326
Mp8g03610	306.401	-0.8311	0.21108	-3.93737	8.23798e-05
Mp2g18690	3.19538	-0.830975	0.437695	-1.89853	0.0576267
Mp6g03300	316.182	-0.830414	0.18217	-4.55846	5.15311e-06
Mp8g06180	784.417	-0.830138	0.173944	-4.77245	1.81997e-06
Mp5g17570	803.6	-0.828273	0.176513	-4.69242	2.69987e-06
Mp1g12800	145.784	-0.827152	0.178921	-4.62301	3.78213e-06
Mp1g03150	1006.4	-0.826692	0.440834	-1.87529	0.0607528
Mp8g05130	178.899	-0.826584	0.438419	-1.88538	0.059379
Mp2g05330	11.69	-0.824284	0.417629	-1.97372	0.0484135
Mp3g03580	2.45929	-0.822122	0.374089	-2.19766	0.0279732
Mp5g05730	179.566	-0.820677	0.413464	-1.98488	0.0471577
Mp5g19510	174.256	-0.819809	0.184593	-4.44118	8.94664e-06
Mp8g15220	2.85333	-0.819359	0.423221	-1.93601	0.0528669
Mp6g16380	50.6118	-0.817126	0.32665	-2.50153	0.0123657
Mp5g19600	39.2578	-0.816136	0.260962	-3.12742	0.00176348
Mp2g01950	449.844	-0.815897	0.170218	-4.79324	1.64111e-06
Mp8g04140	32.2074	-0.815811	0.336102	-2.42728	0.0152127
Mp6g14680	4.98239	-0.815707	0.439011	-1.85805	0.0631612
Mp2g01990	292.215	-0.8151	0.233203	-3.49523	0.000473647
Mp2g08050	967.941	-0.814964	0.200096	-4.07288	4.64362e-05
Mp2g18520	596.205	-0.814741	0.201959	-4.03419	5.47902e-05
Mp8g17950	22.3585	-0.814096	0.324526	-2.50857	0.0121221
Mp6g03070	21.6385	-0.813892	0.436988	-1.8625	0.062532
Mp4g00380	215.159	-0.81321	0.159135	-5.11018	3.21853e-07
Mp5g07340	12.5794	-0.812236	0.383071	-2.12033	0.0339786
Mp5g12530	10.737	-0.812094	0.426208	-1.90539	0.0567293
Mp6g02090	2221.59	-0.811987	0.17977	-4.5168	6.27814e-06
Mp7g17010	161.491	-0.811846	0.218567	-3.71441	0.00020368
Mp7g17620	216.744	-0.811729	0.246623	-3.29137	0.000997002
Mp4g22770	1.69234	-0.810799	0.396414	-2.04533	0.0408219
Mp8g08250	97.8613	-0.809382	0.256573	-3.15459	0.00160725
Mp2g19860	35.727	-0.809002	0.321886	-2.51332	0.01196
Mp2g08390	4.36896	-0.808584	0.441133	-1.83297	0.066807
Mp7g00660	454.145	-0.807396	0.436545	-1.84951	0.0643836
Mp4g23980	593.584	-0.806192	0.140234	-5.74889	8.98295e-09
Mp2g09420	93.1964	-0.806005	0.382728	-2.10595	0.035209
Mp5g15650	66.3647	-0.805794	0.347204	-2.32081	0.0202971
Mp7g14140	827.097	-0.804821	0.439907	-1.82952	NA
Mp3g24880	10913.8	-0.80473	0.161255	-4.99043	6.02445e-07
Mp6g02450	714.52	-0.804608	0.186991	-4.30293	1.68557e-05
Mp3g03360	51.6164	-0.804151	0.320652	-2.50786	0.0121463
Mp1g17690	7.09655	-0.802516	0.415072	-1.93344	0.0531824
Mp5g20090	2228.8	-0.802341	0.254863	-3.14812	0.00164325
Mp3g01700	1147.03	-0.802246	0.158956	-5.04696	4.4889e-07
Mp8g10470	123.471	-0.80039	0.31461	-2.54407	0.010957
Mp1g24800	1053.53	-0.800186	0.435511	-1.83735	NA
Mp8g18690	10.4276	-0.798863	0.40848	-1.9557	0.0505007
Mp2g12510	3.74121	-0.798224	0.415193	-1.92254	0.0545383
Mp1g06690	8.84727	-0.798188	0.406384	-1.96412	0.0495158
Mp5g06840	4.91372	-0.795789	0.440587	-1.8062	0.0708866
Mp6g07860	2873.66	-0.794477	0.161689	-4.91362	8.94099e-07
Mp6g01700	10.8313	-0.794093	0.396745	-2.00152	0.0453366
Mp1g13530	4.65684	-0.793548	0.432889	-1.83314	0.0667813
Mp2g11010	27.6786	-0.793056	0.299981	-2.64369	0.00820079
Mp7g02560	1416.16	-0.792998	0.225685	-3.51374	0.000441843
Mp6g17320	17.2474	-0.792813	0.340764	-2.32657	0.019988
Mp1g11380	24.2439	-0.791597	0.401234	-1.9729	0.0485064
Mp7g00670	954.284	-0.79135	0.43805	-1.80653	NA
Mp1g15660	159.614	-0.790452	0.246769	-3.20321	0.00135904
Mp8g01485a	6.03874	-0.790288	0.441211	-1.79118	0.0732646
Mp1g23160	2191.74	-0.789641	0.165712	-4.76516	1.88706e-06
Mp5g01150	57.0929	-0.789152	0.25383	-3.10898	0.00187733
Mp7g08090	557.679	-0.788601	0.184627	-4.27132	1.94318e-05
Mp4g19050	26.8966	-0.788266	0.390008	-2.02115	0.0432638
Mp1g25080	1187.34	-0.78634	0.17128	-4.59097	4.41187e-06
Mp3g16430	299.772	-0.786309	0.303055	-2.59461	0.00946979
Mp1g01170	26.1555	-0.784541	0.430221	-1.82358	0.0682163
Mp2g18080	121.587	-0.783928	0.348524	-2.24928	0.0244944
Mp6g14730	14.6678	-0.783132	0.389871	-2.0087	0.0445694
Mp1g28020	7.73505	-0.782372	0.415854	-1.88136	0.0599228
Mp7g03110	11.8929	-0.781499	0.434108	-1.80024	0.0718227
Mp8g00200	268.345	-0.780727	0.20643	-3.78205	0.000155544
Mp8g14200	8.72162	-0.780567	0.413765	-1.8865	0.0592277
Mp2g01730	13.4662	-0.780206	0.403836	-1.93199	0.0533613
Mp8g16650	17.4417	-0.77979	0.37291	-2.0911	0.0365195
Mp7g00190	17.8769	-0.779422	0.406113	-1.91923	0.0549558
Mp6g15030	83.363	-0.7789	0.276544	-2.81655	0.00485429
Mp4g04290	9.4718	-0.778847	0.422238	-1.84457	0.0651003
Mp1g08870	5.85653	-0.778427	0.429303	-1.81324	0.0697954
Mp3g24160	5946.27	-0.776477	0.360211	-2.15562	0.0311135
Mp7g15190	158.394	-0.776245	0.187866	-4.13191	3.59766e-05
Mp3g11270	4.59	-0.77612	0.440387	-1.76236	0.0780086
Mp4g07800	40.1152	-0.774978	0.294089	-2.63518	0.00840917
Mp2g21370	130.675	-0.774381	0.20493	-3.77876	0.000157612
Mp1g27040	74.7734	-0.774311	0.374637	-2.06683	0.03875
Mp4g12770	2.28983	-0.774286	0.428287	-1.80787	0.0706273
Mp8g18700	74.7868	-0.77427	0.288053	-2.68795	0.00718932
Mp8g11640	103.185	-0.773822	0.400769	-1.93084	0.0535028
Mp2g11890	1296	-0.770386	0.165315	-4.66012	3.16032e-06
Mp5g00560	24.5382	-0.769981	0.376765	-2.04366	0.0409868
Mp6g12830	36.4869	-0.769355	0.283433	-2.71441	0.00663935
Mp7g02540	63.4864	-0.769239	0.286583	-2.68417	0.00727092
Mp5g08730	548.765	-0.768129	0.251485	-3.05437	0.00225534
Mp7g13750	44.2806	-0.766554	0.326498	-2.34781	0.0188844
Mp7g07885a	6.65401	-0.765618	0.441071	-1.73581	0.0825967
Mp7g14290	112.777	-0.765489	0.276393	-2.76956	0.00561313
Mp3g03550	4.02038	-0.764967	0.351695	-2.17509	0.0296236
Mp2g19460	190.36	-0.764766	0.260158	-2.93962	0.00328611
Mp5g23760	47.7414	-0.764718	0.412149	-1.85544	0.0635332
Mp2g05040	22.3374	-0.763843	0.32572	-2.34509	0.0190225
Mp1g21600	172.056	-0.763512	0.236468	-3.22882	0.00124304
Mp7g08100	6.91932	-0.763423	0.435117	-1.75452	0.0793406
Mp6g14760	377.515	-0.761978	0.167425	-4.55116	5.33515e-06
Mp7g06040	8.64531	-0.761916	0.435558	-1.74929	0.0802417
Mp3g00850	129.196	-0.761818	0.222961	-3.41682	0.000633564
Mp2g10870	89.8978	-0.761318	0.245396	-3.1024	0.00191955
Mp7g07450	967.318	-0.76123	0.132283	-5.75456	8.68695e-09
Mp7g03860	147.446	-0.760415	0.191609	-3.96859	7.23004e-05
Mp1g22600	104.791	-0.76028	0.213052	-3.56851	0.000359012
Mp1g22420	341.685	-0.75986	0.329821	-2.30386	0.0212307
Mp3g19180	12.1033	-0.759817	0.417187	-1.82129	0.068563
Mp6g16900	92.2364	-0.759501	0.257017	-2.95506	0.00312605
Mp2g20960	3.74739	-0.759498	0.440867	-1.72274	0.0849356
Mp6g01910	153.926	-0.759073	0.268651	-2.8255	0.00472067
Mp3g12180	2208.85	-0.758885	0.428148	-1.77248	0.0763146
Mp3g17130	323.146	-0.757364	0.198505	-3.81533	0.000136
Mp3g20710	7.04918	-0.757066	0.434872	-1.74089	0.0817024
Mp7g00610	89.0705	-0.755554	0.29727	-2.54164	0.0110335
Mp8g14160	56.5721	-0.755098	0.260992	-2.89319	0.00381356
Mp5g00720	461.86	-0.754728	0.285111	-2.64714	0.00811762
Mp4g14870	205.13	-0.753376	0.441153	-1.70774	NA
Mp8g13560	1481.5	-0.752874	0.430012	-1.75082	0.0799766
Mp1g02060	208.003	-0.752463	0.210412	-3.57614	0.000348702
Mp3g23140	730.387	-0.752258	0.155901	-4.82522	1.3985e-06
Mp5g20940	1844.48	-0.751841	0.146482	-5.13265	2.85685e-07
Mp7g00920	3509.58	-0.751426	0.16773	-4.47998	7.46486e-06
Mp3g17060	118.894	-0.750778	0.223845	-3.35401	0.000796502
Mp6g06990	19.4631	-0.749969	0.38205	-1.96301	0.049645
Mp2g12480	39.8973	-0.749865	0.391355	-1.91607	0.0553559
Mp5g00160	175.096	-0.748904	0.253831	-2.95041	0.00317356
Mp6g06870	7.61901	-0.748663	0.430529	-1.73894	0.0820457
Mp5g14940	22.0379	-0.748261	0.357832	-2.0911	0.0365195
Mp7g05210	823.698	-0.747958	0.169535	-4.41181	1.02508e-05
Mp3g23610	32.7569	-0.747877	0.366091	-2.04287	0.041065
Mp5g03450	40.044	-0.747631	0.306281	-2.441	0.0146469
Mp8g13650	139.818	-0.747497	0.20935	-3.57056	0.000356225
Mp8g13200	7.34738	-0.74717	0.423898	-1.76262	0.0779649
Mp5g10170	989.703	-0.746987	0.120618	-6.19298	5.90389e-10
Mp2g15210	35.2118	-0.746772	0.329905	-2.2636	0.0235989
Mp1g11890	1122.65	-0.746058	0.157455	-4.73821	2.15609e-06
Mp5g22460	279.684	-0.745167	0.232868	-3.19995	0.00137449
Mp3g01040	15.5552	-0.74501	0.390453	-1.90806	0.056383
Mp3g19190	7.78519	-0.744604	0.438394	-1.69848	0.0894171
Mp7g06990	1676.19	-0.744271	0.133575	-5.57195	2.51898e-08
Mp3g13740	205.706	-0.743614	0.308655	-2.40921	0.0159871
Mp2g07060	2474.18	-0.74178	0.20799	-3.56642	0.000361887
Mp3g17000	13.5577	-0.741569	0.404291	-1.83425	0.0666176
Mp6g02390	22.7638	-0.740507	0.326677	-2.26678	0.0234034
Mp3g17070	47.493	-0.739857	0.387332	-1.91014	0.0561153
Mp5g07540	92.8768	-0.739834	0.356318	-2.07633	0.0378634
Mp8g15200	4.27137	-0.739253	0.440895	-1.67671	0.0935997
Mp5g23740	113.306	-0.73869	0.325382	-2.27023	0.0231938
Mp6g01460	22.1742	-0.737736	0.316044	-2.33428	0.0195812
Mp8g16900	895.78	-0.737722	0.150171	-4.91256	8.98936e-07
Mp3g24150	5062.87	-0.73756	0.397433	-1.85581	0.0634806
Mp2g01360	10086.3	-0.737458	0.440024	-1.67595	NA
Mp2g23910	10.0276	-0.737444	0.388376	-1.89879	0.0575925
Mp3g18090	45.767	-0.737274	0.283962	-2.59638	0.00942117
Mp3g23150	60.0629	-0.735518	0.272057	-2.70355	0.00686036
Mp7g08890	58093.2	-0.734006	0.144464	-5.08089	3.75661e-07
Mp5g23980	753.672	-0.733955	0.136093	-5.39305	6.92698e-08
Mp5g08800	32.6255	-0.731072	0.333916	-2.18939	0.0285685
Mp2g03950	1.09656	-0.730504	0.315414	-2.31602	0.0205572
Mp1g13050	3.55853	-0.729719	0.437513	-1.66788	0.0953402
Mp4g14620	210.639	-0.729272	0.21563	-3.38205	0.00071948
Mp5g22770	2.1326	-0.729136	0.415908	-1.75312	0.0795813
Mp3g05830	856.577	-0.727934	0.162933	-4.46769	7.90689e-06
Mp3g15260	128.904	-0.727409	0.419915	-1.73228	0.083224
Mp4g03080	301.128	-0.727234	0.217748	-3.33979	0.000838424
Mp6g09290	313.408	-0.726727	0.245452	-2.96077	0.00306874
Mp6g14750	7784.51	-0.726673	0.13659	-5.32011	1.03704e-07
Mp7g14540	312.498	-0.725521	0.193386	-3.75168	0.000175656
Mp6g03770	27.5303	-0.724441	0.297412	-2.43582	0.0148581
Mp5g24050	70.0289	-0.724354	0.220285	-3.28826	0.00100809
Mp2g10010	2185.85	-0.723846	0.190959	-3.79058	0.000150294
Mp1g17070	4417.57	-0.723684	0.161198	-4.48941	7.14207e-06
Mp2g12850	12.967	-0.723584	0.376971	-1.91947	0.0549247
Mp3g03030	312.485	-0.723556	0.204429	-3.53941	0.000401029
Mp5g20830	9.52096	-0.722997	0.437525	-1.65247	0.0984389
Mp3g24140	3819.71	-0.722863	0.400616	-1.80438	0.0711717
Mp3g16120	24.1442	-0.722498	0.329141	-2.1951	0.0281562
Mp3g24050	85.2978	-0.722429	0.267271	-2.70299	0.00687197
Mp1g28350	29.8284	-0.72175	0.337066	-2.14127	0.0322523
Mp2g02630	198.263	-0.721698	0.440094	-1.63987	0.101032
Mp7g19160	87.5818	-0.720168	0.349787	-2.05888	0.0395059
Mp7g02530	355.608	-0.718982	0.244325	-2.94273	0.00325331
Mp2g24160	201.372	-0.717889	0.165266	-4.34385	1.40006e-05
Mp5g24020	206.092	-0.71676	0.178536	-4.01465	5.9533e-05
Mp1g19760	2099.88	-0.71671	0.125103	-5.72897	1.01045e-08
Mp1g28880	317.521	-0.716656	0.153475	-4.66953	3.01892e-06
Mp4g01260	9.60607	-0.716159	0.421557	-1.69884	0.0893489
Mp3g03510	10.9341	-0.715666	0.419688	-1.70523	0.0881508
Mp4g23230	33.7455	-0.715374	0.370314	-1.9318	0.0533837
Mp2g02030	942.209	-0.714936	0.42346	-1.68832	0.09135
Mp2g20040	1422.44	-0.714158	0.167244	-4.27015	1.95339e-05
Mp1g27050	371.445	-0.714061	0.291005	-2.45377	0.0141366
Mp7g04460	50.9043	-0.713205	0.352115	-2.02549	0.0428174
Mp5g18230	133.037	-0.712862	0.385803	-1.84774	0.0646405
Mp6g00190	1.13066	-0.712504	0.347971	-2.04759	0.0405998
Mp1g01190	4.33786	-0.711812	0.438754	-1.62235	0.104729
Mp3g17470	1181.65	-0.711445	0.229786	-3.09612	0.00196068
Mp5g14820	67.5947	-0.711081	0.236838	-3.0024	0.00267863
Mp6g02400	4990.59	-0.711045	0.176281	-4.03359	5.493e-05
Mp6g05120	210.285	-0.710884	0.421271	-1.68748	0.0915117
Mp8g11450	7964.17	-0.710863	0.154981	-4.58677	4.50147e-06
Mp1g22360	869.302	-0.709706	0.269031	-2.63801	0.00833951
Mp5g19560	2872.84	-0.709599	0.239328	-2.96496	0.00302721
Mp3g18220	181.814	-0.709564	0.335682	-2.1138	0.0345325
Mp2g11950	294.299	-0.709486	0.261564	-2.71248	0.00667823
Mp7g14070	440.033	-0.708822	0.116477	-6.0855	1.16125e-09
Mp5g19570	344.292	-0.707746	0.265392	-2.6668	0.00765778
Mp3g20530	2632.67	-0.707704	0.120534	-5.87142	4.32078e-09
Mp5g03490	7.27267	-0.707345	0.426322	-1.65918	0.0970791
Mp2g10860	8225.8	-0.707334	0.169093	-4.18311	2.87544e-05
Mp8g11550	155.565	-0.70698	0.167187	-4.22868	2.35065e-05
Mp1g01480	67.6694	-0.706936	0.221366	-3.19352	0.00140549
Mp3g10050	592.692	-0.705914	0.434887	-1.62321	0.104544
Mp7g05800	12.7519	-0.705417	0.414189	-1.70313	0.088544
Mp5g19680	72.4963	-0.70481	0.210265	-3.35201	0.000802274
Mp3g24870	653.352	-0.704186	0.163149	-4.31622	1.58726e-05
Mp7g00870	5.43657	-0.703489	0.436999	-1.60982	0.107437
Mp3g09250	161.161	-0.703214	0.421335	-1.66902	0.0951142
Mp5g02920	97.3079	-0.702825	0.177306	-3.96391	7.37333e-05
Mp3g09090	4769.2	-0.702824	0.127984	-5.4915	3.9853e-08
Mp4g10330	193.99	-0.702219	0.228629	-3.07144	0.0021303
Mp1g08860	22.5364	-0.70141	0.36587	-1.9171	0.0552251
Mp4g05730	1084.03	-0.701373	0.427731	-1.63975	0.101056
Mp1g04130	10.684	-0.699799	0.390458	-1.79225	0.0730928
Mp6g08420	2169.74	-0.699253	0.179624	-3.89288	9.90596e-05
Mp6g18290	5.73319	-0.698163	0.432642	-1.61372	0.106588
Mp5g03550	39013.5	-0.696132	0.174842	-3.9815	6.84825e-05
Mp7g06850	6107.15	-0.695822	0.139442	-4.99006	6.0362e-07
Mp3g17200	7.52229	-0.695094	0.422935	-1.6435	0.100279
Mp7g16200	304.663	-0.694398	0.231719	-2.99673	0.00272893
Mp1g25980	4437.17	-0.692971	0.134203	-5.1636	2.4224e-07
Mp4g17710	82.8066	-0.69289	0.239149	-2.89731	0.00376375
Mp3g02290	476.316	-0.692038	0.438258	-1.57907	NA
Mp2g16000	449.861	-0.690924	0.115337	-5.99048	2.09226e-09
Mp4g02390	102.343	-0.690548	0.252062	-2.7396	0.00615146
Mp4g19900	1376.02	-0.689935	0.179327	-3.84735	0.000119403
Mp7g19700	1699.64	-0.689655	0.132544	-5.20321	1.95874e-07
Mp2g03330	7.90268	-0.688601	0.439545	-1.56662	0.117203
Mp2g20970	15.0735	-0.688103	0.390825	-1.76064	0.0782987
Mp7g15340	399.734	-0.687565	0.438553	-1.56781	0.116927
Mp1g25890	149.528	-0.686481	0.230699	-2.97566	0.0029236
Mp1g04990	9.0251	-0.686333	0.441474	-1.55464	0.120032
Mp1g14020	3.25509	-0.686317	0.418764	-1.63891	0.101232
Mp6g17510	36.4158	-0.686266	0.414108	-1.65722	0.0974757
Mp6g10060	3.80612	-0.686144	0.440941	-1.55609	0.119687
Mp7g10700	237.125	-0.686075	0.210424	-3.26045	0.00111236
Mp2g10210	47.1975	-0.685945	0.225669	-3.0396	0.00236891
Mp8g02935	1.41793	-0.685721	0.317587	-2.15916	0.0308378
Mp3g10400	97.1657	-0.68561	0.43031	-1.59329	0.111095
Mp6g18200	1341.18	-0.685024	0.196718	-3.48226	0.000497199
Mp3g24795	10.0275	-0.684154	0.408861	-1.67332	0.094265
Mp5g02050	25.1689	-0.684084	0.383526	-1.78367	0.0744774
Mp4g10980	752.203	-0.683618	0.146872	-4.65451	3.24755e-06
Mp3g08040	55.8118	-0.683333	0.266134	-2.56763	0.0102396
Mp3g10220	128.505	-0.682323	0.158313	-4.30997	1.6328e-05
Mp4g00120	86.5941	-0.682006	0.18673	-3.65237	0.000259831
Mp6g07560	1901.05	-0.68176	0.427273	-1.59561	0.110576
Mp4g13430	900.371	-0.681035	0.166821	-4.08244	4.45662e-05
Mp3g24040	205.911	-0.68094	0.318781	-2.13608	0.0326732
Mp5g19710	52502.8	-0.680843	0.151561	-4.49221	7.04893e-06
Mp4g13450	1741.29	-0.680457	0.19425	-3.503	0.000460043
Mp6g20450	1975.19	-0.680108	0.164027	-4.14631	3.37878e-05
Mp4g04230	2469.98	-0.679989	0.134627	-5.05093	4.39667e-07
Mp3g06550	125.255	-0.679653	0.201748	-3.36883	0.000754885
Mp5g21420	96.7531	-0.679529	0.392991	-1.72912	0.0837873
Mp4g21820	4.45798	-0.679465	0.441223	-1.53996	0.12357
Mp6g17330	3365.38	-0.678603	0.143003	-4.74538	2.08117e-06
Mp6g19000	18.0795	-0.678471	0.389517	-1.74182	0.0815393
Mp4g19380	115.642	-0.678237	0.23446	-2.89276	0.00381868
Mp1g14150	1458.67	-0.677182	0.355644	-1.9041	0.0568968
Mp1g19930	2.57177	-0.67707	0.431295	-1.56985	0.116449
Mp4g22830	3.1501	-0.676953	0.425611	-1.59054	0.111712
Mp7g18030	1428.22	-0.676834	0.188125	-3.59778	0.000320941
Mp1g15570	9.05418	-0.67616	0.410456	-1.64734	0.0994884
Mp6g03310	1556.38	-0.676003	0.13477	-5.01599	5.27615e-07
MpVg00240	19.2522	-0.675805	0.375703	-1.79877	0.0720544
Mp5g13210	2.20829	-0.675725	0.403765	-1.67356	0.0942168
Mp3g17220	1004.86	-0.675696	0.152431	-4.43281	9.3011e-06
Mp1g11520	6.71964	-0.675631	0.420917	-1.60514	0.108463
Mp6g11910	31.2337	-0.675364	0.406626	-1.6609	0.0967339
Mp1g29610	58.1121	-0.673	0.402727	-1.67111	0.0947
Mp6g18640	2.58517	-0.672281	0.413546	-1.62565	0.104024
Mp2g06740	2.8472	-0.671049	0.428584	-1.56573	0.117411
Mp4g00750	872.55	-0.670626	0.202498	-3.31176	0.000927094
Mp3g14070	9.7089	-0.670507	0.428963	-1.56309	0.118032
Mp6g20590	425.03	-0.670301	0.132733	-5.04998	4.4185e-07
Mp1g18330	971.262	-0.670135	0.157132	-4.26479	2.00087e-05
Mp4g19670	995.554	-0.670024	0.113607	-5.89773	3.68534e-09
Mp5g20460	834.473	-0.669944	0.205374	-3.26206	0.00110604
Mp7g02870	6.14093	-0.669903	0.429994	-1.55794	0.119248
Mp2g25020	280.596	-0.669594	0.162715	-4.11514	3.86949e-05
Mp7g02380	6.65604	-0.66929	0.428501	-1.56193	0.118303
Mp3g01050	28.363	-0.668935	0.322185	-2.07625	0.0378712
Mp4g22250	20.2129	-0.668133	0.32703	-2.04303	0.0410491
Mp6g04710	76.7815	-0.668114	0.340222	-1.96376	0.0495577
Mp8g12330	1.64216	-0.667491	0.374712	-1.78134	0.0748562
Mp8g06930	64.135	-0.667447	0.256338	-2.60378	0.00922021
Mp7g07150	209.12	-0.66687	0.185393	-3.59706	0.000321834
Mp3g06420	7.32313	-0.666673	0.435654	-1.53028	0.125947
Mp6g17140	41.6386	-0.666611	0.319717	-2.08501	0.0370688
Mp5g08560	174.115	-0.666204	0.180197	-3.69708	0.000218095
Mp7g07000	8.23916	-0.665999	0.435946	-1.52771	0.126585
Mp1g25990	14.3192	-0.665608	0.430414	-1.54643	0.122
Mp6g07160	56.0513	-0.665331	0.3222	-2.06496	0.0389268
Mp8g00220	98.3293	-0.665254	0.186309	-3.57071	0.000356021
Mp2g02210	172.446	-0.664792	0.220128	-3.02003	0.0025275
Mp7g02270	10.6104	-0.663907	0.401523	-1.65347	0.0982348
Mp2g17410	11.3612	-0.663732	0.390094	-1.70147	0.0888553
Mp7g09030	260.553	-0.663568	0.24094	-2.75409	0.00588561
Mp1g07800	17.8903	-0.663406	0.397519	-1.66887	0.095144
Mp5g20650	22.405	-0.662628	0.351068	-1.88746	0.0590984
Mp4g18040	6.18505	-0.662322	0.436042	-1.51894	0.128777
Mp7g00020	21.7374	-0.661892	0.341135	-1.94026	0.0523478
Mpzg01410	4139.39	-0.661689	0.124934	-5.29632	1.18157e-07
Mp6g11530	29.5711	-0.661037	0.319522	-2.06883	0.0385617
Mp2g11840	20.3744	-0.660296	0.383367	-1.72236	0.0850044
Mp7g18910	63.1197	-0.66011	0.281535	-2.34469	0.0190432
Mp1g29010	29.5419	-0.659631	0.316531	-2.08394	0.0371658
Mp3g04430	87.3993	-0.657665	0.3025	-2.1741	0.0296977
Mp2g17160	3671.79	-0.657661	0.146654	-4.48443	7.31093e-06
Mp6g01140	358.654	-0.657656	0.148124	-4.43989	9.00052e-06
Mp4g15860	56.4349	-0.657306	0.222335	-2.95638	0.0031127
Mp2g13430	2378.01	-0.657032	0.129451	-5.07554	3.86405e-07
Mp6g18480	7520.36	-0.656976	0.1305	-5.03428	4.79648e-07
Mp5g08210	549.973	-0.65648	0.194927	-3.36782	0.000757651
Mp3g17120	65.1163	-0.656385	0.219458	-2.99094	0.0027812
Mp3g08070	204.515	-0.656271	0.219598	-2.9885	0.00280347
Mp2g02090	1724.12	-0.655359	0.124696	-5.25566	1.47498e-07
Mp1g04940	1256.3	-0.654745	0.10495	-6.23867	4.4132e-10
Mp7g02150	257.829	-0.654695	0.433156	-1.51145	0.130673
Mp6g17360	189.651	-0.654543	0.182173	-3.59297	0.000326924
Mp3g14610	22.917	-0.654509	0.331258	-1.97583	0.0481742
Mp2g10090	11925.8	-0.654033	0.147636	-4.43005	9.42132e-06
Mp8g02860	20.345	-0.653971	0.349311	-1.87217	0.0611825
Mp7g17690	1960.83	-0.65382	0.117701	-5.55491	2.7775e-08
Mp3g19090	292.014	-0.653537	0.233199	-2.80248	0.0050711
Mp3g01570	70.9554	-0.653388	0.235514	-2.77431	0.00553186
Mp3g21540	11.5826	-0.652907	0.418599	-1.55974	0.118821
Mp3g12890	13.7085	-0.652733	0.368785	-1.76996	0.0767346
Mp4g22260	125.807	-0.651979	0.216208	-3.01551	0.00256544
Mp3g07390	46.0226	-0.651332	0.352155	-1.84956	0.064377
Mp1g04110	50.0079	-0.651182	0.334105	-1.94904	0.0512912
Mp2g04430	72.2699	-0.650879	0.290678	-2.23917	0.0251446
Mp7g05920	12.3461	-0.650558	0.440312	-1.47749	0.139543
Mp5g23770	29.2452	-0.64964	0.399048	-1.62798	0.10353
Mp3g19880	1133.12	-0.649037	0.142869	-4.54288	5.5492e-06
Mp2g14440	2.06489	-0.648605	0.391382	-1.65722	0.0974757
Mp8g12130	1.52238	-0.648317	0.382011	-1.69712	0.0896748
Mp3g15310	8.35084	-0.647664	0.412281	-1.57093	0.116199
Mp4g17330	11.0992	-0.647491	0.404685	-1.59999	0.109601
Mp3g07730	807.447	-0.647262	0.191438	-3.38105	0.000722101
Mp6g09640	11.0377	-0.647081	0.413505	-1.56487	0.117614
Mp5g19700	23.5823	-0.646905	0.361593	-1.78904	0.0736082
Mp1g29570	14.9078	-0.646489	0.406602	-1.58998	0.11184
Mp4g08100	10.7869	-0.646451	0.434754	-1.48694	0.137032
Mp6g05190	3.5603	-0.646415	0.434837	-1.48657	0.137129
Mp7g15910	2.54974	-0.645962	0.401958	-1.60704	0.108046
Mp7g14050	1084.1	-0.64592	0.145196	-4.44861	8.64266e-06
Mp1g23190	202.142	-0.645891	0.173899	-3.71418	0.000203866
Mp1g16370	117.984	-0.645818	0.197848	-3.26422	0.00109767
Mp2g03140	4.13568	-0.645751	0.441029	-1.46419	0.143141
Mp4g12310	6329.37	-0.645245	0.13002	-4.96266	6.95344e-07
Mp6g20230	7.85714	-0.645233	0.436429	-1.47844	0.13929
Mp1g22010	77.6887	-0.645172	0.223935	-2.88107	0.00396323
Mp5g18010	2016	-0.645095	0.152751	-4.22318	2.40883e-05
Mp4g06950	57.1145	-0.645076	0.237973	-2.71071	0.00671397
Mp3g18900	319.188	-0.64506	0.231612	-2.78509	0.00535133
Mp3g20290	137.109	-0.643447	0.430015	-1.49634	0.134566
Mp5g06970	47.5999	-0.642647	0.293177	-2.19201	0.0283785
Mp5g20610	11.8286	-0.64248	0.439161	-1.46297	0.143476
Mp1g12430	444.068	-0.642206	0.166166	-3.86484	0.000111161
Mp5g23750	35.1477	-0.642135	0.404994	-1.58554	0.112843
Mp2g19450	5.00721	-0.641934	0.425345	-1.50921	0.131246
Mp6g08110	94.1034	-0.641913	0.247637	-2.59215	0.00953779
Mp1g15580	10821.1	-0.641492	0.209063	-3.06841	0.00215199
Mp1g03000	53.5084	-0.640521	0.249992	-2.56217	0.0104021
Mp8g01740	44.0604	-0.640373	0.282824	-2.26421	0.0235613
Mp7g00230	28.5937	-0.640348	0.314737	-2.03455	0.041896
Mp6g10310	51.2438	-0.639993	0.288889	-2.21536	0.0267353
Mp2g04930	949.483	-0.639885	0.25726	-2.4873	0.0128715
Mp7g01910	1399.93	-0.639757	0.146189	-4.37625	1.20741e-05
Mp7g01590	1319.63	-0.638288	0.234498	-2.72193	0.00649015
Mp5g07800	1035.01	-0.638113	0.163439	-3.90429	9.45041e-05
Mp2g22050	492.079	-0.638095	0.153108	-4.16762	3.07801e-05
Mp4g08240	56.8604	-0.638	0.263393	-2.42224	0.0154253
Mp8g04590	22.0026	-0.637476	0.320691	-1.98782	0.0468317
Mp4g13440	1056.09	-0.636927	0.198217	-3.21329	0.00131224
Mp1g25410	157.692	-0.635731	0.197814	-3.21378	0.00130999
Mp2g00250	3.36991	-0.634319	0.399701	-1.58698	0.112516
Mp3g12880	1271.18	-0.634235	0.159187	-3.98421	6.7706e-05
Mp2g06670	5523.98	-0.633023	0.134238	-4.71568	2.40903e-06
Mp2g15220	2.44652	-0.632303	0.432764	-1.46108	0.143994
Mp3g24660	3.79647	-0.631921	0.440704	-1.43389	0.151604
Mp2g14110	24.2891	-0.631886	0.33955	-1.86095	0.0627506
Mp3g03950	4.97744	-0.63141	0.436346	-1.44704	0.147886
Mp6g18770	657.082	-0.631341	0.178441	-3.5381	0.000403015
Mp4g22180	31.2757	-0.630864	0.398652	-1.58249	0.113537
Mp4g07680	35.4177	-0.630526	0.378005	-1.66804	0.0953083
Mp1g14220	1610.1	-0.630509	0.13827	-4.55999	5.11549e-06
Mp5g16940	23.2586	-0.630196	0.293969	-2.14375	0.032053
Mp1g18500	30.8467	-0.629857	0.290133	-2.17092	0.0299371
Mp5g12330	84.8866	-0.629064	0.383396	-1.64077	0.100846
Mp5g09070	292.921	-0.628968	0.221375	-2.84118	0.00449463
Mp2g18330	2.24774	-0.628002	0.423804	-1.48182	0.138387
Mp7g05100	2440.23	-0.627745	0.20908	-3.00241	0.00267849
Mp5g13890	10.5164	-0.627365	0.421439	-1.48862	0.136587
Mp2g09350	100.928	-0.627034	0.269631	-2.32553	0.0200436
Mp5g15690	404.872	-0.626916	0.188514	-3.32556	0.00088241
Mp1g07900	314.981	-0.626654	0.225983	-2.77301	0.00555401
Mp1g15210	40.486	-0.626047	0.288582	-2.16939	0.0300532
Mp6g04580	10.1353	-0.625462	0.402188	-1.55515	0.119911
Mp5g24210	72.5707	-0.62491	0.251207	-2.48763	0.0128596
Mp2g12330	882.355	-0.62479	0.197665	-3.16085	0.00157311
Mp2g22290	17.8061	-0.624646	0.393044	-1.58925	0.112003
Mp1g20710	33.59	-0.62437	0.259314	-2.40778	0.0160499
Mp1g10030	1080.12	-0.623815	0.116672	-5.34672	8.95628e-08
Mp2g24430	2.94784	-0.62373	0.415302	-1.50187	0.133131
Mp6g20080	14.7121	-0.623686	0.366139	-1.70341	0.0884913
Mp3g10390	126.436	-0.623629	0.302612	-2.06082	0.0393202
Mp6g17370	1008.54	-0.623072	0.162022	-3.8456	0.000120258
Mp4g22620	9829.19	-0.622828	0.117158	-5.31614	1.05991e-07
Mp4g23750	1733.41	-0.622568	0.113807	-5.47037	4.49099e-08
Mp6g04080	4.15622	-0.622178	0.438979	-1.41733	0.156386
Mp5g03480	721.406	-0.621581	0.162631	-3.82202	0.000132361
Mp2g25660	387.069	-0.621574	0.158425	-3.92345	8.72904e-05
Mp7g14560	742.205	-0.621403	0.155907	-3.98573	6.72737e-05
Mp2g03990	101.45	-0.620516	0.226786	-2.73613	0.00621662
Mp3g13840	597.63	-0.620456	0.168001	-3.69318	0.000221466
Mp1g11670	4.54821	-0.620406	0.438918	-1.41349	0.157511
Mp5g22100	9.39257	-0.620403	0.423046	-1.46651	0.142508
Mp7g07500	2215.36	-0.620249	0.133531	-4.645	3.4008e-06
Mp5g22240	140.933	-0.620182	0.180112	-3.4433	0.000574657
Mp6g13880	18.0771	-0.620058	0.400288	-1.54903	0.121375
Mp4g17830	7.09315	-0.619929	0.43939	-1.41089	0.158278
Mp7g01350	711.419	-0.619693	0.219416	-2.82428	0.00473872
Mp1g08500	4.40916	-0.619503	0.43824	-1.41361	0.157475
Mp2g23750	2397.69	-0.61948	0.172603	-3.58905	0.000331887
Mp2g19990	35.0975	-0.618556	0.322526	-1.91785	0.0551301
Mp3g00130	258.986	-0.618421	0.208056	-2.97238	0.002955
Mp7g01560	19.6431	-0.618137	0.343373	-1.80019	0.071831
Mp1g26540	2464.23	-0.616997	0.234876	-2.62691	0.00861647
Mp1g26050	1995.74	-0.616175	0.122202	-5.04228	4.60026e-07
Mp5g07715f	9.54504	-0.616148	0.425533	-1.44794	0.147633
Mp1g13520	3.05615	-0.615743	0.435829	-1.41281	0.157712
Mp2g01110	10.7686	-0.615736	0.41675	-1.47747	0.139549
Mp3g03350	219.857	-0.615603	0.155116	-3.96866	7.2277e-05
Mp7g17400	182.81	-0.615262	0.355743	-1.72951	0.0837174
Mp7g18400	2729.74	-0.615036	0.105672	-5.82024	5.87633e-09
Mp1g07670	266.551	-0.614729	0.272733	-2.25396	0.0241989
Mp3g01610	1161.35	-0.613965	0.134547	-4.5632	5.0379e-06
Mp2g20210	10.6124	-0.613447	0.405309	-1.51353	0.130145
Mp4g00090	3.79991	-0.61295	0.424537	-1.44381	0.148793
Mp1g10240	3.99646	-0.612264	0.4371	-1.40074	0.161291
Mp1g20280	156.834	-0.612125	0.167656	-3.65108	0.000261142
Mp2g03920	3.06279	-0.611986	0.433309	-1.41236	0.157845
Mp5g16690	14.7288	-0.611571	0.421474	-1.45103	0.146772
Mp3g02380	100.027	-0.611492	0.20321	-3.00917	0.00261966
Mp5g24290	1996.58	-0.61125	0.133298	-4.58558	4.52732e-06
Mp1g02580	841.045	-0.61117	0.115528	-5.29022	1.22171e-07
Mp1g11760	15.8661	-0.610815	0.427817	-1.42775	0.153365
Mp3g02920	12.0882	-0.610668	0.41485	-1.47202	0.141015
Mp1g28360	896.896	-0.610475	0.215932	-2.82717	0.00469619
Mp5g20110	6.66843	-0.610468	0.420043	-1.45335	0.146127
Mp3g23000	36.5485	-0.609929	0.322794	-1.88953	0.0588209
Mp2g00440	7.68723	-0.609214	0.431309	-1.41248	0.15781
Mp4g21060	1731.72	-0.609026	0.180411	-3.37577	0.000736096
Mp7g11370	11.5105	-0.60843	0.416854	-1.45957	0.144407
Mp4g00840	11.8186	-0.608197	0.440403	-1.381	0.167278
Mp1g17650	134.869	-0.608156	0.24358	-2.49674	0.0125339
Mp4g08040	172.043	-0.608016	0.207724	-2.92704	0.0034221
Mp5g04730	1.84132	-0.607822	0.378042	-1.60782	0.107875
Mp7g05090	1444.41	-0.607814	0.17578	-3.4578	0.000544607
Mp6g00870	318.867	-0.607627	0.151895	-4.0003	6.32631e-05
Mp2g19430	24640.7	-0.606702	0.150286	-4.03698	5.4144e-05
Mp3g15150	61.2959	-0.6064	0.262148	-2.3132	0.0207115
Mp6g07930	93.07	-0.606086	0.228317	-2.65458	0.00794081
Mp8g02160	1370.37	-0.605883	0.161241	-3.75762	0.000171539
Mp8g16590	84.1684	-0.605182	0.228475	-2.64879	0.00807798
Mp7g00810	879.12	-0.605149	0.154955	-3.90531	9.41029e-05
Mp2g10120	98.6998	-0.605094	0.222434	-2.72033	0.00652161
Mp2g08980	920.193	-0.605011	0.152184	-3.97552	7.0226e-05
Mp2g23755	787.197	-0.604219	0.165438	-3.65224	0.00025996
Mp3g13995	3.55732	-0.603913	0.435094	-1.38801	0.165135
Mp4g17290	7.19111	-0.60382	0.43758	-1.37991	0.167615
Mp1g28900	236.732	-0.603668	0.167325	-3.60777	0.000308842
Mp8g04830	13.5672	-0.603389	0.395314	-1.52635	0.126922
Mp8g12050	54.1009	-0.602863	0.232527	-2.59266	0.00952365
Mp2g11920	1148.67	-0.60249	0.134099	-4.49289	7.02643e-06
Mp5g19580	27.2564	-0.602398	0.354692	-1.69837	0.0894387
Mp2g10930	365.688	-0.602284	0.44135	-1.36464	0.172366
Mp1g12890	4.53603	-0.601421	0.439568	-1.36821	0.171247
Mp6g17700	1845.59	-0.600891	0.197597	-3.041	0.00235797
Mp4g22230	130.396	-0.599881	0.174118	-3.44526	0.000570517
Mp1g27090	109.482	-0.599082	0.212601	-2.81787	0.00483435
Mp3g03890	676.503	-0.598778	0.214296	-2.79416	0.00520343
Mp5g02620	508.052	-0.598558	0.304768	-1.96398	0.0495328
Mp5g10420	9.1801	-0.598528	0.433133	-1.38186	0.167015
Mp8g16870	240.607	-0.598462	0.228769	-2.616	0.00889654
Mp4g20740	1146.64	-0.597727	0.230821	-2.58957	0.00960967
[truncated: 14,144 more rows]
