# Supplementary material for: Inositol pyrophosphate catabolism by three families of phosphatases regulates plant growth and development
Source: PLoS Genet. 2024 Nov 12;20(11):e1011468. doi: 10.1371/journal.pgen.1011468 (PMC11611267; doi:10.1371/journal.pgen.1011468)
Supplement: S1 Data — Raw data in.xlsx format for Figs 1A, 1B, 1E, 1F, 2B, 2C, 2D, 2E, 3A, 3B, 3D, 3E, 3F, 3G, 4A, 4B, 4C, 4E, 5A, 5B, 6B, 6C, 6D, 6E, 6F, S2B, S2C, S5A, S6B, S8A, S8B, S10A, S10B, and S10C. (ZIP) [file pgen.1011468.s012.zip › all-raw-data/Laurent_Fig4D_TPM_raw.xlsx]

## Sheet: Sheet1
Genes	Tak-1			Mppfa-dsp1ge			Mpnudt1ge			Mpvip1ge
MpSPX	50.3722	53.1906	53.6426	32.7208	33.6208	31.0274	44.5606	49.8072	52.2794	45.9008	38.4235	40.9178
MpPHO4	18.284	16.7372	21.1013	11.7447	12.3424	10.3382	24.7069	27.1732	31.0018	10.9987	2.6398	5.03645
MpPAP7	1.32087	2.12435	1.48849	2.18219	2.38862	2.60257	2.09393	3.08303	3.19007	1.48913	2.04228	2.58552
MpPHT1;H4	4.24152	2.88073	2.2997	6.27271	4.86546	8.06868	3.45499	4.42275	3.71754	4.61437	9.11274	6.89795
MpSQD	1.01071	0.827254	0.858523	1.17298	0.90432	0.893095	1.08952	1.01499	1.15531	0.68569	0.76686	1.41611
