# Supplementary material for: Inositol pyrophosphate catabolism by three families of phosphatases regulates plant growth and development
Source: PLoS Genet. 2024 Nov 12;20(11):e1011468. doi: 10.1371/journal.pgen.1011468 (PMC11611267; doi:10.1371/journal.pgen.1011468)
Supplement: S1 Data — Raw data in.xlsx format for Figs 1A, 1B, 1E, 1F, 2B, 2C, 2D, 2E, 3A, 3B, 3D, 3E, 3F, 3G, 4A, 4B, 4C, 4E, 5A, 5B, 6B, 6C, 6D, 6E, 6F, S2B, S2C, S5A, S6B, S8A, S8B, S10A, S10B, and S10C. (ZIP) [file pgen.1011468.s012.zip › all-raw-data/Laurent_Fig4E_Mp-RNAseq_categories_raw.xlsx]

## Sheet: Index
Are displayed in the next tabs the Differentially Expressed Genes (DEGs), filtered for p-value < 0.05 and |log2(Fold Change)| > 2
Tab 1					Tab 2					Tab 3
code	category	count	percentage		code	category	count	percentage		code	category	count	percentage
1	Pi	5	3.5461		1	Pi	1	0.917431		1	Pi	2	0.840336
2	NO3	3	2.12766		2	NO3	3	2.75229		2	NO3	3	1.2605
3	homornes	6	4.25532		3	homorns	3	2.75229		3	homorns	12	5.04202
4	metals	3	2.12766		4	metals	3	2.75229		4	metals	5	2.10084
5	immunity	3	2.12766		5	immunity	1	0.917431		5	immunity	11	4.62185
6	oxidative	4	2.83688		6	oxidative	3	2.75229		6	oxidative	3	1.2605
7	nutrients	4	2.83688		7	nutrients	3	2.75229		7	nutrients	4	1.68067
8	unclassified	16	11.3475		8	unclassified	19	17.4312		8	unclassified	28	11.7647
9	unknown	33	23.4043		9	unknown	40	36.6972		9	unknown	48	20.1681
11	cell wall	60	42.5532		11	cell wall	8	7.33945		11	cell wall	112	47.0588
0	heat stress	0	0		0	heat stress	10	9.17431		0	heat stress	0	0
10	lipids	4	2.83688		10	lipids	8	7.33945		10	lipids	8	3.36134
12	chloroplasts	0	0		12	chloroplasts	7	6.42202		12	chloroplasts	2	0.840336
	total	141	100
						total	109	100			total	238	100
		Tabs
		1	DEGs pfa-dsp1 vs Tak-1
		2	DEGs nudt1 vs Tak-1
		3	DEGs vip1 vs Tak-1
References: 1. Kende H, Bradford K, Brummell D, Cho H-T, Cosgrove D, Fleming A, et al. Nomenclature for members of the expansin superfamily of genes and proteins. Plant Mol Biol. 2004;55: 311–314. doi:10.1007/s11103-004-0158-6 2. Queval G, Issakidis-Bourguet E, Hoeberichts FA, Vandorpe M, Gakière B, Vanacker H, et al. Conditional oxidative stress responses in the Arabidopsis photorespiratory muta…

## Sheet: 1
gene_id	log2.FC.	p.value	p.value_adj	DEG	code	Gene ID	Gene Name	KOG	Pfam	Gene Product		At number	name	TAIR notes
Mp3g07710	5.02234	2.36657e-189	3.24126e-185	UP	6	Mp3g07710	MpHA12	Plasma membrane H+-transporting ATPase	E1-E2 ATPase;Cation transporter/ATPase, N-terminus;haloacid dehalogenase-like hydrolase	Plasma membrane H+-ATPase		AT5G62670	AHA11, H(+)-ATPASE 11, HA11	H[+]-ATPase 11;(source:Araport11)
Mp4g05460	4.74646	4.09444e-175	2.80387e-171	UP	3	Mp4g05460						AT1G19530	RGA TARGET 1, RGAT1	Direct target of RGA, plays an essential role in GA-mediated tapetum and pollen development.		code	category	count	percentage
Mp5g21660	4.51203	1.08726e-171	4.96371e-168	UP	9	Mp5g21660										1	Pi	5	3.5461
Mp4g11120	3.11136	9.19528e-139	3.14846e-135	UP	11	Mp4g11120	MpDOXC26	Iron/ascorbate family oxidoreductases	2OG-Fe(II) oxygenase superfamily;non-haem dioxygenase in morphine synthesis N-terminal	Secondary metabolism enzyme		AT3G50210		2-oxoglutarate (2OG) and Fe(II)-dependent oxygenase superfamily protein;(source:Araport11)		2	NO3	3	2.12766
Mp3g07700	3.69247	5.98875e-125	1.64044e-121	UP	6	Mp3g07700	MpHA11	Plasma membrane H+-transporting ATPase	E1-E2 ATPase;Cation transporter/ATPase, N-terminus;haloacid dehalogenase-like hydrolase	Plasma membrane H+-ATPase		AT5G62670	AHA11, H(+)-ATPASE 11, HA11	H[+]-ATPase 11;(source:Araport11)		3	homorns	6	4.25532
Mp8g04840	2.63553	1.40974e-117	3.21796e-114	UP	1	Mp8g04840		Multicopper oxidases	Multicopper oxidase; MCO involved in Pi starvation (LPR1 family in Ath)			AT1G23010	LOW PHOSPHATE ROOT1, LPR1	Encodes a protein with multicopper oxidase activity. Located in ER. Function together with LPR2 (AT1G71040) and a P5-type ATPase (At5g23630/PDR2) in a common pathway that adjusts root meristem activity to Pi (inorganic phosphate) availability.		4	metals	3	2.12766
Mp5g16550	4.37187	2.45833e-113	4.80991e-110	UP	7	Mp5g16550	MpCupin85		Cupin	Cupin		AT1G18970	GERMIN-LIKE PROTEIN 4, GLP4	Encodes a germin-like protein with possible oxalate oxidase activity (based on GenBank record).		5	immunity	3	2.12766
Mp3g20370	5.77357	3.75672e-108	6.43151e-105	UP	11	Mp3g20370	MpGH16.23		Glycosyl hydrolases family 16;Xyloglucan endo-transglycosylase (XET) C-terminus	Cell wall related protein		AT4G14130	XTH15, XTR7, XYLOGLUCAN ENDOTRANSGLUCOSYLASE/HYDROLASE 15, XYLOGLUCAN ENDOTRANSGLYCOSYLASE 7	xyloglucan endotransglycosylase-related protein (XTR7)		6	oxidative	4	2.83688
Mp2g01470	4.02927	4.55574e-99	6.23954e-96	UP	7	Mp2g01470	MpCupin5		Cupin	Cupin		AT3G62020	GERMIN-LIKE PROTEIN 10, GLP10	germin-like protein (GLP10)		7	nutrients	4	2.83688
Mp8g00430	2.82213	4.74206e-93	5.9043e-90	UP	9	Mp8g00430										8	unclassified	16	11.3475
Mp2g19250	5.10139	4.42392e-85	4.66077e-82	UP	11	Mp2g19250	MpPOD15		Peroxidase	Peroxidase		AT5G51890	PEROXIDASE 66, PRX66	encodes peroxidase involved in the lignification of tracheary elements (TE) in roots		9	unknown	33	23.4043
Mp2g14790	4.6004	1.64492e-83	1.6092e-80	UP	11	Mp2g14790			Plastocyanin-like domain	COPPER METAL-BINDING BLUE ELECTRON COPPER-BINDING PRECURSOR PHYTOCYANIN SIGNAL GLYCOPROTEIN EARLY		AT2G32300	UCC1, UCLACYANIN 1	Encodes a uclacyanin, a protein precursor that is closely related to precursors of stellacyanins and a blue copper protein from pea pods.		11	cell wall	60	42.5532
Mp8g16720	4.71382	4.15832e-83	3.79683e-80	UP	9	Mp8g16720										0	heat stress	0	0
Mp4g00520	2.79902	1.14142e-77	9.77053e-75	UP	11	Mp4g00520			D-mannose binding lectin			AT1G78850	APPLE DOMAIN LECTIN-1, GAL1, MANNOSE BINDING LECTIN1, MBL1	curculin-like (mannose-binding) lectin family protein, low similarity to ser/thr protein kinase from Zea mays (GI:2598067); contains Pfam lectin (probable mannose binding) domain PF01453 but not the protein kinase domain of the Z. mays protein. Belongs to GNA domain lectin family. Enhances PAP26 function to facilitate Pi-scavenging by Pi-starved plants.		10	lipids	4	2.83688
Mp3g22270	3.51078	6.5591e-77	5.28432e-74	UP	11	Mp3g22270	MpPPO6		Common central domain of tyrosinase;Polyphenol oxidase middle domain;Protein of unknown function (DUF_B2219)	Secondary metabolism enzyme						12	chloroplasts	0	0
Mp3g09780	2.01728	4.2733e-75	3.2515e-72	UP	9	Mp3g09780											total	141	100
Mp2g19210	4.82663	3.57318e-66	2.22446e-63	UP	11	Mp2g19210	MpPOD14		Peroxidase	Peroxidase		AT3G01190		Peroxidase superfamily protein;(source:Araport11)
Mp7g14900	2.06449	4.22742e-65	2.41245e-62	UP	11	Mp7g14900	MpPOD154		Peroxidase	Peroxidase		AT1G05240	PATHOGENESIS RELATED 9, PR9, PRX01	Class III peroxidase, controls together with PRX44 and PRX37 extensin-mediated cell wall properties during polar expansion of root hair cells.
Mp8g13340	4.1708	1.58984e-64	8.70979e-62	UP	9	Mp8g13340
Mp4g01700	2.78956	4.32316e-62	2.11464e-59	UP	11	Mp4g01700			Polysaccharide lyase
Mp5g17500	4.63414	7.28773e-59	3.21977e-56	UP	11	Mp5g17500	MpPOD128		Peroxidase	Peroxidase		AT5G15180	PEROXIDASE 56, PRX56	Peroxidase superfamily protein;(source:Araport11)
Mp3g04580	4.58061	1.0328e-58	4.42038e-56	UP	11	Mp3g04580		Aspartyl protease	Xylanase inhibitor C-terminal;Xylanase inhibitor N-terminal			AT2G42980		Eukaryotic aspartyl protease family protein;(source:Araport11)
Mp3g12380	2.61965	1.35836e-58	5.63759e-56	UP	6	Mp3g12380	MpHA5	Plasma membrane H+-transporting ATPase	E1-E2 ATPase;Cation transporter/ATPase, N-terminus;haloacid dehalogenase-like hydrolase	Plasma membrane H+-ATPase		AT5G62670	AHA11, H(+)-ATPASE 11, HA11	H[+]-ATPase 11;(source:Araport11)
Mp2g20950	2.26045	5.37764e-58	2.04589e-55	UP	11	Mp2g20950	MpPOD18		Peroxidase	Peroxidase		AT5G15180	PEROXIDASE 56, PRX56	Peroxidase superfamily protein;(source:Araport11)
Mp3g20360	3.9039	5.20966e-56	1.87767e-53	UP	11	Mp3g20360	MpGH16.22		Glycosyl hydrolases family 16;Xyloglucan endo-transglycosylase (XET) C-terminus	Cell wall related protein		AT3G23730	XTH16, XYLOGLUCAN ENDOTRANSGLUCOSYLASE/HYDROLASE 16	xyloglucan endotransglucosylase/hydrolase 16;(source:Araport11)
Mp3g15780	2.95214	1.95535e-52	6.69511e-50	UP	11	Mp3g15780	MpPOD27		Peroxidase	Peroxidase		AT5G15180	PEROXIDASE 56, PRX56	Peroxidase superfamily protein;(source:Araport11)
Mp5g00940	2.07387	7.37654e-52	2.46412e-49	UP	11	Mp5g00940	MpCupin69		Cupin	Cupin		AT3G62020	GERMIN-LIKE PROTEIN 10, GLP10	germin-like protein (GLP10)
Mp2g01320	2.46246	8.89998e-52	2.90224e-49	UP	11	Mp2g01320			CVNH domain
Mp8g03380	3.59834	1.2822e-51	4.08395e-49	UP	9	Mp8g03380
Mp4g01980	2.32651	3.96676e-51	1.18106e-48	UP	3	Mp4g01980			ABA/WDS induced protein
Mp7g04550	2.18305	2.22538e-50	6.34974e-48	UP	9	Mp7g04550
Mp5g17490	2.7472	5.04291e-50	1.40955e-47	UP	11	Mp5g17490	MpPOD127		Peroxidase	Peroxidase		AT5G15180	PEROXIDASE 56, PRX56	Peroxidase superfamily protein;(source:Araport11)
Mp5g07230	2.32202	1.04289e-49	2.80068e-47	UP	11	Mp5g07230	MpPOD82		Peroxidase	Peroxidase		AT5G15180	PEROXIDASE 56, PRX56	Peroxidase superfamily protein;(source:Araport11)
Mp4g07740	4.44849	1.62778e-49	4.28731e-47	UP	2	Mp4g07740		Amino acid transporters	Amino acid permease			AT2G01170	ATGABP, BAT1, BIDIRECTIONAL AMINO ACID TRANSPORTER 1, GABA PERMEASE, GABP	Encodes a bidirectional amino acid transporter that can transport ala, arg, glu and lys, GABA but not pro with both export and import activity. Its expression is localized in the vascular tissues suggesting a function in amino acids export from the phloem into sink tissue.
Mp3g14000	2.0818	3.98666e-49	1.03021e-46	UP	8	Mp3g14000			Plastocyanin-like domain			AT2G31050		Cupredoxin superfamily protein;(source:Araport11)
Mp2g19660	2.90639	2.01546e-46	4.5252e-44	UP	8	Mp2g19660	MpCYP829-like15	Cytochrome P450 CYP2 subfamily	Cytochrome P450	Cytochrome P450, Secondary metabolism enzyme		AT5G07990	CYP75B1, CYTOCHROME P450 75B1, D501, TRANSPARENT TESTA 7, TT7	Required for flavonoid 3' hydroxylase activity. Enzyme abundance relative to CHS determines Quercetin/Kaempferol metabolite ratio. The mRNA is cell-to-cell mobile.
Mp2g15700	2.24347	1.07645e-44	2.3036e-42	UP	8	Mp2g15700		Predicted hydrolase/acyltransferase (alpha/beta hydrolase superfamily)	Alpha/beta hydrolase family
Mp5g14520	2.11491	5.6736e-44	1.15979e-41	UP	11	Mp5g14520	MpPOD110		Peroxidase	Peroxidase		AT5G15180	PEROXIDASE 56, PRX56	Peroxidase superfamily protein;(source:Araport11)
Mp3g15810	2.48269	6.76972e-44	1.3635e-41	UP	11	Mp3g15810	MpPOD30		Peroxidase	Peroxidase		AT5G15180	PEROXIDASE 56, PRX56	Peroxidase superfamily protein;(source:Araport11)
Mp3g11200	2.26052	6.90738e-44	1.37107e-41	UP	9	Mp3g11200
Mp3g22280	3.14477	7.43663e-44	1.45503e-41	UP	11	Mp3g22280	MpPPO7		Common central domain of tyrosinase;Polyphenol oxidase middle domain;Protein of unknown function (DUF_B2219)	Secondary metabolism enzyme
Mp5g14490	2.15038	7.65107e-44	1.4759e-41	UP	11	Mp5g14490	MpPOD107		Peroxidase	Peroxidase		AT5G15180	PEROXIDASE 56, PRX56	Peroxidase superfamily protein;(source:Araport11)
Mp5g12120	2.20193	9.88097e-44	1.87958e-41	UP	11	Mp5g12120	MpPOD94		Peroxidase	Peroxidase		AT5G15180	PEROXIDASE 56, PRX56	Peroxidase superfamily protein;(source:Araport11)
Mp2g01640	3.05358	3.256e-43	6.10879e-41	UP	7	Mp2g01640	MpCupin12		Cupin	Cupin		AT3G62020	GERMIN-LIKE PROTEIN 10, GLP10	germin-like protein (GLP10)
Mp4g12590	4.60781	1.44852e-42	2.68093e-40	UP	8	Mp4g12590		Predicted hydrolases or acyltransferases (alpha/beta hydrolase superfamily); N-term missing; C-term missing	Protein of unknown function (DUF1749)			AT5G19050		alpha/beta-Hydrolases superfamily protein;(source:Araport11)
Mp5g12200	2.01389	8.47731e-41	1.4334e-38	UP	10	Mp5g12200			GDSL-like Lipase/Acylhydrolase			AT1G54790		GDSL-motif esterase/acyltransferase/lipase. Enzyme group with broad substrate specificity that may catalyze acyltransfer or hydrolase reactions with lipid and non-lipid substrates.
Mp5g06870	2.00133	1.08287e-39	1.70471e-37	UP	11	Mp5g06870	MpPOD80		Peroxidase	Peroxidase		AT4G11290	PER39, PEROXIDASE 39	Peroxidase required for casparian strip lignification as well as partially required for SGN-dependent compensatory lignification.
Mp4g14850	3.9616	4.82574e-39	7.3437e-37	UP	9	Mp4g14850
Mp6g17770	2.08836	6.64777e-39	1.00053e-36	UP	11	Mp6g17770	MpPPO38		Common central domain of tyrosinase;Polyphenol oxidase middle domain;Protein of unknown function (DUF_B2219)	Secondary metabolism enzyme
Mp3g18420	2.88178	1.09702e-38	1.61557e-36	UP	11	Mp3g18420	MpPOD34		Peroxidase	Peroxidase		AT5G15180	PEROXIDASE 56, PRX56	Peroxidase superfamily protein;(source:Araport11)
Mp5g02840	2.68241	2.45333e-38	3.53692e-36	UP	11	Mp5g02840	MpPOD63		Peroxidase	Peroxidase		AT5G15180	PEROXIDASE 56, PRX56	Peroxidase superfamily protein;(source:Araport11)
Mp7g02010	2.02264	3.81661e-37	5.22723e-35	UP	9	Mp7g02010
Mp6g19030	2.21883	1.83021e-35	2.25825e-33	UP	11	Mp6g19030	MpPPO14		Common central domain of tyrosinase;Polyphenol oxidase middle domain;Protein of unknown function (DUF_B2219)	Secondary metabolism enzyme
Mp8g05960	2.81633	6.42733e-35	7.65467e-33	UP	9	Mp8g05960
Mp8g18120	2.39712	5.27074e-34	5.96596e-32	UP	11	Mp8g18120	MpCupin105		Cupin	Cupin		AT1G02335	GERMIN-LIKE PROTEIN SUBFAMILY 2 MEMBER 2 PRECURSOR, GL22, PDGLP2, PLASMODESMAL GERMIN-LIKE PROTEIN 2	Encodes a plasodesmata-located protein involved in regulating primary root growth by controlling phloem-mediated allocation of resources between the primary and lateral root meristems.
Mp1g19150	2.22015	8.14064e-34	9.13887e-32	UP	10	Mp1g19150	MpPLD7	Phospholipase D1; N-term missing	C2 domain;Phospholipase D Active site motif;Phospholipase D C terminal;PLD-like domain	lipid turnover protein		AT3G15730	PHOSPHOLIPASE D ALPHA 1, PLD, PLDALPHA1	Encodes phospholipase D alpha 1 (PLD alpha 1). Positive regulator of abscisic acid (ABA) mediated stomatal movements. PLD alpha 1 plays an important role in seed deterioration and aging in Arabidopsis. The mRNA is cell-to-cell mobile.
Mp2g03620	2.43354	3.04994e-33	3.26343e-31	UP	8	Mp2g03620			LURP-one-related			AT3G11740		LURP-one-like protein (DUF567);(source:Araport11)
Mp3g12320	2.54436	2.40281e-32	2.47436e-30	UP	8	Mp3g12320			Uncharacterized protein conserved in bacteria (DUF2236)
Mp6g07510	2.07896	4.67667e-32	4.74457e-30	UP	8	Mp6g07510			Plastocyanin-like domain			AT5G26330		Cupredoxin superfamily protein;(source:Araport11)
Mp7g06330	2.15793	1.20339e-31	1.17726e-29	UP	4	Mp7g06330			Metallothionein			AT5G02380	METALLOTHIONEIN 2B, MT2B	cysteine-rich protein with copper-binding activity
Mp3g05490	2.22927	1.54848e-31	1.50411e-29	UP	9	Mp3g05490						AT5G67550		transmembrane protein;(source:Araport11)
Mp4g02000	2.00269	1.00685e-30	9.57629e-29	UP	3	Mp4g02000			ABA/WDS induced protein
Mp5g14990	2.5725	1.21954e-30	1.15192e-28	UP	9	Mp5g14990
Mp8g08690	2.10987	3.09435e-30	2.86353e-28	UP	10	Mp8g08690	MpLOX11		Lipoxygenase;PLAT/LH2 domain	Lipoxygenase		AT1G55020	ARABIDOPSIS LIPOXYGENASE 1, ATLOX1, LIPOXYGENASE 1, LOX1	lipoxygenase, a defense gene conferring resistance Xanthomonas campestris The mRNA is cell-to-cell mobile.
Mp3g03110	2.20775	8.9087e-30	8.02721e-28	UP	8	Mp3g03110		Calmodulin and related proteins (EF-Hand superfamily)	EF-hand domain pair			AT2G43290	ATCML5, MSS3, MULTICOPY SUPPRESSORS OF SNF4 DEFICIENCY IN YEAST 3	Calmodulin-like MSS3.Encodes an endomembrane localized member of the CML subfamily VII. Contains a canonical CaM domain and unique N-terminal extension that distinguishes it from other members of the subfamily.
Mp3g04530	3.46819	2.21826e-29	1.93511e-27	UP	11	Mp3g04530		Aspartyl protease	Xylanase inhibitor C-terminal;Xylanase inhibitor N-terminal			AT5G10770		Eukaryotic aspartyl protease family protein;(source:Araport11)
Mp5g13830	2.41686	1.04783e-28	8.64524e-27	UP	11	Mp5g13830	MpPOD105		Peroxidase	Peroxidase		AT5G15180	PEROXIDASE 56, PRX56	Peroxidase superfamily protein;(source:Araport11)
Mp4g03020	2.0447	1.26084e-28	1.03404e-26	UP	11	Mp4g03020	MpPIP1	Aquaporin (major intrinsic protein family)	Major intrinsic protein	Major intrinsic protein		AT2G16850	PIP2;8, PIP3B, PLASMA MEMBRANE INTRINSIC PROTEIN 2;8, PLASMA MEMBRANE INTRINSIC PROTEIN 3B	plasma membrane intrinsic protein 2;(source:Araport11)
Mp5g14500	2.18753	1.40857e-28	1.14152e-26	UP	11	Mp5g14500	MpPOD108		Peroxidase	Peroxidase		AT5G15180	PEROXIDASE 56, PRX56	Peroxidase superfamily protein;(source:Araport11)
POD	2.99877	1.76851e-28	1.40822e-26	UP	11	Mp3g09770	MpExpansin22		Expansin C-terminal domain;Lytic transglycolase	Cell wall related protein		AT1G69530	AT-EXP1, ATEXP1, ATEXPA1, ATHEXP ALPHA 1.2, EXP1, EXPA1, EXPANSIN 1, EXPANSIN A1	Member of Alpha-Expansin Gene Family. Naming convention from the Expansin Working Group (Kende et al, Plant Mol Bio). Involved in the formation of nematode-induced syncytia in roots of Arabidopsis thaliana.
Mp7g00460	2.46173	1.85162e-28	1.46588e-26	UP	4	Mp7g00460			Metallothionein			AT5G02380	METALLOTHIONEIN 2B, MT2B	cysteine-rich protein with copper-binding activity
Mp7g01990	2.0005	5.0537e-28	3.88851e-26	UP	9	Mp7g01990
Mp6g19020	2.15414	1.11306e-27	8.28502e-26	UP	11	Mp6g19020	MpPPO56		Common central domain of tyrosinase;Polyphenol oxidase middle domain;Protein of unknown function (DUF_B2219)	Secondary metabolism enzyme		AT1G64710		GroES-like zinc-binding alcohol dehydrogenase family protein;(source:Araport11)
Mp7g02580	2.25415	1.16769e-26	8.03651e-25	UP	2	Mp7g02580						AT1G31830	ATPUT2, PARAQUAT-RESISTANT 2, POLYAMINE UPTAKE TRANSPORTER 2, PQR2, PUT2	Encodes POLYAMINE UPTAKE TRANSPORTER 2, an amino acid permease family protein.
Mp5g13810	3.20474	2.83452e-26	1.89373e-24	UP	11	Mp5g13810	MpPOD103		Peroxidase	Peroxidase		AT5G15180	PEROXIDASE 56, PRX56	Peroxidase superfamily protein;(source:Araport11)
Mp7g11420	3.40024	6.47695e-26	4.18436e-24	UP	10	Mp7g11420			GDSL-like Lipase/Acylhydrolase			AT2G42990		GDSL-motif esterase/acyltransferase/lipase. Enzyme group with broad substrate specificity that may catalyze acyltransfer or hydrolase reactions with lipid and non-lipid substrates.
Mp7g11130	2.06525	2.77888e-23	1.56623e-21	UP	11	Mp7g11130			Rhamnogalacturonate lyase family;Polysaccharide lyase family 4, domain III;Polysaccharide lyase family 4, domain II			AT1G09910		Rhamnogalacturonate lyase family protein;(source:Araport11)
Mp8g13360	2.00102	7.50651e-23	4.12888e-21	UP	11	Mp8g13360			Cellulase (glycosyl hydrolase family 5)			AT5G66460	ATMAN7, ENDO-BETA-MANNASE 7, MAN7	Encodes a endo-beta-mannanase involved in seed germination and silique dehiscence.
Mp5g15250	2.25332	7.59014e-23	4.15818e-21	UP	11	Mp5g15250	MpGH16.34		Glycosyl hydrolases family 16;Xyloglucan endo-transglycosylase (XET) C-terminus	Cell wall related protein		AT5G10770		Eukaryotic aspartyl protease family protein;(source:Araport11)
Mp3g20380	3.5434	8.05997e-23	4.38053e-21	UP	11	Mp3g20380	MpGH16.24		Glycosyl hydrolases family 16;Xyloglucan endo-transglycosylase (XET) C-terminus	Cell wall related protein		AT4G14130	XTH15, XTR7, XYLOGLUCAN ENDOTRANSGLUCOSYLASE/HYDROLASE 15, XYLOGLUCAN ENDOTRANSGLYCOSYLASE 7	xyloglucan endotransglycosylase-related protein (XTR7)
Mp2g19200	3.4309	2.88934e-21	1.36929e-19	UP	11	Mp2g19200	MpPOD13		Peroxidase	Peroxidase		AT5G15180	PEROXIDASE 56, PRX56	Peroxidase superfamily protein;(source:Araport11)
Mp2g18170	2.06177	3.88363e-21	1.81537e-19	UP	11	Mp2g18170	MpCupin39		Cupin	Cupin		AT3G62020	GERMIN-LIKE PROTEIN 10, GLP10	germin-like protein (GLP10)
Mp4g05900	2.19536	8.41104e-20	3.58871e-18	UP	5	Mp4g05900	MpMTPSL5		Terpene synthase family 2, C-terminal metal binding	Secondary metabolism enzyme, Terpene biosynthesis enzymes		AT2G42885		Encodes a defensin-like (DEFL) family protein.
Mp5g05600	2.06848	2.76377e-19	1.14705e-17	UP	11	Mp5g05600		D-arabinono-1, 4-lactone oxidase	FAD binding domain;D-arabinono-1,4-lactone oxidase			AT2G46750	ATGULLO2, GULLO2, L -GULONO-1,4-LACTONE ( L -GULL) OXIDASE 2	Encodes a homolog of rat L-gulono-1,4-lactone (L-GulL) oxidase that is involved in the biosynthesis of L-ascorbic acid.
Mpzg00570	2.97659	7.60281e-19	2.98635e-17	UP	11	Mpzg00570	MpGH18.9	Chitinase; C-term missing	Chitin recognition protein;Glycosyl hydrolases family 18	Cell wall related protein		AT5G24090	ATCHIA, CHIA, CHITINASE A, LYS1, LYSOZYME 1	Chitinase A (class III) expressed exclusively under environmental stress conditions. Shown be a plant lysozyme involved in plant immunity.
Mp4g02020	2.13486	1.18578e-17	4.18567e-16	UP	3	Mp4g02020			ABA/WDS induced protein
Mp2g14510	2.47426	1.69815e-17	5.94828e-16	UP	9	Mp2g14510
Mp6g17480	2.99234	1.88805e-17	6.56312e-16	UP	11	Mp6g17480		Serine/threonine protein kinase	Protein kinase domain			AT1G56130	IGP2, IGP3, IMPAIRED IN GLYCAN PERCEPTION 2	Component of a recognition mechanism for both cellulose and MLG-derived oligosaccharides perception and downstream Pattern-Triggered Immunity (PTI).
Mp3g20390	3.04916	2.36897e-17	8.07099e-16	UP	11	Mp3g20390	MpGH16.25		Glycosyl hydrolases family 16	Cell wall related protein		AT4G14130	XTH15, XTR7, XYLOGLUCAN ENDOTRANSGLUCOSYLASE/HYDROLASE 15, XYLOGLUCAN ENDOTRANSGLYCOSYLASE 7	xyloglucan endotransglycosylase-related protein (XTR7)
Mp3g12330	2.57884	5.42962e-17	1.80058e-15	UP	9	Mp3g12330
Mp4g01970	2.79971	5.76182e-17	1.90154e-15	UP	3	Mp4g01970			ABA/WDS induced protein			AT3G27920	ATGL1, ATMYB0, GL1, GLABRA 1, MALAMBRUNO3, MAU3, MYB DOMAIN PROTEIN 0, MYB0	Encodes GL1, a Myb-like protein that is required for induction of trichome development. Interacts with JAZ and DELLA proteins to regulate trichome initiation. Natural hyperfunctional alleles producing trichome development in fruits and pedicels have been found.
Mp2g20570	2.10194	8.31543e-17	2.69877e-15	UP	11	Mp2g20570	MpPOD17		Peroxidase	Peroxidase		AT5G15180	PEROXIDASE 56, PRX56	Peroxidase superfamily protein;(source:Araport11)
Mp6g05380	3.01784	8.49108e-17	2.74926e-15	UP	9	Mp6g05380						AT2G31170	CYSTEINYL T-RNA SYNTHETASE, FIONA, SYCO ARATH	Encodes the cysteinyl t-RNA synthetase SYCO ARATH (SYCO), which is expressed and required in the central cell but not in the antipodals. SYCO, localized to the mitochondria, is necessary for mitochondrial cristae integrity. Mutation of this gene affects the lifespan of adjacent accessory cells.
Mp1g18730	2.75897	1.86481e-16	5.84451e-15	UP	11	Mp1g18730						AT1G78850	APPLE DOMAIN LECTIN-1, GAL1, MANNOSE BINDING LECTIN1, MBL1	curculin-like (mannose-binding) lectin family protein, low similarity to ser/thr protein kinase from Zea mays (GI:2598067); contains Pfam lectin (probable mannose binding) domain PF01453 but not the protein kinase domain of the Z. mays protein. Belongs to GNA domain lectin family. Enhances PAP26 function to facilitate Pi-scavenging by Pi-starved plants.
Mp7g04860	2.95672	7.49274e-16	2.22604e-14	UP	9	Mp7g04860
Mp2g21850	2.42116	7.56483e-16	2.24259e-14	UP	5	Mp2g21850			Pathogenesis-related protein Bet v 1 family			AT1G24020	MLP-LIKE PROTEIN 423, MLP423	MLP-like protein 423;(source:Araport11)
Mp3g12000	2.02681	9.16445e-16	2.69348e-14	UP	9	Mp3g12000
Mp6g05090	2.42966	9.38963e-16	2.75376e-14	UP	9	Mp6g05090						AT1G64960	CAP-G2, HEB1, HYPERSENSITIVE TO EXCESS BORON 1	ARM repeat superfamily protein;(source:Araport11)
Mp2g14890	2.00022	2.30226e-15	6.52832e-14	UP	8	Mp2g14890			Plastocyanin-like domain			AT3G60270	Cupredoxin superfamily protein;(source:Araport11)
Mp3g22120	2.27139	4.48947e-15	1.22e-13	UP	11	Mp3g22120	MpGH16.26		Glycosyl hydrolases family 16;Xyloglucan endo-transglycosylase (XET) C-terminus	Cell wall related protein		AT4G14130	XTH15, XTR7, XYLOGLUCAN ENDOTRANSGLUCOSYLASE/HYDROLASE 15, XYLOGLUCAN ENDOTRANSGLYCOSYLASE 7	xyloglucan endotransglycosylase-related protein (XTR7)
Mp3g07690	2.10472	4.86636e-15	1.31655e-13	UP	6	Mp3g07690	MpHA13	Plasma membrane H+-transporting ATPase	E1-E2 ATPase;Cation transporter/ATPase, N-terminus;haloacid dehalogenase-like hydrolase	Plasma membrane H+-ATPase		AT5G62670	AHA11, H(+)-ATPASE 11, HA11	H[+]-ATPase 11;(source:Araport11)
Mp7g05420	2.06906	8.93032e-15	2.35211e-13	UP	11	Mp7g05420			Chitin recognition protein;Lytic transglycolase			AT4G30380		Encodes a Plant Natriuretic Peptide (PNP). PNPs are a class of systemically mobile molecules distantly related to expansins; their biological role has remained elusive.
Mp8g00400	2.37397	1.10561e-14	2.88428e-13	UP	9	Mp8g00400						AT5G44110	ABCI21, ARABIDOPSIS THALIANA NON-INTRINSIC ABC PROTEIN, ATNAP2, ATP-BINDING CASSETTE A21, ATPOP1, POP1	Encodes a member of the NAP subfamily of ABC transporters whose expression pattern is regulated by light and sucrose.
Mp2g01550	2.32892	1.24788e-14	3.24924e-13	UP	11	Mp2g01550	MpCupin8		Cupin	Cupin		AT3G62020	GERMIN-LIKE PROTEIN 10, GLP10	germin-like protein (GLP10)
Mp3g21110	2.43409	1.42413e-14	3.70111e-13	UP	11	Mp3g21110	MpGH28.2		Glycosyl hydrolases family 28	Cell wall related protein		AT5G14650	PGLR, POLYGALACTURONASE LATERAL ROOT	Encodes a cell wall localized endo-polygalacturonase.
Mp3g03120	2.06869	1.6591e-14	4.28735e-13	UP	8	Mp3g03120		Calmodulin and related proteins (EF-Hand superfamily)	EF-hand domain pair			AT1G18210		Calcium-binding EF-hand family protein;(source:Araport11)
Mp2g01650	2.18795	1.72902e-14	4.43457e-13	UP	11	Mp2g01650	MpCupin13		Cupin	Cupin		AT3G62020	GERMIN-LIKE PROTEIN 10, GLP10	germin-like protein (GLP10)
Mp6g08240	2.02916	4.12386e-14	1.03255e-12	UP	11	Mp6g08240		Aspartyl protease	Xylanase inhibitor C-terminal;Xylanase inhibitor N-terminal			AT2G03200	ASPR1, ATYPICAL ASPARTIC PROTEASE IN ROOTS 1	Atypical aspartic protease which modulates lateral root development.
Mp8g00260	2.24891	2.08003e-13	4.87809e-12	UP	11	Mp8g00260	MpPOD162		Peroxidase	Peroxidase		AT5G15180	PEROXIDASE 56, PRX56	Peroxidase superfamily protein;(source:Araport11)
Mp3g18410	2.69154	5.77302e-13	1.31341e-11	UP	11	Mp3g18410	MpPOD33		Peroxidase	Peroxidase		AT5G06720	ATPA2, ATPRX53, PA2, PEROXIDASE 2, PEROXIDASE 53, PRX53	Encodes a peroxidase with diverse roles in the wound response, flower development, and syncytium formation.
Mp2g18660	2.14709	1.03962e-12	2.26731e-11	UP	11	Mp2g18660		Cytoskeletal regulator Flightless-I (contains leucine-rich and gelsolin repeats); C-term missing;Serine/threonine phosphatase 2C containing leucine-rich repeats, similar to SCN circadian oscillatory protein (SCOP); C-term missing	Leucine Rich Repeat;Leucine rich repeat N-terminal domain;Leucine rich repeat			AT4G20140	GASSHO1, GSO1, SCHENGEN 3, SGN3	Encodes GASSHO1 (GSO1), a putative leucine-rich repeat transmembrane-type receptor kinase. GSO1 and a homolog GSO2 (At5g44700) are required for the formation of a normal epidermal surface during embryogenesis. Necessary for localizing CASPARIAN STRIP DOMAIN PROTEINS (CASPs) - major players of endodermal differentiation - into an uninterrupted, ring-like domain.
Mp7g08250	2.3775	8.60997e-12	1.6846e-10	UP	9	Mp7g08250
Mp1g18720	2.18011	2.21212e-11	4.11646e-10	UP	11	Mp1g18720						AT1G78850	APPLE DOMAIN LECTIN-1, GAL1, MANNOSE BINDING LECTIN1, MBL1	curculin-like (mannose-binding) lectin family protein, low similarity to ser/thr protein kinase from Zea mays (GI:2598067); contains Pfam lectin (probable mannose binding) domain PF01453 but not the protein kinase domain of the Z. mays protein. Belongs to GNA domain lectin family. Enhances PAP26 function to facilitate Pi-scavenging by Pi-starved plants.
Mp7g16620	2.07875	2.60536e-11	4.80903e-10	UP	8	Mp7g16620		L-type voltage-dependent Ca2+ channel, alpha2/delta subunit; N-term missing; C-term missing				AT5G02380	METALLOTHIONEIN 2B, MT2B	cysteine-rich protein with copper-binding activity
Mp3g22700	2.39819	5.26026e-11	9.46709e-10	UP	11	Mp3g22700	MpPOD37		Peroxidase	Peroxidase		AT5G15180	PEROXIDASE 56, PRX56	Peroxidase superfamily protein;(source:Araport11)
Mp4g17500	2.23251	1.43672e-10	2.45787e-09	UP	4	Mp4g17500			Metallothionein			AT2G26720		Cupredoxin superfamily protein;(source:Araport11)
Mp5g13800	2.3686	2.44175e-10	4.05359e-09	UP	11	Mp5g13800	MpPOD102		Peroxidase	Peroxidase		AT5G15180	PEROXIDASE 56, PRX56	Peroxidase superfamily protein;(source:Araport11)
Mp2g14780	2.32539	2.70327e-10	4.4715e-09	UP	8	Mp2g14780			Plastocyanin-like domain
Mp1g05100	2.02347	5.30504e-10	8.42898e-09	UP	9	Mp1g05100
Mp6g05100	2.06421	9.47764e-10	1.44872e-08	UP	3	Mp6g05100	MpSAUR5		Auxin responsive protein	Auxin responsive protein		AT5G20810	SAUR70, SMALL AUXIN UPREGULATED RNA 70	SAUR-like auxin-responsive protein family;(source:Araport11)
Mp5g19240	2.11286	1.60598e-08	2.13134e-07	UP	8	Mp5g19240			linker histone H1 and H5 family			AT2G30620	H1.2, HISTONE 1.2, HON2	winged-helix DNA-binding transcription factor family protein;(source:Araport11)
Mp6g05080	2.05785	3.35152e-08	4.20352e-07	UP	9	Mp6g05080
Mp2g21450	2.05938	4.08423e-08	5.06223e-07	UP	8	Mp2g21450			Plastocyanin-like domain			AT3G60270		Cupredoxin superfamily protein;(source:Araport11)
Mp4g10470	-2.37374	8.07946e-70	5.82402e-67	DOWN	7	Mp4g10470		Predicted K+/H+-antiporter	Sodium/hydrogen exchanger family			AT5G41610	ARABIDOPSIS THALIANA CATION/H+ EXCHANGER 18, ATCHX18, CATION/H+ EXCHANGER 18, CHX18	member of Putative Na+/H+ antiporter family
Mp6g20590	-2.93405	2.56652e-68	1.67386e-65	DOWN	9	Mp6g20590
Mp8g16290	-2.56054	1.78588e-62	9.05906e-60	DOWN	1	Mp8g16290	MpMLS5	Malate synthase	Malate synthase	organic acid biosynthesis and exudation		AT5G03860	MALATE SYNTHASE, MLS	Encodes a protein with malate synthase activity.
Mp4g16560	-4.05483	2.25318e-41	3.90627e-39	DOWN	1	Mp4g16560	MpPTB4	Na+/Pi symporter	Phosphate transporter family	phosphate		AT3G26570	ORF02, PHOSPHATE TRANSPORTER 2;1, PHT2;1	low affinity phosphate transporter
Mp4g16590	-3.28463	2.83774e-40	4.68261e-38	DOWN	1	Mp4g16590	MpPTB3	Na+/Pi symporter	Phosphate transporter family	phosphate		AT3G26570	ORF02, PHOSPHATE TRANSPORTER 2;1, PHT2;1	low affinity phosphate transporter
Mp5g06660	-2.87389	7.26118e-29	6.06397e-27	DOWN	9	Mp5g06660
Mp8g07190	-2.09957	3.44009e-27	2.45393e-25	DOWN	9	Mp8g07190
Mp5g10410	-2.21498	2.5049e-26	1.69001e-24	DOWN	9	Mp5g10410
Mp5g18980	-2.77895	2.64026e-24	1.53876e-22	DOWN	9	Mp5g18980						AT5G45573		hypothetical protein;(source:Araport11)
Mp5g21420	-2.57126	7.11381e-22	3.56889e-20	DOWN	9	Mp5g21420						ATCG00120	ATP SYNTHASE SUBUNIT ALPHA, ATPA	Encodes the ATPase alpha subunit, which is a subunit of ATP synthase and part of the CF1 portion which catalyzes the conversion of ADP to ATP using the proton motive force. This complex is located in the thylakoid membrane of the chloroplast.
Mp5g14940	-3.29763	7.70393e-20	3.31802e-18	DOWN	8	Mp5g14940			Transferrin
Mp6g20050	-2.39616	5.60972e-19	2.2731e-17	DOWN	9	Mp6g20050
Mp5g10390	-2.71592	6.263e-17	2.05211e-15	DOWN	9	Mp5g10390						AT1G77460	CELLULOSE SYNTHASE INTERACTIVE 3, CSI3	Encodes a plasma membrane, microtubule associated protein with sequence similarity to CSI1 that is involved in cellulose biosynthesis and cell elongation. A mutation in CSI3 alone do not appear to affect growth but enhances the cell elongation phenotype of CSI1 mutants. CSI3 co localizes with CSI1 and CESA3 and CESA6.
Mp4g16580	-2.21539	8.75262e-17	2.82092e-15	DOWN	1	Mp4g16580	MpPTB2	Na+/Pi symporter	Phosphate transporter family	phosphate		AT3G26570	ORF02, PHOSPHATE TRANSPORTER 2;1, PHT2;1	low affinity phosphate transporter
Mp2g15990	-2.09718	2.49283e-15	7.01064e-14	DOWN	5	Mp2g15990	MpPR1g	Defense-related protein containing SCP domain	Cysteine-rich secretory protein family	Salicylic acid related protein, Hormone related protein		AT2G14610	ATCAPE9, ATPR1, PATHOGENESIS-RELATED GENE 1, PR 1, PR1	PR1 gene expression is induced in response to a variety of pathogens. It is a useful molecular marker for the SAR response. Though the Genbank record for the cDNA associated to this gene is called 'PR-1-like', the sequence actually corresponds to PR1. Expression of this gene is salicylic-acid responsive.
Mp4g22800	-2.6431	8.71031e-13	1.93978e-11	DOWN	2	Mp4g22800		Permease of the major facilitator superfamily	Major Facilitator Superfamily	HIGH AFFINITY NITRATE TRANSPORTER 2.4		AT1G08090	ACH1, ATNRT2.1, ATNRT2:1, LATERAL ROOT INITIATION 1, LIN1, NITRATE TRANSPORTER 2, NITRATE TRANSPORTER 2.1, NITRATE TRANSPORTER 2:1, NRT2, NRT2.1, NRT2:1, NRT2;1AT	High-affinity nitrate transporter. Up-regulated by nitrate. Functions as a repressor of lateral root initiation independently of nitrate uptake.
Mp7g00230	-2.09774	2.46819e-10	4.09253e-09	DOWN	9	Mp7g00230
Mp5g14930	-2.277	1.34054e-09	2.02425e-08	DOWN	8	Mp5g14930			Transferrin

## Sheet: 2
gene_id	log2.FC.	p.value	p.value_adj	DEG	code	rank	Gene ID	Gene Name	KOG	Pfam	Gene Product		At number	name	TAIR notes
Mp5g00520	6.32567	0	0	UP	3	2	Mp5g00520	MpDOXC28	Iron/ascorbate family oxidoreductases	2OG-Fe(II) oxygenase superfamily; last step GA synth	Secondary metabolism enzyme		AT4G22880	ANS, ANTHOCYANIDIN SYNTHASE, LDOX, LEUCOANTHOCYANIDIN DIOXYGENASE, TANNIN DEFICIENT SEED 4, TDS4, TT18	encodes leucoanthocyanidin dioxygenase, which is involved in proanthocyanin biosynthesis. Mutant analysis suggests that this gene is also involved in vacuole formation.									code	category	count	percentage
Mp2g18150	5.80155	1.57001e-93	2.74046e-90	UP	8	3	Mp2g18150	MpCYP829-like10	Cytochrome P450 CYP2 subfamily	Cytochrome P450	Cytochrome P450, Secondary metabolism enzyme		AT2G45570	CYP76C2, CYTOCHROME P450, FAMILY 76, SUBFAMILY C, POLYPEPTIDE 2	member of CYP76C									1	Pi	1	0.917431
Mp7g07900	4.93477	7.46802e-167	5.21417e-163	UP	0	4	Mp7g07900		Molecular chaperone (small heat-shock protein Hsp26/Hsp42); N-term missing	Hsp20/alpha crystallin family			AT1G07400	HSP17.8	HSP20-like chaperones superfamily protein;(source:Araport11)									2	NO3	3	2.75229
Mp5g09770	4.29872	1.10733e-32	2.37888e-30	UP	8	5	Mp5g09770		Dehydrogenases with different specificities (related to short-chain alcohol dehydrogenases)	short chain dehydrogenase			AT2G37540		NAD(P)-binding Rossmann-fold superfamily protein;(source:Araport11)									3	homorns	3	2.75229
Mp4g18630	4.27079	1.65106e-28	2.84634e-26	UP	12	6	Mp4g18630			Chlorophyll A-B binding protein			AT4G14690	EARLY LIGHT-INDUCIBLE PROTEIN 2, ELIP2	Encodes an early light-induced protein. ELIPs are thought not to be directly involved in the synthesis and assembly of specific photosynthetic complexes, but rather affect the biogenesis of all chlorophyll-binding complexes. A study (PMID 17553115) has shown that the chlorophyll synthesis pathway was downregulated as a result of constitutive ELIP2 expression, leading to decreased chlorophyll avai…									4	metals	3	2.75229
Mp2g08500	4.2301	4.39439e-29	7.7675e-27	UP	9	7	Mp2g08500																	5	immunity	1	0.917431
Mp2g14520	4.14024	9.27545e-53	7.19569e-50	UP	9	8	Mp2g14520																	6	oxidative	3	2.75229
Mp2g14510	4.04866	1.16151e-54	1.08129e-51	UP	9	9	Mp2g14510																	7	nutrients	3	2.75229
Mp7g07870	3.95584	1.55852e-59	1.67409e-56	UP	0	10	Mp7g07870		Molecular chaperone (small heat-shock protein Hsp26/Hsp42); N-term missing	Hsp20/alpha crystallin family			AT1G07400	HSP17.8	HSP20-like chaperones superfamily protein;(source:Araport11)									8	unclassified	19	17.4312
Mp3g12510	3.94312	8.81061e-27	1.23031e-24	UP	12	11	Mp3g12510			Chlorophyll A-B binding protein			AT3G22840	EARLY LIGHT-INDUCABLE PROTEIN, ELIP, ELIP1	Encodes an early light-inducible protein.									9	unknown	40	36.6972
Mp5g19830	3.80606	1.35254e-26	1.85165e-24	UP	10	12	Mp5g19830						AT5G04480	BUP, BURSTING POLLEN	Encodes a protein with sequence similarity to glycosyltransferases that is localized to the golgi apparatus and is involved in pollen tube development.									11	cell wall	8	7.33945
Mp5g09010	3.50011	2.58261e-20	1.94938e-18	UP	9	13	Mp5g09010																	0	heat stress	10	9.17431
Mp3g04180	3.4876	7.08456e-23	6.63952e-21	UP	0	14	Mp3g04180		Molecular chaperone (small heat-shock protein Hsp26/Hsp42); N-term missing	Hsp20/alpha crystallin family			AT5G12030	AT-HSP17.6A, HEAT SHOCK PROTEIN 17.6, HEAT SHOCK PROTEIN 17.6A, HSP17.6, HSP17.6A	Encodes a cytosolic small heat shock protein with chaperone activity that is induced by heat and osmotic stress and is also expressed late in seed development.									10	lipids	8	7.33945
Mp5g01870	3.31095	2.51885e-20	1.91159e-18	UP	9	15	Mp5g01870																	12	chloroplasts	7	6.42202
Mp4g11120	3.11288	3.39634e-158	1.58089e-154	UP	4	16	Mp4g11120	MpDOXC26	Iron/ascorbate family oxidoreductases	2OG-Fe(II) oxygenase superfamily;non-haem dioxygenase in morphine synthesis N-terminal	Secondary metabolism enzyme		AT3G50210		2-oxoglutarate (2OG) and Fe(II)-dependent oxygenase superfamily protein;(source:Araport11)
Mp3g20370	3.06912	3.21558e-28	5.34552e-26	UP	11	17	Mp3g20370	MpGH16.23		Glycosyl hydrolases family 16;Xyloglucan endo-transglycosylase (XET) C-terminus	Cell wall related protein														total	109	100
Mp7g07890	3.03656	6.20281e-43	2.47474e-40	UP	0	18	Mp7g07890		Molecular chaperone (small heat-shock protein Hsp26/Hsp42); N-term missing	Hsp20/alpha crystallin family			AT1G07400	HSP17.8	HSP20-like chaperones superfamily protein;(source:Araport11)
Mp8g05000	2.77403	7.62328e-18	4.52985e-16	UP	9	19	Mp8g05000
Mp1g27030	2.75283	3.51205e-12	9.27076e-11	UP	9	20	Mp1g27030
Mp2g26370	2.73301	1.47867e-17	8.46233e-16	UP	9	21	Mp2g26370						AT5G44310		Late embryogenesis abundant protein (LEA) family protein;(source:Araport11)
Mp6g12510	2.68149	3.21798e-101	8.98718e-98	UP	8	22	Mp6g12510			Uncharacterised protein family (UPF0193)
Mp4g05460	2.66322	2.90631e-50	1.62335e-47	UP	3	23	Mp4g05460						AT1G19530	RGA TARGET 1, RGAT1	Direct target of RGA, plays an essential role in GA-mediated tapetum and pollen development.
Mp7g01780	2.60646	1.85004e-15	8.04795e-14	UP	9	24	Mp7g01780
Mp7g07370	2.60326	5.92207e-11	1.2881e-09	UP	9	25	Mp7g07370
Mp6g10320	2.59378	6.39135e-12	1.62271e-10	UP	9	26	Mp6g10320
Mp2g12200	2.56812	1.48229e-23	1.51086e-21	UP	9	27	Mp2g12200
Mp5g20350	2.55898	5.63088e-15	2.21492e-13	UP	12	28	Mp5g20350			Chlorophyll A-B binding protein			AT4G14690	EARLY LIGHT-INDUCIBLE PROTEIN 2, ELIP2	Encodes an early light-induced protein. ELIPs are thought not to be directly involved in the synthesis and assembly of specific photosynthetic complexes, but rather affect the biogenesis of all chlorophyll-binding complexes. A study (PMID 17553115) has shown that the chlorophyll synthesis pathway was downregulated as a result of constitutive ELIP2 expression, leading to decreased chlorophyll avai…
Mp5g03910	2.55614	1.71857e-24	1.96705e-22	UP	9	29	Mp5g03910						AT3G56540		alpha/beta-Hydrolases superfamily protein;(source:Araport11)
Mp3g09320	2.49735	1.29148e-10	2.63274e-09	UP	6	30	Mp3g09320	MpDHAR4	Intracellular Cl- channel CLIC, contains GST domain	Glutathione S-transferase, C-terminal domain;Glutathione S-transferase, N-terminal domain	dehydroascorbate reductase		AT1G19570	ATDHAR1, DEHYDROASCORBATE REDUCTASE, DEHYDROASCORBATE REDUCTASE 5, DHAR1, DHAR5	Encodes a member of the dehydroascorbate reductase gene family. Critical for a mutualistic symbiosis between the host Arabidopsis and the root colonizing fungus Piriformospora indica.Encodes about 50-60% of extractable leaf GSH-dependent DHAR activity, but single knockout mutants show unaltered ascorbate and glutathione status in optimal and oxidative stress conditions (PMID:28381499). Acts redun…
Mp6g19460	2.48564	6.73723e-28	1.09394e-25	UP	9	31	Mp6g19460
Mp2g00600	2.46158	1.81491e-16	8.98703e-15	UP	2	32	Mp2g00600	MpAMT2.1	Ammonia permease	Ammonium Transporter Family	ammonium transporter		AT2G38290	AMMONIUM TRANSPORTER 2, AMMONIUM TRANSPORTER 2;1, AMT2, AMT2;1, ATAMT2	encodes a high-affinity ammonium transporter, which is expressed in shoot and root. Expression in root and shoot is under nitrogen and carbon dioxide regulation, respectively.
Mp5g18230	2.45804	2.56433e-10	4.93907e-09	UP	9	33	Mp5g18230						AT5G66780		late embryogenesis abundant protein;(source:Araport11)
Mp2g15320	2.45251	2.82565e-10	5.39452e-09	UP	9	34	Mp2g15320
Mp1g02930	2.44291	4.40638e-28	7.2389e-26	UP	9	35	Mp1g02930
Mp2g06350	2.42072	2.27514e-24	2.52144e-22	UP	9	36	Mp2g06350						AT3G22730		F-box and associated interaction domains-containing protein;(source:Araport11)
Mp7g07880	2.40944	3.70881e-33	8.2206e-31	UP	0	37	Mp7g07880		Molecular chaperone (small heat-shock protein Hsp26/Hsp42); N-term missing	Hsp20/alpha crystallin family			AT1G07400	HSP17.8	HSP20-like chaperones superfamily protein;(source:Araport11)
Mp7g04860	2.40757	1.07834e-10	2.2308e-09	UP	9	38	Mp7g04860
Mp7g10470	2.4062	1.75415e-11	4.13765e-10	UP	9	39	Mp7g10470
Mp1g29600	2.3802	1.46149e-14	5.42694e-13	UP	8	40	Mp1g29600			Stigma-specific protein, Stig1			AT1G50650	KERBEROS, KRS	KRS is a member of the STIG1 family of peptides. Its expression in embryos appears to be dependent upon ZOU.Loss of function results in a reduction of α-JIM12 labelled 'sheath' around the developing embryo.
Mp7g05690	2.36362	2.33587e-11	5.38253e-10	UP	8	41	Mp7g05690		Alkyl hydroperoxide reductase, thiol specific antioxidant and related enzymes	AhpC/TSA family;C-terminal domain of 1-Cys peroxiredoxin			AT1G48130	1-CYSTEINE PEROXIREDOXIN 1, ATPER1, PER1	encodes a protein similar to the 1-cysteine (1-Cys) peroxiredoxin family of antioxidants. Expression is limited to seed (aleurone and embryo) and is not induced by ABA or drought.
Mp5g00880	2.35484	2.35681e-19	1.64552e-17	UP	7	42	Mp5g00880	MpCupin65		Cupin	Cupin		AT3G62020	GERMIN-LIKE PROTEIN 10, GLP10	germin-like protein (GLP10)
Mp6g09220	2.35297	3.07787e-09	4.87847e-08	UP	9	43	Mp6g09220						AT1G59930		Encodes a maternally expressed imprinted gene.
Mp7g07910	2.33765	2.08262e-10	4.05037e-09	UP	0	44	Mp7g07910		Molecular chaperone (small heat-shock protein Hsp26/Hsp42); N-term missing	Hsp20/alpha crystallin family			AT1G07400	HSP17.8	HSP20-like chaperones superfamily protein;(source:Araport11)
Mp5g02620	2.33065	1.00111e-11	2.45686e-10	UP	9	45	Mp5g02620						AT1G65030		This gene is predicted to encode a protein with a DWD motif. It can bind to DDB1a in Y2H assays, and DDB1b in co-IP assays, and may be involved in the formation of a CUL4-based E3 ubiquitin ligase
Mp6g17080	2.3283	9.32481e-11	1.95807e-09	UP	10	46	Mp6g17080			PLAT/LH2 domain			AT2G22170	PLAT DOMAIN PROTEIN 2, PLAT2	Lipase/lipooxygenase, PLAT/LH2 family protein;(source:Araport11)
Mp6g19170	2.30561	1.17913e-39	4.22188e-37	UP	0	47	Mp6g19170		Molecular chaperone (small heat-shock protein Hsp26/Hsp42); N-term missing	Hsp20/alpha crystallin family			AT4G27670	HEAT SHOCK PROTEIN 21, HSP21	Encodes Hsp21, a chloroplast located small heat shock protein. A structure model of Hsp21, obtained by homology modeling, single-particle electron microscopy, and lysine-specific chemical crosslinking, shows that the Hsp21 subunits are arranged in two hexameric discs, rotated by 25 degree in relation to each other.
Mp6g17480	2.30011	5.23982e-11	1.14505e-09	UP	11	48	Mp6g17480		Serine/threonine protein kinase	Protein kinase domain			AT1G56130	IGP2, IGP3, IMPAIRED IN GLYCAN PERCEPTION 2	Component of a recognition mechanism for both cellulose and MLG-derived oligosaccharides perception and downstream Pattern-Triggered Immunity (PTI).
Mp8g13250	2.29724	2.59566e-136	9.06146e-133	UP	0	49	Mp8g13250		Molecular chaperones mortalin/PBP74/GRP75, HSP70 superfamily	Hsp70 protein			AT5G49910	CHLOROPLAST HEAT SHOCK PROTEIN 70-2, CPHSC70-2, HEAT SHOCK PROTEIN 70-7, HSC70-7, HSP70-7	Stromal heat shock protein involved in protein import into chloroplast. The mRNA is cell-to-cell mobile.
Mp8g18310	2.27594	1.57349e-12	4.33376e-11	UP	8	50	Mp8g18310	MpBELL1	Transcription factor MEIS1 and related HOX domain proteins	Homeobox KN domain	transcription factor, HD, homeodomain protein		AT5G39190	A. THALIANA GERMIN LIKE PROTEIN 2, ATGER2, GER2, GERMIN-LIKE PROTEIN 2, GERMIN-LIKE PROTEIN 2A, GLP2A	germin-like protein (GLP2a)
Mp1g09190	2.25665	1.26405e-18	7.91536e-17	UP	9	51	Mp1g09190
Mp4g18560	2.25482	1.50778e-08	2.07519e-07	UP	12	52	Mp4g18560			Chlorophyll A-B binding protein			AT4G14690	EARLY LIGHT-INDUCIBLE PROTEIN 2, ELIP2	Encodes an early light-induced protein. ELIPs are thought not to be directly involved in the synthesis and assembly of specific photosynthetic complexes, but rather affect the biogenesis of all chlorophyll-binding complexes. A study (PMID 17553115) has shown that the chlorophyll synthesis pathway was downregulated as a result of constitutive ELIP2 expression, leading to decreased chlorophyll avai…
Mp2g24650	2.23081	1.90888e-08	2.57792e-07	UP	11	53	Mp2g24650	MpUGT12	UDP-glucuronosyl and UDP-glucosyl transferase; N-term missing	UDP-glucoronosyl and UDP-glucosyl transferase	UDP glycosyl transferase, Secondary metabolism enzyme		AT2G36750	UDP-GLUCOSYL TRANSFERASE 73C1, UGT73C1	UDP-glucosyl transferase 73C1;(source:Araport11)
Mp5g17500	2.22267	2.47503e-12	6.65921e-11	UP	11	54	Mp5g17500	MpPOD128		Peroxidase	Peroxidase		AT5G15180	PEROXIDASE 56, PRX56	Peroxidase superfamily protein;(source:Araport11)
Mp5g23110	2.2162	3.38943e-56	3.38071e-53	UP	0	55	Mp5g23110		Molecular chaperone (small heat-shock protein Hsp26/Hsp42); N-term missing	Hsp20/alpha crystallin family			AT5G12030	AT-HSP17.6A, HEAT SHOCK PROTEIN 17.6, HEAT SHOCK PROTEIN 17.6A, HSP17.6, HSP17.6A	Encodes a cytosolic small heat shock protein with chaperone activity that is induced by heat and osmotic stress and is also expressed late in seed development.
Mp8g17480	2.19526	2.42312e-12	6.54239e-11	UP	10	56	Mp8g17480			GDSL-like Lipase/Acylhydrolase			AT5G15720	GDSL-MOTIF LIPASE 7, GLIP7	Contains lipase signature motif and GDSL domain.
Mp4g10700	2.19377	1.74454e-15	7.66062e-14	UP	8	57	Mp4g10700		Predicted PhzC/PhzF-type epimerase	Phenazine biosynthesis-like protein			AT4G02860	D-AMINO ACID RACEMASE2, DAAR2	Phenazine biosynthesis PhzC/PhzF protein;(source:Araport11)
Mp8g08060	2.18088	3.70948e-11	8.23517e-10	UP	4	58	Mp8g08060			Ferritin-like domain			AT1G47980		desiccation-like protein;(source:Araport11)
Mp2g01350	2.17556	3.75387e-14	1.30072e-12	UP	9	59	Mp2g01350
Mp7g01450	2.15747	2.09716e-09	3.45746e-08	UP	7	60	Mp7g01450	MpPKC9		Tocopherol cyclase	Secondary metabolism enzyme		AT4G32770	ATSDX1, SUCROSE EXPORT DEFECTIVE 1, VITAMIN E DEFICIENT 1, VTE1	Tocopherol cyclase involved in tocopherol (vitamin E)synthesis. VTE1 over-expressing plants have increased tocopherol indicating VTE1 is a major limiting factor in tocopherol synthesis. Mutants defective in this gene accumulate high amounts of zeaxanthin in conditions of high light or low temperature. Plays a role in the adaptation to low temperature stress, notably phloem loading.
Mp7g06480	2.1482	2.72286e-15	1.1418e-13	UP	0	61	Mp7g06480		Molecular chaperone (small heat-shock protein Hsp26/Hsp42); N-term missing	Hsp20/alpha crystallin family			AT1G07400	HSP17.8	HSP20-like chaperones superfamily protein;(source:Araport11)
Mp4g16240	2.14332	1.1762e-09	2.02024e-08	UP	2	62	Mp4g16240		H+/oligopeptide symporter	POT family			AT3G54140	ARABIDOPSIS THALIANA PEPTIDE TRANSPORTER 1, ATNPF8.1, ATPTR1, NPF8.1, NRT1/ PTR FAMILY 8.1, PEPTIDE TRANSPORTER 1, PTR1	Encodes a di- and tri-peptide transporter that recognizes a variety of different amino acid combinations. GFP-tagged PTR1 localizes to the plasma membrane and has 8 to 11 predicted transmembrane domains. PTR1 is expressed in a number of different vascular tissues throughout the plant based on promoter:GUS expression analysis. ptr1 mutants have a lower dry weight than wild type plants when both ar…
Mp8g13260	2.13966	9.80933e-11	2.05056e-09	UP	9	63	Mp8g13260
Mp2g09160	2.12694	8.67812e-08	1.0501e-06	UP	9	64	Mp2g09160
Mp1g08130	2.11969	9.67087e-08	1.16017e-06	UP	10	65	Mp1g08130		Predicted membrane protein	PQ loop repeat			AT4G36850		PQ-loop repeat family protein / transmembrane family protein;(source:Araport11)
Mp3g16940	2.11433	4.66759e-10	8.54236e-09	UP	9	66	Mp3g16940
Mp5g05270	2.0999	1.38481e-07	1.61146e-06	UP	10	67	Mp5g05270	MpCALEOSIN		Caleosin related protein	lipid droplets associated protein		AT2G33380	ARABIDOPSIS THALIANA CALEOSIN 3, ATCLO3, ATRD20, CALEOSIN 3, CLO-3, CLO3, PEROXYGENASE 3, PXG3, RD20, RESPONSIVE TO DESICCATION 20	Encodes a calcium binding protein whose mRNA is induced upon treatment with NaCl, ABA and in response to desiccation. mRNA expression under drought conditions is apparent particularly in leaves and flowers. Isoform of caleosin with a role as a peroxygenase involved in oxylipin metabolism during biotic and abiotic stress. Involved in the production of 2-hydroxy-octadecatrienoic acid. The peroxygen…
MpVg00700	2.09705	3.15307e-30	5.94993e-28	UP	9	68	MpVg00700
Mp3g08850	2.09442	1.24756e-07	1.46888e-06	UP	8	69	Mp3g08850			Small hydrophilic plant seed protein			AT2G40170	ARABIDOPSIS EARLY METHIONINE-LABELLED 6, ATEM6, EARLY METHIONINE-LABELLED 6, EM6, GEA6, LATE EMBRYOGENESIS ABUNDANT 6	Encodes a group 1 LEA gene that is activated by direct binding of ABI5 to its promoter and is involved in response to ABA. Is required for normal seed development. Involved in regulating the timing of desiccation tolerance and rate of water loss during seed maturation.
Mp2g11480	2.08761	2.16356e-33	4.95279e-31	UP	11	70	Mp2g11480	MpGH18.5	Chitinase; C-term missing	Glycosyl hydrolases family 18	Cell wall related protein		AT5G24090	ATCHIA, CHIA, CHITINASE A, LYS1, LYSOZYME 1	Chitinase A (class III) expressed exclusively under environmental stress conditions. Shown be a plant lysozyme involved in plant immunity.
Mp3g09770	2.08389	9.91117e-14	3.20369e-12	UP	11	71	Mp3g09770	MpExpansin22		Expansin C-terminal domain;Lytic transglycolase	Cell wall related protein		AT1G69530	AT-EXP1, ATEXP1, ATEXPA1, ATHEXP ALPHA 1.2, EXP1, EXPA1, EXPANSIN 1, EXPANSIN A1	Member of Alpha-Expansin Gene Family. Naming convention from the Expansin Working Group (Kende et al, Plant Mol Bio). Involved in the formation of nematode-induced syncytia in roots of Arabidopsis thaliana.
Mp2g06490	2.06102	2.36304e-09	3.84586e-08	UP	8	72	Mp2g06490		Monocarboxylate transporter; N-term missing	Nodulin-like			AT4G34950	MAJOR FACILITATOR SUPERFAMILY 1, MFS1	Major facilitator superfamily protein;(source:Araport11)
Mp2g16630	2.05876	1.44551e-08	1.99853e-07	UP	11	73	Mp2g16630	MpUGT5	UDP-glucuronosyl and UDP-glucosyl transferase; N-term missing	UDP-glucoronosyl and UDP-glucosyl transferase	UDP glycosyl transferase, Secondary metabolism enzyme		AT2G36770		UDP-Glycosyltransferase superfamily protein;(source:Araport11)
Mp7g02150	2.05842	2.40166e-07	2.65113e-06	UP	9	74	Mp7g02150						AT2G39210	PIC30, PICLORAM RESISTANT30	Major facilitator superfamily transmembrane transporter responsible for the uptake of picolinate herbicides.
Mp3g07710	2.04395	1.98355e-28	3.37785e-26	UP	6	75	Mp3g07710	MpHA12	Plasma membrane H+-transporting ATPase	E1-E2 ATPase;Cation transporter/ATPase, N-terminus;haloacid dehalogenase-like hydrolase	Plasma membrane H+-ATPase		AT5G62670	AHA11, H(+)-ATPASE 11, HA11	H[+]-ATPase 11;(source:Araport11)
Mp3g15980	2.02725	1.54983e-15	6.84869e-14	UP	12	76	Mp3g15980			Chlorophyll A-B binding protein			AT3G22840	EARLY LIGHT-INDUCABLE PROTEIN, ELIP, ELIP1	Encodes an early light-inducible protein.
Mp3g05230	2.01504	1.94853e-11	4.56531e-10	UP	9	77	Mp3g05230
Mp1g00470	2.01066	4.41532e-07	4.5943e-06	UP	9	78	Mp1g00470
Mp3g15260	2.00704	4.79604e-07	4.94258e-06	UP	8	79	Mp3g15260			Glyoxalase/Bleomycin resistance protein/Dioxygenase superfamily			AT1G07645	ATDSI-1VOC, DESICCATION-INDUCED 1VOC SUPERFAMILY PROTEIN, DSI-1VOC	Ortholog of HC205/ Xhdsi-1voc from Xerophyta humilis. Member of VOC metalloenzyme superfamily. Not involved in response to abiotic stress, unlike its Xerophyta ortholog.
Mp3g24040	2.00394	4.72558e-14	1.60946e-12	UP	11	80	Mp3g24040	MpPPO33		Common central domain of tyrosinase;Polyphenol oxidase middle domain;Protein of unknown function (DUF_B2219)	Secondary metabolism enzyme
Mp6g19360	2.0016	1.28759e-15	5.79997e-14	UP	8	81	Mp6g19360		Ankyrin repeat protein; N-term missing; C-term missing	Ankyrin repeat;Ankyrin repeats (3 copies)			AT5G60070		ankyrin repeat family protein;(source:Araport11)
Mp6g17690	-2.01891	1.19292e-22	1.11052e-20	DOWN	8	82	Mp6g17690		Translation elongation factor EF-1 alpha/Tu	Elongation factor Tu GTP binding domain;Elongation factor Tu C-terminal domain;Elongation factor Tu domain 2			AT5G60390	EF1ALPHA	Alpha subunit of the elongation factor-1 complex. Functions in catalytic delivery of aminoacyl tRNAs to the ribosome during protein synthesis.
Mp7g01590	-2.03284	1.04784e-34	2.61286e-32	DOWN	8	83	Mp7g01590			Phenolic acid decarboxylase (PAD)
Mp5g10160	-2.09468	1.42714e-22	1.31067e-20	DOWN	10	84	Mp5g10160			GDSL-like Lipase/Acylhydrolase			AT1G54790		GDSL-motif esterase/acyltransferase/lipase. Enzyme group with broad substrate specificity that may catalyze acyltransfer or hydrolase reactions with lipid and non-lipid substrates.
Mp2g25350	-2.11349	1.04477e-34	2.61286e-32	DOWN	4	85	Mp2g25350			Iron permease FTR1 family
Mp1g22360	-2.11553	2.62825e-26	3.56319e-24	DOWN	8	86	Mp1g22360			Fungal fruit body lectin
Mp8g02750	-2.13819	7.1702e-08	8.84494e-07	DOWN	8	87	Mp8g02750		Carbonic anhydrase	Eukaryotic-type carbonic anhydrase			AT4G20990	A. THALIANA ALPHA CARBONIC ANHYDRASE 4, ACA4, ALPHA CARBONIC ANHYDRASE 4, ATACA4	alpha carbonic anhydrase 4;(source:Araport11)
Mp4g16610	-2.19934	1.98904e-14	7.21427e-13	DOWN	1	88	Mp4g16610	MpPTB5	Na+/Pi symporter	Phosphate transporter family	phosphate		AT3G26570	ORF02, PHOSPHATE TRANSPORTER 2;1, PHT2;1	low affinity phosphate transporter
Mp3g22470	-2.21973	6.20165e-24	6.51126e-22	DOWN	8	89	Mp3g22470	MpCYP813B1	Cytochrome P450 CYP4/CYP19/CYP26 subfamilies	Cytochrome P450	Cytochrome P450, Secondary metabolism enzyme		AT2G46960	CYP709B1, CYTOCHROME P450, FAMILY 709, SUBFAMILY B, POLYPEPTIDE 1	member of CYP709B
Mp2g16000	-2.30606	1.29152e-66	1.5029e-63	DOWN	8	90	Mp2g16000	MpLOX16		Lipoxygenase;PLAT/LH2 domain	Lipoxygenase		AT1G49480	RELATED TO VERNALIZATION1 1, RTV1	Encodes a nuclear-localized DNA-binding protein that interacts with ITN1 at the PM and nuclei in vivo and may regulate ITN's subcellular localization.
Mp6g07050	-2.31327	4.88837e-48	2.4379e-45	DOWN	7	91	Mp6g07050	MpCLE1			peptide hormone
Mp6g18160	-2.32145	5.27303e-13	1.56999e-11	DOWN	3	92	Mp6g18160			SAM dependent carboxyl methyltransferase			AT5G56300	GAMT2, GIBBERELLIC ACID METHYLTRANSFERASE 2	A member of the Arabidopsis SABATH methyltransferase gene family. Encodes GAMT2, a methyltransferase that uses S-adenosine-L-methionine (SAM) as a methyl donor to methylate the carboxyl group of GAs, resulting in the methyl esters of GAs (MeGAs). Expressed most highly in the siliques during seed development.
Mp8g02780	-2.32542	5.98914e-39	1.94494e-36	DOWN	6	93	Mp8g02780		Carbonic anhydrase	Eukaryotic-type carbonic anhydrase			AT4G20990	A. THALIANA ALPHA CARBONIC ANHYDRASE 4, ACA4, ALPHA CARBONIC ANHYDRASE 4, ATACA4	alpha carbonic anhydrase 4;(source:Araport11)
Mp5g21760	-2.34182	1.64057e-09	2.75347e-08	DOWN	10	94	Mp5g21760		Ca2+-independent phospholipase A2	Patatin-like phospholipase			AT4G37060	ATPLAIVB, PATATIN-LIKE PROTEIN 5, PHOSPHOLIPASE A IVB, PLA IVB, PLP5	Patatin-related phospholipase A. Expressed weakly in roots, cotyledons, and leaves but is transcriptionally induced by auxin. Phosphorylation by calcium-dependent protein kinases in vitro enhances its activity.
Mp8g16620	-2.41426	4.62574e-35	1.19618e-32	DOWN	9	95	Mp8g16620
Mp5g11310	-2.41913	9.97132e-28	1.58227e-25	DOWN	9	96	Mp5g11310
Mp5g10720	-2.44563	3.91867e-15	1.5907e-13	DOWN	10	97	Mp5g10720		Triglyceride lipase-cholesterol esterase	Partial alpha/beta-hydrolase lipase region			AT5G14180	MPL1, MYZUS PERSICAE-INDUCED LIPASE 1	Myzus persicae-induced lipase 1;(source:Araport11)
Mp5g04600	-2.576	5.90031e-12	1.51178e-10	DOWN	9	98	Mp5g04600
Mp5g21750	-2.63655	8.56782e-12	2.13645e-10	DOWN	9	99	Mp5g21750
Mp5g07320	-2.7032	7.01869e-30	1.28959e-27	DOWN	5	100	Mp5g07320	MpCAT4	Catalase	Catalase;Catalase-related immune-responsive	Catalase		AT4G35090	CAT2, CATALASE 2	Encodes a peroxisomal catalase, highly expressed in bolts and leaves. mRNA expression patterns show circadian regulation with mRNA levels being high in the subjective early morning. Loss of function mutations have increased H2O2 levels and increased H2O2 sensitivity. Mutants accumulate more toxic ions yet show decreased sensitivity to Li+. This decreased sensitivity is most likely due to an insen…
Mp1g22420	-2.79136	3.91499e-34	9.42568e-32	DOWN	9	101	Mp1g22420
Mp6g20050	-2.95578	3.35673e-24	3.69082e-22	DOWN	9	102	Mp6g20050
Mp3g13820	-2.99672	2.04027e-19	1.43167e-17	DOWN	2	103	Mp3g13820	MpNPF17	H+/oligopeptide symporter	POT family	NPF transporter		AT5G01180	ARABIDOPSIS THALIANA PEPTIDE TRANSPORTER 5, ATNPF8.2, ATPTR5, NPF8.2, NRT1/ PTR FAMILY 8.2, PEPTIDE TRANSPORTER 5, PTR5	Encodes a dipeptide transporter expressed in pollen and ovules during early seed development. GFP-tagged PTR5 localizes to the plasma membrane.
Mp6g02170	-3.01512	1.9975e-74	3.09924e-71	DOWN	8	104	Mp6g02170		CASK-interacting adaptor protein (caskin) and related proteins with ankyrin repeats and SAM domain; C-term missing;26S proteasome regulatory complex, subunit PSMD10; C-term missing	Ankyrin repeat;Ankyrin repeats (3 copies);Ankyrin repeats (many copies);Domain of unknown function			AT3G12360	INCREASED TOLERANCE TO NACL, ITN1	Encodes a protein with an ankyrin motif and transmembrane domains that is involved in salt tolerance. Expressed throughout the plant and localized to the plasma membrane. Loss of function mutations show an increased tolerance to salt based on assaying seedling growth in the presence of salt. In the mutants, induction of genes required for production of reactive oxygen species is reduced suggestin…
Mp6g02160	-3.0641	1.10307e-68	1.4003e-65	DOWN	9	105	Mp6g02160
Mp3g20700	-3.09951	5.45299e-49	2.82021e-46	DOWN	8	106	Mp3g20700		Beta, beta-carotene 15,15'-dioxygenase and related enzymes	Retinal pigment epithelial membrane protein			AT1G30500	NF-YA7, NUCLEAR FACTOR Y, SUBUNIT A7	nuclear factor Y, subunit A7;(source:Araport11)
Mp2g18790	-3.91876	4.68346e-94	9.34283e-91	DOWN	9	107	Mp2g18790						AT2G47300	POP1, SIMILAR TO YEAST POP1	Encodes a protein involved in rRNA but not tRNA maturation.
Mp5g06660	-4.32591	2.83544e-99	6.59902e-96	DOWN	9	108	Mp5g06660

## Sheet: 3
gene_id	log2.FC.	p.value	p.value_adj	DEG	code	Gene ID	Gene Name	KOG	Pfam	Gene Product		At number	name	TAIR notes
Mp5g21660	4.31981	1.07413e-57	1.55653e-53	UP	9	Mp5g21660
Mp2g12180	5.44456	9.67924e-53	7.01309e-49	UP	10	Mp2g12180	MpLOX6		Lipoxygenase	Lipoxygenase		AT1G17420	ARABIDOPSIS THALIANA LIPOXYGENASE 3, ATLOX3, LIPOXYGENASE 3, LOX3	LOX3 encode a Lipoxygenase. Lipoxygenases (LOXs) catalyze the oxygenation of fatty acids (FAs).		code	category	count	percentage
Mp3g20370	5.43564	4.39531e-52	2.12308e-48	UP	11	Mp3g20370	MpGH16.23		Glycosyl hydrolases family 16;Xyloglucan endo-transglycosylase (XET) C-terminus	Cell wall related protein		AT4G14130	XTH15, XTR7, XYLOGLUCAN ENDOTRANSGLUCOSYLASE/HYDROLASE 15, XYLOGLUCAN ENDOTRANSGLYCOSYLASE 7	xyloglucan endotransglycosylase-related protein (XTR7)		1	Pi	1	0.420168
Mp8g00430	3.2758	4.61563e-49	1.67213e-45	UP	9	Mp8g00430										2	NO3	3	1.2605
Mp8g13340	4.25434	1.45713e-46	4.22306e-43	UP	9	Mp8g13340										3	homorns	12	5.04202
Mpzg00570	4.20646	2.90316e-43	7.01161e-40	UP	11	Mpzg00570	MpGH18.9	Chitinase; C-term missing	Chitin recognition protein;Glycosyl hydrolases family 18	Cell wall related protein		AT5G24090	ATCHIA, CHIA, CHITINASE A, LYS1, LYSOZYME 1	Chitinase A (class III) expressed exclusively under environmental stress conditions. Shown be a plant lysozyme involved in plant immunity.		4	metals	5	2.10084
Mp3g07710	4.51373	3.49395e-42	7.23297e-39	UP	7	Mp3g07710	MpHA12	Plasma membrane H+-transporting ATPase	E1-E2 ATPase;Cation transporter/ATPase, N-terminus;haloacid dehalogenase-like hydrolase	Plasma membrane H+-ATPase		AT5G62670	AHA11, H(+)-ATPASE 11, HA11	H[+]-ATPase 11;(source:Araport11)		5	immunity	11	4.62185
Mp4g11120	2.63092	6.65659e-41	1.20576e-37	UP	11	Mp4g11120	MpDOXC26	Iron/ascorbate family oxidoreductases	2OG-Fe(II) oxygenase superfamily;non-haem dioxygenase in morphine synthesis N-terminal	Secondary metabolism enzyme		AT3G50210		2-oxoglutarate (2OG) and Fe(II)-dependent oxygenase superfamily protein;(source:Araport11)		6	oxidative	3	1.2605
Mp4g00520	3.64163	3.57521e-39	5.75648e-36	UP	11	Mp4g00520			D-mannose binding lectin			AT1G78850	APPLE DOMAIN LECTIN-1, GAL1, MANNOSE BINDING LECTIN1, MBL1	curculin-like (mannose-binding) lectin family protein, low similarity to ser/thr protein kinase from Zea mays (GI:2598067); contains Pfam lectin (probable mannose binding) domain PF01453 but not the protein kinase domain of the Z. mays protein. Belongs to GNA domain lectin family. Enhances PAP26 function to facilitate Pi-scavenging by Pi-starved plants.		7	nutrients	4	1.68067
Mp4g05460	3.91055	1.18127e-35	1.71178e-32	UP	3	Mp4g05460						AT1G19530	RGA TARGET 1, RGAT1	Direct target of RGA, plays an essential role in GA-mediated tapetum and pollen development.		8	unclassified	28	11.7647
Mp2g19250	4.61401	1.1361e-34	1.49666e-31	UP	11	Mp2g19250	MpPOD15		Peroxidase	Peroxidase		AT5G51890	PEROXIDASE 66, PRX66	encodes peroxidase involved in the lignification of tracheary elements (TE) in roots		9	unknown	48	20.1681
Mp5g05150	2.25163	2.95176e-34	3.5645e-31	UP	3	Mp5g05150	MpPIN4		Membrane transport protein	Encodes auxin efflux carrier		AT5G15100	ATPIN8, PIN-FORMED 8, PIN8	Encodes an auxin transporter with a strong expression in a male gametophyte. Mutant studies reveal a role for auxin transport in regulating pollen development and function. It acts together with PIN5.		11	cell wall	113	47.479
Mp5g02840	3.55359	3.19092e-33	3.5569e-30	UP	11	Mp5g02840	MpPOD63		Peroxidase	Peroxidase		AT5G15180	PEROXIDASE 56, PRX56	Peroxidase superfamily protein;(source:Araport11)		0	heat stress	0	0
Mp3g20360	4.07196	2.0421e-32	2.11372e-29	UP	11	Mp3g20360	MpGH16.22		Glycosyl hydrolases family 16;Xyloglucan endo-transglycosylase (XET) C-terminus	Cell wall related protein		AT3G23730	XTH16, XYLOGLUCAN ENDOTRANSGLUCOSYLASE/HYDROLASE 16	xyloglucan endotransglucosylase/hydrolase 16;(source:Araport11)		10	lipids	8	3.36134
Mp3g05490	2.49227	2.64054e-31	2.55094e-28	UP	9	Mp3g05490						AT5G67550		transmembrane protein;(source:Araport11)		12	chloroplasts	2	0.840336
Mp4g01700	3.03852	1.32653e-30	1.20142e-27	UP	11	Mp4g01700			Polysaccharide lyase
Mp2g14790	3.78242	1.99582e-29	1.70126e-26	UP	8	Mp2g14790			Plastocyanin-like domain			AT2G32300	UCC1, UCLACYANIN 1	Encodes a uclacyanin, a protein precursor that is closely related to precursors of stellacyanins and a blue copper protein from pea pods.			total	238	100
Mp2g14510	3.2632	2.16297e-29	1.74131e-26	UP	9	Mp2g14510
Mp3g12230	2.78133	6.02417e-29	4.59454e-26	UP	11	Mp3g12230	MpPOD24		Peroxidase	Peroxidase		AT3G01190		Peroxidase superfamily protein;(source:Araport11)
Mp8g04840	2.98076	6.44652e-29	4.67083e-26	UP	1	Mp8g04840		Multicopper oxidases	Multicopper oxidase;Multicopper oxidase;Multicopper oxidase			AT1G23010	LOW PHOSPHATE ROOT1, LPR1	Encodes a protein with multicopper oxidase activity. Located in ER. Function together with LPR2 (AT1G71040) and a P5-type ATPase (At5g23630/PDR2) in a common pathway that adjusts root meristem activity to Pi (inorganic phosphate) availability.
Mp2g19210	4.28993	2.53278e-28	1.74774e-25	UP	11	Mp2g19210	MpPOD14		Peroxidase	Peroxidase		AT3G01190		Peroxidase superfamily protein;(source:Araport11)
Mp7g04550	3.10362	2.94099e-27	1.93718e-24	UP	9	Mp7g04550
Mp3g07700	3.5519	1.18372e-26	7.14717e-24	UP	7	Mp3g07700	MpHA11	Plasma membrane H+-transporting ATPase	E1-E2 ATPase;Cation transporter/ATPase, N-terminus;haloacid dehalogenase-like hydrolase	Plasma membrane H+-ATPase		AT5G62670	AHA11, H(+)-ATPASE 11, HA11	H[+]-ATPase 11;(source:Araport11)
Mp3g22280	3.35863	4.92432e-26	2.85434e-23	UP	11	Mp3g22280	MpPPO7		Common central domain of tyrosinase;Polyphenol oxidase middle domain;Protein of unknown function (DUF_B2219)	Secondary metabolism enzyme
Mp5g17600	2.87707	6.65428e-26	3.70874e-23	UP	11	Mp5g17600	MpPOD130		Peroxidase	Peroxidase		AT3G01190		Peroxidase superfamily protein;(source:Araport11)
Mp1g10640	2.53336	7.8954e-25	4.23749e-22	UP	8	Mp1g10640			PLAC8 family			AT1G49030		PLAC8 family protein;(source:Araport11)
Mp3g09770	3.46002	5.44336e-24	2.71999e-21	UP	11	Mp3g09770	MpExpansin22		Expansin C-terminal domain;Lytic transglycolase	Cell wall related protein		AT1G69530	AT-EXP1, ATEXP1, ATEXPA1, ATHEXP ALPHA 1.2, EXP1, EXPA1, EXPANSIN 1, EXPANSIN A1	Member of Alpha-Expansin Gene Family. Naming convention from the Expansin Working Group (Kende et al, Plant Mol Bio). Involved in the formation of nematode-induced syncytia in roots of Arabidopsis thaliana.
Mp7g11420	3.83232	5.86849e-24	2.83468e-21	UP	10	Mp7g11420			GDSL-like Lipase/Acylhydrolase			AT2G42990		GDSL-motif esterase/acyltransferase/lipase. Enzyme group with broad substrate specificity that may catalyze acyltransfer or hydrolase reactions with lipid and non-lipid substrates.
Mp7g03030	2.26939	6.15004e-24	2.87484e-21	UP	11	Mp7g03030			Chitin recognition protein;Lytic transglycolase			AT4G30380		Encodes a Plant Natriuretic Peptide (PNP). PNPs are a class of systemically mobile molecules distantly related to expansins; their biological role has remained elusive.
Mp6g19030	2.71497	9.99127e-24	4.52449e-21	UP	11	Mp6g19030	MpPPO14		Common central domain of tyrosinase;Polyphenol oxidase middle domain;Protein of unknown function (DUF_B2219)	Secondary metabolism enzyme
Mp4g03020	2.90428	1.18668e-23	5.21098e-21	UP	11	Mp4g03020	MpPIP1	Aquaporin (major intrinsic protein family)	Major intrinsic protein	Major intrinsic protein		AT2G16850	PIP2;8, PIP3B, PLASMA MEMBRANE INTRINSIC PROTEIN 2;8, PLASMA MEMBRANE INTRINSIC PROTEIN 3B	plasma membrane intrinsic protein 2;(source:Araport11)
Mp3g22270	3.48531	4.14307e-23	1.73132e-20	UP	11	Mp3g22270	MpPPO6		Common central domain of tyrosinase;Polyphenol oxidase middle domain;Protein of unknown function (DUF_B2219)	Secondary metabolism enzyme
Mp7g06330	2.91322	4.18164e-23	1.73132e-20	UP	4	Mp7g06330			Metallothionein
Mp7g14950	2.72526	5.52806e-23	2.2252e-20	UP	11	Mp7g14950	MpPOD155		Peroxidase	Peroxidase		AT3G01190		Peroxidase superfamily protein;(source:Araport11)
Mp6g17770	2.83859	9.15759e-23	3.58656e-20	UP	11	Mp6g17770	MpPPO38		Common central domain of tyrosinase;Polyphenol oxidase middle domain;Protein of unknown function (DUF_B2219)	Secondary metabolism enzyme
Mp2g19200	4.03811	1.557e-22	5.78524e-20	UP	11	Mp2g19200	MpPOD13		Peroxidase	Peroxidase		AT5G51890	PEROXIDASE 66, PRX66	encodes peroxidase involved in the lignification of tracheary elements (TE) in roots
Mp8g12230	2.55495	1.52146e-22	5.78524e-20	UP	7	Mp8g12230			Cysteine-rich TM module stress tolerance
Mp3g18420	3.57287	3.0981e-22	1.12237e-19	UP	11	Mp3g18420	MpPOD34		Peroxidase	Peroxidase		AT5G06720	ATPA2, ATPRX53, PA2, PEROXIDASE 2, PEROXIDASE 53, PRX53	Encodes a peroxidase with diverse roles in the wound response, flower development, and syncytium formation.
Mp7g14900	2.72966	4.7154e-22	1.66661e-19	UP	11	Mp7g14900	MpPOD154		Peroxidase	Peroxidase		AT1G05250	ATPRX1, PEROXIDASE 2, PRX2	Encodes a cationic cell-wall-bound peroxidase homolog that is involved in the lignification of cell walls. Regulated by COG1, involved in seed longevity.
Mp8g03380	2.84433	6.49063e-22	2.18734e-19	UP	9	Mp8g03380
Mp5g17490	2.85902	7.20577e-22	2.37316e-19	UP	11	Mp5g17490	MpPOD127		Peroxidase	Peroxidase		AT5G15180	PEROXIDASE 56, PRX56	Peroxidase superfamily protein;(source:Araport11)
Mp2g01640	3.35873	7.69694e-22	2.47859e-19	UP	11	Mp2g01640	MpCupin12		Cupin	Cupin		AT3G62020	GERMIN-LIKE PROTEIN 10, GLP10	germin-like protein (GLP10)
Mp4g01980	2.68036	2.47206e-21	7.78753e-19	UP	3	Mp4g01980			ABA/WDS induced protein
Mp2g19660	2.96454	2.83501e-21	8.55878e-19	UP	8	Mp2g19660	MpCYP829-like15	Cytochrome P450 CYP2 subfamily	Cytochrome P450	Cytochrome P450, Secondary metabolism enzyme		AT2G45560	CYP76C1, CYTOCHROME P450, FAMILY 76, SUBFAMILY C, POLYPEPTIDE 1	cytochrome P450 monooxygenase
Mp5g14520	2.51567	5.42651e-21	1.60481e-18	UP	11	Mp5g14520	MpPOD110		Peroxidase	Peroxidase		AT3G21770		Peroxidase superfamily protein;(source:Araport11)
Mp8g08690	2.61351	5.57312e-21	1.6152e-18	UP	10	Mp8g08690	MpLOX11		Lipoxygenase;PLAT/LH2 domain	Lipoxygenase
Mp3g11200	2.71532	1.01128e-20	2.87341e-18	UP	9	Mp3g11200
Mp2g01470	3.50257	2.43503e-20	6.78578e-18	UP	11	Mp2g01470	MpCupin5		Cupin	Cupin		AT3G62020	GERMIN-LIKE PROTEIN 10, GLP10	germin-like protein (GLP10)
Mp7g04030	2.50555	3.16414e-20	8.65123e-18	UP	4	Mp7g04030			Metallothionein			AT5G02380	METALLOTHIONEIN 2B, MT2B	cysteine-rich protein with copper-binding activity
Mp6g07510	2.61884	3.80476e-20	1.02101e-17	UP	8	Mp6g07510			Plastocyanin-like domain			AT5G26330		Cupredoxin superfamily protein;(source:Araport11)
Mp3g18410	3.90792	4.58591e-20	1.20826e-17	UP	11	Mp3g18410	MpPOD33		Peroxidase	Peroxidase		AT5G06720	ATPA2, ATPRX53, PA2, PEROXIDASE 2, PEROXIDASE 53, PRX53	Encodes a peroxidase with diverse roles in the wound response, flower development, and syncytium formation.
Mp5g00940	2.4892	7.0035e-20	1.81228e-17	UP	11	Mp5g00940	MpCupin69		Cupin	Cupin		AT3G62020	GERMIN-LIKE PROTEIN 10, GLP10	germin-like protein (GLP10)
Mp5g00960	2.36183	7.35731e-20	1.87044e-17	UP	11	Mp5g00960	MpCupin70		Cupin	Cupin		AT3G62020	GERMIN-LIKE PROTEIN 10, GLP10	germin-like protein (GLP10)
Mp4g01180	2.87931	9.26507e-20	2.31483e-17	UP	5	Mp4g01180		NADH:flavin oxidoreductase/12-oxophytodienoate reductase	NADH:flavin oxidoreductase / NADH oxidase family			AT1G76680	12-OXOPHYTODIENOATE REDUCTASE 1, ARABIDOPSIS 12-OXOPHYTODIENOATE REDUCTASE 1, ATOPR1, OPR1	Encodes a member of an alpha/beta barrel fold family of FMN-containing oxidoreductases. One of the closely related 12-oxophytodienoic acid reductases. This enzyme is not expected to participate in jasmonic acid biosynthesis because during in vitro assays, it shows very little activity with the naturally occurring OPDA isomer. Shows activity towards 2,4,6-trinitrotoluene. Expressed predominately i…
Mp5g16550	3.65861	1.04014e-19	2.5547e-17	UP	11	Mp5g16550	MpCupin85		Cupin	Cupin		AT1G18970	GERMIN-LIKE PROTEIN 4, GLP4	Encodes a germin-like protein with possible oxalate oxidase activity (based on GenBank record).
Mp3g11190	2.25756	1.57521e-19	3.80439e-17	UP	9	Mp3g11190
Mp5g10110	2.18744	1.75662e-19	4.17297e-17	UP	11	Mp5g10110			F-box domain			AT5G15710		Galactose oxidase/kelch repeat superfamily protein;(source:Araport11)
Mp3g21010	2.1688	1.8508e-19	4.32581e-17	UP	8	Mp3g21010			Plastocyanin-like domain			AT5G07475		Cupredoxin superfamily protein;(source:Araport11)
Mp3g04580	3.58589	2.77889e-19	6.29202e-17	UP	11	Mp3g04580		Aspartyl protease	Xylanase inhibitor C-terminal;Xylanase inhibitor N-terminal			AT2G42980		Eukaryotic aspartyl protease family protein;(source:Araport11)
Mp5g14500	2.57502	2.82852e-19	6.30587e-17	UP	11	Mp5g14500	MpPOD108		Peroxidase	Peroxidase		AT3G21770		Peroxidase superfamily protein;(source:Araport11)
Mp2g20950	2.6782	4.35043e-19	9.44235e-17	UP	11	Mp2g20950	MpPOD18		Peroxidase	Peroxidase
Mp7g04680	2.28895	4.36573e-19	9.44235e-17	UP	4	Mp7g04680						AT5G02380	METALLOTHIONEIN 2B, MT2B	cysteine-rich protein with copper-binding activity
Mp3g14000	2.50852	4.66598e-19	9.79923e-17	UP	8	Mp3g14000			Plastocyanin-like domain			AT2G31050		Cupredoxin superfamily protein;(source:Araport11)
Mp4g20470	2.58129	4.62408e-19	9.79923e-17	UP	11	Mp4g20470	MpGH19.8	Predicted chitinase; N-term missing	Chitinase class I;Chitin recognition protein	Cell wall related protein		AT3G12500	ATHCHIB, B-CHI, BASIC CHITINASE, CHI-B, HCHIB, PATHOGENESIS-RELATED 3, PR-3, PR3	encodes a basic chitinase involved in ethylene/jasmonic acid mediated signalling pathway during systemic acquired resistance based on expression analyses.
Mp6g08230	2.73986	4.83183e-19	1.00026e-16	UP	11	Mp6g08230		Aspartyl protease	Xylanase inhibitor C-terminal;Xylanase inhibitor N-terminal			AT2G03200	ASPR1, ATYPICAL ASPARTIC PROTEASE IN ROOTS 1	Atypical aspartic protease which modulates lateral root development.
Mp4g02020	2.53761	5.93002e-19	1.21031e-16	UP	3	Mp4g02020			ABA/WDS induced protein
Mp5g00990	2.38386	7.3698e-19	1.48327e-16	UP	11	Mp5g00990	MpCupin71		Cupin	Cupin		AT3G62020	GERMIN-LIKE PROTEIN 10, GLP10	germin-like protein (GLP10)
Mp8g01910	2.39665	9.1023e-19	1.78245e-16	UP	5	Mp8g01910			Pathogenesis-related protein Bet v 1 family			AT1G24020	MLP-LIKE PROTEIN 423, MLP423	MLP-like protein 423;(source:Araport11)
Mp5g06870	2.51371	9.76342e-19	1.88642e-16	UP	11	Mp5g06870	MpPOD80		Peroxidase	Peroxidase		AT4G11290	PER39, PEROXIDASE 39	Peroxidase required for casparian strip lignification as well as partially required for SGN-dependent compensatory lignification.
Mp7g02580	2.54056	1.46125e-18	2.78617e-16	UP	2	Mp7g02580						AT1G31830	ATPUT2, PARAQUAT-RESISTANT 2, POLYAMINE UPTAKE TRANSPORTER 2, PQR2, PUT2	Encodes POLYAMINE UPTAKE TRANSPORTER 2, an amino acid permease family protein.
Mp4g01970	3.25824	1.89203e-18	3.56071e-16	UP	3	Mp4g01970			ABA/WDS induced protein			AT3G27920	ATGL1, ATMYB0, GL1, GLABRA 1, MALAMBRUNO3, MAU3, MYB DOMAIN PROTEIN 0, MYB0	Encodes GL1, a Myb-like protein that is required for induction of trichome development. Interacts with JAZ and DELLA proteins to regulate trichome initiation. Natural hyperfunctional alleles producing trichome development in fruits and pedicels have been found.
Mp4g10560	2.41635	2.0366e-18	3.78364e-16	UP	11	Mp4g10560		D-arabinono-1, 4-lactone oxidase	FAD binding domain;D-arabinono-1,4-lactone oxidase			AT2G46750	ATGULLO2, GULLO2, L -GULONO-1,4-LACTONE ( L -GULL) OXIDASE 2	Encodes a homolog of rat L-gulono-1,4-lactone (L-GulL) oxidase that is involved in the biosynthesis of L-ascorbic acid.
Mp2g01320	2.79688	2.13665e-18	3.91927e-16	UP	8	Mp2g01320			CVNH domain
Mp4g01010	2.20688	2.17186e-18	3.93404e-16	UP	10	Mp4g01010			Glycosyl hydrolase family 71			AT5G55240	ARABIDOPSIS THALIANA PEROXYGENASE 2, ATPXG2, CLO2	Catalyze hydroperoxide-dependent mono-oxygenation reactions. Require calcium for peroxygenase activity. Probably deeply buried in lipid droplets or microsomes.
Mp5g05430	2.09401	2.35149e-18	4.20685e-16	UP	11	Mp5g05430			Fasciclin domain			AT3G46550	FASCICLIN-LIKE ARABINOGALACTAN-PROTEIN 4, FLA4, SALT OVERLY SENSITIVE 5, SOS5	Isolated in a screen for salt hypersensitive mutants. Mutants have thinner cell walls, abnormal siliques and root growth is inhibited under salt stress. The gene has similarity to arabinogalactan proteins and domains associated with cell adhesion.SOS5 is required for normal mucilage adherence to seeds.
Mp6g11780	2.37675	2.46254e-18	4.35179e-16	UP	11	Mp6g11780	MpTIP2	Aquaporin (major intrinsic protein family)	Major intrinsic protein	Major intrinsic protein		AT3G16240	AQP1, ATTIP2;1, DELTA TONOPLAST INTEGRAL PROTEIN, DELTA-TIP, DELTA-TIP1, TIP2;1	Delta tonoplast intrinsic protein, functions as a water channel and ammonium (NH3) transporter. Highly expressed in flower, shoot, and stem. Expression shows diurnal regulation and is induced by ammonium (NH3). Protein localized to vacuolar membrane. The mRNA is cell-to-cell mobile.
Mp4g01990	2.41104	2.84686e-18	4.97034e-16	UP	3	Mp4g01990			ABA/WDS induced protein
Mp3g03110	2.44759	3.10776e-18	5.29819e-16	UP	8	Mp3g03110		Calmodulin and related proteins (EF-Hand superfamily)	EF-hand domain pair			AT2G43290	ATCML5, MSS3, MULTICOPY SUPPRESSORS OF SNF4 DEFICIENCY IN YEAST 3	Calmodulin-like MSS3.Encodes an endomembrane localized member of the CML subfamily VII. Contains a canonical CaM domain and unique N-terminal extension that distinguishes it from other members of the subfamily.
Mp2g18600	2.4409	3.9037e-18	6.57773e-16	UP	11	Mp2g18600	MpExpansin11		Expansin C-terminal domain;Lytic transglycolase	Cell wall related protein		AT2G39700	ATEXP4, ATEXPA4, ATHEXP ALPHA 1.6, EXPA4, EXPANSIN A4, XPA4	putative expansin. Naming convention from the Expansin Working Group (Kende et al, 2004. Plant Mol Bio). Involved in the formation of nematode-induced syncytia in roots of Arabidopsis thaliana.
Mp4g21430	2.158	4.06509e-18	6.77094e-16	UP	8	Mp4g21430		Leucine-rich repeat protein	Leucine rich repeat N-terminal domain;Leucine rich repeat			AT4G08850	MDIS1-INTERACTING RECEPTOR LIKE KINASE2, MIK2	MIK1 encodes a receptor kinase that forms a complex with MDIS1/MIK2 and binds LURE1, the female pollen guidance chemi-attractant. MIK1 phosphorylates MDIS1 and is autophosphorylated.
Mp3g09780	2.34434	4.43379e-18	7.30115e-16	UP	9	Mp3g09780
Mp7g02000	2.39427	4.72149e-18	7.6335e-16	UP	9	Mp7g02000
Mp6g19020	2.61146	6.5245e-18	1.01663e-15	UP	11	Mp6g19020	MpPPO56		Common central domain of tyrosinase;Polyphenol oxidase middle domain;Protein of unknown function (DUF_B2219)	Secondary metabolism enzyme
Mp6g19040	2.54643	8.69424e-18	1.3403e-15	UP	11	Mp6g19040	MpPPO72		Common central domain of tyrosinase;Polyphenol oxidase middle domain;Protein of unknown function (DUF_B2219)	Secondary metabolism enzyme
Mp1g02920	2.10673	9.06677e-18	1.37725e-15	UP	8	Mp1g02920		Vacuolar H+-ATPase V1 sector, subunit B	ATP synthase alpha/beta family, nucleotide-binding domain;ATP synthase alpha/beta family, beta-barrel domain			AT4G38510	ATVAB2, V-ATPASE B SUBUNIT 2, VAB2	One of three genes encoding the vacuolar ATP synthase subunit B1. The protein binds to and co-localizes with F-actin, bundles F-actin to form higher-order structure, and stabilizes actin filaments in vitro.
Mp1g05100	3.17324	9.124e-18	1.37725e-15	UP	9	Mp1g05100
Mp6g17740	2.65363	1.14454e-17	1.70985e-15	UP	11	Mp6g17740	MpPPO40		Common central domain of tyrosinase;Polyphenol oxidase middle domain;Protein of unknown function (DUF_B2219)	Secondary metabolism enzyme
Mp3g20380	3.63635	1.24823e-17	1.82708e-15	UP	11	Mp3g20380	MpGH16.24		Glycosyl hydrolases family 16;Xyloglucan endo-transglycosylase (XET) C-terminus	Cell wall related protein		AT4G14130	XTH15, XTR7, XYLOGLUCAN ENDOTRANSGLUCOSYLASE/HYDROLASE 15, XYLOGLUCAN ENDOTRANSGLYCOSYLASE 7	xyloglucan endotransglycosylase-related protein (XTR7)
Mp6g05910	2.60687	1.61292e-17	2.33729e-15	UP	3	Mp6g05910	MpABCG11	Transporter, ABC superfamily (Breast cancer resistance protein)	ABC transporter;ABC-2 type transporter;ABC-2 type transporter	ABC transporter		AT1G31770	ABCG14, ATABCG14, ATP-BINDING CASSETTE G14	Transmembrane cytokinin transporter.Responsible for acropetal translocation of cytokinins.
Mp1g19150	2.58532	1.65016e-17	2.36757e-15	UP	10	Mp1g19150	MpPLD7	Phospholipase D1; N-term missing	C2 domain;Phospholipase D Active site motif;Phospholipase D C terminal;PLD-like domain	lipid turnover protein		AT1G52570	PHOSPHOLIPASE D ALPHA 2, PLDALPHA2	member of C2-PLD subfamily
Mp5g13830	2.8127	1.70164e-17	2.41749e-15	UP	11	Mp5g13830	MpPOD105		Peroxidase	Peroxidase		AT3G21770		Peroxidase superfamily protein;(source:Araport11)
Mp6g17910	2.28326	1.73502e-17	2.44099e-15	UP	11	Mp6g17910	MpPPO55		Common central domain of tyrosinase;Polyphenol oxidase middle domain;Protein of unknown function (DUF_B2219)	Secondary metabolism enzyme		AT1G64710		GroES-like zinc-binding alcohol dehydrogenase family protein;(source:Araport11)
Mp8g06640	2.18416	2.19891e-17	3.06389e-15	UP	9	Mp8g06640
Mp3g12320	2.79132	2.27171e-17	3.13518e-15	UP	8	Mp3g12320			Uncharacterized protein conserved in bacteria (DUF2236)
Mp6g06310	2.34166	2.42567e-17	3.31607e-15	UP	11	Mp6g06310			Thaumatin family			AT4G24180	ATTLP1, THAUMATIN-LIKE PROTEIN 1, TLP1	Root-specific expression activated in response to rhizobacteria and ACC. Role in induced systemic resistance.
Mp6g11750	2.39571	3.01982e-17	4.05187e-15	UP	11	Mp6g11750		Aquaporin (major intrinsic protein family)	Major intrinsic protein			AT3G16240	AQP1, ATTIP2;1, DELTA TONOPLAST INTEGRAL PROTEIN, DELTA-TIP, DELTA-TIP1, TIP2;1	Delta tonoplast intrinsic protein, functions as a water channel and ammonium (NH3) transporter. Highly expressed in flower, shoot, and stem. Expression shows diurnal regulation and is induced by ammonium (NH3). Protein localized to vacuolar membrane. The mRNA is cell-to-cell mobile.
Mp5g12120	2.40501	3.0737e-17	4.08632e-15	UP	11	Mp5g12120	MpPOD94		Peroxidase	Peroxidase		AT5G15180	PEROXIDASE 56, PRX56	Peroxidase superfamily protein;(source:Araport11)
Mp2g10340	2.428	3.50543e-17	4.61793e-15	UP	5	Mp2g10340			Aspartic acid proteinase inhibitor			AT3G12490	ARABIDOPSIS THALIANA PHYTOCYSTATIN 6, ATCYS6, ATCYSB, CYS6, CYSB, CYSTATIN B, CYT6	Encodes a protein with cysteine proteinase inhibitor activity. Overexpression increases tolerance to abiotic stressors (i.e.salt,osmotic, cold stress). Together with XCP1 regulates pattern-triggered immunity by modulating the stability of the NADPH oxidase RBOHD.
Mp3g10160	2.72699	4.47183e-17	5.83795e-15	UP	11	Mp3g10160	MpExpansin25		Expansin C-terminal domain;Lytic transglycolase	Cell wall related protein		AT5G02260	ATEXP9, ATEXPA9, ATHEXP ALPHA 1.10, EXP9, EXPA9, EXPANSIN A9	member of Alpha-Expansin Gene Family. Naming convention from the Expansin Working Group (Kende et al, 2004. Plant Mol Bio)
Mp5g24320	2.75316	4.61806e-17	5.97502e-15	UP	4	Mp5g24320			Iron permease FTR1 family			AT1G30300		Metallo-hydrolase/oxidoreductase superfamily protein;(source:Araport11)
Mp2g10380	2.33002	4.88894e-17	6.21452e-15	UP	11	Mp2g10380			Cellulase (glycosyl hydrolase family 5)
Mp2g11500	2.08279	4.88505e-17	6.21452e-15	UP	9	Mp2g11500						AT1G31130		polyadenylate-binding protein 1-B-binding protein;(source:Araport11)
Mp3g06340	2.39074	6.28465e-17	7.91921e-15	UP	9	Mp3g06340
Mp3g07670	2.2429	6.35514e-17	7.93899e-15	UP	9	Mp3g07670
Mp6g06320	2.21172	6.61253e-17	8.18992e-15	UP	11	Mp6g06320			Thaumatin family			AT4G24180	ATTLP1, THAUMATIN-LIKE PROTEIN 1, TLP1	Root-specific expression activated in response to rhizobacteria and ACC. Role in induced systemic resistance.
Mp5g14490	2.40567	7.72104e-17	9.48183e-15	UP	11	Mp5g14490	MpPOD107		Peroxidase	Peroxidase		AT5G64120	ATPRX71, PEROXIDASE 71, PRX71	Encodes a cell wall bound peroxidase that is induced by hypo-osmolarity and is involved in the lignification of cell walls. Class III peroxidase cell wall-targeted protein localized to the micropylar endosperm facing the radicle. Involved in seed germination.
Mp6g17920	2.36242	8.07512e-17	9.83332e-15	UP	11	Mp6g17920	MpPPO11		Common central domain of tyrosinase;Polyphenol oxidase middle domain;Protein of unknown function (DUF_B2219)	Secondary metabolism enzyme
Mp5g12110	2.15426	8.14545e-17	9.83631e-15	UP	11	Mp5g12110	MpPOD93		Peroxidase	Peroxidase		AT5G15180	PEROXIDASE 56, PRX56	Peroxidase superfamily protein;(source:Araport11)
Mp3g15780	2.25473	1.08035e-16	1.29383e-14	UP	11	Mp3g15780	MpPOD27		Peroxidase	Peroxidase		AT1G05250	ATPRX1, PEROXIDASE 2, PRX2	Encodes a cationic cell-wall-bound peroxidase homolog that is involved in the lignification of cell walls. Regulated by COG1, involved in seed longevity.
Mp6g18300	2.11433	1.14789e-16	1.36344e-14	UP	11	Mp6g18300	MpPOD141		Peroxidase	Peroxidase		AT5G66390	PER72, PEROXIDASE 72, PRX72	Encodes a peroxidase that is involved in lignin biosynthesis. Required for casparian strip lignification as well as partially required for SGN-dependent compensatory lignification.
Mp5g15250	2.62902	1.3472e-16	1.57437e-14	UP	11	Mp5g15250	MpGH16.34		Glycosyl hydrolases family 16;Xyloglucan endo-transglycosylase (XET) C-terminus	Cell wall related protein		AT5G57530	ATXTH12, XTH12, XYLOGLUCAN ENDOTRANSGLUCOSYLASE/HYDROLASE 12	xyloglucan endotransglucosylase/hydrolase 12;(source:Araport11)
Mp6g11720	2.15008	1.59994e-16	1.85478e-14	UP	11	Mp6g11720		Aquaporin (major intrinsic protein family)	Major intrinsic protein			AT3G16240	AQP1, ATTIP2;1, DELTA TONOPLAST INTEGRAL PROTEIN, DELTA-TIP, DELTA-TIP1, TIP2;1	Delta tonoplast intrinsic protein, functions as a water channel and ammonium (NH3) transporter. Highly expressed in flower, shoot, and stem. Expression shows diurnal regulation and is induced by ammonium (NH3). Protein localized to vacuolar membrane. The mRNA is cell-to-cell mobile.
Mp3g21140	2.4299	1.66196e-16	1.91139e-14	UP	11	Mp3g21140	MpGH28.4		Glycosyl hydrolases family 28	Cell wall related protein		AT3G26610	PGX1, POLYGALACTURONASE INVOLVED IN EXPANSION 1	Encodes an apoplast-localized polygalacturonase involved in cell elongation and flower development.
Mp2g22150	2.05975	1.68675e-16	1.92463e-14	UP	5	Mp2g22150		Ca2+-binding protein Regucalcin/SMP30; N-term missing	SMP-30/Gluconolactonase/LRE-like region			AT3G16470	ATJAC1, JACALIN-LECTIN LIKE 1, JACALIN-RELATED LECTIN 35, JAL35, JASMONATE RESPONSIVE 1, JR1	Encodes a JA-responsive gene that coordinates with GRP7 in shaping plant development through the regulation of RNA processing in Arabidopsis. AtJAC1 interacts with RNA binding protein GRP7 specifically in the cytoplasm to regulate its nucleocytoplasmic distribution.
Mp5g13650	2.28382	2.41826e-16	2.71652e-14	UP	11	Mp5g13650	MpPOD98		Peroxidase	Peroxidase		AT5G51890	PEROXIDASE 66, PRX66	encodes peroxidase involved in the lignification of tracheary elements (TE) in roots
Mp8g07500	2.66029	2.74131e-16	3.03239e-14	UP	11	Mp8g07500	MpPOD166		Peroxidase	Peroxidase		AT5G64120	ATPRX71, PEROXIDASE 71, PRX71	Encodes a cell wall bound peroxidase that is induced by hypo-osmolarity and is involved in the lignification of cell walls. Class III peroxidase cell wall-targeted protein localized to the micropylar endosperm facing the radicle. Involved in seed germination.
Mp4g05450	2.21436	2.82117e-16	3.07715e-14	UP	3	Mp4g05450						AT1G19530	RGA TARGET 1, RGAT1	Direct target of RGA, plays an essential role in GA-mediated tapetum and pollen development.
Mp3g11180	2.30981	2.96103e-16	3.20212e-14	UP	9	Mp3g11180
Mp6g20560	2.35628	3.36698e-16	3.61414e-14	UP	9	Mp6g20560
Mp5g17590	2.25763	3.63243e-16	3.87041e-14	UP	11	Mp5g17590	MpPOD129		Peroxidase	Peroxidase		AT5G15180	PEROXIDASE 56, PRX56	Peroxidase superfamily protein;(source:Araport11)
Mp4g02000	2.35001	4.471e-16	4.72915e-14	UP	3	Mp4g02000			ABA/WDS induced protein
Mp7g16930	2.07836	4.9893e-16	5.23912e-14	UP	9	Mp7g16930
Mp5g00920	2.165	5.17955e-16	5.39978e-14	UP	11	Mp5g00920	MpCupin68		Cupin	Cupin		AT3G62020	GERMIN-LIKE PROTEIN 10, GLP10	germin-like protein (GLP10)
Mp3g22700	3.30777	5.50396e-16	5.69699e-14	UP	11	Mp3g22700	MpPOD37		Peroxidase	Peroxidase		AT5G15180	PEROXIDASE 56, PRX56	Peroxidase superfamily protein;(source:Araport11)
Mp8g13360	2.5017	6.69579e-16	6.88147e-14	UP	11	Mp8g13360			Cellulase (glycosyl hydrolase family 5)			AT5G66460	ATMAN7, ENDO-BETA-MANNASE 7, MAN7	Encodes a endo-beta-mannanase involved in seed germination and silique dehiscence.
Mp4g14580	2.08041	7.14209e-16	7.28845e-14	UP	11	Mp4g14580	MpPOD48		Peroxidase	Peroxidase		AT1G14540	PER4, PEROXIDASE 4, PRX4	Class III peroxidase cell wall-targeted protein localized to the micropylar endosperm facing the radicle. Involved in seed germination.
Mp2g11480	2.26516	8.18816e-16	8.29753e-14	UP	11	Mp2g11480	MpGH18.5	Chitinase; C-term missing	Glycosyl hydrolases family 18	Cell wall related protein		AT5G24090	ATCHIA, CHIA, CHITINASE A, LYS1, LYSOZYME 1	Chitinase A (class III) expressed exclusively under environmental stress conditions. Shown be a plant lysozyme involved in plant immunity.
Mp8g05960	2.67571	8.5239e-16	8.57777e-14	UP	9	Mp8g05960
Mp5g12200	2.14633	1.21583e-15	1.21508e-13	UP	10	Mp5g12200			GDSL-like Lipase/Acylhydrolase			AT1G54790		GDSL-motif esterase/acyltransferase/lipase. Enzyme group with broad substrate specificity that may catalyze acyltransfer or hydrolase reactions with lipid and non-lipid substrates.
Mp4g04460	2.30885	1.2277e-15	1.21854e-13	UP	11	Mp4g04460	MpPIP2-like	Aquaporin (major intrinsic protein family)	Major intrinsic protein	Major intrinsic protein		AT4G00430	PIP1;4, PIP1E, PLASMA MEMBRANE INTRINSIC PROTEIN 1;4, PLASMA MEMBRANE INTRINSIC PROTEIN 1E, TMP-C, TRANSMEMBRANE PROTEIN C	a member of the plasma membrane intrinsic protein subfamily PIP1. involved redundantly with PIP1;1/2/3/5 in hydraulics and carbon fixation, regulates the expression of related genes that affect plant growth and development.
Mp3g04510	2.1899	1.36213e-15	1.34277e-13	UP	11	Mp3g04510			Legume lectin domain			AT5G03140	L-TYPE LECTIN RECEPTOR KINASE VIII.2, LECRK-VIII.2	Concanavalin A-like lectin protein kinase family protein;(source:Araport11)
Mp5g14990	2.59812	1.49225e-15	1.46109e-13	UP	9	Mp5g14990
Mp3g22120	2.79187	1.61581e-15	1.55313e-13	UP	11	Mp3g22120	MpGH16.26		Glycosyl hydrolases family 16;Xyloglucan endo-transglycosylase (XET) C-terminus	Cell wall related protein		AT4G14130	XTH15, XTR7, XYLOGLUCAN ENDOTRANSGLUCOSYLASE/HYDROLASE 15, XYLOGLUCAN ENDOTRANSGLYCOSYLASE 7	xyloglucan endotransglycosylase-related protein (XTR7)
Mp7g04650	2.13294	1.6184e-15	1.55313e-13	UP	9	Mp7g04650
Mp5g22740	2.69126	1.97087e-15	1.86666e-13	UP	9	Mp5g22740
Mp4g17900	2.20106	2.01016e-15	1.89151e-13	UP	11	Mp4g17900			Glyoxal oxidase N-terminus;Domain of unknown function (DUF1929)			AT3G53950	GALACTOSE OXIDASE-LIKE 2, GOXL2	Galactose oxydase; may function in tissues that require mechanical reinforcements in the absence of lignification.
Mp2g15700	2.23865	2.28068e-15	2.11855e-13	UP	8	Mp2g15700		Predicted hydrolase/acyltransferase (alpha/beta hydrolase superfamily)	Alpha/beta hydrolase family			AT1G69240	ARABIDOPSIS THALIANA METHYL ESTERASE 15, ATMES15, MES15, METHYL ESTERASE 15, RHS9, ROOT HAIR SPECIFIC 9	Encodes a protein predicted to act as a carboxylesterase. It has similarity to the SABP2 methyl salicylate esterase from tobacco but no enzymatic activity has been identified for this protein.
Mp5g17500	2.95707	2.29673e-15	2.11986e-13	UP	11	Mp5g17500	MpPOD128		Peroxidase	Peroxidase		AT5G15180	PEROXIDASE 56, PRX56	Peroxidase superfamily protein;(source:Araport11)
Mp1g18220	2.1735	3.00201e-15	2.73598e-13	UP	8	Mp1g18220			PAR1 protein			AT3G54040		PAR1 protein;(source:Araport11)
Mp5g13840	2.07038	3.59523e-15	3.25616e-13	UP	11	Mp5g13840	MpPOD106		Peroxidase	Peroxidase		AT1G05250	ATPRX1, PEROXIDASE 2, PRX2	Encodes a cationic cell-wall-bound peroxidase homolog that is involved in the lignification of cell walls. Regulated by COG1, involved in seed longevity.
Mp4g04440	2.17115	3.96707e-15	3.54857e-13	UP	11	Mp4g04440		Aquaporin (major intrinsic protein family)	Major intrinsic protein			AT4G00430	PIP1;4, PIP1E, PLASMA MEMBRANE INTRINSIC PROTEIN 1;4, PLASMA MEMBRANE INTRINSIC PROTEIN 1E, TMP-C, TRANSMEMBRANE PROTEIN C	a member of the plasma membrane intrinsic protein subfamily PIP1. involved redundantly with PIP1;1/2/3/5 in hydraulics and carbon fixation, regulates the expression of related genes that affect plant growth and development.
Mp3g12380	2.60126	4.6714e-15	4.10262e-13	UP	6	Mp3g12380	MpHA5	Plasma membrane H+-transporting ATPase	E1-E2 ATPase;Cation transporter/ATPase, N-terminus;haloacid dehalogenase-like hydrolase	Plasma membrane H+-ATPase		AT5G62670	AHA11, H(+)-ATPASE 11, HA11	H[+]-ATPase 11;(source:Araport11)
Mpzg00310	2.22059	7.58318e-15	6.54094e-13	UP	8	Mpzg00310			Root cap			AT5G60520		Late embryogenesis abundant (LEA) protein-like protein;(source:Araport11)
Mp8g06650	2.15441	8.4127e-15	7.12915e-13	UP	9	Mp8g06650
Mp7g02020	2.26746	8.4798e-15	7.14423e-13	UP	9	Mp7g02020
Mp5g17150	2.07842	1.05582e-14	8.65635e-13	UP	11	Mp5g17150	MpPOD119		Peroxidase	Peroxidase		AT3G21770		Peroxidase superfamily protein;(source:Araport11)
Mp7g02010	2.26671	1.07789e-14	8.77512e-13	UP	9	Mp7g02010
Mp3g12330	2.75747	1.08627e-14	8.79393e-13	UP	9	Mp3g12330
Mp2g14760	2.00607	1.11766e-14	8.99782e-13	UP	10	Mp2g14760		Predicted lipase; N-term missing; C-term missing	Lipase (class 3)
Mp5g02850	2.035	1.13523e-14	9.08872e-13	UP	11	Mp5g02850	MpPOD64		Peroxidase	Peroxidase		AT3G01190		Peroxidase superfamily protein;(source:Araport11)
Mp2g11750	2.44885	1.39681e-14	1.11216e-12	UP	9	Mp2g11750						AT5G18980		ARM repeat superfamily protein;(source:Araport11)
Mp2g14520	2.27452	1.52291e-14	1.20593e-12	UP	9	Mp2g14520
Mp8g11360	2.30817	1.95977e-14	1.51059e-12	UP	12	Mp8g11360		Carbonic anhydrase	Eukaryotic-type carbonic anhydrase			AT3G52720	A. THALIANA ALPHA CARBONIC ANHYDRASE 1, ACA1, ALPHA CARBONIC ANHYDRASE 1, ATACA1, CAH1, CARBONIC ANHYDRASE 1	Encodes an alpha carbonic anhydrase (CAH1) located in the chloroplast stroma. Most chloroplast proteins are encoded by the nuclear genome and imported with the help of sorting signals that are intrinsic parts of the polypeptides. CAH1 takes an alternative route through the secretory pathway, and becomes N-glycosylated before entering the chloroplast. Glycosylation and intra-molecular disulfide br…
Mp4g01410	2.01317	1.99396e-14	1.52508e-12	UP	8	Mp4g01410	MpCYP704-like12	Cytochrome P450 CYP4/CYP19/CYP26 subfamilies	Cytochrome P450	Cytochrome P450, Secondary metabolism enzyme		AT1G63580		Encodes a plasma membrane-localized protein with two DUF26 domains and a GPI anchor domain.
Mp4g04180	2.08902	2.16322e-14	1.64122e-12	UP	9	Mp4g04180
Mp7g11120	2.06582	2.34874e-14	1.7635e-12	UP	9	Mp7g11120
Mp5g17580	2.23724	2.41668e-14	1.7959e-12	UP	8	Mp5g17580	MpCYP822A2	Cytochrome P450 CYP2 subfamily	Cytochrome P450	Cytochrome P450, Secondary metabolism enzyme		AT2G40890	CYP98A3, CYTOCHROME P450, FAMILY 98, SUBFAMILY A, POLYPEPTIDE 3, REDUCED EPIDERMAL FLUORESCENCE 8, REF8	encodes coumarate 3-hydroxylase (C3H), a P450-dependent monooxygenase. Involved in lignin biosynthesis and flavonoid biosynthesis. Also affects the biosynthesis of coumarins such as scopoletin and scopolin as a branching-out-pathway from the phenylpropanoid acid level.
Mp3g04530	2.94658	2.7992e-14	2.05904e-12	UP	11	Mp3g04530		Aspartyl protease	Xylanase inhibitor C-terminal;Xylanase inhibitor N-terminal			AT5G10770		Eukaryotic aspartyl protease family protein;(source:Araport11)
Mp5g17480	2.12198	2.86713e-14	2.09836e-12	UP	11	Mp5g17480	MpPOD126		Peroxidase	Peroxidase		AT5G15180	PEROXIDASE 56, PRX56	Peroxidase superfamily protein;(source:Araport11)
Mp3g20390	3.20109	3.05276e-14	2.22299e-12	UP	11	Mp3g20390	MpGH16.25		Glycosyl hydrolases family 16	Cell wall related protein		AT4G14130	XTH15, XTR7, XYLOGLUCAN ENDOTRANSGLUCOSYLASE/HYDROLASE 15, XYLOGLUCAN ENDOTRANSGLYCOSYLASE 7	xyloglucan endotransglycosylase-related protein (XTR7)
Mp2g03380	2.01725	3.72755e-14	2.66088e-12	UP	8	Mp2g03380			LURP-one-related			AT5G01750		LURP-one-like protein (DUF567);(source:Araport11)
Mp8g02300	2.01543	4.90693e-14	3.45176e-12	UP	5	Mp8g02300		Calmodulin and related proteins (EF-Hand superfamily)	EF-hand domain pair			AT1G47530	DTX33	MATE efflux family protein;(source:Araport11)
Mp7g01990	2.1748	6.17433e-14	4.31206e-12	UP	9	Mp7g01990
Mp6g19130	2.15373	6.67491e-14	4.60601e-12	UP	8	Mp6g19130		Predicted E3 ubiquitin ligase; N-term missing; C-term missing	Ring finger domain			AT1G22500	ARABIDOPSIS TOXICOS EN LEVADURA 15, ATATL15, ATL15	Gene encodes a putative C3HC4-type RING zinc finger factor. it is induced in response to light and ascorbate stimulus.
Mp8g06310	2.14563	7.53453e-14	5.102e-12	UP	11	Mp8g06310			Cellulase (glycosyl hydrolase family 5)			AT5G66460	ATMAN7, ENDO-BETA-MANNASE 7, MAN7	Encodes a endo-beta-mannanase involved in seed germination and silique dehiscence.
Mp7g11130	2.03429	8.01758e-14	5.36385e-12	UP	11	Mp7g11130			Rhamnogalacturonate lyase family;Polysaccharide lyase family 4, domain III;Polysaccharide lyase family 4, domain II			AT1G09910		Rhamnogalacturonate lyase family protein;(source:Araport11)
Mp5g01070	2.253	8.20459e-14	5.42889e-12	UP	11	Mp5g01070	MpCupin75		Cupin	Cupin		AT3G62020	GERMIN-LIKE PROTEIN 10, GLP10	germin-like protein (GLP10)
Mp6g19050	2.15573	8.58312e-14	5.65354e-12	UP	9	Mp6g19050
Mp5g13710	2.07288	8.70671e-14	5.709e-12	UP	11	Mp5g13710	MpPOD99		Peroxidase	Peroxidase		AT3G21770		Peroxidase superfamily protein;(source:Araport11)
Mp3g03120	2.48991	9.50981e-14	6.17967e-12	UP	8	Mp3g03120		Calmodulin and related proteins (EF-Hand superfamily)	EF-hand domain pair			AT1G18210		Calcium-binding EF-hand family protein;(source:Araport11)
Mp1g17415	2.02181	1.15934e-13	7.4009e-12	UP	11	Mp1g17415		Ca2+-binding protein Regucalcin/SMP30; N-term missing	SMP-30/Gluconolactonase/LRE-like region
Mp2g03360	2.12573	1.3161e-13	8.36474e-12	UP	8	Mp2g03360			LURP-one-related			AT3G11740		LURP-one-like protein (DUF567);(source:Araport11)
Mp7g03050	2.11772	2.45229e-13	1.48067e-11	UP	8	Mp7g03050	MpCYP716Z1	Cytochrome P450 CYP4/CYP19/CYP26 subfamilies	Cytochrome P450	Cytochrome P450, Secondary metabolism enzyme		AT5G36110	CYP716A1, CYTOCHROME P450, FAMILY 716, SUBFAMILY A, POLYPEPTIDE 1	Encodes a member of the CYP716A subfamily of cytochrome P450 monooxygenases with triterpene oxidizing activity catalyzing C-28 hydroxylation of alpha-amyrin, beta-amyrin, and lupeol, producing uvaol, erythrodiol, and betulin, respectively. Additionally, it shows carboxylation activity for the C-28 position of alpha- and beta-amyrin.
Mp6g17480	2.90858	3.14364e-13	1.86699e-11	UP	5	Mp6g17480		Serine/threonine protein kinase	Protein kinase domain			AT1G56130	IGP2, IGP3, IMPAIRED IN GLYCAN PERCEPTION 2	Component of a recognition mechanism for both cellulose and MLG-derived oligosaccharides perception and downstream Pattern-Triggered Immunity (PTI).
Mp2g01650	2.69748	3.95364e-13	2.29169e-11	UP	11	Mp2g01650	MpCupin13		Cupin	Cupin		AT3G62020	GERMIN-LIKE PROTEIN 10, GLP10	germin-like protein (GLP10)
Mp7g05950	2.08452	4.55415e-13	2.60847e-11	UP	11	Mp7g05950	MpPOD146		Peroxidase	Peroxidase		AT4G11290	PER39, PEROXIDASE 39	Peroxidase required for casparian strip lignification as well as partially required for SGN-dependent compensatory lignification.
Mp6g10200	2.08011	6.68814e-13	3.70422e-11	UP	11	Mp6g10200	MpDIR8		Dirigent-like protein	Secondary metabolism enzyme		AT5G42500	DIR2, DIRIGENT PROTEIN 2	Member of the dirigent protein family. Dirigent proteins function in stereoselective radical-radical coupling in lignan biosynthesis and other phenylpropanoid components.
Mp3g07690	2.29258	8.74836e-13	4.71273e-11	UP	6	Mp3g07690	MpHA13	Plasma membrane H+-transporting ATPase	E1-E2 ATPase;Cation transporter/ATPase, N-terminus;haloacid dehalogenase-like hydrolase	Plasma membrane H+-ATPase		AT4G30190	AHA2, ATHA2, H(+)-ATPASE 2, HA2, PLASMA MEMBRANE PROTON ATPASE 2, PMA2	Belongs to the P-type ATPase superfamily of cation-transporting ATPases, pumps protons out of the cell, generating a proton gradient that drives the active transport of nutrients by proton symport. has two autoinhibitory regions within the C-terminal domain. Its plasma membrane localization is light-dependent.
Mp3g22000	2.04229	8.96319e-13	4.79282e-11	UP	11	Mp3g22000	MpPOD36		Peroxidase	Peroxidase		AT1G05250	ATPRX1, PEROXIDASE 2, PRX2	Encodes a cationic cell-wall-bound peroxidase homolog that is involved in the lignification of cell walls. Regulated by COG1, involved in seed longevity.
Mp5g13810	2.7975	9.30402e-13	4.90271e-11	UP	11	Mp5g13810	MpPOD103		Peroxidase	Peroxidase		AT3G21770		Peroxidase superfamily protein;(source:Araport11)
Mp8g13600	2.2097	1.08463e-12	5.67412e-11	UP	9	Mp8g13600
Mp7g04860	2.83127	1.24966e-12	6.44442e-11	UP	9	Mp7g04860
Mp7g00460	2.41171	1.50496e-12	7.65206e-11	UP	5	Mp7g00460			Metallothionein			AT5G02380	METALLOTHIONEIN 2B, MT2B	cysteine-rich protein with copper-binding activity
Mp3g12900	2.5293	1.61701e-12	8.19306e-11	UP	2	Mp3g12900	MpNPF12	H+/oligopeptide symporter	POT family	NPF transporter		AT2G26690	ATNPF6.2, NPF6.2, NRT1/ PTR FAMILY 6.2	Major facilitator superfamily protein;(source:Araport11)
Mp3g17490	2.06101	1.72253e-12	8.63708e-11	UP	8	Mp3g17490			Plastocyanin-like domain			AT5G20230	ATBCB, BCB, BLUE COPPER BINDING PROTEIN, BLUE-COPPER-BINDING PROTEIN, SAG14, SENESCENCE ASSOCIATED GENE 14	Encodes a Al-stress-induced gene. Along with TCF, it promotes lignin biosynthesis in response to cold stress. The mRNA is cell-to-cell mobile.
Mp6g05090	2.61007	1.99945e-12	9.88874e-11	UP	9	Mp6g05090
Mp2g21850	2.55385	2.05177e-12	1.00787e-10	UP	5	Mp2g21850			Pathogenesis-related protein Bet v 1 family
Mp2g20570	2.33808	2.20646e-12	1.0802e-10	UP	11	Mp2g20570	MpPOD17		Peroxidase	Peroxidase		AT5G15180	PEROXIDASE 56, PRX56	Peroxidase superfamily protein;(source:Araport11)
Mp2g06770	2.0631	2.79242e-12	1.35789e-10	UP	9	Mp2g06770
Mp1g23330	2.07641	3.35366e-12	1.59861e-10	UP	10	Mp1g23330		Stress responsive protein	Proteolipid membrane potential modulator			AT2G38905		Low temperature and salt responsive protein family;(source:Araport11)
Mp8g17870	2.02487	4.5965e-12	2.14864e-10	UP	9	Mp8g17870
Mp2g03620	2.27786	4.75377e-12	2.20791e-10	UP	8	Mp2g03620			LURP-one-related			AT3G11740		LURP-one-like protein (DUF567);(source:Araport11)
Mp2g22700	2.20728	5.69845e-12	2.61317e-10	UP	6	Mp2g22700	MpPKS/CHS6		Chalcone and stilbene synthases, N-terminal domain;Chalcone and stilbene synthases, C-terminal domain	Secondary metabolism enzyme		AT5G13930	ATCHS, CHALCONE SYNTHASE, CHS, TRANSPARENT TESTA 4, TT4	Encodes chalcone synthase (CHS), a key enzyme involved in the biosynthesis of flavonoids. Required for the accumulation of purple anthocyanins in leaves and stems. Also involved in the regulation of auxin transport and the modulation of root gravitropism. The mRNA is cell-to-cell mobile.
Mp5g12260	2.02422	7.42485e-12	3.34141e-10	UP	3	Mp5g12260			SAM dependent carboxyl methyltransferase			AT5G56300	GAMT2, GIBBERELLIC ACID METHYLTRANSFERASE 2	A member of the Arabidopsis SABATH methyltransferase gene family. Encodes GAMT2, a methyltransferase that uses S-adenosine-L-methionine (SAM) as a methyl donor to methylate the carboxyl group of GAs, resulting in the methyl esters of GAs (MeGAs). Expressed most highly in the siliques during seed development.
Mp6g12220	2.20488	9.72833e-12	4.2849e-10	UP	3	Mp6g12220	MpDOX34	Iron/ascorbate family oxidoreductases	2OG-Fe(II) oxygenase superfamily;non-haem dioxygenase in morphine synthesis N-terminal	Secondary metabolism enzyme, Hormone related protein, GA related protein		AT2G38240	JAO4, JASMONATE-INDUCED OXYGENASE4, JASMONIC ACID OXIDASE 4, JOX4	One of 4 paralogs encoding a 2-oxoglutarate/Fe(II)-dependent oxygenases that hydroxylates JA to 12-OH-JA.
Mp5g07230	2.3442	1.51081e-11	6.40152e-10	UP	11	Mp5g07230	MpPOD82		Peroxidase	Peroxidase		AT5G15180	PEROXIDASE 56, PRX56
Mp1g22230	2.10962	1.65133e-11	6.91601e-10	UP	9	Mp1g22230
Mp5g02540	2.33125	1.81074e-11	7.49699e-10	UP	11	Mp5g02540	MpCupin79		Cupin	Cupin		AT5G39110		RmlC-like cupins superfamily protein;(source:Araport11)
Mp3g24470	2.21371	4.19651e-11	1.62598e-09	UP	11	Mp3g24470	MpExpansin31		Expansin C-terminal domain;Lytic transglycolase	Cell wall related protein		AT1G69530	AT-EXP1, ATEXP1, ATEXPA1, ATHEXP ALPHA 1.2, EXP1, EXPA1, EXPANSIN 1, EXPANSIN A1	Member of Alpha-Expansin Gene Family. Naming convention from the Expansin Working Group (Kende et al, Plant Mol Bio). Involved in the formation of nematode-induced syncytia in roots of Arabidopsis thaliana.
Mp5g05600	2.14665	5.43547e-11	2.05654e-09	UP	11	Mp5g05600		D-arabinono-1, 4-lactone oxidase	FAD binding domain;D-arabinono-1,4-lactone oxidase			AT2G46750	ATGULLO2, GULLO2, L -GULONO-1,4-LACTONE ( L -GULL) OXIDASE 2	Encodes a homolog of rat L-gulono-1,4-lactone (L-GulL) oxidase that is involved in the biosynthesis of L-ascorbic acid.
Mp7g10900	2.16537	8.19862e-11	2.9776e-09	UP	9	Mp7g10900
Mp1g18730	2.60083	8.91868e-11	3.21494e-09	UP	11	Mp1g18730						AT1G78850	APPLE DOMAIN LECTIN-1, GAL1, MANNOSE BINDING LECTIN1, MBL1	curculin-like (mannose-binding) lectin family protein, low similarity to ser/thr protein kinase from Zea mays (GI:2598067); contains Pfam lectin (probable mannose binding) domain PF01453 but not the protein kinase domain of the Z. mays protein. Belongs to GNA domain lectin family. Enhances PAP26 function to facilitate Pi-scavenging by Pi-starved plants.
Mp6g19350	2.05928	1.55185e-10	5.29127e-09	UP	11	Mp6g19350			Transferase family			AT5G48930	HCT, HYDROXYCINNAMOYL-COA SHIKIMATE/QUINATE HYDROXYCINNAMOYL TRANSFERASE	At5g48930 has been shown to encode for the hydroxycinnamoyl-Coenzyme A shikimate/quinate hydroxycinnamoyltransferase (HCT) both synthesizing and catabolizing the hydroxycinnamoylesters (coumaroyl/caffeoyl shikimate and quinate) involved in the phenylpropanoid pathway. Influence on the accumulation of flavonoids which in turn inhibit auxin transport and reduce plant growth. The mRNA is cell-to-cel…
Mp3g12000	2.24371	1.62099e-10	5.46275e-09	UP	9	Mp3g12000
Mp2g18170	2.17192	1.83223e-10	6.13183e-09	UP	11	Mp2g18170	MpCupin39		Cupin	Cupin		AT3G62020	GERMIN-LIKE PROTEIN 10, GLP10	germin-like protein (GLP10)
Mp3g09700	2.60757	2.14734e-10	7.12061e-09	UP	11	Mp3g09700	MpCupin51		Cupin	Cupin		AT3G62020	GERMIN-LIKE PROTEIN 10, GLP10	germin-like protein (GLP10)
Mp5g13800	2.72372	2.15734e-10	7.13429e-09	UP	11	Mp5g13800	MpPOD102		Peroxidase	Peroxidase		AT3G21770		Peroxidase superfamily protein;(source:Araport11)
Mp4g05940	2.276	2.30143e-10	7.46086e-09	UP	11	Mp4g05940		Aquaporin (major intrinsic protein family)	Major intrinsic protein			AT4G00430	PIP1;4, PIP1E, PLASMA MEMBRANE INTRINSIC PROTEIN 1;4, PLASMA MEMBRANE INTRINSIC PROTEIN 1E, TMP-C, TRANSMEMBRANE PROTEIN C	a member of the plasma membrane intrinsic protein subfamily PIP1. involved redundantly with PIP1;1/2/3/5 in hydraulics and carbon fixation, regulates the expression of related genes that affect plant growth and development.
Mp6g17940	2.25894	2.68932e-10	8.52129e-09	UP	11	Mp6g17940	MpPPO59		Common central domain of tyrosinase;Polyphenol oxidase middle domain;Protein of unknown function (DUF_B2219)	Secondary metabolism enzyme
Mp6g17500	2.46305	2.80236e-10	8.8089e-09	UP	5	Mp6g17500		Protein kinase PCTAIRE and related kinases; N-term missing;Membrane glycoprotein LIG-1; C-term missing	Protein kinase domain;Malectin-like domain;Leucine rich repeat			AT1G56145	CELLOOLIGOMER-RECEPTOR KINASE 1, CORK1, IGP1, IMPAIRED IN GLYCAN PERCEPTION 1	LRR-malectin receptor kinase; required for cellooligomer-induced responses. Component of a recognition mechanism for both cellulose and MLG-derived oligosaccharides perception and downstream Pattern-Triggered Immunity (PTI).
Mp6g21050	2.75073	2.98573e-10	9.34476e-09	UP	7	Mp6g21050	MpCupin98		Cupin	Cupin		AT3G05950		Germin-like protein subfamily 1 member 7; mutant has enhanced sensitivity to NaHCO3.
Mp5g02670	2.02891	2.99727e-10	9.36066e-09	UP	8	Mp5g02670		Reductases with broad range of substrate specificities	Enoyl-(Acyl carrier protein) reductase			AT3G26760		NAD(P)-binding Rossmann-fold superfamily protein;(source:Araport11)
Mp2g18660	2.26476	3.18758e-10	9.93359e-09	UP	11	Mp2g18660		Cytoskeletal regulator Flightless-I (contains leucine-rich and gelsolin repeats); C-term missing;Serine/threonine phosphatase 2C containing leucine-rich repeats, similar to SCN circadian oscillatory protein (SCOP); C-term missing	Leucine Rich Repeat;Leucine rich repeat N-terminal domain;Leucine rich repeat			AT4G20140	GASSHO1, GSO1, SCHENGEN 3, SGN3	Encodes GASSHO1 (GSO1), a putative leucine-rich repeat transmembrane-type receptor kinase. GSO1 and a homolog GSO2 (At5g44700) are required for the formation of a normal epidermal surface during embryogenesis. Necessary for localizing CASPARIAN STRIP DOMAIN PROTEINS (CASPs) - major players of endodermal differentiation - into an uninterrupted, ring-like domain.
Mp5g18140	2.41385	3.50258e-10	1.07762e-08	UP	9	Mp5g18140						AT3G28630	CROLIN 1, CROLIN1	actin cross-linking protein, putative (DUF569);(source:Araport11)
Mp2g26360	2.07164	3.81548e-10	1.15912e-08	UP	12	Mp2g26360	MpCPT6	Cis-prenyltransferase	Putative undecaprenyl diphosphate synthase;Uncharacterized protein conserved in bacteria (DUF2236)	Secondary metabolism enzyme, Terpene biosynthesis enzymes		AT5G58770	ATCPT4, ATCPT7, CIS-PRENYLTRANSFERASE 4, CIS-PRENYLTRANSFERASE 7, CPT4, CPT7	AtCPT7 synthesizes medium-chain polyprenols of approximately 55 carbons in length. The enzyme utlizes geranylgeranyl pyrophosphate (GGPP) and isopentenyl pyrophosphate (IPP) as substrates. The enzymatic product accumulates into plastdial membranes (DOI:10.1105/tpc.16.00796).
Mp4g05900	2.00554	8.46989e-10	2.39254e-08	UP	8	Mp4g05900	MpMTPSL5		Terpene synthase family 2, C-terminal metal binding	Secondary metabolism enzyme, Terpene biosynthesis enzymes
Mp4g01380	2.04297	1.03509e-09	2.88451e-08	UP	8	Mp4g01380	MpCYP704-like11	Cytochrome P450 CYP4/CYP19/CYP26 subfamilies	Cytochrome P450	Cytochrome P450, Secondary metabolism enzyme		Locus		Encodes a plasma membrane-localized protein with two DUF26 domains and a GPI anchor domain.
Mp6g08240	2.21003	1.04088e-09	2.89508e-08	UP	11	Mp6g08240		Aspartyl protease	Xylanase inhibitor C-terminal;Xylanase inhibitor N-terminal			AT2G03200	ASPR1, ATYPICAL ASPARTIC PROTEASE IN ROOTS 1	Atypical aspartic protease which modulates lateral root development.
Mp6g05080	2.55593	1.11353e-09	3.07942e-08	UP	11	Mp6g05080						AT4G14905		Galactose oxidase/kelch repeat superfamily protein;(source:Araport11)
Mp8g18310	2.01092	1.24891e-09	3.41472e-08	UP	8	Mp8g18310	MpBELL1	Transcription factor MEIS1 and related HOX domain proteins	Homeobox KN domain	transcription factor, HD, homeodomain protein
Mp1g22720	2.29628	1.43796e-09	3.88034e-08	UP	11	Mp1g22720	MpExpansin3		Lytic transglycolase	Cell wall related protein		AT2G39700	ATEXP4, ATEXPA4, ATHEXP ALPHA 1.6, EXPA4, EXPANSIN A4, XPA4	putative expansin. Naming convention from the Expansin Working Group (Kende et al, 2004. Plant Mol Bio). Involved in the formation of nematode-induced syncytia in roots of Arabidopsis thaliana.
Mp4g07740	2.6695	1.4765e-09	3.97695e-08	UP	2	Mp4g07740		Amino acid transporters	Amino acid permease			AT2G01170	ATGABP, BAT1, BIDIRECTIONAL AMINO ACID TRANSPORTER 1, GABA PERMEASE, GABP	Encodes a bidirectional amino acid transporter that can transport ala, arg, glu and lys, GABA but not pro with both export and import activity. Its expression is localized in the vascular tissues suggesting a function in amino acids export from the phloem into sink tissue.
Mp6g11510	2.32963	3.59005e-09	8.92339e-08	UP	9	Mp6g11510
Mp7g10840	2.19757	3.96514e-09	9.71968e-08	UP	9	Mp7g10840
Mp3g21110	2.07788	4.05168e-09	9.90099e-08	UP	11	Mp3g21110	MpGH28.2		Glycosyl hydrolases family 28	Cell wall related protein		AT5G14650	PGLR, POLYGALACTURONASE LATERAL ROOT	Encodes a cell wall localized endo-polygalacturonase.
Mp3g09690	2.53185	8.17963e-09	1.85495e-07	UP	11	Mp3g09690	MpCupin50		Cupin	Cupin		AT3G62020	GERMIN-LIKE PROTEIN 10, GLP10	germin-like protein (GLP10)
Mp5g12490	2.17286	1.22584e-08	2.69146e-07	UP	9	Mp5g12490
Mp6g05100	2.30532	2.64695e-08	5.41765e-07	UP	3	Mp6g05100	MpSAUR5		Auxin responsive protein	Auxin responsive protein		AT5G20810	SAUR70, SMALL AUXIN UPREGULATED RNA 70	SAUR-like auxin-responsive protein family;(source:Araport11)
Mp6g05380	2.27657	4.01691e-08	7.90884e-07	UP	9	Mp6g05380						AT2G31170	CYSTEINYL T-RNA SYNTHETASE, FIONA, SYCO ARATH	Encodes the cysteinyl t-RNA synthetase SYCO ARATH (SYCO), which is expressed and required in the central cell but not in the antipodals. SYCO, localized to the mitochondria, is necessary for mitochondrial cristae integrity. Mutation of this gene affects the lifespan of adjacent accessory cells.
Mp2g14780	2.38984	5.13585e-08	9.76687e-07	UP	8	Mp2g14780			Plastocyanin-like domain			AT2G26720		Cupredoxin superfamily protein;(source:Araport11)
Mp5g00810	2.33555	7.71359e-08	1.40424e-06	UP	4	Mp5g00810		Ferric reductase, NADH/NADPH oxidase and related proteins; N-term missing	Ferric reductase like transmembrane component;FAD-binding domain;Ferric reductase NAD binding domain			AT5G49740	ATFRO7, FERRIC REDUCTION OXIDASE 7, FRO7	Encodes a chloroplast ferric chelate reductase. Shows differential splicing and has three different mRNA products. Expressed in the shoot, flower and cotyledon.
Mp1g18720	2.12509	9.04948e-08	1.61498e-06	UP	11	Mp1g18720						AT1G78850	APPLE DOMAIN LECTIN-1, GAL1, MANNOSE BINDING LECTIN1, MBL1	curculin-like (mannose-binding) lectin family protein, low similarity to ser/thr protein kinase from Zea mays (GI:2598067); contains Pfam lectin (probable mannose binding) domain PF01453 but not the protein kinase domain of the Z. mays protein. Belongs to GNA domain lectin family. Enhances PAP26 function to facilitate Pi-scavenging by Pi-starved plants.
Mp4g20920	2.03362	1.25836e-07	2.16824e-06	UP	11	Mp4g20920	MpMBLa			D-mannose binding lectin protein with Apple-like carbohydrate-binding domain		AT1G78860	APPLE DOMAIN LECTIN-2, GAL2	curculin-like (mannose-binding) lectin family protein, low similarity to Ser/Thr protein kinase (Zea mays) GI:2598067; contains Pfam profile PF01453: Lectin (probable mannose binding) but not the protein kinase domain of the Z. mays protein
Mp2g01480	2.16324	1.71528e-07	2.82777e-06	UP	5	Mp2g01480	MpPR15a		Cupin	Pathogen related		AT3G10080		RmlC-like cupins superfamily protein;(source:Araport11)
Mp7g14620	2.13916	2.0077e-07	3.23262e-06	UP	9	Mp7g14620						AT3G03341		cold-regulated protein;(source:Araport11)
Mp2g21340	2.11955	1.32269e-06	1.68576e-05	UP	5	Mp2g21340	MpABCG29	Pleiotropic drug resistance proteins (PDR1-15), ABC superfamily	ABC transporter;ABC-2 type transporter;Plant PDR ABC transporter associated;ABC-transporter N-terminal;ABC-2 type transporter	ABC transporters		AT2G26010	PDF1.3, PLANT DEFENSIN 1.3	Predicted to encode a PR (pathogenesis-related) protein. Belongs to the plant defensin (PDF) family with the following members: At1g75830/PDF1.1, At5g44420/PDF1.2a, At2g26020/PDF1.2b, At5g44430/PDF1.2c, At2g26010/PDF1.3, At1g19610/PDF1.4, At1g55010/PDF1.5, At2g02120/PDF2.1, At2g02100/PDF2.2, At2g02130/PDF2.3, At1g61070/PDF2.4, At5g63660/PDF2.5, At2g02140/PDF2.6, At5g38330/PDF3.1 and At4g30070/PDF…
Mp5g05160	2.11576	1.55943e-06	1.92888e-05	UP	9	Mp5g05160
Mpzg00410	2.02905	2.17161e-06	2.54396e-05	UP	11	Mpzg00410	MpPOD170		Peroxidase	Peroxidase		AT5G51890	PEROXIDASE 66, PRX66	encodes peroxidase involved in the lignification of tracheary elements (TE) in roots
