# Supplementary material for: Inositol pyrophosphate catabolism by three families of phosphatases regulates plant growth and development
Source: PLoS Genet. 2024 Nov 12;20(11):e1011468. doi: 10.1371/journal.pgen.1011468 (PMC11611267; doi:10.1371/journal.pgen.1011468)
Supplement: S1 Data — Raw data in.xlsx format for Figs 1A, 1B, 1E, 1F, 2B, 2C, 2D, 2E, 3A, 3B, 3D, 3E, 3F, 3G, 4A, 4B, 4C, 4E, 5A, 5B, 6B, 6C, 6D, 6E, 6F, S2B, S2C, S5A, S6B, S8A, S8B, S10A, S10B, and S10C. (ZIP) [file pgen.1011468.s012.zip › all-raw-data/Laurent_Fig5A_RNAseq_Heatmap_Mp.xlsx]

## Sheet: Feuil1
Gene IDs	Mppfa-dsp1ge	Mpnudt1ge	Mpvip1ge
Mp3g04530	3.47		2.95
Mp3g04580	4.58	0.95	3.59
Mp6g08230	1.77	0.72	2.74
Mp6g08240	2.03	0.69	2.21
Mp1g18720	2.18		2.13
Mp1g18730	2.76	1.05	2.6
Mp4g00520	2.8	1.44	3.64
Mp4g14280	1.41	1.59	1.63
Mp5g05430	1.22	1.12	2.09
Mp5g05450	1.22	0.74	1.66
Mp5g05460	1.5	0.63	1.9
Mp5g12200	2.01	1.12	2.15
Mp7g11420	3.4	1.59	3.83
Mp6g10200	1.67	0.64	2.08
Mp2g18600	1.95	0.64	2.44
Mp3g09770	3	2.08	3.46
Mp3g10160	1.8		2.73
Mp1g22720	0.86		2.3
Mp3g24470	1.15	0.77	2.21
Mp3g20360	3.9	1.95	4.07
Mp3g20370	5.77	3.07	5.44
Mp3g20380	3.54	0.99	3.64
Mp3g20390	3.05	0.85	3.2
Mp3g22120	2.27	1.24	2.79
Mp5g15250	2.25	0.63	2.63
Mp2g11480	2	2.09	2.27
Mpzg00570	2.98	1.42	4.21
Mp4g20470	1.82	0.66	2.58
Mp3g21140	1.96	0.88	2.43
Mp4g20920	0.8	1.16	2.03
Mp4g01700	2.79		3.04
Mp6g06320	1.6	0.43	2.21
Mp6g06310	1.65	0.59	2.34
Mp5g13800	2.37	0.89	2.72
Mp5g13810	3.2	1.05	2.8
Mp5g13830	2.42	1.19	2.81
Mp5g14490	2.15	0.64	2.41
Mp5g14500	2.19	1.32	2.58
Mp5g14520	2.11	1.06	2.52
Mp5g17150	1.43	0.65	2.08
Mp5g17480	1.53	0.81	2.12
Mp5g17490	2.75	1.68	2.86
Mp5g17500	4.63	2.22	2.96
Mp5g17590	1.32	0.81	2.26
Mp2g19210	4.83	1.07	4.29
Mp6g18300	0.91	0.78	2.11
Mp2g19250	5.1	0.67	4.61
Mp7g14900	2.06	1.66	2.73
Mp7g14950	1.87	1.63	2.73
Mp8g00260	2.25		1.13
Mp8g07500	1.71	1.02	2.66
Mp2g20570	2.1		2.34
Mpzg00410	1.34		2.03
Mp2g20950	2.26	0.65	2.68
Mp3g12230	1.9	1.81	2.78
Mp3g15780	2.95	1.91	2.25
Mp3g15810	2.48	1.71	1.88
Mp3g18410	2.69		3.91
Mp3g18420	2.88	1.84	3.57
Mp3g22000	1.47		2.04
Mp3g22700	2.4		3.31
Mp4g14580	1.43	0.38	2.08
Mp5g02840	2.68	1.98	3.55
Mp5g02850	1.44	0.84	2.03
Mp5g06870	2	0.86	2.51
Mp5g07230	2.32	0.72	2.34
Mp5g12110	1.58	0.74	2.15
Mp5g12120	2.2	0.61	2.41
Mp5g13650	1.69	0.52	2.28
Mp5g13710	1.87	0.95	2.07
