# Supplementary material for: Inositol pyrophosphate catabolism by three families of phosphatases regulates plant growth and development
Source: PLoS Genet. 2024 Nov 12;20(11):e1011468. doi: 10.1371/journal.pgen.1011468 (PMC11611267; doi:10.1371/journal.pgen.1011468)
Supplement: S1 Data — Raw data in.xlsx format for Figs 1A, 1B, 1E, 1F, 2B, 2C, 2D, 2E, 3A, 3B, 3D, 3E, 3F, 3G, 4A, 4B, 4C, 4E, 5A, 5B, 6B, 6C, 6D, 6E, 6F, S2B, S2C, S5A, S6B, S8A, S8B, S10A, S10B, and S10C. (ZIP) [file pgen.1011468.s012.zip › all-raw-data/Laurent_Fig5B_RNAseq_Heatmap-At.xlsx]

## Sheet: Feuil1
Gene IDs	AtPFA-DSP2 OX
AT1G75040	1.01356
AT1G75030	-1.03202
AT1G05310	-1.07004
AT1G20120	1.23887
AT1G28590	-1.70848
AT3G50400	-1.15637
AT2G31540	-1.14137
AT1G74460	-1.16241
AT4G00080	-1.13841
AT4G02330	1.06108
AT1G09370	-3.96742
AT5G04970	-1.14621
AT1G02810	-1.13783
AT2G26440	1.1699
AT5G05340	1.54152
AT5G42180	-1.07641
AT1G44970	-1.02963
AT5G05340	1.54152
AT1G19900	-1.88148
AT2G37720	-2.37928
AT5G15890	-1.01517
AT1G55850	1.05243
AT1G05570	1.06606
AT5G20230	1.25221
AT4G22680	-1.02384
