# Supplementary material for: Inositol pyrophosphate catabolism by three families of phosphatases regulates plant growth and development
Source: PLoS Genet. 2024 Nov 12;20(11):e1011468. doi: 10.1371/journal.pgen.1011468 (PMC11611267; doi:10.1371/journal.pgen.1011468)
Supplement: S1 Data — Raw data in.xlsx format for Figs 1A, 1B, 1E, 1F, 2B, 2C, 2D, 2E, 3A, 3B, 3D, 3E, 3F, 3G, 4A, 4B, 4C, 4E, 5A, 5B, 6B, 6C, 6D, 6E, 6F, S2B, S2C, S5A, S6B, S8A, S8B, S10A, S10B, and S10C. (ZIP) [file pgen.1011468.s012.zip › all-raw-data/Laurent_Fig6C_rhizoid-mass-quantification.xlsx]

## Sheet: Feuil1
	Tak-1												Mppfa-dsp1ge												Mpnudt1ge #1												Mpnudt1ge #2												Mpvip1ge
ratio rhizoid mass / thallus mass (mg / g)	68.2886	94.3264	51.2104	28.9409	39.1424	30.4679	36.9668	63.7069	48.1187	49.1513	35.0273	36.6492	64.3023	63.8524	73.1872	111.632	126.336	56.7602	61.6645	75.4779	99.4318	66.7667	81.0897		90.4807	69.5725	52.7377	66.9231	99.2761	37.9581	37.2393	44.9294	44.6308	47.0842	40.6442	58.924	56.7802	41.2558	59.7109	60.8556	50.6652	45.501	65.6802	40.3708	34.8686	57.0885	43.4412	34.3411	125.308
[truncated: 21 more columns]
