# Supplementary material for: Inositol pyrophosphate catabolism by three families of phosphatases regulates plant growth and development
Source: PLoS Genet. 2024 Nov 12;20(11):e1011468. doi: 10.1371/journal.pgen.1011468 (PMC11611267; doi:10.1371/journal.pgen.1011468)
Supplement: S1 Data — Raw data in.xlsx format for Figs 1A, 1B, 1E, 1F, 2B, 2C, 2D, 2E, 3A, 3B, 3D, 3E, 3F, 3G, 4A, 4B, 4C, 4E, 5A, 5B, 6B, 6C, 6D, 6E, 6F, S2B, S2C, S5A, S6B, S8A, S8B, S10A, S10B, and S10C. (ZIP) [file pgen.1011468.s012.zip › all-raw-data/Laurent_Fig6E_Nitrate-quantification.xlsx]

## Sheet: Mp NO3 starvation
Condition	Tak-1								Mppfa-dsp1ge								Mpnudt1ge #1								Mpnudt1ge#2								Mpvip1ge								Mpvip1Δpdge								Mppfa-dsp1ge Mpvip1Δpdge
-KNO3	0.598163	0.788428	0.274983	0.358587	0.809532	0.541947	1.3396	0.627585	0.730954	0.819332	0.218823	0.128148	0.588687	0.667995	1.77948	1.16343	0.81651	0.599213	0.425993	3.27559	2.45703	6.66235	3.6257	4.86311	10.1373	0.554691	0.47937	6.2453	3.8737	13.1786	13.6978	14.1198	0.0820294	0.190477	0.675912	0.483543	1.12194	1.61353	1.04509	2.15717	0.0647797	0.0448009	0.431254	0.368113	1.53988	1.37362	0.664673	0.629173	0.0299606
+KNO3	67.6769	81.9932	63.9484	64.2768	81.9019	75.0232	63.1539	65.2165	73.1118	74.2771	97.031	99.8231	111.025	91.9114	82.1184	93.1466	89.9829	80.2814	109.315	112.64	93.6435	136.726	101.462	103.74	97.5225	79.0094	115.384	97.482	150.782	93.8966	116.67	127.407	54.5144	75.9387	67.304	78.8351	63.5233	75.2724	80.6262	64.0634	66.2785	63.4494	73.9217	80.1001	70.8744	79.8543	60.7357	66.6152	95.6199
[truncated: 7 more columns]
