# Supplementary material for: Inositol pyrophosphate catabolism by three families of phosphatases regulates plant growth and development
Source: PLoS Genet. 2024 Nov 12;20(11):e1011468. doi: 10.1371/journal.pgen.1011468 (PMC11611267; doi:10.1371/journal.pgen.1011468)
Supplement: S1 Data — Raw data in.xlsx format for Figs 1A, 1B, 1E, 1F, 2B, 2C, 2D, 2E, 3A, 3B, 3D, 3E, 3F, 3G, 4A, 4B, 4C, 4E, 5A, 5B, 6B, 6C, 6D, 6E, 6F, S2B, S2C, S5A, S6B, S8A, S8B, S10A, S10B, and S10C. (ZIP) [file pgen.1011468.s012.zip › all-raw-data/Laurent_S10A_Heatmap-RNAseq_raw.xlsx]

## Sheet: Feuil1
Gene IDs	Mppfa-dsp1ge	Mpnudt1ge	Mpvip1ge
Mp5g24320	1.73		2.75316
Mp2g25350	-0.754	-2.11	-1.54202
Mp8g08060	1.48	2.18	1.3585
Mp7g06330	2.16	1.83	2.91322
Mp7g04030	1.67	0.557239	2.50555
Mp7g04680	1.86	0.879	2.28895
Mp4g17500	2.23	1.01308	1.05963
Mp5g00810			2.33555
Mp4g11120	3.11	3.11	2.63092
