# Supplementary material for: Inositol pyrophosphate catabolism by three families of phosphatases regulates plant growth and development
Source: PLoS Genet. 2024 Nov 12;20(11):e1011468. doi: 10.1371/journal.pgen.1011468 (PMC11611267; doi:10.1371/journal.pgen.1011468)
Supplement: S1 Data — Raw data in.xlsx format for Figs 1A, 1B, 1E, 1F, 2B, 2C, 2D, 2E, 3A, 3B, 3D, 3E, 3F, 3G, 4A, 4B, 4C, 4E, 5A, 5B, 6B, 6C, 6D, 6E, 6F, S2B, S2C, S5A, S6B, S8A, S8B, S10A, S10B, and S10C. (ZIP) [file pgen.1011468.s012.zip › all-raw-data/Laurent_S10B_S10C_ICP-OES_raw.xlsx]

## Sheet: MP-AES raw
ug element / g dry weight	Tak1							dsp-2							nud-3							nud-5							vip-8
K	17100	29836	13194	16833	18005	15589	34842	48888	52966	35955	33715	14102	12450	22807	36164	29630	44847	27159	59366	39306	24532	41286	52717	15593	23614	42196	26200	15427	52972	39537	54121	77176	52518	22491	36639
Na	15240	25962	11440	14405	14891	13296	33469	36294	38720	26597	25022	9040	7756	15163	18118	14603	23953	15148	31481	22638	12892	20452	25180	7609	12228	21150	13451	7162	36494	25936	35208	51840	34758	13142	23118
Mg	869	1635	458	658	645	586	2424	2519	2853	1750	1606	219	158	617	1337	1522	3127	1470	3586	3118	2226	3302	3055	1315	1772	2452	1891	1681	1930	1183	1828	3024	1931	406	892
Ca	457	949	263	391	361	343	1424	1531	1797	1121	1050	120	83	385	843	744	1773	896	2032	1734	1040	1227	1258	499	717	1067	780	644	1715	1044	1561	2489	1630	334	790
Fe	97.7	145.6	59.2	73.1	69.8	68.5	207.3	229.2	253.5	172.5	174.7	50.2	42	78.4	63.8	74.1	128	72	139.4	128	98.5	197	201.8	75.5	113	159.5	109.7	91.5	165.1	109.1	146.2	219.2	152.1	57.6	90.2
Mn	109	224	61	91	86	81	342	257	289	183	168	22	15	63	183	159	335	171	426	331	148	205	245	43	107	206	121	43	276	167	254	414	265	57	130
Zn	15.7	29.9	7.8	11.3	10.9	10.6	44.7	50.1	54.7	34.7	30.1	3.5	2.3	11.3	22.2	25.2	45.9	20.3	56.7	41.6	21.4	48.5	52.4	7.9	20.3	45.3	21.3	8.4	52.9	32	50	81.9	50.7	11.3	24.3
Cu	9.22	13.6	4.25	5.6	5.54	4.81	19.8	19.5	21.02	13.1	12.3	2.24	2.29	5.13	7.12	9.13	13.75	6.95	17.4	13.29	8.29	20.06	20.62	4.43	8.55	17.34	9.27	4.6	13.97	8.64	13.69	21.77	14.09	3.92	7.14
Mo	12.4	12.6	14.6	15.1	13.7	14.2	11.6	11.5	11.5	14.5	17.6	17.9	18	19	19.8	17	18.4	24	12.4	17.4	20.1	15	14.2	22.5	18.2	17.7	19.8	19.6	19.2	19.4	16.3	12.9	16.8	22.6	21
Co	0.39	0.96	0	0.24	0	0	1.47	1.37	1.43	0.55	0.5	0	0	0	0.22	0	0.34	0	0.65	0.44	0	0.56	0.4	0	0	0.36	0	0	0.69	0.39	0.86	1.54	1.1	0.14	0

## Sheet: MP-AES percentage
ug element / g dry weight	Tak-1							Mppfa-dsp1ge							Mpnudt1ge#1							Mpnudt1ge#2							Mpvip1ge
K	82.3279	143.641	63.5191	81.0382	86.684	75.0487	167.741	235.364	254.995	173.102	162.317	67.8937	59.9375	109.801	174.107	142.65	215.91	130.752	285.808	189.231	118.105	198.768	253.796	75.0721	113.687	203.149	126.138	74.2703	255.026	190.345	260.557	371.554	252.843	108.28	176.394
Na	82.887	141.203	62.2207	78.3502	80.9893	72.3167	182.033	197.402	210.594	144.658	136.094	49.17	42.1833	82.4683	98.5445	79.4221	130.279	82.3887	171.224	123.127	70.1203	111.236	136.953	41.3869	66.5069	115.032	73.1615	38.9532	198.487	141.063	191.492	281.952	189.045	71.4757	125.738
Mg	83.6395	157.32	44.0783	63.3257	62.0725	56.3633	233.201	242.319	274.497	168.407	154.517	21.0982	15.1937	59.3608	128.647	146.394	300.862	141.465	344.962	299.99	214.204	317.688	293.963	126.546	170.504	235.864	181.901	161.742	185.654	113.834	175.912	290.894	185.8	39.0518	85.8227
Ca	76.3969	158.536	44.0262	65.364	60.2992	57.3919	237.986	255.83	300.232	187.287	175.51	19.9762	13.8303	64.2534	140.878	124.261	296.169	149.745	339.506	289.718	173.694	205.097	210.229	83.4409	119.841	178.346	130.393	107.531	286.485	174.442	260.757	415.943	272.318	55.8726	132.024
Fe	94.8175	141.341	57.4363	70.9836	67.7096	66.526	201.186	222.428	246.049	167.467	169.567	48.7155	40.7968	76.1469	61.949	71.966	124.278	69.9058	135.272	124.21	95.5839	191.249	195.862	73.3014	109.661	154.797	106.492	88.773	160.249	105.931	141.88	212.8	147.664	55.932	87.5544
Mn	76.8483	157.973	42.7274	64.2193	60.574	56.7664	240.891	180.846	203.869	129.266	118.497	15.2045	10.5772	44.6199	129.205	112.021	236.021	120.768	300.407	233.51	104.419	144.331	172.814	29.9612	75.643	145.334	85.0115	30.3328	194.262	117.977	179.218	291.449	186.858	40.0605	91.563
Zn	83.9357	160.183	41.522	60.529	58.1627	56.8118	238.856	268.091	292.644	185.445	161.106	18.8087	12.2348	60.3366	118.866	134.988	245.441	108.546	303.07	222.672	114.209	259.252	280.102	42.0517	108.34	242.478	113.996	45.0678	282.925	171.133	267.327	437.942	271.239	60.2953	130.173
Cu	102.74	151.559	47.3355	62.3771	61.7333	53.5995	220.655	217.338	234.301	146.029	137.061	24.9373	25.4908	57.1406	79.2981	101.692	153.219	77.4327	193.952	148.115	92.3387	223.508	229.828	49.3597	95.3054	193.222	103.264	51.2167	155.659	96.2464	152.593	242.601	156.977	43.6951	79.6215
Mo	91.7412	93.8243	108.735	112.013	102.05	105.63	86.0062	85.4218	85.1359	107.412	130.435	132.899	133.726	140.84	147.099	125.961	136.517	178.493	92.2882	128.84	149.05	111.669	105.071	166.874	135.332	131.399	147.212	145.573	142.793	144.261	120.712	95.8229	124.577	167.891	155.808
