# Supplementary material for: Inositol pyrophosphate catabolism by three families of phosphatases regulates plant growth and development
Source: PLoS Genet. 2024 Nov 12;20(11):e1011468. doi: 10.1371/journal.pgen.1011468 (PMC11611267; doi:10.1371/journal.pgen.1011468)
Supplement: S1 Data — Raw data in.xlsx format for Figs 1A, 1B, 1E, 1F, 2B, 2C, 2D, 2E, 3A, 3B, 3D, 3E, 3F, 3G, 4A, 4B, 4C, 4E, 5A, 5B, 6B, 6C, 6D, 6E, 6F, S2B, S2C, S5A, S6B, S8A, S8B, S10A, S10B, and S10C. (ZIP) [file pgen.1011468.s012.zip › all-raw-data/Laurent_S2B_S2C_NMR_AtNUDT13_raw.xlsx]

## Sheet: AtNUDT13 1-InsP7
Time (min)	InsP6 (uM)	1-InsP7 (uM)
8.16532	7.79561	100
8.16532	3.73446	99.4934
9.61397	9.43401	97.321
11.0626	2.23982	95.3014
12.5113	0.67494	95.6387
13.9599	5.33526	90.7129
15.4086	5.82482	89.5974
16.8572	6.44038	90.5019
18.3059	8.30705	92.9939
19.7545	7.62031	88.386
21.2032	4.38036	92.826
22.6518	7.21545	92.1121
24.1005	5.78254	84.9007
25.5491	2.61228	91.4934
26.9978	9.46067	87.2764
28.4464	6.0235	91.3201
29.8951	9.09567	87.48
31.3437	4.61076	90.9306
32.7924	0.104188	88.0458
34.241	8.11282	88.2065
35.6897	5.9962	85.2131
37.1383	9.85392	87.0676
38.587	11.2773	83.0786
40.0356	9.82067	88.1579
41.4843	6.08528	79.6646
42.9329	6.73882	81.3836
44.3816	6.39958	85.2004
45.8302	10.4885	76.647
47.2789	8.32722	80.2105
48.7275	13.872	85.9868
50.1762	9.29216	86.2537
51.6248	5.18459	80.245
53.0735	13.4415	78.6235
54.5221	10.4972	78.9385
55.9708	6.80912	81.5497
57.4194	7.91931	78.8806
58.8681	13.2388	80.4954
60.3167	8.22813	81.4878
61.7654	12.622	80.7134
63.214	7.42948	81.7234
64.6627	11.0141	84.8301
66.1113	14.4543	89.8586
67.56	9.63595	85.1502
69.0086	14.228	86.2141
70.4573	14.3643	85.8775
71.9059	9.70897	85.855
73.3546	14.3214	88.2237
74.8032	14.2399	86.9912
76.2519	15.0715	84.4875
77.7005	15.5575	80.3903
79.1492	17.4306	83.491
80.5978	19.1011	83.1268
82.0465	12.6902	82.9527
83.4951	13.9694	83.2608
84.9438	15.3491	80.7613
86.3924	11.5206	85.3541
87.8411	17.9614	85.5844
89.2897	15.7989	79.4705
90.7384	13.9098	85.6199
92.187	8.85797	81.1326
93.6357	16.0232	82.6981
95.0843	16.7358	81.0508
96.533	13.8506	82.438
97.9816	18.6606	77.4587
99.4303	17.1335	80.1168
100.879	9.00231	79.8447
102.328	20.0924	80.1516
103.776	16.7048	79.3281
105.225	15.8871	79.487
106.674	13.9008	83.323
108.122	15.5667	85.063
109.571	21.2384	79.9552
111.019	18.3845	81.2266
112.468	17.3934	79.9282
113.917	18.9178	83.0379
115.365	19.9541	81.5449
116.814	18.9415	77.7093
118.263	14.7818	77.9962
119.711	21.3849	77.3146
121.16	18.0423	76.9523
122.609	16.8239	77.5584
124.057	20.0054	77.5043
125.506	22.6287	79.0449
126.955	21.956	82.8142
128.403	23.6867	82.1372
129.852	20.1272	79.6739
131.301	24.0281	77.0597
132.749	16.8037	79.8301
134.198	25.0189	78.2918
135.647	21.121	82.1702
137.095	26.9925	81.8379
138.544	20.8692	77.0534
139.992	26.9921	71.1273
141.441	20.2594	76.97
142.89	23.6959	80.5141
144.338	23.3252	75.1344
145.787	24.7235	79.2654
147.236	30.0047	76.5229
148.684	25.5398	78.9681
150.133	22.9502	78.3851
151.582	23.1672	74.6982
153.03	23.2914	76.2367
154.479	24.7981	71.4979
155.928	24.304	76.7772
157.376	24.7141	79.3813
158.825	24.3546	75.361
160.274	24.5732	74.9986
161.722	28.955	74.527
163.171	23.4529	72.7404
164.62	25.4858	68.6012
166.068	23.6806	72.61
167.517	24.6742	73.5851
168.965	23.2186	74.5717
170.414	30.3012	72.2405
171.863	24.667	71.7971
173.311	25.454	76.2928
174.76	26.4797	68.0659
176.209	27.1089	72.9017
177.657	29.2543	71.0757
179.106	26.6007	70.7193
180.555	28.0475	74.7074
182.003	26.8978	72.2635
183.452	26.7423	72.0867
184.901	32.7889	72.5531
186.349	25.7391	64.8996
187.798	39.7956	69.8752
189.247	29.1012	75.8309
190.695	29.8022	68.5846
192.144	32.6623	71.3068
193.593	35.6808	71.7594
195.041	32.2356	70.6074
196.49	29.5023	64.3453
197.938	26.561	65.6792
199.387	32.6542	70.6167
200.836	35.5109	68.025
202.284	34.9297	69.624
203.733	31.126	68.5134
205.182	33.2655	67.7252
206.63	29.6382	66.6956
208.079	33.384	67.5001
209.528	29.7447	69.3423
210.976	34.905	61.1378
212.425	34.5152	64.5485
213.874	35.3353	66.8476
215.322	35.8366	66.7319
216.771	36.0849	69.1171
218.22	36.194	65.2596
219.668	36.5414	59.2535
221.117	33.3731	64.0866
222.566	36.0545	67.6955
224.014	34.4678	64.0656
225.463	37.8674	62.0245
226.911	34.4245	69.0078
228.36	36.3348	68.3261
229.809	30.1234	61.1393
231.257	33.1533	62.9123
232.706	33.2504	65.2366
234.155	41.8781	63.9627
235.603	40.6012	60.9149
237.052	38.5749	60.121
238.501	37.9999	59.8385
239.949	35.3568	64.1
241.398	40.7563	62.7207
242.847	37.7727	61.3969
244.295	39.6203	62.0572
245.744	37.8555	63.9145
247.193	36.2448	60.4188
248.641	40.812	61.0816
250.09	39.0584	59.5902
251.539	38.4853	57.5846
252.987	36.2803	55.4039
254.436	41.4217	58.3411
255.884	34.6031	59.2556
257.333	40.7144	61.6694
258.782	40.3374	61.7457
260.23	36.5789	60.4787
261.679	37.9931	58.4851
263.128	44.8192	56.5542
264.576	37.1401	57.3795
266.025	39.4811	62.2023
267.474	41.4635	60.6718
268.922	43.3897	58.8405
270.371	43.6455	54.4582
271.82	41.9166	52.838
273.268	39.6781	55.95
274.717	39.0479	57.2398
276.166	41.5294	57.4307
277.614	46.0263	54.3362
279.063	40.8652	56.2366
280.512	45.4635	52.5553
281.96	45.7402	60.2306
283.409	44.9638	57.3683
284.857	43.4725	56.3134
286.306	45.2869	57.7579
287.755	48.3632	53.6524
289.203	42.6495	55.2552
290.652	42.9363	52.833
292.101	42.6687	53.8789
293.549	41.8609	55.8614
294.998	43.2536	54.3639
296.447	48.9975	53.9821
297.895	42.6135	56.315
299.344	47.1485	48.7419
300.793	42.9242	43.9132
302.241	42.5098	50.9006
303.69	40.9981	50.3631
305.139	45.8006	42.6442
306.587	41.0538	45.2102
308.036	43.7145	50.8779
309.485	43.2486	48.4366
310.933	42.9114	48.1152
312.382	44.6287	45.79
313.83	43.5658	45.4778
315.279	44.6279	46.6406
316.728	41.4872	53.8938
318.176	46.5573	46.4378
319.625	36.7379	43.5141
321.074	42.9838	48.4139
322.522	45.8966	50.8708
323.971	47.2592	47.8769
325.42	45.9493	46.7897
326.868	48.8781	46.1797
328.317	43.7053	44.8352
329.766	46.1495	44.3411
331.214	46.315	46.5238
332.663	46.2837	44.2944
334.112	50.9559	45.7583
335.56	46.2085	42.7063
337.009	50.3896	46.282
338.458	48.3126	47.2681
339.906	42.6124	42.4994
341.355	48.9694	45.2613
342.803	48.9457	45.9088
344.252	44.2045	45.789
345.701	49.2556	43.4744
347.149	47.4353	44.0739
348.598	45.4677	35.8621
350.047	46.9478	40.082
351.495	49.1973	46.5385
352.944	51.2431	39.2356
354.393	48.8909	42.5836
355.841	47.2602	39.2074
357.29	46.3765	44.5985
358.739	50.8159	42.3008
360.187	51.4236	45.0853
361.636	52.5767	42.7547
363.085	52.1602	37.7489
364.533	52.4174	40.8145
365.982	50.9207	42.4757
367.431	50.8537	44.2423
368.879	57.2855	41.6107
370.328	51.7409	38.1042
371.776	50.1283	41.7482
373.225	54.0345	41.603
374.674	54.9685	41.3844
376.122	53.0192	41.3787
377.571	55.6163	40.6425
379.02	50.4921	41.6959
380.468	53.7587	39.7873
381.917	53.8412	37.1908

## Sheet: AtNUDT13 5-InsP7
Time (min)	InsP6 (uM)	5-InsP7 (uM)
8.01532	-1.64	140
8.01532	-0.884	137
9.46397	1.12	141
10.9126	2.3	135
12.3613	4.13	136
13.8099	4.33	138
15.2586	9.97	132
16.7072	5.94	133
18.1559	2.53	136
19.6045	1.15	132
21.0532	7.09	133
22.5018	2.15	130
23.9505	5.27	131
25.3991	5.64	128
26.8478	5.85	132
28.2964	8.26	132
29.7451	2.62	129
31.1937	3.35	128
32.6424	9.11	130
34.091	10.8	127
35.5397	6.28	134
36.9883	8.2	129
38.437	8.53	130
39.8856	2.13	128
41.3343	4.42	131
42.7829	6.16	128
44.2316	8.45	128
45.6802	4.97	133
47.1289	2.43	133
48.5775	5.41	134
50.0262	9.48	133
51.4748	5.59	133
52.9235	5.73	130
54.3721	3.95	131
55.8208	8.87	130
57.2694	5.44	131
58.7181	6.52	134
60.1667	9.8	133
61.6154	6.98	134
63.064	7.74	134
64.5127	4.82	135
65.9613	12.7	133
67.41	6.7	132
68.8586	9.32	131
70.3073	9.65	135
71.7559	8.12	133
73.2046	11.7	126
74.6532	6.67	131
76.1019	9.37	127
77.5505	5.25	127
78.9992	6.66	133
80.4478	10.7	130
81.8965	8.84	128
83.3451	14	134
84.7938	8.05	132
86.2424	14.9	128
87.6911	8.04	134
89.1397	14.1	133
90.5884	7.47	131
92.037	11.9	132
93.4857	12.6	130
94.9343	14.8	131
96.383	13.2	127
97.8316	10.3	120
99.2803	13.1	124
100.729	12.8	130
102.178	12.1	126
103.626	12.5	124
105.075	11.7	127
106.524	15	123
107.972	10.9	123
109.421	9.39	130
110.869	13.1	124
112.318	13.5	119
113.767	12.1	126
115.215	15.2	122
116.664	14.9	125
118.113	18.7	117
119.561	18.2	126
121.01	20.3	121
122.459	9.82	121
123.907	12.7	122
125.356	12.2	121
126.805	14.1	124
128.253	16.7	129
129.702	18.2	123
131.151	14.7	126
132.599	11.6	123
134.048	12.1	123
135.497	20	117
136.945	16.9	120
138.394	16.2	124
139.842	14.1	120
141.291	20.4	126
142.74	16	119
144.188	12.5	123
145.637	19	120
147.086	17.2	125
148.534	21.1	119
149.983	15.7	120
151.432	19	120
152.88	18.1	119
154.329	13.8	118
155.778	18.2	119
157.226	15.5	121
158.675	23.2	117
160.124	17.1	121
161.572	15.6	115
163.021	23.7	120
164.47	20.3	121
165.918	21.3	114
167.367	20.5	118
168.815	21.5	121
170.264	21.5	117
171.713	16.6	116
173.161	18.8	119
174.61	16.1	119
176.059	23	113
177.507	23.7	121
178.956	20	116
180.405	21.7	116
181.853	20	118
183.302	15.9	116
184.751	23.2	115
186.199	24.3	120
187.648	22.3	116
189.097	21.7	116
190.545	19	114
191.994	22.3	115
193.443	23.1	113
194.891	26.1	116
196.34	20.7	116
197.788	21.9	117
199.237	25.7	111
200.686	23.8	116
202.134	22.7	111
203.583	22	114
205.032	24.4	112
206.48	24.3	116
207.929	18.9	117
209.378	27.9	113
210.826	27.8	109
212.275	23	112
213.724	24.9	110
215.172	24.4	105
216.621	24.5	109
218.07	26.5	111
219.518	27	109
220.967	25.6	109
222.416	28.7	106
223.864	28	114
225.313	28.3	107
226.761	28.5	113
228.21	28.2	104
229.659	24.2	107
231.107	28.1	108
232.556	30.5	108
234.005	26.8	107
235.453	26.4	112
236.902	29.6	108
238.351	29.4	107
239.799	32.7	108
241.248	26	105
242.697	30.5	111
244.145	27.1	105
245.594	29.3	108
247.043	32.4	109
248.491	33.6	105
249.94	30.9	111
251.389	33.5	110
252.837	33.2	102
254.286	29.3	106
255.734	31.4	105
257.183	31.7	105
258.632	33.2	105
260.08	28.1	110
261.529	25.9	102
262.978	27.7	108
264.426	32.3	102
265.875	30.5	101
267.324	30.1	101
268.772	32.7	107
270.221	35.5	104
271.67	33	102
273.118	28.1	105
274.567	31.2	100
276.016	32.5	101
277.464	35.4	106
278.913	32	102
280.362	37.3	107
281.81	35.1	99.2
283.259	34.6	104
284.707	36.1	99.8
286.156	36.6	103
287.605	34.3	104
289.053	36.6	103
290.502	30.9	104
291.951	30	98.4
293.399	34.5	105
294.848	34	102
296.297	36.3	104
297.745	33.5	99.9
299.194	39.5	98.6
300.643	37	102
302.091	36.2	100
303.54	27.9	97.4
304.989	32.8	98.4
306.437	39	103
307.886	35.2	102
309.335	34.4	99.7
310.783	39.3	99.9
312.232	37.2	105
313.68	41.3	91.8
315.129	39.9	97.9
316.578	35.3	97.5
318.026	40.4	99
319.475	33.5	94.3
320.924	35.8	98.7
322.372	39.4	95.4
323.821	37.1	93.5
325.27	40.5	97.4
326.718	36.7	95.5
328.167	36.2	98.8
329.616	37.2	93.8
331.064	40.9	91.6
332.513	44.3	89.9
333.962	38.4	97.6
335.41	41.1	89.3
336.859	38.5	98.3
338.308	36.1	97.2
339.756	37.6	95.6
341.205	40.5	93.7
342.653	40.5	91.2
344.102	37.9	94.6
345.551	36.1	88.7
346.999	35.4	95
348.448	45.3	89
349.897	42.3	94.3
351.345	43.5	92.9
352.794	39.4	91.9
354.243	40.6	90.5
355.691	39.7	94.2
357.14	47.4	93.9
358.589	41.9	99
360.037	44.8	90.5
361.486	44.1	92.7
362.935	43.9	92.4
364.383	41.4	90.5
365.832	44.6	90.3
367.281	42.8	93.5
368.729	45.1	92.4
370.178	46.1	88.5
371.626	45.4	92.2
373.075	44.8	90.7
374.524	41.6	87.3
375.972	42.7	88.1
377.421	44.6	89.4
378.87	45.5	85.4
380.318	40.2	85.6
381.767	45.6	90.7

## Sheet: AtNUDT13 InsP8
Time (min)	1-InsP7 (uM)	5-InsP7 (uM)	InsP8 (uM)
8.01532	11.6	7.83842	100
8.01532	11	6.12743	101
9.46397	11.5	7.83766	102
10.9126	11.9	7.18789	101
12.3613	13.1	8.91824	99.9
13.8099	11.8	7.5518	99.4
15.2586	11.8	8.98692	99.5
16.7072	10.4	8.33544	98.9
18.1559	13	8.49584	98.3
19.6045	12.5	7.70404	98.9
21.0532	13.2	8.53853	99.9
22.5018	11.5	7.33005	97.5
23.9505	11	9.32622	97.7
25.3991	10.7	7.53767	97.5
26.8478	11.3	7.79049	96.5
28.2964	12	9.31118	97
29.7451	11.9	8.71807	96.6
31.1937	12.6	7.36059	95.3
32.6424	11.8	9.16351	96
34.091	11.1	8.37445	96
35.5397	13	8.7088	94.3
36.9883	13.4	9.26033	95.1
38.437	11.3	9.50304	93.9
39.8856	13.2	8.69044	94.8
41.3343	11	8.59877	92.7
42.7829	12.8	9.55642	92.7
44.2316	11.3	10.3732	94.4
45.6802	12.9	7.40796	91.8
47.1289	12.6	8.46308	92.9
48.5775	11.6	9.47191	92.2
50.0262	12.4	11.2202	93.3
51.4748	11.3	7.13163	93.2
52.9235	12.1	8.62279	94.8
54.3721	11.8	8.75766	93.4
55.8208	12.4	9.31791	94.1
57.2694	12.1	8.95972	93.4
58.7181	12.1	10.903	95.3
60.1667	12.2	10.1934	94.9
61.6154	12.8	9.08197	94.9
63.064	13.6	9.60505	97.5
64.5127	10.1	8.43144	97.7
65.9613	12	10.0673	98
67.41	12.2	9.45259	97.4
68.8586	12.3	9.30523	98
70.3073	13.1	9.75743	96.5
71.7559	13.8	10.4796	96.3
73.2046	10.7	9.37888	96.8
74.6532	11.5	8.68016	97.7
76.1019	12.6	7.89925	97.1
77.5505	13	9.23646	100
78.9992	11.2	8.53995	98.1
80.4478	13.2	7.83228	98.4
81.8965	13.8	8.14997	101
83.3451	13.6	9.06105	98.2
84.7938	12.6	9.7786	99.4
86.2424	12.5	7.65963	100
87.6911	11.6	8.29241	99.6
89.1397	11.6	8.11588	99.6
90.5884	11.2	8.134	99.5
92.037	12	8.94817	101
93.4857	13	8.89519	100
94.9343	13.5	8.73397	98.8
96.383	11.5	9.5881	100
97.8316	13.1	9.71741	98
99.2803	12.5	9.07896	98.7
100.729	12.2	9.20264	100
102.178	12.6	8.74617	99
103.626	13.3	9.01683	98.9
105.075	11.8	8.5077	97.9
106.524	11.5	9.56961	98.9
107.972	14.2	9.78741	99.9
109.421	13.6	8.65222	99.7
110.869	14.1	8.72057	98.6
112.318	12.1	8.89935	98.9
113.767	12.1	9.26341	99.3
115.215	11.5	9.10034	99.9
116.664	12	10.0045	98.7
118.113	11.8	9.95228	100
119.561	12.2	8.13949	100
121.01	13	9.57642	100
122.459	13.6	8.69276	100
123.907	11.7	9.53519	101
125.356	12.4	10.0997	98.6
126.805	12.4	9.42275	98.6
128.253	11.6	10.2084	99.1
129.702	11.5	8.5629	99.1
131.151	13.2	8.54023	98.6
132.599	13.2	9.66663	98.8
134.048	12.1	8.73146	98.3
135.497	14.6	10.0051	98.8
136.945	13.3	8.22051	99.6
138.394	12.2	9.17937	98.2
139.842	13.2	10.9596	99
141.291	12.1	9.00648	99.2
142.74	11.8	9.07976	99.3
144.188	12.9	10.8503	98.8
145.637	12.1	9.39303	99
147.086	11.6	9.9877	99.2
148.534	12.1	9.99208	100
149.983	14	7.97029	99.9
151.432	14.1	8.37265	99.8
152.88	13.5	9.6767	99
154.329	12.6	9.76826	99.4
155.778	13.5	10.2921	98.8
157.226	13.5	9.23103	99
158.675	11.5	9.39237	99.5
160.124	12	7.97215	98.6
161.572	12.7	9.32377	98
163.021	13	9.31442	99.6
164.47	12.8	8.54282	98.2
165.918	13	8.80624	99.4
167.367	12.6	9.31692	98.3
168.815	12.5	8.98891	99.4
170.264	12.9	11.1932	99.9
171.713	13.7	9.02367	98.5
173.161	14.2	8.96739	100
174.61	12.6	10.5848	98.3
176.059	12.1	9.50341	98.5
177.507	12	9.6713	99.3
178.956	12.6	10.0558	99.1
180.405	12.5	9.5334	99.2
181.853	12.7	9.69739	97.8
183.302	13	9.95966	98.5
184.751	13.3	10.108	98.7
186.199	13.4	9.48374	97.3
187.648	13.4	10.0654	98.5
189.097	12.5	9.35758	97.7
190.545	13.3	9.98528	99.6
191.994	12.7	9.34557	98.8
193.443	13.3	9.18909	97.7
194.891	12.4	8.71987	100
196.34	12.2	9.33008	99.7
197.788	11.7	10.0012	97.1
199.237	11.9	8.67855	97.1
200.686	13	8.90064	98.2
202.134	12.6	10.128	97.2
203.583	13	10.0633	98.8
205.032	13.5	9.41571	98.9
206.48	12.8	9.29885	98.9
207.929	10.9	10.097	99
209.378	12	9.62772	99.4
210.826	12.6	8.84478	98.2
212.275	12.4	9.55266	99.7
213.724	11.5	9.60291	97.9
215.172	12.6	8.77628	98.5
216.621	13.8	9.89582	98.5
218.07	12.9	9.72784	98.8
219.518	13.1	10.6673	98.9
220.967	12.9	10.0766	98.5
222.416	12.1	10.5522	98.5
223.864	12.8	9.96398	98.5
225.313	10.8	11.1598	99.4
226.761	13.3	9.11993	99
228.21	12.7	9.47545	97.8
229.659	12.2	10.6114	98.8
231.107	11.3	9.56513	99.2
232.556	12.1	11.1387	98.6
234.005	13.7	11.9081	99.4
235.453	12.8	10.5188	99.6
236.902	12.1	11.3806	99.3
238.351	12.3	11.0851	98.6
239.799	12.1	10.0464	97.6
241.248	11.6	9.33493	98.1
242.697	12	9.17423	99.7
244.145	13.7	9.38401	99
245.594	12.4	11.5667	98.8
247.043	13.6	11.1468	98.6
248.491	13.4	10.0492	98.4
249.94	13.2	11.4431	98.1
251.389	12.1	9.57798	98.6
252.837	13.8	11.0497	98.4
254.286	12.7	9.47611	100
255.734	13.2	8.61382	101
257.183	12.2	8.9578	98.6
258.632	13.8	11.5645	98.1
260.08	12.5	10.8177	100
261.529	13.3	12.333	98.7
262.978	11.8	9.59966	98.5
264.426	12.8	11.0488	98.8
265.875	12.6	11.0513	98.3
267.324	13.4	11.0724	97.6
268.772	12.5	9.8689	98.8
270.221	11.8	10.3431	101
271.67	13.6	11.3874	98.7
273.118	12.2	9.87531	97.5
274.567	13	10.215	98
276.016	14.8	10.372	98.8
277.464	13.5	10.1394	99
278.913	13.6	10.6558	98.1
280.362	11.7	9.34559	98.4
281.81	12.9	10.9984	98.2
283.259	13.5	10.166	98.2
284.707	13.3	10.1082	98.9
286.156	13.2	10.1406	98.1
287.605	12.5	10.3869	100
289.053	12.2	11.865	98.6
290.502	12.8	9.26575	97.2
291.951	13	10.6596	99.5
293.399	13.6	11.1953	99.4
294.848	12.1	10.5219	98.7
296.297	12.5	10.6328	97.7
297.745	12.4	11.4151	97.3
299.194	13.2	9.21494	99.6
300.643	13	10.3185	98.6
302.091	13	9.45182	97.6
303.54	11.8	11.0891	99
304.989	14	10.088	98
306.437	14.3	11.0474	98.4
307.886	12.4	10.8791	98.3
309.335	12.4	10.2901	97.9
310.783	14	11.2703	98.2
312.232	14	9.74639	97.2
313.68	12.4	9.93305	97.1
315.129	13	10.09	97.1
316.578	14.5	10.4564	98.8
318.026	13.2	10.3952	98.8
319.475	13.2	10.0858	97.8
320.924	11.9	12.1313	96.7
322.372	13.8	10.6885	98.1
323.821	13.1	9.79091	97.1
325.27	13.7	10.9117	98.1
326.718	12.3	10.4712	96.5
328.167	14.1	10.8017	97.4
329.616	13	10.6834	99.3
331.064	13.2	9.15627	99.1
332.513	13.5	9.63344	98.8
333.962	12.6	10.4054	98.1
335.41	12.7	11.2748	98.9
336.859	13.3	10.9501	98
338.308	12.4	10.5699	98.1
339.756	12.6	10.0567	98.1
341.205	11.9	11.3092	97.2
342.653	13.4	10.191	98.6
344.102	12.3	9.92205	98.6
345.551	13.2	10.6608	98.4
346.999	11.9	10.2931	97.1
348.448	14	10.8404	97.6
349.897	13.7	10.6677	98.7
351.345	12.8	9.10421	97
352.794	13.3	11.3004	99.1
354.243	12.2	9.40318	98.5
355.691	12.5	10.365	97
357.14	13.5	11.4326	98.5
358.589	13.5	10.4119	98.3
360.037	12.3	10.0881	97.5
361.486	12.1	10.4116	97.5
362.935	12.2	10.7586	97.1
364.383	12.6	11.7143	98.2
365.832	13.1	11.1938	99.2
367.281	13.2	12.1284	96.6
368.729	11.6	9.36491	96.6
370.178	13.1	11.2248	98.4
371.626	12.1	12.1464	99.5
373.075	12.8	10.03	99.1
374.524	12.7	11.0803	97.5
375.972	14.7	10.8335	97.8
377.421	12.9	10.2285	96.9
378.87	13.3	10.8632	97.3
380.318	12.7	10.3895	97.4
381.767	13.1	10.0517	97.6
