# Supplementary material for: Inositol pyrophosphate catabolism by three families of phosphatases regulates plant growth and development
Source: PLoS Genet. 2024 Nov 12;20(11):e1011468. doi: 10.1371/journal.pgen.1011468 (PMC11611267; doi:10.1371/journal.pgen.1011468)
Supplement: S1 Data — Raw data in.xlsx format for Figs 1A, 1B, 1E, 1F, 2B, 2C, 2D, 2E, 3A, 3B, 3D, 3E, 3F, 3G, 4A, 4B, 4C, 4E, 5A, 5B, 6B, 6C, 6D, 6E, 6F, S2B, S2C, S5A, S6B, S8A, S8B, S10A, S10B, and S10C. (ZIP) [file pgen.1011468.s012.zip › all-raw-data/Laurent_S2B_S2C_NMR_AtNUDT17_raw.xlsx]

## Sheet: AtNUDT17 1-InsP7
Time (min)	InsP6 (uM)	1-InsP7 (uM)
0	7.61695	100
17.347	6.9809	99.888
17.347	7.10782	100.094
20.2441	7.53238	101.2
23.1411	7.86799	100.863
26.0382	7.11747	100.684
28.9352	7.57783	101.786
31.8323	7.69277	100.619
34.7293	7.97445	101.63
37.6264	7.25462	100.696
40.5234	7.91862	99.5103
43.4205	7.74458	100.177
46.3175	8.80362	101.344
49.2146	7.91297	100.111
52.1116	8.01531	100.062
55.0087	8.83451	99.6551
57.9057	9.1005	99.7201
60.8028	8.15105	99.8843
63.6998	9.01128	99.8991
66.5969	8.38008	99.4569
69.4939	8.68917	99.5034
72.391	9.43804	99.1319
75.288	8.40745	99.7433
78.1851	9.11706	99.7217
81.0821	8.86954	99.6579
83.9792	9.95377	99.5954
86.8762	8.97712	98.6738
89.7733	10.5615	98.4044
92.6703	9.8075	98.7103
95.5674	10.8287	98.5999
98.4644	10.4603	98.5023
101.362	9.79639	99.4722
104.259	8.42515	98.0927
107.156	9.58601	99.4201
110.053	10.7601	98.9835
112.95	10.9068	98.9356
115.847	10.3974	98.1927
118.744	10.9469	99.4616
121.641	10.0409	98.1273
124.538	11.2855	99.282
127.435	10.4921	97.6258
130.332	10.6182	98.3477
133.229	11.7225	98.7891
136.126	11.37	97.8089
139.023	12.2899	99.2926
141.92	11.4552	97.7617
144.817	11.6867	98.4771
147.714	12.2827	97.4177
150.611	10.8831	98.1166
153.508	12.2523	97.7856
156.405	12.4473	97.1958
159.303	11.8902	97.4819
162.2	11.5246	97.8798
165.097	13.7915	97.7847
167.994	12.3568	97.3678
170.891	12.6109	97.2809
173.788	11.9708	97.561
176.685	12.9682	97.0244
179.582	12.6205	96.6151
182.479	13.0004	96.5331
185.376	12.202	96.3771
188.273	13.2573	96.5289
191.17	14.0321	95.4299
194.067	13.5832	96.0025
196.964	13.5042	96.4953
199.861	13.4509	97.1442
202.758	13.3606	96.2568
205.655	13.83	96.4806
208.552	13.4172	96.5947
211.449	14.6633	95.7148
214.346	14.5505	95.9434
217.244	13.4328	95.8342
220.141	13.9818	95.6816
223.038	13.4542	95.6727
225.935	14.9831	95.1275
228.832	13.766	95.9636
231.729	14.2188	96.0023
234.626	14.4623	94.9616
237.523	15.3428	94.8549
240.42	14.5723	94.9739
243.317	15.1394	95.0107
246.214	15.8208	94.4375
249.111	14.7648	94.7896
252.008	15.3144	94.5517
254.905	15.2722	95.4718
257.802	14.929	93.8136
260.699	15.4389	94.1843
263.596	16.2413	93.7342
266.493	15.3144	94.9953
269.39	16.5452	93.8372
272.287	16.2796	93.3105
275.185	15.9215	93.6887
278.082	16.6266	94.3661
280.979	16.5641	93.8606
283.876	16.7595	93.4741
286.773	15.5926	93.7731
289.67	16.6942	93.5642
292.567	18.4888	93.8725
295.464	16.4457	93.781
298.361	17.0491	93.8906
301.258	16.7831	93.5482
304.155	17.6716	94.0265
307.052	17.1092	92.5878
309.949	17.5025	92.4108
312.846	18.022	93.8371
315.743	16.8745	92.5985
318.64	17.6537	93.313
321.537	17.5853	92.3232
324.434	17.8788	92.2767
327.331	17.766	92.337
330.228	18.47	92.2701
333.125	18.7896	91.7903
336.023	18.1816	90.9096
338.92	19.0971	91.9811
341.817	19.2204	93.2616
344.714	18.6936	91.4415
347.611	17.9345	91.3867
350.508	18.9038	91.2101
353.405	19.1645	92.001
356.302	17.9129	91.9342
359.199	19.5723	90.6268
362.096	19.3188	91.5434
364.993	18.8348	90.9634
367.89	19.1749	91.932
370.787	19.5061	90.317
373.684	19.6017	91.2501
376.581	19.2843	90.5045
379.478	18.7284	90.4673
382.375	20.3534	90.6132
385.272	20.263	91.37
388.169	19.9654	90.2103
391.067	19.9799	90.3294
393.964	21.2329	90.0622
396.861	20.4598	89.7099
399.758	20.9403	90.8001
402.655	20.9423	90.1476
405.552	20.7968	90.0442
408.449	21.1274	89.8397
411.346	21.0714	89.6284
414.243	21.4742	90.3614
417.14	21.2569	88.9324
420.037	21.8598	89.3032
422.934	21.0532	89.6561
425.831	21.7268	88.7686
428.728	21.602	88.8383
431.625	22.7309	89.3509
434.522	21.9418	88.9351
437.419	21.9048	88.9763
440.316	22.1184	89.6806
443.213	22.4609	89.277
446.11	24.3069	88.0402
449.007	22.0645	88.9442
451.905	22.0226	88.5803
454.802	22.9925	87.151
457.699	22.1312	88.7748
460.596	23.2954	87.8425
463.493	22.6877	88.1369
466.39	24.4008	88.3187
469.287	23.7505	87.6788
472.184	23.2589	88.0619
475.081	22.5817	87.8074
477.978	23.3935	87.5982
480.875	23.5511	87.84
483.772	24.4226	87.1207
486.669	23.3107	87.684
489.566	24.1542	87.7441
492.463	23.5982	86.6804
495.36	23.8376	87.4845
498.257	24.3192	86.9793
501.154	24.9652	86.9444
504.051	24.4486	86.2413
506.949	25.4363	87.1043
509.846	25.5297	85.9613
512.743	26.0178	87.4134
515.64	23.0113	85.9826
518.537	25.2207	85.9952
521.434	25.0248	86.2333
524.331	25.8764	86.4655
527.228	24.3518	86.1637
530.125	24.8975	86.8708
533.022	26.4862	86.8325
535.919	26.0398	85.4897
538.816	25.4815	85.9121
541.713	26.7395	85.6925
544.61	27.2079	85.073
547.507	26.0747	85.3013
550.404	25.7781	85.3025
553.301	25.9216	84.654
556.198	27.3459	85.0853
559.095	26.7663	84.8095
561.992	25.8551	84.7144
564.889	26.1118	84.6145
567.787	26.2166	85.0089
570.684	27.113	84.6509
573.581	27.261	84.6654
576.478	26.7738	84.256
579.375	28.0058	82.8234
582.272	27.5431	84.2313
585.169	26.578	84.3439
588.066	26.8933	84.1119
590.963	28.3445	84.9716
593.86	28.0449	82.1429
596.757	28.7018	82.3841
599.654	27.6435	83.3318
602.551	27.7103	83.0444
605.448	28.434	83.815
608.345	27.3868	82.7643
611.242	28.6695	82.7653
614.139	28.3699	82.7409
617.036	29.0858	82.9728
619.933	29.1605	83.9828
622.831	29.1811	83.7295
625.728	28.7331	82.7021
628.625	29.0406	82.2266
631.522	29.4044	82.479
634.419	29.0596	82.5787
637.316	29.3757	82.8373
640.213	29.5833	82.028
643.11	29.3091	82.6667
646.007	29.8733	81.6273
648.904	30.06	81.4389
651.801	30.1873	81.5871
654.698	29.4652	82.202
657.595	30.4867	81.889
660.492	29.8264	81.8277
663.389	30.6699	80.9561
666.286	30.3222	81.7745
669.183	30.4967	81.3763
672.08	30.6621	80.4277
674.977	31.2538	81.419
677.874	31.2289	80.1035
680.771	30.9747	80.8669
683.669	30.3419	80.3004
686.566	32.2895	81.2617
689.463	30.6871	80.8323
692.36	31.7422	80.3044
695.257	31.0622	81.0162
698.154	31.0434	79.7608
701.051	31.635	80.4288
703.948	31.6374	80.3249
706.845	31.289	79.5149
709.742	32.0639	80.0922
712.639	33.3245	79.3235
715.536	32.3677	80.0421
718.433	33.1777	79.8936
721.33	31.5998	79.0188
724.227	32.2125	78.9821
727.124	33.0619	79.8187
730.021	32.9975	78.2437
732.918	33.4683	79.3208
735.815	32.7281	79.0715
738.712	32.6806	79.0358
741.61	33.3192	78.6328
744.507	32.8565	78.4902
747.404	32.8978	78.6916
750.301	32.8986	78.3664
753.198	33.5845	78.454
756.095	34.3941	77.883
758.992	34.2072	77.9154
761.889	34.0268	77.4455
764.786	34.3278	77.9976
767.683	34.3105	77.8931
770.58	34.3105	77.7549
773.477	33.9316	77.2719
776.374	34.5929	78.0779
779.271	34.4773	77.5619
782.168	34.0939	77.1712
785.065	34.0794	78.0406
787.962	35.719	77.005
790.859	34.446	76.3612
793.756	35.7603	76.58
796.654	35.2423	76.5528
799.551	35.0027	76.832
802.448	35.3842	75.9593
805.345	35.0338	76.3671
808.242	35.9681	76.2206
811.139	35.7354	75.6119
814.036	36.6309	76.1484
816.933	35.7175	76.2768
819.83	37.0123	76.0691
822.727	36.4246	76.1618
825.624	35.4132	75.766
828.521	36.2737	75.8602
831.418	36.6558	74.7746
834.315	36.3674	74.7114
837.212	37.0664	75.795
840.109	36.6946	73.9309
843.006	38.2682	76.0483
845.903	37.4695	74.4239
848.8	36.4973	74.6936
851.697	37.1775	74.654
854.595	37.0871	74.6585
857.492	38.0932	74.5166
860.389	37.4313	74.0295
863.286	37.5735	74.2782
866.183	37.7969	74.2764
869.08	39.2437	74.0434
871.977	37.7973	74.9961
874.874	37.5837	73.6272
877.771	39.2141	74.4694
880.668	38.482	74.0181
883.565	39.5017	74.9197
886.462	39.5108	73.2315
889.359	38.9013	73.0785
892.256	38.3679	73.0913
895.153	39.4622	73.8202
898.05	38.2901	72.1882
900.947	39.0496	73.0648
903.844	39.3581	73.3196
906.741	39.6291	72.1759
909.638	38.957	72.3244
912.535	39.3281	73.9588
915.433	39.012	71.7769
918.33	39.7017	72.7143
921.227	40.1773	72.6178
924.124	39.8265	72.669
927.021	40.1542	71.855
929.918	39.4045	71.3116
932.815	40.7109	72.7677
935.712	40.1718	71.8169
938.609	41.2193	72.0777
941.506	39.798	70.8953
944.403	40.676	71.307
947.3	40.8298	71.6439
950.197	40.7749	71.4833
953.094	40.9869	71.8178
955.991	41.4089	71.1108
958.888	40.5343	71.1273
961.785	41.1231	70.7902
964.682	42.1107	71.0771
967.579	41.2344	71.7643
970.476	41.2186	70.3732
973.374	41.5105	70.0822
976.271	41.374	70.3429
979.168	41.2455	70.2748
982.065	41.9213	70.3329
984.962	41.6658	70.4046
987.859	42.6855	69.9953
990.756	42.562	69.4619
993.653	43.2378	70.1412
996.55	42.8593	69.1817

## Sheet: AtNUDT17 InsP8
Time (min)	InsP6 (uM)	1-InsP7 (uM)	5-InsP7 (uM)	1,5-InsP8 (uM)
11.9653	8.12232	7.1019	3.82748	60.0439
11.9653	6.6518	5.27756	2.98508	60.0632
13.414	5.69766	5.82532	3.73396	59.9637
14.8626	6.72711	5.71207	4.55924	60.6747
16.3113	6.14116	5.4175	3.55185	60.7884
17.7599	6.17106	5.94252	3.41378	60.5268
19.2086	6.49805	6.46092	3.16797	60.4454
20.6572	6.76788	5.94529	3.38232	60.3257
22.1059	7.44807	6.09046	3.2613	59.4855
23.5545	8.39161	5.5073	3.62914	60.8598
25.0032	7.15179	5.58122	5.06794	60.6999
26.4518	6.50924	6.43289	4.2244	60.2993
27.9005	6.37572	5.4016	3.87066	60.0657
29.3491	6.62084	6.39679	4.43243	59.2625
30.7978	6.04954	7.03129	3.87063	60.3826
32.2464	6.23585	6.10586	3.92823	59.7313
33.6951	6.36773	6.46257	3.97246	58.8433
35.1437	8.52074	5.85504	3.61199	59.0332
36.5924	6.9066	5.43306	2.6357	59.1632
38.041	6.53935	6.22417	2.3223	59.7547
39.4897	6.28338	6.17649	3.63378	60.1893
40.9383	6.89774	5.42922	4.08211	59.5287
42.387	6.49089	6.03248	3.91741	59.3577
43.8356	6.19974	4.78655	3.6388	60.1554
45.2843	7.02648	7.2399	3.02622	59.6418
46.7329	7.29897	6.37013	3.71926	60.0238
48.1816	6.33897	6.09985	2.02804	59.4001
49.6302	6.61897	5.24584	3.59417	59.4956
51.0789	6.97765	5.7857	2.90633	59.9857
52.5275	6.23778	5.73475	2.96773	59.7967
53.9762	6.73205	6.50844	3.87884	59.6777
55.4248	7.37522	5.67486	3.90115	59.8714
56.8735	6.47398	5.64223	2.63552	59.3141
58.3221	7.20046	6.35456	4.38714	58.7205
59.7708	8.31171	5.99521	3.8842	60.0919
61.2194	6.55577	6.64061	2.1213	58.46
62.6681	6.19599	6.26463	2.84472	58.9392
64.1167	6.80637	6.27594	2.65681	58.7057
65.5654	7.22156	6.19239	2.98293	58.6542
67.014	6.45225	7.3356	3.81219	58.8515
68.4627	5.7769	7.2998	3.51603	60.2561
69.9113	6.72943	6.32307	3.3756	60.0367
71.36	6.66232	7.08645	2.79916	60.5241
72.8086	6.82643	7.01265	3.46765	59.6438
74.2573	6.33386	5.0345	3.28519	59.9853
75.7059	6.0855	5.85949	3.51093	59.8336
77.1546	8.05057	6.98621	4.55139	61.197
78.6032	6.91277	5.73515	4.60066	59.2066
80.0519	6.73516	6.1994	3.23037	59.9947
81.5005	7.75073	6.69184	3.30257	59.8027
82.9492	6.40793	7.07844	3.46603	59.1096
84.3978	6.75555	5.60574	3.32953	60.0811
85.8465	7.30508	6.94955	3.16996	60.8671
87.2951	6.72766	6.38156	3.30566	59.3538
88.7438	6.8922	6.82821	3.73478	60.5304
90.1924	7.61323	6.47789	2.98273	60.3072
91.6411	6.14983	7.49634	3.10465	60.933
93.0897	6.94953	7.22878	3.21904	60.6362
94.5384	6.57033	6.52793	3.23353	59.334
95.987	6.12743	6.73552	3.64878	59.9859
97.4357	6.20669	6.57551	3.23195	59.7458
98.8843	6.67766	7.26573	3.23374	60.2426
100.333	6.90021	7.00474	4.07956	59.7886
101.782	6.59388	7.10317	4.37988	58.4942
103.23	7.81822	6.68296	3.9013	59.3049
104.679	7.45205	6.98977	3.3523	59.6445
106.128	7.76541	6.71418	3.12041	59.4712
107.576	7.01462	7.12732	3.62031	58.898
109.025	7.0573	6.90904	3.3596	60.0581
110.474	6.4297	7.13334	3.12679	61.236
111.922	6.48775	7.3346	3.63079	60.1337
113.371	4.78738	6.66594	3.71812	59.8294
114.819	6.1969	6.46713	3.52372	59.4088
116.268	6.87621	5.83099	3.13729	59.2997
117.717	7.27882	7.43623	3.25688	59.8188
119.165	6.99102	7.58958	3.36986	59.354
120.614	6.3406	7.02105	4.05322	60.1004
122.063	6.59021	7.23268	1.76259	59.7816
123.511	7.18846	6.69461	3.94287	59.1821
124.96	7.09962	6.65406	3.10628	59.7588
126.409	6.55696	6.78922	2.074	59.6095
127.857	6.56898	6.75391	3.76404	59.1466
129.306	8.03933	6.86837	2.93202	59.4979
130.755	6.25818	6.54252	3.33018	60.1008
132.203	7.5183	7.22479	4.02795	58.7627
133.652	6.55967	8.0812	3.67435	59.8127
135.101	6.72555	7.09708	2.59565	59.542
136.549	6.57789	6.11783	3.47024	60.2362
137.998	6.84264	7.09898	1.9335	59.1491
139.447	7.08732	6.97446	3.39579	59.7063
140.895	7.04047	7.4345	2.30015	59.1354
142.344	6.71171	7.46955	2.6889	59.8646
143.792	7.27859	7.20715	2.77786	59.5934
145.241	6.44716	6.52347	3.03413	60.1925
146.69	6.4714	7.3558	1.45538	59.2363
148.138	6.82874	7.10553	3.97435	58.2018
149.587	6.99971	6.90027	3.51367	58.6143
151.036	7.42033	7.06021	2.3682	59.6807
152.484	6.25621	7.22207	3.19177	58.9421
153.933	7.08272	7.35172	3.16541	58.1493
155.382	6.15325	7.81316	4.22982	59.148
156.83	6.82516	7.59458	3.65469	59.0186
158.279	6.7306	6.92893	3.68922	59.4653
159.728	7.40498	7.42204	3.2298	58.5054
161.176	6.51211	6.98055	3.55258	59.25
162.625	7.14592	7.84818	3.75946	59.8492
164.074	6.45295	7.50724	2.46139	58.2663
165.522	6.99222	6.77975	3.42606	58.5013
166.971	7.4078	7.42608	3.11838	59.8344
168.42	7.36518	6.84499	3.32655	59.13
169.868	6.64157	7.88647	2.58608	58.6574
171.317	6.28311	7.33472	3.58467	59.2919
172.765	7.15745	7.85273	3.79046	58.4327
174.214	6.5575	7.4867	3.32141	59.6577
175.663	6.5361	7.70582	2.83432	59.6079
177.111	6.78039	7.51162	3.66463	59.8504
178.56	6.80271	7.41493	3.0889	60.2015
180.009	7.03814	7.77115	3.86173	60.5071
181.457	6.55727	8.324	2.51346	59.4029
182.906	6.90619	7.84146	3.15512	58.9169
184.355	6.64267	8.03439	4.34157	59.1911
185.803	6.57992	7.89771	2.90584	58.6551
187.252	6.21023	7.42673	3.93135	58.8626
188.701	6.13885	7.28597	4.42145	59.148
190.149	7.09493	7.59963	3.22636	59.175
191.598	5.6648	7.31616	3.89324	59.0491
193.047	7.0611	7.78646	2.98501	59.3192
194.495	7.46515	7.45778	3.89724	58.5988
195.944	6.68692	7.49219	3.57008	59.345
197.393	6.67716	7.60653	2.60936	58.9533
198.841	5.99586	7.43915	4.04886	58.4578
200.29	7.18629	7.74676	3.02574	59.1979
201.738	5.99677	7.78689	2.33526	58.7478
203.187	6.8805	7.99128	4.22003	59.1417
204.636	7.25074	7.76501	3.75372	58.7707
206.084	6.82423	6.61379	3.48239	58.7933
207.533	6.84773	8.51151	3.87723	59.3993
208.982	5.78919	8.26892	2.16776	58.1206
210.43	6.65341	8.55746	2.96498	58.6572
211.879	7.25686	7.60957	3.38295	60.0024
213.328	5.90438	8.3155	3.46519	59.0091
214.776	6.52566	7.70278	2.84649	58.9032
216.225	6.53615	7.7614	3.48485	58.8209
217.674	5.70238	7.12294	1.88226	58.8242
219.122	6.99033	8.1062	3.46404	57.9235
220.571	6.24485	7.76432	3.87592	59.0563
222.02	6.93071	7.31415	4.30377	57.684
223.468	5.80715	7.45882	3.35629	58.3498
224.917	6.77385	8.71934	2.77358	58.6478
226.366	7.5714	8.44742	3.04123	57.7485
227.814	6.23228	8.44419	2.84507	58.7895
229.263	6.69736	7.34561	4.02813	58.6607
230.711	7.0001	7.2747	4.25094	58.2637
232.16	6.44593	8.00768	2.28124	58.4014
233.609	6.17749	7.17325	2.93027	58.1113
235.057	6.68283	8.64292	3.64052	57.9794
236.506	7.14694	8.78085	3.6144	58.7377
237.955	6.31397	8.28408	3.36153	58.7405
239.403	6.33536	8.0678	2.72822	57.8653
240.852	6.2611	8.10812	3.50589	57.9036
242.301	6.0685	7.68031	3.93782	57.8251
243.749	6.88369	7.64434	3.03318	57.9409
245.198	7.39595	7.782	3.04541	58.1785
246.647	7.23235	8.60478	4.74189	58.966
248.095	6.02992	8.46322	3.37256	58.5048
249.544	7.07851	7.79608	3.77461	57.9427
250.993	6.40514	8.37231	3.63237	58.4175
252.441	5.45303	8.65122	3.35031	57.9018
253.89	6.72869	8.28267	3.42269	58.1792
255.339	6.5936	8.21703	2.7997	57.9977
256.787	6.50257	8.73157	3.02376	58.3177
258.236	8.07243	8.12486	3.47363	58.906
259.684	7.00211	7.89302	4.35953	58.3393
261.133	7.36674	6.73773	3.93937	57.9725
262.582	6.96667	8.7135	3.30348	58.1023
264.03	7.39965	8.73298	3.64639	58.497
265.479	6.58938	8.14946	2.5167	58.0768
266.928	6.50665	7.68499	4.26006	57.7606
268.376	6.70423	8.42072	3.17601	57.9431
269.825	6.49897	7.43071	2.84871	57.819
271.274	6.45471	8.15327	2.99448	57.4248
272.722	6.49157	8.12471	2.99941	58.276
274.171	7.14864	7.32084	4.16752	57.9591
275.62	6.49916	9.92553	3.48965	57.8701
277.068	6.40715	9.11869	2.82382	58.5991
278.517	5.85469	9.42508	3.45257	58.7062
279.966	6.24821	8.38922	3.92659	58.4452
281.414	7.66	8.99675	3.63143	58.7186
282.863	6.90637	7.96715	4.07697	58.0929
284.312	7.54469	8.95508	4.24066	58.6406
285.76	5.50401	9.67763	3.10632	58.0018
287.209	6.6541	8.45305	2.84348	57.9571
288.657	5.27356	8.20488	3.33322	57.7736
290.106	6.87984	8.28602	2.37858	57.8404
291.555	7.31888	8.40738	3.10838	58.7249
293.003	5.84442	8.81496	3.47475	57.1981
294.452	6.13743	8.37382	3.18447	57.95
295.901	7.39928	8.63874	3.95366	58.0902
297.349	7.71335	8.05967	2.71246	57.7867
298.798	6.67229	9.13333	2.72914	58.2158
300.247	7.177	8.52643	3.49165	58.6063
301.695	7.12581	8.83645	2.6352	57.4341
303.144	6.71392	8.41751	2.17053	57.6203
304.593	7.59898	8.25724	3.72746	57.5188
306.041	7.9994	8.38632	3.43373	57.3348
307.49	7.25675	8.4274	3.48236	58.216
308.939	6.68322	7.79388	3.05656	57.2319
310.387	7.55745	9.04897	3.76497	57.5931
311.836	7.82313	8.84919	3.02937	57.8496
313.285	6.74925	8.10014	2.76715	56.2269
314.733	7.56541	9.87745	2.78921	57.2911
316.182	6.22322	8.32637	2.51528	57.651
317.63	7.40266	7.66191	4.50751	57.934
319.079	6.93275	8.54367	2.84344	57.5186
320.528	6.51674	8.70493	3.05945	56.6219
321.976	5.86116	9.38152	2.7701	57.3183
323.425	7.03462	8.69731	4.21687	57.3381
324.874	6.39514	8.43326	2.84723	58.0525
326.322	6.57569	9.49109	4.44123	57.5175
327.771	7.35111	7.3336	3.616	57.5662
329.22	6.59691	9.64106	4.18271	57.3818
330.668	6.90615	9.0011	3.84928	57.55
332.117	8.07645	8.77515	3.15509	57.3743
333.566	7.4117	8.49221	3.12902	58.6463
335.014	6.73058	8.3612	3.19517	57.4679
336.463	5.51156	9.38773	3.2859	57.9143
337.912	6.87595	9.88414	3.62572	58.7447
339.36	6.67804	8.88699	2.38409	56.7443
340.809	5.88247	9.33859	3.45001	57.4051
342.258	5.86866	10.0438	3.37086	56.8803
343.706	6.78767	8.97567	2.74386	57.1445
345.155	6.33411	8.46376	4.10072	56.7135
346.603	7.14989	9.14462	4.2322	57.0838
348.052	6.15248	9.28139	3.09716	57.3764
349.501	6.2878	9.47654	4.23838	56.7092
350.949	6.16237	9.78834	4.47185	58.0526
352.398	6.99954	9.3201	3.58292	56.7165
353.847	7.27786	8.8248	3.04904	56.745
355.295	6.68865	8.94772	3.09357	57.1713
356.744	6.57893	8.98227	3.01267	56.7702
358.193	7.13249	8.63953	3.01069	57.8701
359.641	6.51732	9.56276	2.5607	56.9262
361.09	7.1589	9.96523	3.88821	56.9415
362.539	6.9203	9.17988	2.94529	57.2949
363.987	7.13191	9.71977	3.10091	57.6101
365.436	6.9606	9.95987	2.25504	58.1517
366.885	5.96198	8.89526	3.0726	58.1083
368.333	6.68427	9.04401	4.51732	57.6173
369.782	7.35701	9.49513	3.11727	56.7522
371.231	6.97747	9.24553	3.56469	57.2503
372.679	7.05791	9.51411	3.62543	57.6376
374.128	6.65415	8.78497	4.08909	58.2449
375.576	6.6801	8.67071	3.59524	57.7234
377.025	7.35353	10.1914	2.83978	57.0712
378.474	7.49	8.89386	4.57712	56.7943
379.922	6.27962	9.55398	3.70956	56.8373
381.371	6.30868	9.42843	3.1944	57.7137
382.82	7.4769	9.38892	4.75881	56.9742
384.268	6.02611	8.57445	3.01698	58.4958
385.717	6.50625	10.2989	3.54517	57.1325
