# Supplementary material for: Inositol pyrophosphate catabolism by three families of phosphatases regulates plant growth and development
Source: PLoS Genet. 2024 Nov 12;20(11):e1011468. doi: 10.1371/journal.pgen.1011468 (PMC11611267; doi:10.1371/journal.pgen.1011468)
Supplement: S1 Data — Raw data in.xlsx format for Figs 1A, 1B, 1E, 1F, 2B, 2C, 2D, 2E, 3A, 3B, 3D, 3E, 3F, 3G, 4A, 4B, 4C, 4E, 5A, 5B, 6B, 6C, 6D, 6E, 6F, S2B, S2C, S5A, S6B, S8A, S8B, S10A, S10B, and S10C. (ZIP) [file pgen.1011468.s012.zip › all-raw-data/Laurent_S2B_S2C_NMR_AtPFA-DSP1_raw.xlsx]

## Sheet: PFA-DSP1 1-InsP7 Mg2+
Time (min)	1-InsP7 (uM)	InsP6 (uM)
7.31532	88.203	13.8354
7.31532	86.2447	11.7723
8.76397	85.3865	17.8883
10.2126	89.0727	13.3308
11.6613	87.1507	10.8816
13.1099	85.2743	14.2721
14.5586	83.4412	15.6794
16.0072	85.7328	13.3931
17.4559	83.244	17.4156
18.9045	85.0067	19.2979
20.3532	80.2232	11.7539
21.8018	79.5814	22.1711
23.2505	84.1176	18.3563
24.6991	82.4785	15.6503
26.1478	78.8652	17.895
27.5964	76.4895	17.9537
29.0451	79.7058	23.5358
30.4937	72.7984	19.5007
31.9424	75.2834	21.8018
33.391	75.345	22.5915
34.8397	73.8848	28.4303
36.2883	75.4825	22.4387
37.737	75.0638	23.7579
39.1856	75.9589	21.6256
40.6343	75.8691	22.2895
42.0829	76.5096	18.471
43.5316	77.8106	21.1407
44.9802	71.6306	20.3893
46.4289	80.133	26.2912
47.8775	73.4712	25.6034
49.3262	75.8642	19.9746
50.7748	76.447	20.96
52.2235	76.218	24.9712
53.6721	72.1784	21.7599
55.1208	78.6401	26.3642
56.5694	72.5485	26.6719
58.0181	71.7049	21.1065
59.4667	71.0501	27.0469
60.9154	72.1066	25.6605
62.364	79.1903	26.1391
63.8127	71.6262	28.7611
65.2613	67.5813	23.0598
66.71	71.203	30.1165
68.1586	72.8527	27.2228
69.6073	68.8842	28.9685
71.0559	68.1372	27.7294
72.5046	73.2686	28.4958
73.9532	74.9113	23.8723
75.4019	68.6014	26.8729
76.8505	66.5745	25.9958
78.2992	65.0345	27.2201
79.7478	67.024	26.8428
81.1965	71.3346	31.7171
82.6451	68.0759	30.2089
84.0938	71.02	25.5842
85.5424	74.0068	31.0225
86.9911	68.2775	28.218
88.4397	74.4351	29.3053
89.8884	70.1352	33.271
91.337	69.3879	34.9525
92.7857	68.1449	28.7424
94.2343	68.5712	26.064
95.683	70.3233	31.2814
97.1316	64.9649	25.6459
98.5803	64.9324	32.1097
100.029	67.5853	36.4671
101.478	65.7195	33.2933
102.926	67.0349	28.4809
104.375	66.1564	30.2744
105.823	70.0401	30.9183
107.272	69.4548	30.4103
108.721	68.311	33.1646
110.169	64.3979	31.887
111.618	63.3375	29.1693
113.067	72.1603	31.9075
114.515	62.1781	31.4086
115.964	65.4409	31.6767
117.413	63.1608	33.2152
118.861	65.6661	35.4748
120.31	60.2119	30.7575
121.759	66.9799	32.4139
123.207	67.3732	30.9191
124.656	62.0081	30.6627
126.105	66.4856	33.7925
127.553	68.4062	39.3447
129.002	61.954	31.4495
130.451	62.8866	35.2495
131.899	64.7975	34.6505
133.348	66.198	33.5273
134.797	60.4668	37.0214
136.245	66.9263	29.9723
137.694	64.8964	32.2555
139.143	66.6982	34.559
140.591	69.4003	34.2553
142.04	62.9495	34.1737
143.488	63.7837	36.3384
144.937	63.2774	32.9071
146.386	65.4231	33.7864
147.834	59.9866	36.0453
149.283	66.0207	35.6852
150.732	58.2373	33.6341
152.18	64.1184	36.0901
153.629	63.3127	35.2074
155.078	63.4619	38.4428
156.526	64.3141	34.7763
157.975	60.3584	32.9856
159.424	62.7461	36.8419
160.872	60.5153	36.2191
162.321	59.1867	33.3317
163.769	64.3852	32.8174
165.218	63.9908	38.0549
166.667	61.5358	35.1172
168.115	60.1248	30.544
169.564	60.4288	35.2553
171.013	59.7575	34.4719
172.461	60.764	35.4796
173.91	61.3463	38.2554
175.359	61.8614	36.3764
176.807	62.6953	34.0078
178.256	62.0085	38.3565
179.705	61.1571	39.0637
181.153	61.2057	35.8665
182.602	64.8263	39.5257
184.051	57.5941	39.5352
185.499	58.077	35.6535
186.948	55.1993	35.2369
188.397	55.5779	37.3532
189.845	59.8847	34.3845
191.294	54.9359	41.7565
192.743	55.6944	40.7463
194.191	62.2948	37.2527
195.64	59.7192	39.0915
197.089	58.911	36.5843
198.537	63.6915	41.131
199.986	62.9526	32.7474
201.434	59.6392	39.336
202.883	61.0944	40.4372
204.332	62.1904	33.5102
205.78	60.1532	36.4993
207.229	58.4916	35.419
208.678	64.5191	35.3442
210.126	61.0925	36.7701
211.575	56.147	37.3041
213.024	59.8264	37.4708
214.472	60.3324	39.2144
215.921	61.9207	38.6342
217.37	63.1608	37.4286
218.818	55.4184	37.417
220.267	57.6356	37.9299
221.715	57.4445	32.5226
223.164	62.0679	36.5608
224.613	55.2706	35.0104
226.061	56.8851	38.8525
227.51	57.958	38.8665
228.959	54.1302	40.1031
230.407	61.1373	36.0989
231.856	56.8692	34.3358
233.305	63.6204	39.0902
234.753	56.9274	39.4456
236.202	58.0025	40.6474
237.651	58.7043	38.1499
239.099	59.3853	38.6541
240.548	56.1717	41.5936
241.997	55.7022	39.5323
243.445	55.2462	41.8641
244.894	56.9617	42.9194
246.343	59.7266	33.9405
247.791	53.4099	36.4626
249.24	56.6178	41.3654
250.689	57.2031	40.4864
252.137	54.1383	38.8198
253.586	54.6147	43.3475
255.035	57.8143	39.9926
256.483	55.482	41.4094
257.932	55.6919	39.682
259.38	57.671	43.8838
260.829	57.8109	38.5236
262.278	55.184	40.6818
263.726	57.8823	38.4371
265.175	53.2925	40.4387
266.624	56.5826	42.5708
268.072	62.0002	39.1459
269.521	60.45	37.3736
270.97	52.1773	36.8891
272.418	54.7851	39.255
273.867	53.2238	42.2117
275.316	61.1249	40.2229
276.764	62.934	35.8574
278.213	55.4976	39.4568
279.661	58.1459	42.1092
281.11	53.5519	43.9259
282.559	60.5955	42.851
284.007	57.0205	42.6462
285.456	57.3453	40.0804
286.905	57.793	43.58
288.353	55.0725	39.9397
289.802	58.3235	45.8674
291.251	52.3599	39.6525
292.699	52.9619	40.3109
294.148	57.209	39.2648
295.597	51.1631	41.9312
297.045	54.9993	36.0708
298.494	52.2088	39.3725
299.943	55.8797	39.9519
301.391	55.6202	38.5896
302.84	55.7016	40.345
304.289	60.7566	39.1256
305.737	55.2325	42.0942
307.186	53.1289	37.0353
308.635	53.205	37.4003
310.083	56.6417	41.8038
311.532	57.7707	42.6489
312.981	57.2115	41.7263
314.429	59.4969	40.9051
315.878	54.3111	41.7106
317.326	55.6708	45.9657
318.775	53.257	41.4277
320.224	53.4794	38.9138
321.672	56.7837	39.856
323.121	53.2993	41.089
324.57	50.9872	43.4135
326.018	60.9442	42.4462
327.467	55.4397	39.7364
328.916	52.4088	44.6108
330.364	51.6072	42.7266
331.813	50.7352	46.8061
333.262	52.6141	42.8071
334.71	56.7019	44.1895
336.159	54.5494	40.1197
337.608	51.9732	44.5839
339.056	57.7034	42.4353
340.505	53.4806	44.8462
341.954	54.666	42.6331
343.402	58.6315	42.9362
344.851	54.8109	45.0859
346.299	55.8461	40.5849
347.748	54.3257	45.906
349.197	51.7629	44.4399
350.645	53.8077	42.8957
352.094	53.9126	45.3451
353.543	50.5604	38.6148
	58.157	44.6591
	52.3743	40.9806
	57.7527	46.2652
	51.5831	45.8734
	56.1085	39.1744
	53.4196	43.9483
	51.3662	41.3407
	55.7716	45.0772
	56.0402	38.3924
	58.0777	49.7435
	50.831	43.296
	49.2117	41.7373
	53.3667	42.0755
	52.0962	42.6371
	52.5185	44.5831
	50.0332	50.0015
	54.0632	38.5274
	52.2199	46.805
	49.9631	44.1853
	0	0
	0	0
	0	0
	0	0
	0	0
	0	0
	0	0
	0	0
	0	0
	0	0
	0	0
	0	0
	0	0
	0	0
	0	0
	0	0
	0	0
	0	0
	0	0
	0	0
	0	0
	0	0
	0	0
	0	0
	0	0
	0	0
	0	0
	0	0
	0	0
	0	0
	0	0
	0	0
	0	0
	0	0
	0	0
	0	0
	0	0
	0	0
	0	0
	0	0
	0	0
	0	0
	0	0
	0	0
	0	0
	0	0
	0	0
	0	0
	0	0
	0	0
	0	0
	0	0
	0	0
	0	0
	0	0
	0	0
	0	0
	0	0
	0	0
	0	0
	0	0
	0	0
	0	0
	0	0
	0	0
	0	0
	0	0
	0	0
	0	0
	0	0
	0	0
	0	0
	0	0
	0	0
	0	0
	0	0
	0	0
	0	0
	0	0
	0	0
	0	0
	0	0
	0	0
	0	0
	0	0
	0	0
	0	0
	0	0
	0	0
	0	0
	0	0
	0	0
	0	0
	0	0
	0	0
	0	0
	0	0
	0	0
	0	0
	0	0
	0	0
	0	0
	0	0
	0	0
	0	0
	0	0
	0	0
	0	0
	0	0
	0	0
	0	0
	0	0
	0	0
	0	0
	0	0
	0	0
	0	0
	0	0
	0	0
	0	0
	0	0
	0	0
	0	0
	0	0
	0	0
	0	0
	0	0
	0	0
	0	0
	0	0
	0	0
	0	0
	0	0
	0	0
	0	0
	0	0
	0	0
	0	0
	0	0
	0	0
	0	0
	0	0
	0	0
	0	0
	0	0
	0	0
	0	0
	0	0
	0	0
	0	0
	0	0
	0	0
	0	0
	0	0
	0	0
	0	0
	0	0
	0	0
	0	0
	0	0
	0	0
	0	0
	0	0
	0	0
	0	0
	0	0
	0	0
	0	0
	0	0
	0	0
	0	0
	0	0
	0	0
	0	0
	0	0
	0	0
	0	0
	0	0
	0	0
	0	0
	0	0
	0	0
	0	0
	0	0
	0	0
	0	0
	0	0
	0	0
	0	0
	0	0
	0	0
	0	0
	0	0
	0	0
	0	0
	0	0
	0	0
	0	0
	0	0
	0	0
	0	0
	0	0
	0	0
	0	0
	0	0
	0	0
	0	0
	0	0
	0	0
	0	0
	0	0
	0	0
	0	0
	0	0
	0	0
	0	0
	0	0
	0	0
	0	0
	0	0
	0	0
	0	0
	0	0
	0	0
	0	0
	0	0
	0	0
	0	0
	0	0
	0	0
	0	0
	0	0
	0	0
	0	0
	0	0
	0	0
	0	0
	0	0
	0	0
	0	0
	0	0
	0	0
	0	0
	0	0
	0	0
	0	0
	0	0
	0	0
	0	0
	0	0
	0	0
	0	0
	0	0
	0	0
	0	0
	0	0
	0	0
	0	0
	0	0
	0	0
	0	0
	0	0
	0	0
	0	0
	0	0
	0	0
	0	0
	0	0
	0	0
	0	0
	0	0
	0	0
	0	0
	0	0
	0	0
	0	0
	0	0
	0	0
	0	0
	0	0
	0	0
	0	0
	0	0
	0	0
	0	0
	0	0
	0	0
	0	0
	0	0
	0	0
	0	0
	0	0
	0	0
	0	0
	0	0
	0	0
	0	0
	0	0
	0	0
	0	0
	0	0
	0	0
	0	0
	0	0
	0	0
	0	0
	0	0
	0	0
	0	0
	0	0
	0	0
	0	0
	0	0
	0	0
	0	0
	0	0
	0	0
	0	0
	0	0
	0	0
	0	0
	0	0
	0	0
	0	0
	0	0
	0	0
	0	0
	0	0
	0	0
	0	0
	0	0
	0	0
	0	0
	0	0
	0	0
	0	0
	0	0
	0	0
	0	0
	0	0
	0	0
	0	0
	0	0
	0	0
	0	0
	0	0
	0	0
	0	0
	0	0
	0	0
	0	0
	0	0
	0	0
	0	0
	0	0
	0	0
	0	0
	0	0
	0	0
	0	0
	0	0
	0	0
	0	0
	0	0
	0	0
	0	0
	0	0
	0	0
	0	0
	0	0
	0	0
	0	0
	0	0
	0	0
	0	0
	0	0
	0	0
	0	0
	0	0
	0	0
	0	0
	0	0
	0	0
	0	0
	0	0
	0	0
	0	0
	0	0
	0	0
	0	0
	0	0
	0	0
	0	0
	0	0
	0	0
	0	0
	0	0
	0	0
	0	0
	0	0
	0	0
	0	0
	0	0
	0	0
	0	0
	0	0
	0	0
	0	0
	0	0
	0	0
	0	0
	0	0
	0	0
	0	0
	0	0
	0	0
	0	0
	0	0
	0	0
	0	0
	0	0
	0	0
	0	0
	0	0
	0	0
	0	0
	0	0
	0	0
	0	0
	0	0
	0	0
	0	0
	0	0
	0	0
	0	0
	0	0
	0	0
	0	0
	0	0
	0	0
	0	0
	0	0
	0	0
	0	0
	0	0
	0	0
	0	0
	0	0
	0	0
	0	0
	0	0
	0	0
	0	0
	0	0
	0	0
	0	0
	0	0
	0	0
	0	0
	0	0
	0	0
	0	0
	0	0
	0	0
	0	0
	0	0
	0	0
	0	0
	0	0
	0	0
	0	0
	0	0
	0	0
	0	0
	0	0
	0	0
	0	0
	0	0
	0	0
	0	0
	0	0
	0	0
	0	0
	0	0
	0	0
	0	0
	0	0
	0	0
	0	0
	0	0
	0	0
	0	0
	0	0
	0	0
	0	0
	0	0
	0	0
	0	0
	0	0
	0	0
	0	0
	0	0
	0	0
	0	0
	0	0
	0	0
	0	0
	0	0
	0	0
	0	0
	0	0
	0	0
	0	0
	0	0
	0	0
	0	0
	0	0
	0	0
	0	0
	0	0
	0	0
	0	0
	0	0
	0	0
	0	0
	0	0
	0	0
	0	0
	0	0
	0	0
	0	0
	0	0
	0	0
	0	0
	0	0
	0	0
	0	0
	0	0
	0	0
	0	0
	0	0
	0	0
	0	0
	0	0
	0	0
	0	0
	0	0
	0	0
	0	0
	0	0
	0	0
	0	0
	0	0
	0	0
	0	0
	0	0
	0	0
	0	0
	0	0
	0	0
	0	0
	0	0
	0	0
	0	0
	0	0
	0	0
	0	0
	0	0
	0	0
	0	0
	0	0
	0	0
	0	0
	0	0
	0	0
	0	0
	0	0
	0	0
	0	0
	0	0
	0	0
	0	0
	0	0
	0	0
	0	0
	0	0
	0	0
	0	0
	0	0
	0	0
	0	0
	0	0
	0	0
	0	0
	0	0
	0	0
	0	0
	0	0
	0	0
	0	0
	0	0
	0	0
	0	0
	0	0
	0	0
	0	0
	0	0
	0	0
	0	0
	0	0
	0	0
	0	0
	0	0
	0	0
	0	0
	0	0
	0	0
	0	0
	0	0
	0	0
	0	0
	0	0
	0	0
	0	0
	0	0
	0	0
	0	0
	0	0
	0	0
	0	0
	0	0
	0	0
	0	0
	0	0
	0	0
	0	0
	0	0
	0	0
	0	0
	0	0
	0	0
	0	0
	0	0
	0	0
	0	0
	0	0
	0	0
	0	0
	0	0
	0	0
	0	0
	0	0
	0	0
	0	0
	0	0
	0	0
	0	0
	0	0
	0	0
	0	0
	0	0
	0	0
	0	0
	0	0
	0	0
	0	0
	0	0
	0	0
	0	0
	0	0
	0	0
	0	0
	0	0
	0	0
	0	0
	0	0
	0	0
	0	0
	0	0
	0	0
	0	0
	0	0
	0	0
	0	0
	0	0
	0	0
	0	0
	0	0
	0	0
	0	0
	0	0
	0	0
	0	0
	0	0
	0	0
	0	0
	0	0
	0	0
	0	0
	0	0
	0	0
	0	0
	0	0
	0	0
	0	0
	0	0
	0	0
	0	0
	0	0
	0	0
	0	0
	0	0
	0	0
	0	0
	0	0
	0	0
	0	0
	0	0
	0	0
	0	0
	0	0
	0	0
	0	0
	0	0
	0	0
	0	0
	0	0
	0	0
	0	0
	0	0
	0	0
	0	0
	0	0
	0	0
	0	0
	0	0
	0	0
	0	0
	0	0
	0	0
	0	0
	0	0
	0	0
	0	0
	0	0
	0	0
	0	0
	0	0
	0	0
	0	0
	0	0
	0	0
	0	0
	0	0
	0	0
	0	0
	0	0
	0	0
	0	0
	0	0
	0	0
	0	0
	0	0
	0	0

## Sheet: PFA-DSP1 InsP8 Mg2+
Time (min)	InsP6 (uM)	1-InsP7 (uM)	1,5-InsP8 (uM)
0	11.4732	7.19122	91.3458
6.43198	6.45809	6.29784	91.3061
6.43198	7.09589	7.07588	88.3562
7.88063	7.96639	8.37757	88.7373
9.32928	8.14832	10.0224	86.6793
10.7779	7.59363	10.4962	86.0701
12.2266	8.018	13.1898	85.2684
13.6752	6.14248	11.8259	84.3604
15.1239	8.81762	12.9329	82.58
16.5725	8.64168	14.2842	83.6763
18.0212	7.51539	14.846	83.0342
19.4698	7.11352	16.3906	81.7485
20.9185	7.64121	16.2925	80.7155
22.3671	8.53338	18.5919	80.6969
23.8158	9.30206	18.0968	79.3205
25.2644	10.1586	20.1933	78.8886
26.7131	9.689	19.7218	77.5707
28.1617	8.87977	21.0946	75.6061
29.6104	9.639	21.8902	75.4509
31.059	9.60157	21.8002	75.0931
32.5077	8.40081	23.1672	75.0408
33.9563	8.44543	23.9081	74.5837
35.405	9.96934	25.8122	72.6822
36.8536	9.85085	27.1212	72.2176
38.3023	10.7385	27.1803	73.1762
39.7509	8.32868	27.285	70.3951
41.1996	9.23884	27.7385	70.4228
42.6482	9.2709	29.3804	69.0553
44.0969	9.06021	31.4809	69.4976
45.5455	9.12191	30.9581	68.4008
46.9942	9.03105	33.0722	68.1215
48.4428	9.85369	32.7936	66.0123
49.8915	10.2004	34.3214	66.1221
51.3401	9.00613	35.1315	65.4733
52.7888	8.61343	34.3565	64.4075
54.2374	10.5596	37.5671	64.411
55.6861	10.6629	37.1317	62.9172
57.1347	9.66177	38.2757	63.6889
58.5834	8.96295	38.9338	61.6989
60.032	8.70758	38.9922	61.165
61.4807	9.92237	40.1619	59.4982
62.9293	9.95612	41.0873	60.5438
64.378	10.1833	41.3912	60.1209
65.8266	9.06232	42.7291	58.9107
67.2753	9.11727	44.2702	58.5498
68.7239	10.5385	44.5188	57.429
70.1726	9.21081	44.9191	57.4825
71.6212	9.03525	45.3982	56.1444
73.0699	9.60899	47.7909	55.1515
74.5185	8.82085	47.9948	54.9719
75.9672	10.1297	48.1316	55.344
77.4158	10.3323	50.2932	55.0495
78.8645	11.4142	49.3482	54.1217
80.3131	10.1769	51.6087	53.0738
81.7618	10.557	49.3327	55.1907
83.2104	10.4038	52.4263	53.8144
84.6591	10.5205	54.9747	53.285
86.1077	11.8985	55.862	52.6455
87.5564	9.80832	56.5219	53.5034
89.005	9.91849	57.5084	50.7352
90.4537	9.89811	58.3937	52.0086
91.9023	11.4234	59.3542	51.128
93.351	11.3638	58.89	51.7278
94.7996	10.8714	60.7831	51.0459
96.2483	11.3165	63.1271	50.4244
97.6969	11.0398	63.2385	48.9388
99.1456	12.1609	63.1374	49.3697
100.594	11.1215	64.4141	49.8836
102.043	13.095	65.2568	47.465
103.492	11.1877	66.9061	48.3184
104.94	11.8554	66.1912	47.6493
106.389	12.0026	66.3183	46.0176
107.837	12.6805	67.068	46.2829
109.286	11.7327	68.3857	47.6336
110.735	11.8403	69.3023	44.5692
112.183	12.0059	69.5225	46.2752
113.632	13.2087	68.5164	44.7115
115.081	12.0423	69.9238	44.6264
116.529	12.9367	70.6044	45.2415
117.978	12.1431	73.9467	44.5908
119.427	13.2904	74.3434	43.8971
120.875	11.7306	75.8962	45.1984
122.324	11.5094	75.5819	42.6432
123.773	13.3282	75.8905	43.2223
125.221	11.5986	77.2336	42.662
126.67	13.2003	77.881	41.9492
128.119	11.5837	77.5371	42.4839
129.567	12.9987	77.696	41.6502
131.016	13.3447	78.1121	39.9473
132.465	11.9545	79.3236	41.3544
133.913	14.2286	80.4821	40.2493
135.362	12.2174	81.3928	39.0933
136.81	13.1737	79.7952	39.9174
138.259	11.0263	81.2648	38.4804
139.708	12.9045	82.7645	36.6
141.156	12.3057	81.8928	39.0404
142.605	13.0642	81.8398	38.0686
144.054	12.7377	82.3334	37.5757
145.502	12.0166	83.2841	36.9098
146.951	13.2528	83.965	37.4475
148.4	14.1123	84.8108	35.7717
149.848	13.2258	83.8742	35.7044
151.297	14.0435	85.2956	35.5894
152.746	13.8538	84.5948	36.0982
154.194	14.4639	86.2093	36.1978
155.643	13.9179	85.4838	33.9045
157.092	14.1789	87.1685	34.9822
158.54	13.9547	86.429	34.8935
159.989	13.1054	88.0101	33.9788
161.438	12.7063	88.3787	33.9852
162.886	14.5059	88.3163	32.9655
164.335	12.2139	88.7575	33.1667
165.783	12.1384	89.0246	31.5583
167.232	13.0311	88.0222	32.1719
168.681	12.965	90.6348	32.4342
170.129	13.0931	90.7452	31.467
171.578	14.1253	90.2188	30.1813
173.027	13.3402	90.4474	31.6808
174.475	14.044	91.2624	30.7661
175.924	13.6381	91.8879	29.39
177.373	14.1606	91.0954	30.6023
178.821	14.4021	91.517	29.1158
180.27	13.8699	91.5599	30.5472
181.719	13.3234	93.3207	30.1429
183.167	14.1131	92.7227	29.5856
184.616	12.9164	93.1218	29.8613
186.065	13.771	93.5926	27.2018
187.513	14.086	94.1439	29.1163
188.962	13.9042	93.6688	27.7075
190.411	14.3446	95.9304	26.8655
191.859	13.1984	94.2473	27.9483
193.308	14.7539	93.5388	27.3899
194.756	14.6685	94.9335	27.1119
196.205	14.1809	93.6203	26.1653
197.654	14.2384	95.5562	26.4382
199.102	15.1779	96.7979	26.7131
200.551	13.7996	95.6861	25.4702
202	15.4111	96.2562	23.977
203.448	14.9488	97.3669	24.9783
204.897	15.2543	96.2352	25.2281
206.346	13.3893	95.9678	24.9468
207.794	14.6123	96.8535	22.0572
209.243	15.0913	96.8128	24.2936
210.692	14.4999	95.4942	23.462
212.14	15.5309	96.6732	23.5144
213.589	14.5572	97.5563	24.7105
215.038	14.8162	97.9116	23.2439
216.486	14.2543	97.903	23.1424
217.935	15.0178	97.5022	24.2789
219.384	15.8532	98.4982	21.8274
220.832	14.8373	97.3729	21.0335
222.281	14.5352	98.5799	22.5075
223.729	14.4944	97.9314	20.9553
225.178	14.1935	99.3122	21.9312
226.627	14.9926	98.7415	21.6319
228.075	14.4779	99.8796	19.6793
229.524	15.0338	99.0107	21.1771
230.973	14.1288	98.932	21.0176
232.421	15.5947	99.4825	20.411
233.87	14.7105	99.5	21.6874
235.319	15.3072	100.394	20.5302
236.767	14.8843	100.244	18.8392
238.216	15.3454	101.018	19.6032
239.665	13.7375	99.9404	19.653
241.113	14.4626	99.7398	20.5555
242.562	15.2077	100.899	18.1051
244.011	13.9942	101.999	18.5656
245.459	14.3682	102.055	17.8871
246.908	14.7809	101.846	18.2233
248.357	13.8413	102.292	18.3032
249.805	15.4196	100.748	17.4312
251.254	15.4833	100.866	17.9229
252.702	14.3937	100.686	19.0856
254.151	13.976	100.298	17.5328
255.6	14.0939	101.639	17.083
257.048	14.2805	103.177	17.2272
258.497	14.4065	101.417	16.5404
259.946	15.9994	101.777	18.0767
261.394	14.8261	102.453	16.2323
262.843	14.3346	103.349	16.0122
264.292	14.7237	101.951	15.7384
265.74	14.761	103.471	16.7159
267.189	14.987	102.593	16.5426
268.638	15.2788	103.429	14.9163
270.086	15.2737	102.051	14.7932
271.535	15.0527	104.101	15.8305
272.984	17.1408	105.198	15.4661
274.432	14.9919	103.835	15.5511
275.881	15.8115	103.889	15.0995
277.33	15.3535	103.536	15.1262
278.778	16.427	103.632	15.0706
280.227	15.3419	105.525	13.877
281.675	15.3258	105.739	13.9917
283.124	14.4026	105.207	14.4539
284.573	14.5309	105.156	13.0179
286.021	13.6294	105.607	14.7522
287.47	16.3347	104.844	13.4842
288.919	15.4733	105.047	13.2035
290.367	15.3799	106.548	13.5334
291.816	16.0074	104.704	13.5313
293.265	16.3551	105.01	13.6922
294.713	15.1973	105.713	13.0983
296.162	16.1958	104.774	13.8462
297.611	14.648	104.337	13.4518
299.059	14.6095	105.159	11.8356
300.508	15.1541	106.802	12.8021
301.957	15.5234	106.562	11.6612
303.405	14.8905	106.232	10.5129
304.854	16.7262	106.072	12.0904
306.303	15.7868	105.287	12.5298
307.751	15.9302	106.433	11.7036
309.2	14.7694	105.932	11.5075
310.648	15.3437	106.916	11.0022
312.097	15.4563	105.929	11.5429
313.546	15.7531	106.914	10.9664
314.994	15.9032	106.507	11.3167
316.443	16.0063	106.706	10.987
317.892	15.1448	107.224	9.14146
319.34	14.7853	108.503	12.3026
320.789	16.5804	109.473	12.2373
322.238	15.3409	107.845	10.0814
323.686	14.7059	108.155	9.34009
325.135	15.3109	106.685	9.6768
326.584	15.2187	107.679	9.39667
328.032	15.1558	107.138	9.62545
329.481	14.5978	108.208	9.06311
330.93	14.7707	108.3	10.2805
332.378	15.9041	108.272	9.65759
333.827	15.6696	108.957	9.51384
335.276	15.4194	109.203	9.38143
336.724	17.0007	109.298	9.68094
338.173	15.7127	107.568	8.0644
339.621	15.6049	108.795	9.63753
341.07	15.8317	107.6	7.60844
342.519	15.802	108.941	8.8101
343.967	15.7063	109.164	8.83856
345.416	14.6529	108.835	9.59833
346.865	17.0766	108.749	8.32504
348.313	16.549	109.661	9.02693
349.762	15.8752	108.379	8.12755
351.211	15.5843	110.012	8.71607
352.659	16.1169	108.241	7.88155
354.108	15.5888	109.512	8.14815
355.557	16.161	110.339	7.1719
357.005	16.1092	109.483	7.83169
358.454	16.5755	109.412	8.42897
359.903	14.3413	109.339	7.84298
361.351	15.5544	108.656	8.14745
362.8	18.1444	109.716	6.56277
364.249	15.7598	111.661	7.39021
365.697	16.0603	108.653	7.55107
367.146	15.4143	110.12	7.30718
368.594	15.9503	109.473	6.65469
370.043	16.0463	109.286	7.94259
371.492	17.3473	110.339	7.47919
372.94	15.6123	110.592	6.31829
374.389	15.9885	111.721	5.76426
375.838	14.9121	110.752	5.24464
377.286	16.7044	111.247	6.79813
378.735	16.9592	111.181	6.74743
380.184	17.3028	111.801	5.63774
381.632	15.7301	111.165	5.99928
383.081	17.6214	109.708	6.77794
384.53	16.4641	112.002	5.56898
385.978	15.9346	111.846	6.47408
387.427	16.137	111.518	6.84026
388.876	15.2226	111.009	6.78093
390.324	15.5149	111.692	5.90622
391.773	16.4133	111.917	5.81363
393.222	16.4871	111.033	6.88672
394.67	16.8855	110.469	6.75091
396.119	16.5485	112.365	4.89547
397.567	15.5306	109.882	5.13575
399.016	15.6899	112.96	5.22125
400.465	16.2568	110.909	5.49479
401.913	16.694	111.866	5.54724
403.362	15.88	112.806	4.96659
404.811	17.0862	112.29	5.84085
406.259	16.1359	112.104	4.3958
407.708	16.6471	112.602	4.76293
409.157	16.3227	111.389	5.65303
410.605	16.1222	110.959	5.0115
412.054	15.9855	113.913	5.34593
413.503	16.0932	112.388	4.58021
414.951	17.7637	112.311	4.28317
416.4	16.1243	113.683	4.18979
417.849	16.8938	113.451	5.14394
419.297	17.0364	112.386	5.1689
420.746	15.1655	110.955	3.98916
422.195	17.0695	111.271	3.98232
423.643	16.345	112.775	5.1214
425.092	16.6493	112.961	4.80848
426.54	16.165	113.271	4.0849
427.989	16.5708	112.766	4.44576
429.438	17.0166	111.879	3.5054
430.886	16.0116	113.578	3.89278
432.335	18.0904	112.047	4.65433
433.784	18.3494	112.325	5.26963
435.232	17.6797	112.931	3.64424
436.681	17.3522	113.16	4.06866
438.13	16.1604	113.573	4.55226
439.578	16.6653	113.661	4.46725
441.027	16.7988	114.211	2.44493
442.476	16.3409	112.621	3.51098
443.924	16.0687	113.126	5.07168
445.373	16.454	113.102	3.30326
446.822	16.3105	113.487	4.43033
448.27	17.155	113.756	3.36351
449.719	16.645	113.942	3.12022
451.168	16.7073	111.782	3.69241
452.616	17.3674	113.407	2.6722
454.065	15.9299	113.071	3.16412
455.513	16.3773	112.805	3.83783
456.962	15.8862	114.345	3.2566
458.411	17.4865	113.965	2.50896
459.859	17.2601	113.776	3.11291
461.308	16.3716	113.17	2.60005
462.757	17.225	114.201	2.66147
464.205	17.4408	113.205	4.9791
465.654	16.2396	113.614	3.91433
467.103	17.2519	113.972	3.38176
468.551	17.2491	115.133	2.82907
470	16.0393	114.134	3.39467
471.449	17.2292	114.772	3.47565
472.897	16.7168	113.144	2.88437
474.346	17.2187	113.419	3.54851
475.795	18.3491	113.616	3.62444
477.243	17.133	113.924	2.39473
478.692	15.7898	114.87	3.34003
480.141	16.4253	114.23	2.57122
481.589	16.4611	113.878	2.5913
483.038	16.3425	115.63	2.90444
484.486	18.454	115.032	2.41163
485.935	17.1004	114.01	2.50516
487.384	17.0649	115.453	4.20862
488.832	17.8342	113.876	2.44897
490.281	16.0229	114.28	2.33982
491.73	18.8873	116.101	1.75618
493.178	17.549	114.842	3.25376
494.627	17.3833	114.97	2.1959
496.076	17.1593	114.516	3.16891
497.524	17.6014	114.59	2.59414
498.973	18.8727	114.787	2.46182
500.422	17.8479	113.009	1.82821
501.87	16.1642	115.425	1.93301
503.319	18.725	114.617	1.96195
504.768	18.2807	114.824	2.50394
506.216	18.4611	114.365	2.24875
507.665	16.7932	115.893	3.74624
509.114	17.6482	115.547	2.98165
510.562	17.4115	114.158	1.61068
512.011	16.6912	115.106	1.87976
513.459	17.3957	116.717	3.6842
514.908	16.8903	114.921	1.10703
516.357	18.0387	114.989	2.57831
517.805	16.3826	115.657	1.8786
519.254	17.5146	115.528	2.45122
520.703	17.5095	115.315	2.23536
522.151	18.4767	116.466	3.15346
523.6	16.5021	115.524	1.96184
525.049	16.9808	116.292	1.33828
526.497	17.0204	115.394	1.73026
527.946	17.0708	116.001	1.80325
529.395	17.4221	115.509	2.47851
530.843	17.3752	115.036	2.25235
532.292	18.1816	116.59	2.39639
533.741	17.4893	115.2	2.49259
535.189	16.6362	116.112	1.62251
536.638	17.6543	115.785	0.364354
538.087	18.3027	115.868	2.15308
539.535	17.6824	114.977	0.478402
540.984	16.6559	115.832	2.8226
542.432	16.7666	115.473	2.39544
543.881	16.1372	114.601	2.16869
545.33	17.5502	115.327	1.86348
546.778	17.5089	115.917	1.57373
548.227	17.3053	116.154	1.07404
549.676	18.7883	115.324	1.0647
551.124	18.232	116.386	1.67655
552.573	18.6957	116.452	2.11941
554.022	16.456	115.397	0.975923
555.47	16.9908	116.302	1.47753
556.919	17.9203	116.441	1.81972
558.368	16.9571	115.966	2.34419
559.816	17.4956	115.858	1.52352
561.265	17.8202	115.451	1.71185
562.714	16.7871	116.182	3.44288
564.162	17.8522	116.472	2.44852
565.611	18.2173	116.451	1.31588
567.06	18.3672	114.813	1.3475
568.508	16.5624	114.701	1.86193
569.957	16.7706	116.895	1.15647
571.405	17.7093	115.717	1.36192
572.854	18.8368	116.56	0.752891
574.303	16.7743	116.288	1.77037
575.751	17.9883	116.654	1.43019
577.2	16.6085	116.683	1.91527
578.649	16.3837	115.694	1.98209
580.097	17.6615	116.886	1.50357
581.546	17.9125	116.171	2.35064
582.995	18.0725	115.842	1.57518
584.443	17.6669	116.046	0.917782
585.892	18.4755	117.638	1.54296
587.341	17.8579	115.869	1.04647
588.789	17.4969	116.655	0.778679
590.238	18.9046	116.269	1.80971
591.687	17.2873	116.649	0.569468
593.135	17.4477	115.501	2.14446
594.584	17.406	117.069	1.05973
596.033	18.7195	116.453	1.23468
597.481	18.9596	115.251	2.15546
598.93	17.7387	117.345	0.608062
600.378	17.6699	117.117	1.77225
601.827	16.818	116.37	1.70335
603.276	18.8381	117.365	0.631423
604.724	18.3486	116.707	-0.0589202
606.173	18.0475	116.604	1.12587
607.622	18.4872	118.356	2.91859
609.07	17.7638	116.507	2.1028
610.519	18.9285	115.677	1.51423
611.968	19.4262	115.895	1.15088
613.416	18.5611	116.621	1.07754
614.865	17.6413	114.903	0.469518
616.314	17.9427	116.27	0.635955
617.762	18.5974	116.54	1.40688
619.211	18.5454	115.962	1.94404
620.66	18.1685	115.847	0.515324
622.108	18.4268	117.14	0.793486
623.557	17.8624	116.844	1.85407
625.006	16.4479	117.569	2.22045
626.454	17.7156	115.812	1.23449
627.903	17.6133	115.764	0.00850736
629.351	17.4651	117.716	0.0636299
630.8	19.4546	117.022	0.940854
632.249	18.4892	116.415	0.509179
633.697	18.1788	116.19	0.989696
635.146	17.0803	115.762	-0.294672
636.595	18.9685	116.243	1.2954
638.043	17.9036	115.891	1.25721
639.492	18.0773	113.724	1.69719
640.941	16.9811	115.802	0.138728
642.389	18.213	116.962	0.484739
643.838	17.3315	117.469	0.766916
645.287	18.4796	115.982	1.61013
646.735	17.6182	115.558	1.02822
648.184	17.6019	116.294	1.45566
649.633	18.2035	116.874	1.52375
651.081	17.324	117.421	0.441913
652.53	17.0937	116.887	1.00768
653.979	18.9016	116.749	1.64915
655.427	17.1316	115.468	1.36064
656.876	17.9475	117.861	2.29749
658.324	18.1349	116.434	-0.774153
659.773	19.6404	116.108	1.55928
661.222	18.1463	116.875	2.9301
662.67	18.1117	115.781	2.33475
664.119	18.1889	116.282	0.664561
665.568	18.0844	116.26	1.689
667.016	18.0688	117.339	0.95418
668.465	17.6525	117.358	0.999341
669.914	17.4318	116.976	1.43665
671.362	17.4058	115.886	0.699757
672.811	18.4973	116.053	1.50866
674.26	17.8981	117.026	1.51628
675.708	19.3153	118.231	0.904893
677.157	17.4936	116.964	1.72795
678.606	18.467	118.21	0.473568
680.054	18.4854	115.929	1.32833
681.503	18.505	116.661	1.18506
682.952	19.0533	117.461	1.25132
684.4	18.2719	116.42	0.76289
685.849	18.8261	117.21	2.16181
687.297	18.4519	116.496	1.04972
688.746	17.5776	116.938	2.04265
690.195	18.4508	116.908	1.09695
691.643	19.4711	116.905	1.76033
693.092	19.4323	117.613	1.21894
694.541	17.7488	116.575	1.18336
695.989	18.1589	115.554	1.23197
697.438	18.7418	118.403	1.07062
698.887	17.9946	117.966	0.989187
700.335	19.227	116.955	0.640855
701.784	18.6987	116.993	1.02091
703.233	18.2673	117.402	-0.0667655
704.681	19.8639	117.404	0.208843
706.13	17.3851	115.682	1.90329
707.579	18.4173	116.954	-0.34674
709.027	17.7449	116.776	0.677132
710.476	18.5906	115.887	1.55611
711.925	19.2045	117.642	-0.675717
713.373	17.8685	118.576	1.0915
714.822	17.1665	117.354	0.902566
716.27	17.0918	118.237	2.22755
717.719	18.2597	115.583	1.61628
719.168	19.6265	116.965	-0.0795552
720.616	18.7025	117.285	0.560163
722.065	18.9979	117.031	1.02939
723.514	19.034	117.073	1.66766
724.962	18.0033	118.25	0.794898
726.411	17.9738	117.667	0.888571
727.86	18.3628	117.079	0.664593
729.308	18.3309	117.305	0.371202
730.757	17.7685	115.868	0.62605
732.206	19.0812	116.842	0.676942
733.654	18.3476	117.538	1.38224
735.103	19.07	116.75	0.88949
736.552	19.8776	116.417	0.542113
738	18.794	116.488	-0.190832
739.449	19.0896	116.599	0.722826
740.898	17.6173	116.307	1.74157
742.346	18.8816	116.895	0.471476
743.795	18.4506	117.851	1.08088
745.243	18.6716	116.943	1.20882
746.692	19.8791	116.402	-0.49993
748.141	18.3484	118.404	0.552383
749.589	17.7576	116.658	1.20447
751.038	17.6563	116.99	1.56032
752.487	19.8413	116.92	1.21163
753.935	17.2819	116.202	0.213284
755.384	18.2795	118.411	1.5533
756.833	17.949	117.298	0
0	0	0	0
0	0	0	0
0	0	0	0
0	0	0	0
0	0	0	0
0	0	0	0
0	0	0	0
0	0	0	0
0	0	0	0
0	0	0	0
0	0	0	0
0	0	0	0
0	0	0	0
0	0	0	0
0	0	0	0
0	0	0	0
0	0	0	0
0	0	0	0
0	0	0	0
0	0	0	0
0	0	0	0
0	0	0	0
0	0	0	0
0	0	0	0
0	0	0	0
0	0	0	0
0	0	0	0
0	0	0	0
0	0	0	0
0	0	0	0
0	0	0	0
0	0	0	0
0	0	0	0
0	0	0	0
0	0	0	0
0	0	0	0
0	0	0	0
0	0	0	0
0	0	0	0
0	0	0	0
0	0	0	0
0	0	0	0
0	0	0	0
0	0	0	0
0	0	0	0
0	0	0	0
0	0	0	0
0	0	0	0
0	0	0	0
0	0	0	0
0	0	0	0
0	0	0	0
0	0	0	0
0	0	0	0
0	0	0	0
0	0	0	0
0	0	0	0
0	0	0	0
0	0	0	0
0	0	0	0
0	0	0	0
0	0	0	0
0	0	0	0
0	0	0	0
0	0	0	0
0	0	0	0
0	0	0	0
0	0	0	0
0	0	0	0
0	0	0	0
0	0	0	0
0	0	0	0
0	0	0	0
0	0	0	0
0	0	0	0
0	0	0	0
0	0	0	0
0	0	0	0
0	0	0	0
0	0	0	0
0	0	0	0
0	0	0	0
0	0	0	0
0	0	0	0
0	0	0	0
0	0	0	0
0	0	0	0
0	0	0	0
0	0	0	0
0	0	0	0
0	0	0	0
0	0	0	0
0	0	0	0
0	0	0	0
0	0	0	0
0	0	0	0
0	0	0	0
0	0	0	0
0	0	0	0
0	0	0	0
0	0	0	0
0	0	0	0
0	0	0	0
0	0	0	0
0	0	0	0
0	0	0	0
0	0	0	0
0	0	0	0
0	0	0	0
0	0	0	0
0	0	0	0
0	0	0	0
0	0	0	0
0	0	0	0
0	0	0	0
0	0	0	0
0	0	0	0
0	0	0	0
0	0	0	0
0	0	0	0
0	0	0	0
0	0	0	0
0	0	0	0
0	0	0	0
0	0	0	0
0	0	0	0
0	0	0	0
0	0	0	0
0	0	0	0
0	0	0	0
0	0	0	0
0	0	0	0
0	0	0	0
0	0	0	0
0	0	0	0
0	0	0	0
0	0	0	0
0	0	0	0
0	0	0	0
0	0	0	0
0	0	0	0
0	0	0	0
0	0	0	0
0	0	0	0
0	0	0	0
0	0	0	0
0	0	0	0
0	0	0	0
0	0	0	0
0	0	0	0
0	0	0	0
0	0	0	0
0	0	0	0
0	0	0	0
0	0	0	0
0	0	0	0
0	0	0	0
0	0	0	0
0	0	0	0

## Sheet: PFA-DSP1 1-InsP7 no Mg
Time (min)	InsP6 (uM)	1-InsP7 (uM)
0	11.6311	100
8.09615	10.1196	89.6363
8.09615	10.3677	92.614
9.5423	10.3555	91.7674
10.9885	8.24487	96.9623
12.4346	10.0188	91.9269
13.8808	10.7761	92.048
15.3269	10.9018	93.6543
16.7731	9.60853	91.247
18.2192	12.0651	89.7532
19.6654	15.8705	92.6856
21.1115	11.7691	92.3011
22.5576	12.5967	92.4654
24.0038	10.1469	91.3451
25.45	9.72966	89.5223
26.8961	13.5652	91.4295
28.3422	11.9046	96.3666
29.7884	13.2851	92.5393
31.2345	11.0895	88.299
32.6807	11.6382	92.4956
34.1268	14.5507	92.0855
35.573	12.2017	92.1673
37.0192	12.1526	89.2895
38.4653	15.5799	89.5293
39.9115	12.5331	88.8762
41.3576	14.5424	89.9373
42.8038	14.7144	89.1615
44.2499	17.1513	92.6701
45.696	13.982	88.6688
47.1422	14.2866	92.2393
48.5883	15.75	90.3902
50.0345	14.2873	91.0115
51.4806	16.6553	88.2399
52.9268	13.0844	90.5999
54.373	15.7148	90.9991
55.8191	12.6625	90.2097
57.2653	14.2361	87.8275
58.7114	16.0633	86.5508
60.1576	16.8131	91.036
61.6037	15.5226	91.2089
63.0498	12.567	89.5322
64.496	16.6777	88.9539
65.9421	15.3846	89.4824
67.3883	14.9144	86.4217
68.8345	17.4548	88.6319
70.2806	17.2418	87.8349
71.7267	13.6928	86.9533
73.1729	16.4053	90.2634
74.6191	17.0291	86.2562
76.0652	15.9437	87.6266
77.5113	16.8326	88.1887
78.9575	15.32	89.6877
80.4036	15.4732	87.1306
81.8498	17.7141	87.4368
83.296	15.2193	89.7065
84.7421	16.0889	85.2171
86.1882	17.0857	90.1947
87.6344	16.913	88.6698
89.0806	15.8073	86.8586
90.5267	15.1121	88.0273
91.9728	18.5568	89.9275
93.419	17.3066	87.5159
94.8651	19.0679	85.8011
96.3113	18.5528	86.1259
97.7575	19.307	89.0576
99.2036	18.1895	89.7524
100.65	19.3975	87.3617
102.096	16.6577	85.959
103.542	16.8637	86.1529
104.988	18.4736	88.5495
106.434	17.4944	85.2424
107.88	18.339	88.5358
109.327	19.2716	85.654
110.773	17.0522	85.675
112.219	19.7449	86.9589
113.665	19.9701	85.7705
115.111	18.3789	86.3132
116.557	18.8483	85.6197
118.004	17.353	86.4339
119.45	18.8937	86.8804
120.896	19.7558	86.2756
122.342	19.3619	86.684
123.788	18.4027	85.7075
125.234	21.7431	86.9112
126.68	18.8688	86.0631
128.127	21.1291	85.3497
129.573	19.9231	87.3128
131.019	21.596	82.3251
132.465	19.6808	85.0143
133.911	21.6076	89.5618
135.357	19.8055	85.9562
136.804	22.2581	88.2653
138.25	18.2133	85.962
139.696	21.0532	86.1814
141.142	21.5405	81.9538
142.588	18.6574	84.5466
144.034	18.6773	84.3794
145.48	17.3734	85.436
146.927	20.0395	85.2909
148.373	19.7365	83.6194
149.819	23.1446	87.2118
151.265	20.4733	87.6548
152.711	20.3731	86.143
154.157	20.6319	83.6461
155.603	20.8808	82.587
157.05	22.2824	85.7811
158.496	19.574	84.2572
159.942	20.7563	86.0927
161.388	17.9019	84.8002
162.834	19.7884	87.5627
164.28	22.6215	85.6666
165.726	22.709	83.5255
167.173	18.311	84.0805
168.619	23.2282	86.6802
170.065	24.3814	83.6991
171.511	21.0532	83.5825
172.957	21.3087	84.1811
174.403	20.7746	85.2013
175.85	23.4708	82.6556
177.296	17.0275	82.0748
178.742	18.7446	84.061
180.188	23.1587	84.0636
181.634	22.0261	87.9677
183.08	20.6307	83.818
184.526	20.9206	82.7361
185.973	20.9678	82.0862
187.419	24.3851	82.6958
188.865	19.9757	83.1545
190.311	20.4629	86.3809
191.757	22.8862	83.2413
193.203	22.5343	84.6638
194.649	24.0199	83.3746
196.096	23.3776	86.0728
197.542	23.8871	82.2418
198.988	19.0727	84.1705
200.434	21.8836	84.0025
201.88	25.5428	84.1546
203.326	21.9029	82.6817
204.773	23.3298	82.393
206.219	21.006	83.8847
207.665	23.3129	81.8278
209.111	19.7901	83.3967
210.557	22.8206	84.6289
212.003	24.5289	84.8391
213.449	24.9464	84.825
214.896	21.6262	82.6973
216.342	24.2633	85.9579
217.788	22.6821	83.2079
219.234	21.7562	85.9448
220.68	24.1647	82.9324
222.126	22.2297	83.5411
223.572	23.4135	80.5976
225.019	20.7804	81.1927
226.465	21.676	83.2246
227.911	24.4989	85.6217
229.357	23.9328	85.668
230.803	20.6415	82.4703
232.249	20.4232	82.1607
233.696	22.3432	81.6473
235.142	22.4834	85.0222
236.588	24.7032	83.488
238.034	21.6602	84.3424
239.48	24.9413	85.8934
240.926	23.4868	81.9086
242.372	23.5044	80.6139
243.819	24.5641	80.9933
245.265	24.1441	83.965
246.711	22.4192	80.4951
248.157	21.8836	81.3332
249.603	23.3328	83.3625
251.049	25.0298	84.1861
252.495	26.7866	81.4006
253.942	24.6572	79.7611
255.388	22.5986	83.0652
256.834	23.276	80.3334
258.28	23.5868	81.4901
259.726	21.4908	82.745
261.172	26.3157	82.5932
262.619	23.267	79.3304
264.065	23.1328	80.951
265.511	25.9203	83.6328
266.957	23.8663	80.2827
268.403	22.7564	80.5845
269.849	26.3719	80.0608
271.295	25.4286	80.931
272.742	23.6267	82.8575
274.188	26.4336	81.3486
275.634	25.3167	79.8901
277.08	24.9484	82.119
278.526	24.9737	82.3107
279.972	24.5197	84.5707
281.418	25.9178	82.6941
282.865	22.7856	82.066
284.311	26.052	86.2834
285.757	26.6786	82.144
287.203	25.6864	82.1634
288.649	24.1461	79.9305
290.095	23.7172	82.0332
291.542	25.5685	81.6983
292.988	25.2309	80.5956
294.434	23.8458	78.367
295.88	27.4392	82.6421
297.326	26.4104	78.3945
298.772	27.9483	80.8764
300.218	27.6598	82.5603
301.665	26.3694	80.1034
303.111	26.2266	79.6373
304.557	26.4355	79.7559
306.003	25.6049	80.5095
307.449	24.294	80.8932
308.895	25.5221	83.6305
310.341	25.268	81.2291
311.788	26.9201	82.061
313.234	26.2203	81.2758
314.68	26.211	81.0525
316.126	27.7107	83.7947
317.572	27.3961	81.4646
319.018	27.5137	80.2682
320.465	27.9627	81.2762
321.911	28.1893	80.8577
323.357	25.4884	83.8392
324.803	28.1191	81.4213
326.249	31.385	77.9704
327.695	28.9599	80.6402
329.141	26.7001	81.6715
330.588	29.8365	83.7029
332.034	25.5805	81.6702
333.48	25.442	80.7419
334.926	28.3472	81.4234
336.372	25.1027	81.0923
337.818	29.1061	81.6336
339.264	28.159	80.4878
340.711	27.275	80.7956
342.157	27.0543	79.748
343.603	27.2453	85.104
345.049	31.2657	79.0873
346.495	27.3521	79.6502
347.941	27.3931	82.8012
349.388	27.2527	81.34
350.834	28.3553	84.3643
352.28	26.9925	83.8394
353.726	29.0645	78.9666
355.172	28.813	81.0725
356.618	25.4937	79.5004
358.064	28.7709	80.3641
359.511	27.381	78.4274
360.957	27.1729	81.1615
362.403	27.3084	80.2132
363.849	26.6973	80.835
365.295	27.807	80.2579
366.741	27.8957	81.1097
368.188	29.2935	81.1908
369.634	29.1581	81.2412
371.08	29.8179	82.4116
372.526	24.2708	83.3688
373.972	27.667	79.4528
375.418	29.7803	79.4613
376.864	26.6034	80.3288
378.311	29.1018	79.5293
379.757	26.2121	79.8058
381.203	27.5255	80.4351

## Sheet: PFA-DSP1 5-InsP7 no Mg
Time (min)	InsP6 (uM)	5-InsP7 (uM)
12.482	7.97132	79.4802
12.482	6.72267	74.8984
13.9306	7.56781	75.8873
15.3793	4.42086	75.3397
16.8279	7.56156	73.7511
18.2766	9.55104	75.4261
19.7252	9.84839	72.4342
21.1739	9.91094	72.234
22.6225	9.68138	73.9601
24.0712	8.01378	72.1741
25.5198	8.67763	70.2406
26.9685	7.79156	70.8155
28.4171	12.279	72.3071
29.8658	9.95061	71.8656
31.3144	13.879	69.5059
32.7631	11.7573	68.8162
34.2117	10.937	70.1156
35.6604	11.7255	70.2537
37.109	10.3176	70.8006
38.5577	13.5297	68.205
40.0063	10.2053	67.8043
41.455	11.1253	69.1993
42.9036	15.0119	69.1037
44.3523	14.0324	69.2727
45.8009	11.2576	69.8578
47.2496	11.9072	66.9995
48.6982	13.5665	69.4629
50.1469	15.3494	69.661
51.5955	12.8071	67.051
53.0442	12.7098	64.7193
54.4928	15.4919	69.0214
55.9415	16.1892	65.0555
57.3901	15.1092	66.135
58.8388	14.4246	65.6016
60.2874	14.2713	65.5376
61.7361	15.1157	65.1912
63.1847	16.984	67.4582
64.6334	16.4684	65.7457
66.082	16.7721	63.7457
67.5307	17.4497	64.0186
68.9793	15.5362	66.1914
70.428	18.1191	64.9243
71.8766	16.174	65.6671
73.3253	16.1825	65.3
74.7739	18.0608	66.8409
76.2226	19.3702	62.4683
77.6712	17.3982	65.5633
79.1199	17.7125	65.1562
80.5685	21.5404	61.1598
82.0172	18.3161	63.2315
83.4658	20.7163	63.9052
84.9145	19.6241	63.2915
86.3631	18.4048	63.3716
87.8118	17.7542	61.9929
89.2604	20.1379	64.8666
90.7091	20.1447	63.2981
92.1577	17.846	62.0757
93.6064	20.8738	64.4074
95.055	18.239	63.9714
96.5037	19.3305	62.5949
97.9523	18.1447	64.9
99.401	18.0026	63.7492
100.85	17.852	60.2925
102.298	20.1616	58.7001
103.747	24.32	61.4692
105.196	20.6581	60.8009
106.644	22.7376	61.2122
108.093	22.6374	62.0046
109.542	20.9107	59.4835
110.99	19.085	62.6935
112.439	21.2756	59.9119
113.887	20.6241	60.9795
115.336	22.2919	61.2565
116.785	24.7019	57.9692
118.233	18.5669	60.3671
119.682	17.8225	58.0532
121.131	19.2161	58.8397
122.579	22.2001	57.777
124.028	23.0882	61.1224
125.477	21.8313	58.4751
126.925	18.7828	60.9996
128.374	22.5271	58.9439
129.823	21.427	57.7425
131.271	22.4783	58.2271
132.72	22.5492	60.0753
134.169	22.5245	56.4418
135.617	21.2028	59.2404
137.066	24.3545	58.5699
138.515	23.1011	58.6646
139.963	25.2306	57.8094
141.412	26.3254	59.7686
142.86	22.5075	60.2795
144.309	22.5559	59.8344
145.758	21.4928	56.1357
147.206	23.2863	56.204
148.655	24.5925	60.5088
150.104	22.9911	57.463
151.552	23.1921	56.4213
153.001	26.2097	59.055
154.45	25.0177	58.253
155.898	24.6211	59.2431
157.347	23.8585	60.0982
158.796	25.8182	59.3986
160.244	24.269	56.0119
161.693	26.7605	57.5325
163.142	22.9015	57.4555
164.59	25.0598	57.0318
166.039	24.7289	56.803
167.488	24.0851	58.3912
168.936	28.0185	56.8911
170.385	24.1626	56.5146
171.833	25.0706	59.0397
173.282	25.0082	56.6806
174.731	28.7656	56.6723
176.179	26.5023	57.6381
177.628	24.5757	53.9774
179.077	27.8813	57.8662
180.525	25.6664	57.7571
181.974	24.8975	54.1464
183.423	26.4778	55.836
184.871	26.8695	56.61
186.32	25.3529	55.0744
187.769	25.3558	53.3382
189.217	27.4026	58.3835
190.666	27.6111	56.2158
192.115	24.8391	56.3157
193.563	28.1175	55.1763
195.012	27.8979	56.9699
196.461	25.6842	56.1964
197.909	27.2896	58.8234
199.358	28.666	56.3563
200.806	27.0063	58.119
202.255	27.1869	52.4281
203.704	27.0581	54.0458
205.152	28.2025	54.0116
206.601	27.8874	57.1945
208.05	27.0779	54.3621
209.498	28.7658	53.9496
210.947	28.0016	53.4817
212.396	29.6206	54.226
213.844	28.3947	52.0307
215.293	27.0131	53.7651
216.742	28.9798	53.5488
218.19	27.4334	54.5419
219.639	28.692	55.3724
221.088	26.9671	52.1313
222.536	29.1378	54.3244
223.985	28.4719	53.1975
225.434	29.6068	53.3559
226.882	29.2114	50.8017
228.331	29.8026	52.9268
229.779	28.3937	53.9518
231.228	25.8183	52.9417
232.677	27.6225	51.8121
234.125	27.9334	53.8441
235.574	28.8438	54.0535
237.023	29.5035	54.4106
238.471	26.9062	51.7632
239.92	30.0802	51.4323
241.369	26.0425	55.1293
242.817	28.7621	53.1534
244.266	31.8088	52.7282
245.715	28.192	52.7039
247.163	27.4663	53.0805
248.612	28.9856	51.6673
250.061	28.4851	54.6924
251.509	27.98	52.7834
252.958	29.1034	54.1708
254.407	28.3774	49.1725
255.855	28.7868	52.2278
257.304	26.9873	52.4082
258.752	31.9169	53.8869
260.201	28.5399	49.6294
261.65	28.1318	52.5127
263.098	30.1125	53.3621
264.547	30.4617	52.0849
265.996	29.4344	49.8272
267.444	32.054	51.7106
268.893	28.726	53.6103
270.342	29.8123	49.7208
271.79	28.6827	51.167
273.239	31.592	52.013
274.688	31.6105	52.127
276.136	29.5218	51.5509
277.585	27.1402	51.2265
279.034	28.8434	49.8297
280.482	30.276	53.0255
281.931	28.933	52.7877
283.38	29.9398	53.4723
284.828	28.1974	52.074
286.277	29.8093	51.8957
287.725	31.6682	49.5168
289.174	32.3643	52.4377
290.623	30.2489	50.8384
292.071	31.5205	51.5174
293.52	28.3998	49.5108
294.969	32.3255	47.7255
296.417	27.4428	49.4484
297.866	31.318	50.0081
299.315	28.5795	48.1498
300.763	31.0322	52.4146
302.212	29.436	49.3736
303.661	33.8925	48.0865
305.109	30.3389	47.324
306.558	31.4449	48.9275
308.007	28.5245	46.4144
309.455	32.3329	48.555
310.904	31.8961	49.7293
312.353	32.4184	48.4488
313.801	32.9329	52.1809
315.25	30.6986	47.1338
316.698	30.3717	50.8815
318.147	34.3499	48.7881
319.596	31.5738	48.386
321.044	33.9249	50.9826
322.493	30.0028	50.0459
323.942	33.0223	50.1198
325.39	29.5185	46.9589
326.839	31.7129	49.7156
328.288	31.6249	50.2417
329.736	31.8098	50.1612
331.185	30.5296	47.8639
332.634	32.2344	47.3429
334.082	30.7567	48.468
335.531	31.4079	48.3027
336.98	29.856	48.0017
338.428	32.7396	47.0138
339.877	29.5944	49.8493
341.326	31.4381	48.7887
342.774	31.5718	49.1247
344.223	32.801	47.6594
345.671	28.7647	47.4127
347.12	31.3086	49.2638
348.569	30.5616	50.1236
350.017	33.0264	46.5066
351.466	31.4493	49.0259
352.915	33.635	47.8215
354.363	32.6669	45.4233
355.812	33.6911	46.866
357.261	32.6976	46.1737
358.709	30.9364	47.0312
360.158	31.3957	47.582
361.607	32.0843	45.8557
363.055	30.8935	48.5158
364.504	32.4347	48.0192
365.953	34.3773	44.4837
367.401	29.544	47.1452
368.85	33.2812	48.0608
370.299	33.4107	48.5194
371.747	33.2821	48.8392
373.196	34.2765	44.7464
374.644	29.7166	44.543
376.093	31.498	44.9751
377.542	33.1078	47.9917
378.99	33.1042	48.3363
380.439	30.5184	50.8259
381.888	31.0673	46.3081
383.336	32.7921	46.277
384.785	28.2072	49.6907
386.234	30.5842	47.2747

## Sheet: PFA-DSP1 InsP8 no Mg
Time (min)	InsP6 (uM)	1-InsP7 (uM)	5-InsP7 (uM)	1,5-InsP8 (uM)
0	11.5996	14.0813	5.53494	100
12.9653	15.5099	22.5006	7.79275	89.3266
12.9653	14.188	22.5623	8.29693	97.9401
14.414	13.9577	24.1759	7.366	97.5193
15.8626	14.123	23.291	7.06848	97.7648
17.3113	15.523	24.8075	8.01615	98.1219
18.7599	15.2931	24.5952	8.81503	96.907
20.2086	15.2273	25.5028	6.82957	98.1694
21.6572	13.4748	25.4953	7.08554	96.9013
23.1059	13.9804	23.0485	5.09219	95.8057
24.5545	14.874	26.2343	5.95451	97.2082
26.0032	13.8774	25.6826	6.69275	95.8821
27.4518	13.5582	24.3517	7.44474	96.6444
28.9005	15.7346	25.8108	6.92556	97.4239
30.3491	16.1147	27.0162	8.32627	96.0923
31.7978	14.2383	26.3434	6.18096	97.6049
33.2464	14.0704	27.5633	8.39616	97.2316
34.6951	15.696	27.0869	7.4143	96.0237
36.1437	15.135	26.9564	7.09216	96.4656
37.5924	14.4163	28.3551	6.85613	96.6437
39.041	14.7212	27.3917	7.01712	96.7809
40.4897	15.4513	26.1946	7.65832	95.431
41.9383	14.6658	27.2611	7.12252	96.2458
43.387	14.6164	28.6575	7.85287	95.7191
44.8356	14.2451	28.4623	7.90651	96.2701
46.2843	15.2063	28.6862	6.68104	95.6595
47.7329	15.9087	28.0536	8.56356	94.4287
49.1816	15.1694	29.2425	6.44758	95.6594
50.6302	13.8799	28.9796	6.72379	95.5203
52.0789	16.1526	31.0632	8.8841	94.5347
53.5275	13.737	28.6926	6.26818	93.6742
54.9762	14.9977	30.9877	7.33023	92.6032
56.4248	14.817	29.6417	6.66339	95.0618
57.8735	15.4335	32.014	6.90819	92.409
59.3221	15.0501	30.7307	6.00607	93.5716
60.7708	15.3328	30.7701	5.28064	94.3223
62.2194	16.3995	32.8604	6.96677	93.5521
63.6681	16.3907	31.2312	7.33093	94.5443
65.1167	14.4643	31.1468	6.00952	92.2316
66.5654	14.1104	32.3841	6.30416	92.5315
68.014	16.1466	32.4064	6.42106	92.3525
69.4627	15.4374	32.4948	5.90103	91.2758
70.9113	15.1953	31.9751	7.99993	91.6208
72.36	15.5087	31.6586	6.21777	92.6465
73.8086	16.3863	32.778	7.23274	91.5628
75.2573	13.8117	32.7325	6.51462	92.9856
76.7059	14.7693	33.3895	7.13863	92.1892
78.1546	14.699	31.3846	7.32184	92.4526
79.6032	14.7733	31.9948	6.03084	90.3636
81.0519	14.8775	33.2162	7.18779	90.8023
82.5005	14.4468	32.9487	7.1486	91.2824
83.9492	15.285	33.6665	6.80633	90.9921
85.3978	15.7149	34.8148	6.92208	90.9601
86.8465	14.8876	34.0855	6.79406	91.614
88.2951	13.699	34.3229	6.08463	91.134
89.7438	14.9754	34.1616	6.51031	89.9822
91.1924	15.8392	35.2902	6.32217	90.4034
92.6411	14.7392	36.0653	7.06202	90.4583
94.0897	15.0703	35.4284	5.89909	89.9288
95.5384	14.9903	35.8885	7.71918	90.4973
96.987	15.401	35.7671	6.77007	91.244
98.4357	16.4178	35.5247	7.10339	89.5184
99.8843	16.0099	37.1885	6.62033	89.3651
101.333	13.8436	36.632	7.34752	88.6194
102.782	16.5965	36.1671	7.49862	89.264
104.23	16.6674	37.3988	6.10464	90.5475
105.679	14.3955	37.5429	7.45055	88.7074
107.128	16.853	36.2124	7.94236	89.4815
108.576	14.076	36.556	7.97323	89.8288
110.025	15.9621	36.4743	7.95985	89.1767
111.474	17.0319	36.1543	7.80754	88.0179
112.922	14.6809	36.1027	7.77938	86.6272
114.371	16.684	36.1038	8.06394	88.263
115.819	15.2944	36.6279	7.56456	88.5752
117.268	14.785	37.9921	7.7964	89.1549
118.717	16.7939	37.4216	6.46151	88.8597
120.165	16.445	39.035	7.23493	87.1158
121.614	16.2431	36.0322	6.2003	88.7679
123.063	14.9012	38.0201	6.08502	86.4343
124.511	16.4433	39.1736	6.22266	87.9985
125.96	15.9741	38.9064	6.83319	88.6042
127.409	15.9351	37.6467	6.3124	88.0638
128.857	16.2422	38.8816	7.10281	88.1051
130.306	15.9483	37.9395	7.177	87.6844
131.755	15.6727	39.7106	7.29621	85.7521
133.203	15.7625	39.3753	6.67128	85.62
134.652	16.7639	39.2074	6.99691	87.4549
136.101	15.5081	40.5409	7.6724	86.9013
137.549	15.7976	40.9831	6.6078	85.3323
138.998	15.4243	40.3343	7.46026	86.1515
140.447	15.4754	39.9396	6.12486	86.8552
141.895	15.3469	39.999	7.03635	85.2741
143.344	15.5732	41.1561	7.41305	85.7982
144.792	16.2828	40.4854	6.5213	86.0929
146.241	17.3763	40.5425	4.8133	86.0172
147.69	14.2963	40.8192	5.71672	85.2981
149.138	16.3036	39.4472	6.74509	86.1669
150.587	16.3055	40.6088	5.43493	85.1789
152.036	17.0045	40.1471	6.51646	85.3176
153.484	15.4713	40.0826	7.56974	85.6599
154.933	15.1506	40.8102	5.69298	85.0744
156.382	16.9711	41.1527	7.6256	85.449
157.83	16.6078	40.9142	6.52649	85.4758
159.279	16.7785	43.1986	6.0694	85.939
160.728	15.7823	41.8758	8.44904	84.8031
162.176	15.6946	42.0282	6.63809	83.7657
163.625	16.181	40.7882	6.05367	84.5076
165.074	15.3674	41.4099	7.12487	83.7772
166.522	17.0694	42.2762	5.87999	83.7201
167.971	16.4233	41.8133	6.91797	84.2394
169.42	16.7868	41.6767	5.98183	82.7207
170.868	16.8651	44.0873	6.26479	83.0253
172.317	16.3605	41.8396	7.85407	84.5762
173.765	16.6132	43.5569	6.53272	83.1971
175.214	14.2938	44.3871	8.28514	84.2568
176.663	15.6293	42.3427	6.55846	84.0707
178.111	16.7664	43.0248	7.29778	83.5779
179.56	16.8686	43.963	7.37259	83.5633
181.009	16.3863	44.4724	6.56914	84.2574
182.457	15.99	43.4051	8.13195	82.9931
183.906	17.0512	43.9488	7.36565	83.9642
185.355	16.5659	44.7417	6.61058	82.4991
186.803	14.0778	44.4725	8.90951	83.028
188.252	14.4618	44.8723	6.20511	82.3
189.701	16.6705	44.3779	6.90507	82.0016
191.149	16.0617	43.0842	7.32938	83.498
192.598	15.6003	44.4915	6.79293	81.3045
194.047	16.6433	43.3955	7.95676	82.1769
195.495	16.4686	43.932	6.72991	83.2264
196.944	17.9626	42.8273	6.91813	81.1057
198.393	16.8804	45.0994	7.33225	81.9144
199.841	15.8582	44.9488	6.84275	81.0905
201.29	17.3805	44.5984	6.96968	81.9582
202.738	16.8147	44.0675	5.92243	80.4077
204.187	16.7204	45.158	6.10929	81.6376
205.636	18.3194	44.7632	7.23915	80.8967
207.084	17.1054	45.8302	8.85808	79.9612
208.533	18.3173	44.8188	7.24585	81.629
209.982	16.4328	45.0877	6.97013	80.0917
211.43	15.9343	45.7694	6.70876	81.9971
212.879	17.4147	47.3897	7.15967	82.3295
214.328	15.4813	44.4417	6.3183	80.7621
215.776	17.4656	46.3377	6.34651	79.5053
217.225	16.4779	45.842	6.8638	80.1695
218.674	16.8888	47.0389	7.49483	80.688
220.122	17.0093	47.8396	6.91788	80.7729
221.571	17.3107	46.7574	6.56237	81.2496
223.02	16.2281	45.641	6.39385	80.0801
224.468	16.1188	46.5147	6.22415	80.9064
225.917	15.694	47.1372	7.29422	79.8467
227.366	15.7923	45.6394	7.78654	79.89
228.814	16.1832	46.682	6.06234	80.1911
230.263	16.5652	47.7678	6.14324	79.3294
231.711	16.5574	45.6709	7.21879	80.412
233.16	17.4095	45.9344	7.78259	80.019
234.609	15.7754	46.9588	6.974	79.3809
236.057	16.7513	46.0284	6.77015	77.8651
237.506	15.7954	46.6778	7.03609	77.4987
238.955	16.1997	46.5776	7.54657	79.8477
240.403	17.9338	48.2203	7.49095	78.8911
241.852	16.0602	48.2044	6.4305	78.5116
243.301	16.8855	47.5399	7.24478	78.3268
244.749	16.579	47.8522	6.12118	79.406
246.198	16.374	47.6892	5.78222	79.4547
247.647	18.0079	48.1846	6.45596	78.9568
249.095	15.4533	49.3253	5.6608	77.5965
250.544	16.8817	47.0178	5.60632	78.0809
251.993	17.5092	48.7686	7.48704	78.9611
253.441	16.2755	48.8506	7.17334	77.8855
254.89	17.6374	48.6666	7.24434	78.3561
256.339	16.7826	49.6717	6.69542	77.0566
257.787	17.2989	48.0983	7.66941	77.7909
259.236	16.3541	49.2067	7.61693	78.2881
260.684	16.9368	48.8725	6.6168	78.1172
262.133	16.8038	46.7766	8.25929	78.9412
263.582	17.2319	49.1699	6.76965	76.9267
265.03	16.4389	48.3152	8.18161	77.4087
266.479	16.4804	48.2845	6.83579	77.9057
267.928	16.4409	49.3883	7.13388	77.4518
269.376	15.2194	49.4129	6.35036	76.7567
270.825	17.9124	49.8588	8.22279	76.8107
272.274	17.5706	49.8279	6.34568	76.7469
273.722	17.2426	49.528	7.37784	77.4571
275.171	15.5011	50.4979	7.46241	76.3836
276.62	16.2026	48.3384	5.82777	77.5051
278.068	17.2036	50.0277	6.99585	77.2652
279.517	16.3895	49.446	4.78865	76.1344
280.966	18.0539	49.9485	6.52266	76.5149
282.414	16.8516	50.561	6.40876	76.0078
283.863	15.9155	49.7788	6.31038	78.9582
285.312	16.7175	48.9773	7.3722	75.7774
286.76	16.9559	49.9733	7.5697	76.0707
288.209	17.6266	50.6953	5.47699	76.2245
289.657	17.5415	50.8328	6.79972	77.3956
291.106	17.5778	49.7603	7.41836	75.751
292.555	16.2666	50.5773	5.82304	76.5529
294.003	16.2312	51.5658	6.9681	75.7579
295.452	16.157	52.5088	7.55398	76.4532
296.901	14.3018	51.1743	6.48853	74.5998
298.349	16.6704	51.8992	5.68636	75.1668
299.798	16.4771	52.2454	7.49483	76.0228
301.247	17.7159	51.4088	7.55811	76.1513
302.695	17.2661	51.8546	7.60509	75.0152
304.144	16.3607	51.6882	5.52207	76.2412
305.593	16.8947	51.3506	7.06845	74.663
307.041	16.6412	51.0662	6.70394	75.5458
308.49	16.5859	51.4847	8.25972	73.6281
309.939	18.614	51.4604	6.55483	74.829
311.387	16.8231	52.2749	7.10115	75.97
312.836	16.4424	52.1828	7.55834	75.1312
314.285	16.2308	51.6816	8.10139	75.2435
315.733	17.4726	50.621	6.92812	75.9448
317.182	17.6695	51.5801	7.44875	75.7583
318.63	17.7847	50.552	5.48177	74.358
320.079	17.0118	51.5909	7.88921	75.3063
321.528	16.8238	51.9268	6.76027	74.4068
322.976	18.7073	52.2608	5.76433	73.3729
324.425	16.3415	51.7235	6.23416	73.1908
325.874	18.1301	52.6772	7.04311	73.756
327.322	18.0265	52.238	6.3292	75.1818
328.771	17.6383	52.9366	7.53935	74.3619
330.22	16.7744	53.072	6.69691	74.9461
331.668	17.97	53.7708	7.18038	74.6245
333.117	18.1147	52.7608	5.59829	74.731
334.566	17.709	52.3961	7.88392	74.717
336.014	17.4757	53.5733	7.88429	74.2345
337.463	17.7678	52.9568	6.27179	74.2973
338.912	17.9768	53.0978	5.70259	72.8627
340.36	17.1868	52.9183	7.14927	72.7819
341.809	17.8405	54.3858	6.38056	73.0702
343.258	15.9978	53.4004	7.6554	74.2358
344.706	16.5338	53.28	7.53428	72.6317
346.155	17.4341	53.5773	6.67201	73.5495
347.603	16.5738	53.5396	6.55365	73.3651
349.052	16.9967	54.3908	6.68961	72.6645
350.501	18.2396	54.1832	6.88953	72.9225
351.949	17.2876	51.5737	6.08842	73.8625
353.398	17.9087	53.8535	6.53879	73.1508
354.847	16.6187	53.8411	8.35107	72.7281
356.295	17.8277	55.4755	7.70433	72.6256
357.744	18.2732	55.9382	6.27813	73.2876
359.193	16.8748	54.5035	7.19429	72.6387
360.641	16.7553	55.5692	6.39165	73.2508
362.09	16.3198	53.4558	6.03891	73.5669
363.539	16.666	54.2657	7.25967	73.2072
364.987	17.7819	54.4978	5.88621	73.6231
366.436	18.2084	54.1078	7.7289	72.1393
367.885	17.9141	54.0962	6.23644	71.8039
369.333	17.8588	54.8535	5.44462	72.183
370.782	17.0613	55.3619	7.1495	71.6763
372.231	18.2064	54.611	5.48623	73.2783
373.679	17.7486	55.3258	7.72662	72.4074
375.128	18.6363	55.3884	6.95557	71.7529
376.576	17.4303	55.1983	7.09963	73.104
378.025	17.688	55.9816	5.44793	71.2645
379.474	17.6352	56.4101	7.70476	74.1502
380.922	17.4075	55.756	6.36639	72.0479
382.371	18.4247	54.9713	6.97394	71.2221
383.82	16.7225	55.0089	6.04158	70.5496
385.268	18.3471	54.6285	6.01555	71.8915
386.717	18.3723	55.2609	6.43314	70.3008
