# Supplementary material for: Inositol pyrophosphate catabolism by three families of phosphatases regulates plant growth and development
Source: PLoS Genet. 2024 Nov 12;20(11):e1011468. doi: 10.1371/journal.pgen.1011468 (PMC11611267; doi:10.1371/journal.pgen.1011468)
Supplement: S1 Data — Raw data in.xlsx format for Figs 1A, 1B, 1E, 1F, 2B, 2C, 2D, 2E, 3A, 3B, 3D, 3E, 3F, 3G, 4A, 4B, 4C, 4E, 5A, 5B, 6B, 6C, 6D, 6E, 6F, S2B, S2C, S5A, S6B, S8A, S8B, S10A, S10B, and S10C. (ZIP) [file pgen.1011468.s012.zip › all-raw-data/Laurent_S5A_At_low_PP-InsPs-quantification.xlsx]

## Sheet: Sheet1
	Col-0				AtPFA-DSP2 OX				AtNUDT17 OX				nudt17/18/21
InsP3	0.124602		0.0649022	0.0545904	0.0532661	0.0689623	0.0617963	0.0544028	0.0773426	0.0801054	0.0858724	0.0865825	0.0530152	0.0434039	0.0512999	0.0428182
InsP4	0.0258975		0.0201165	0.0198086	0.0231115	0.0294311	0.0190949	0.0109271	0.0434783	0.0275097	0.0384677	0.0413883	0.0159473	0.0124552	0.0166392	0.0136426
InsP5	0.127703		0.0948382	0.102164	0.158154	0.263802	0.153883	0.102621	0.36168	0.257829	0.28364	0.25228	0.138818	0.111334	0.138699	0.109402
