# Supplementary material for: Inositol pyrophosphate catabolism by three families of phosphatases regulates plant growth and development
Source: PLoS Genet. 2024 Nov 12;20(11):e1011468. doi: 10.1371/journal.pgen.1011468 (PMC11611267; doi:10.1371/journal.pgen.1011468)
Supplement: S1 Data — Raw data in.xlsx format for Figs 1A, 1B, 1E, 1F, 2B, 2C, 2D, 2E, 3A, 3B, 3D, 3E, 3F, 3G, 4A, 4B, 4C, 4E, 5A, 5B, 6B, 6C, 6D, 6E, 6F, S2B, S2C, S5A, S6B, S8A, S8B, S10A, S10B, and S10C. (ZIP) [file pgen.1011468.s012.zip › all-raw-data/Laurent_S6A_S6C_NMR_MpPFA-DSP1_C105A_raw.xlsx]

## Sheet: MpPFA-DSP1_C105A 5-InsP7
Time (min)	InsP6	5-InsP7
7.86532	4.91198	100
7.86532	5.75232	81.9041
9.31397	1.89174	80.614
10.7626	6.28382	85.0835
12.2113	2.3582	81.4571
13.6599	4.85559	82.3049
15.1086	2.56703	86.2078
16.5572	7.53129	81.7098
18.0059	3.83844	85.1189
19.4545	2.34679	85.9052
20.9032	1.56372	84.1598
22.3518	2.85903	84.2425
23.8005	3.14626	86.4253
25.2491	6.00035	82.7809
26.6978	2.75979	84.6087
28.1464	5.69358	81.7845
29.5951	3.47175	89.8572
31.0437	0.621418	84.1645
32.4924	0.153042	81.3452
33.941	5.05112	84.1798
35.3897	2.80698	86.8751
36.8383	8.62761	83.5009
38.287	5.81905	88.728
39.7356	9.53716	82.2149
41.1843	0.784888	82.7112
42.6329	5.01944	80.4781
44.0816	-1.17461	85.0469
45.5302	0.235963	83.6583
46.9789	1.87867	80.9901
48.4275	2.9544	82.7405
49.8762	5.30049	87.2525
51.3248	5.53899	83.5455
52.7735	5.91569	81.475
54.2221	6.73097	86.6927
55.6708	5.39015	86.8218
57.1194	1.211	83.2108
58.5681	-1.41946	87.5243
60.0167	1.44285	82.7975
61.4654	4.18721	84.0071
62.914	4.49716	84.7272
64.3627	2.85533	90.2263
65.8113	0.655961	82.8577
67.26	6.2252	89.2819
68.7086	6.42732	86.6791
70.1573	-0.595944	81.6246
71.6059	5.06121	84.2879
73.0546	4.98136	84.9151
74.5032	2.87867	82.9211
75.9519	7.26731	81.7277
77.4005	1.79422	86.6701
78.8492	4.03672	85.0741
80.2978	7.10656	80.883
81.7465	10.7989	85.6208
83.1951	1.51246	89.9779
84.6438	6.18389	83.6579
86.0924	3.88915	82.4492
87.5411	3.90195	85.6783
88.9897	7.98771	81.9635
90.4384	7.09085	83.8402
91.887	3.09761	85.7753
93.3357	5.2883	85.4435
94.7843	5.95358	86.0795
96.233	8.97695	87.445
97.6816	2.76875	87.0746
99.1303	6.15069	83.3362
100.579	2.98582	81.1047
102.028	1.33764	85.4481
103.476	5.3911	85.8215
104.925	-2.57772	85.5132
106.374	6.76639	88.0951
107.822	0.901946	82.8798
109.271	6.23511	83.0868
110.719	6.2829	89.0344
112.168	3.78398	87.9333
113.617	5.48078	89.6479
115.065	3.91111	82.3275
116.514	6.27947	85.0579
117.963	6.22504	85.314
119.411	2.14552	83.5322
120.86	3.6984	84.0777
122.309	2.24439	82.6704
123.757	5.11336	82.7899
125.206	0.33132	79.3183
126.655	0.938602	84.0724
128.103	5.33505	82.6897
129.552	9.91479	87.697
131.001	6.06931	84.5221
132.449	5.74999	81.3641
133.898	5.80693	86.3324
135.347	2.46906	82.4884
136.795	7.35521	79.4304
138.244	8.9295	80.3454
139.692	1.98989	83.3068
141.141	4.65771	86.0532
142.59	2.89826	78.7204
144.038	0.0133972	84.2294
145.487	6.68914	84.6892
146.936	6.29303	83.227
148.384	2.03547	86.2683
149.833	4.02491	80.64
151.282	8.55674	85.413
152.73	5.90752	86.1447
154.179	8.26784	83.6186
155.628	7.2718	80.4437
157.076	5.55296	81.7713
158.525	6.68304	79.8135
159.974	9.72604	84.3411
161.422	11.2475	82.3569
162.871	1.72021	77.7082
164.32	4.06508	80.9725
165.768	4.25421	86.5717
167.217	6.63619	85.5341
168.665	1.43413	80.6289
170.114	8.83565	84.2205
171.563	7.53709	82.6813
173.011	4.6968	86.7839
174.46	10.7594	83.1702
175.909	7.40777	81.6988
177.357	6.05845	86.5521
178.806	3.60289	86.4359
180.255	6.40706	85.5419
181.703	4.34475	81.0973
183.152	3.03367	83.7091
184.601	0.0892768	84.3463
186.049	4.69634	85.1412
187.498	8.52972	76.808
188.947	4.20262	86.4885
190.395	9.1579	83.965
191.844	2.76573	83.6719
193.293	3.71025	82.3849
194.741	10.7191	83.7712
196.19	9.32252	78.0976
197.638	7.58129	81.9259
199.087	6.5194	81.8778
200.536	4.31406	81.2542
201.984	2.87635	78.8223
203.433	-1.79832	78.0238
204.882	9.14831	83.5414
206.33	6.4483	81.5565
207.779	6.03119	81.3507
209.228	7.9256	83.5651
210.676	4.75601	79.6238
212.125	6.3625	83.829
213.574	7.09839	80.6517
215.022	7.59293	83.4962
216.471	4.13958	79.3521
217.92	3.10007	85.5982
219.368	4.27964	79.7113
220.817	1.56412	81.5426
222.266	7.57601	81.6592
223.714	7.78884	85.6424
225.163	5.96723	81.8779
226.611	3.70979	81.5429
228.06	6.79705	81.314
229.509	5.84033	82.3833
230.957	7.53213	82.4347
232.406	6.40338	82.088
233.855	9.73808	76.787
235.303	3.66215	81.5987
236.752	9.24803	77.9495
238.201	8.39247	83.5775
239.649	8.33285	80.4121
241.098	6.07777	79.0695
242.547	9.60449	77.4618
243.995	9.24716	78.1061
245.444	1.84521	76.1538
246.893	9.05258	82.7872
248.341	3.70683	83.8649
249.79	6.36334	79.2821
251.239	5.09662	81.7367
252.687	10.6611	80.9792
254.136	7.55397	77.9355
255.584	3.71167	82.3537
257.033	5.45538	77.4574
258.482	8.83681	76.3248
259.93	3.68195	78.8288
261.379	4.93102	80.6856
262.828	6.98611	81.8267
264.276	1.07309	78.2891
265.725	7.19288	79.8607
267.174	1.3972	80.1147
268.622	5.08026	77.1062
270.071	3.07534	80.332
271.52	8.34146	79.2824
272.968	2.88063	80.0596
274.417	7.59871	79.5618
275.866	-1.19499	81.1116
277.314	8.71326	77.2967
278.763	6.22689	81.4702
280.212	10.4389	81.6462
281.66	6.28162	82.9875
283.109	8.35965	75.3128
284.557	6.43471	82.2684
286.006	6.42456	82.2644
287.455	7.23014	74.886
288.903	6.40376	76.9344
290.352	6.29048	79.5919
291.801	9.92379	77.6236
293.249	7.96605	84.1137
294.698	10.1152	82.7219
296.147	7.05847	76.5456
297.595	6.59358	82.0447
299.044	7.77231	83.6469
300.493	4.05685	81.1515
301.941	9.67258	81.1148
303.39	6.50952	78.2968
304.839	7.75074	79.8253
306.287	6.74989	81.6374
307.736	5.41127	82.4853
309.185	6.57749	85.7442
310.633	5.5678	76.6024
312.082	11.866	84.35
313.53	4.8452	81.2878
314.979	6.8671	77.2734
316.428	3.47701	79.0059
317.876	2.96544	81.7834
319.325	8.49951	78.2959
320.774	3.59645	83.3585
322.222	8.13023	84.4704
323.671	6.69815	80.5049
325.12	5.00327	82.039
326.568	6.71257	77.2171
328.017	4.2015	81.6893
329.466	9.35938	76.4454
330.914	4.21904	79.4115
332.363	8.9484	76.7583
333.812	4.79184	83.5829
335.26	4.32406	77.6945
336.709	7.87914	80.0559
338.158	6.98194	75.5743
339.606	6.09352	74.709
341.055	5.4966	79.6409
342.503	7.82937	80.7287
343.952	2.81077	78.6607
345.401	5.35152	80.238
346.849	4.64546	75.9717
348.298	9.03792	78.6917
349.747	4.69077	80.9047
351.195	7.0393	77.099
352.644	6.83257	81.2301
354.093	4.93807	80.0692
355.541	12.1859	80.6085
356.99	9.62823	79.6377
358.439	10.686	79.5331
359.887	7.32531	81.1033
361.336	8.70121	73.2825
362.785	7.30492	79.3859
364.233	8.9356	78.0897
365.682	3.71463	80.1865
367.131	8.75919	77.7545
368.579	8.06324	79.7271
370.028	6.41445	76.6492
371.476	5.83539	78.0031
372.925	6.7269	81.7715
374.374	7.331	80.4306
375.822	0.345546	82.8383
377.271	9.95577	79.8106
378.72	8.90767	74.1902
380.168	6.26881	76.3787
381.617	7.30234	78.2239
383.066	10.3094	78.5388
384.514	6.48039	77.0089
385.963	7.35676	79.2913
387.412	5.72286	85.0871
388.86	7.95802	72.6939
390.309	7.35319	81.3285
391.758	2.29465	81.0247
393.206	4.65269	75.982
394.655	8.31248	79.8307
396.104	7.86085	79.0105
397.552	7.12062	79.3383
399.001	6.47652	79.646
400.449	7.19731	82.0042
401.898	3.12236	75.5166
403.347	3.35911	80.9145
404.795	14.7547	79.5396
406.244	11.7364	79.72
407.693	5.91464	80.855
409.141	9.99742	77.0949
410.59	8.04425	79.3578
412.039	10.8015	79.8439
413.487	9.82962	73.3925
414.936	7.88254	79.088
416.385	4.80838	82.2539
417.833	11.193	83.5733
419.282	5.9217	81.6187
420.731	9.27084	78.5289
422.179	9.14033	79.4361
423.628	12.0555	81.41
425.077	6.62813	81.3633
426.525	6.43455	79.4383
427.974	11.083	81.1636
429.422	9.23468	80.2731
430.871	10.2161	84.1508
432.32	3.55336	76.0917
433.768	8.74311	80.5652
435.217	10.1813	77.9676
436.666	7.03095	82.0923
438.114	8.68507	81.2218
439.563	9.17548	79.2751
441.012	7.14401	77.1466
442.46	0.88262	75.8373
443.909	6.53794	78.7721
445.358	6.1941	74.9093
446.806	7.82035	75.8913
448.255	2.90451	80.7885
449.704	12.8001	73.4958
451.152	7.37073	82.3949
452.601	12.5963	80.3026
454.05	8.96664	76.1667
455.498	8.65501	80.6629
456.947	9.35951	76.1559
458.395	8.19899	79.6508
459.844	8.27514	76.3207
461.293	6.5599	76.4919
462.741	4.50243	85.4033
464.19	3.10135	81.1913
465.639	7.31237	79.9466
467.087	2.66221	75.319
468.536	3.27524	77.6793
469.985	4.01988	81.1792
471.433	2.95778	76.4004
472.882	8.84283	80.8449
474.331	13.2491	78.5882
475.779	8.57329	81.6245
477.228	6.90019	76.5929
478.677	7.48339	77.434
480.125	8.15566	78.0742
481.574	10.0586	82.4292
483.023	6.62256	82.1497
484.471	10.0641	74.4129
485.92	11.0857	77.7019
487.368	6.39199	79.7931
488.817	9.72107	83.7937
490.266	10.552	76.6259
491.714	7.79282	82.1084
493.163	6.54738	80.1308
494.612	6.23405	82.3862
496.06	9.73463	79.885
497.509	12.1902	79.4491
498.958	9.64877	75.2442
500.406	6.39941	73.7265
501.855	11.4763	78.4541
503.304	7.43639	76.8954
504.752	9.50725	79.0591
506.201	8.34212	77.9894
507.65	14.8667	78.4873
509.098	6.60166	79.5853
510.547	6.67223	76.006
511.996	9.11429	78.8393
513.444	7.55309	79.904
514.893	8.10764	80.7016
516.341	8.02287	76.5686
517.79	5.44194	79.0562
519.239	6.37119	75.0839
520.687	7.17663	79.7371
522.136	9.47485	82.3217
523.585	6.38262	78.7454
525.033	5.40007	78.7036
526.482	7.64027	77.991
527.931	6.84737	83.9768
529.379	9.92725	79.1573
530.828	7.78455	77.0334
532.277	5.9441	77.6399
533.725	7.19925	77.5505
535.174	6.77247	81.1746
536.623	11.2865	78.5785
538.071	8.32929	76.5758
539.52	6.14901	77.6932
540.969	5.27041	75.5149
542.417	13.6491	78.924
543.866	3.18286	74.9002
545.314	9.14729	78.7091
546.763	8.49297	75.5515
548.212	7.7291	78.9139
549.66	8.99169	78.9353
551.109	6.92128	80.4156
552.558	10.1428	79.0743
554.006	5.76448	79.4702
555.455	8.0456	78.4752
556.904	10.5677	71.9714
558.352	3.85378	76.1244
559.801	6.41992	80.2973
561.25	12.9705	77.8864
562.698	0.958163	75.7306
564.147	5.69007	76.0107
565.596	12.3151	78.9487
567.044	7.46855	80.47
568.493	0.0914762	78.0484
569.942	5.56113	77.927
571.39	11.5362	81.4364
572.839	8.34292	77.5934
574.287	8.97236	73.637
575.736	9.4359	83.4055
577.185	4.61924	79.1767
578.633	9.40674	81.407
580.082	14.688	80.8614
581.531	9.74492	78.1288
582.979	8.50532	73.0417
584.428	7.23462	80.4464
585.877	5.34003	77.5285
587.325	10.0218	76.8911
588.774	7.62841	82.7812
590.223	9.01035	79.1676
591.671	10.0079	79.2262
593.12	7.1575	80.6368
594.569	11.1676	74.4463
596.017	9.56383	81.1926
597.466	9.51232	74.6951
598.915	7.17685	74.9468
600.363	10.56	77.8558
601.812	7.26872	82.1022
603.26	7.56687	78.2499
604.709	10.931	75.8098
606.158	4.20875	74.9288
607.606	8.70324	74.7279
609.055	9.23557	75.8149
610.504	8.85325	79.2658
611.952	13.7534	76.0452
613.401	9.10469	79.8824
614.85	10.653	82.8048
616.298	6.43012	77.8129
617.747	11.7808	80.7498
619.196	9.21367	81.4795
620.644	6.9586	78.7335
622.093	8.54224	76.5177
623.542	9.73691	73.1413
624.99	5.6266	76.5947
626.439	10.1707	80.9045
627.888	11.7043	79.9414
629.336	9.52751	83.0494
630.785	10.8291	77.5455
632.233	11.8768	75.6417
633.682	6.51303	75.0265
635.131	3.26115	78.9683
636.579	8.70098	79.5131
638.028	7.36598	74.4233
639.477	7.97904	77.6326
640.925	8.59276	79.0988
642.374	9.47414	75.2759
643.823	10.0711	77.2884
645.271	6.93418	80.4358
646.72	10.3224	76.2196
648.169	6.526	79.8458
649.617	8.74915	76.5032
651.066	8.08068	76.0001
652.515	9.8945	78.489
653.963	3.61391	79.5105
655.412	10.8817	80.5989
656.861	6.06873	79.0324
658.309	6.14108	77.3837
659.758	12.2566	82.094
661.206	11.0997	76.7159
662.655	8.19376	78.0363
664.104	11.8172	77.3741
665.552	9.01911	73.9257
667.001	9.96133	77.7675
668.45	9.71303	72.5297
669.898	11.7944	77.7112
671.347	11.9738	77.6575
672.796	9.42864	79.1889
674.244	10.5214	80.2624
675.693	7.18266	75.7635
677.142	12.2023	76.5456
678.59	6.74021	80.7482
680.039	11.2014	79.7443
681.488	9.37278	76.8646
682.936	5.54283	70.9806
684.385	8.60802	79.5424
685.834	7.55064	73.8877
687.282	8.83714	76.165
688.731	7.42064	74.4687
690.179	12.4712	78.2925
691.628	7.81473	76.484
693.077	7.61959	74.8355
694.525	7.63957	72.0389
695.974	11.7278	79.6774
697.423	7.85391	74.5581
698.871	7.98843	73.8869
700.32	9.09447	76.6589
701.769
703.217
704.666
706.115
707.563
709.012
710.461
711.909
713.358
714.807
716.255
717.704
719.152
720.601
722.05
723.498
724.947
726.396
727.844
729.293
730.742
732.19
733.639
735.088
736.536
737.985
739.434
740.882
742.331
743.78
745.228
746.677
748.125
749.574
751.023
752.471
753.92
755.369
756.817
758.266
759.715
761.163
762.612
764.061
765.509
766.958
768.407
769.855
771.304
772.753
774.201
775.65
777.098
778.547
779.996
781.444
782.893
784.342
785.79
787.239
788.688
790.136
791.585
793.034
794.482
795.931
797.38
798.828
800.277
801.726
803.174
804.623
806.071
807.52
808.969
810.417
811.866
813.315
814.763
816.212
817.661
819.109
820.558
822.007
823.455
824.904
826.353
827.801
829.25
830.699
832.147
833.596
835.044
836.493
837.942
839.39
840.839
842.288
843.736
845.185
846.634
848.082
849.531
850.98
852.428
853.877
855.326
856.774
858.223
859.672
861.12
862.569
864.017
865.466
866.915
868.363
869.812
871.261
872.709
874.158
875.607
877.055
878.504
879.953
881.401
882.85
884.299
885.747
887.196
888.645
890.093
891.542
892.99
894.439
895.888
897.336
898.785
900.234
901.682
903.131
904.58
906.028
907.477
908.926
910.374
911.823
913.272
914.72
916.169
917.618
919.066
920.515
921.963
923.412
924.861
926.309
927.758
929.207
930.655
932.104

## Sheet: MpPFA-DSP1 C105A InsP8
Time (min)	5PP-InsP5	InsP8
6.88198	4.67773	100
6.88198	5.41556	99.8296
8.33063	7.6103	100.823
9.77928	7.62061	99.6202
11.2279	7.17349	100.323
12.6766	7.16423	100.947
14.1252	6.77854	99.7397
15.5739	7.43083	99.6703
17.0225	7.45344	101.045
18.4712	7.75641	100.671
19.9198	7.13836	99.726
21.3685	7.79531	100.043
22.8171	7.16621	100.94
24.2658	7.31016	100.176
25.7144	7.20235	100.956
27.1631	7.02861	100.635
28.6117	5.02225	99.2189
30.0604	5.99057	99.297
31.509	6.88026	99.7784
32.9577	5.37421	99.5409
34.4063	8.41208	99.7142
35.855	7.64185	99.8476
37.3036	7.07167	99.5732
38.7523	7.109	100.078
40.2009	6.57973	100.1
41.6496	5.5071	99.9757
43.0982	7.62349	101.013
44.5469	7.25842	100.011
45.9955	6.13826	98.8745
47.4442	8.13334	100.235
48.8928	7.50916	99.0705
50.3415	6.66157	99.3617
51.7901	5.39464	99.2914
53.2388	6.82638	99.8364
54.6874	6.90562	101.337
56.1361	7.39675	101.98
57.5847	6.50199	99.0822
59.0334	6.94436	99.407
60.482	6.52461	100.037
61.9307	6.179	101.641
63.3793	5.82186	101.036
64.828	7.18882	100.841
66.2766	5.47644	99.1991
67.7253	8.31838	101.141
69.1739	7.8945	100.617
70.6226	7.94877	100.466
72.0712	5.51124	99.6173
73.5199	6.55644	101.18
74.9685	7.15074	101.227
76.4172	7.62467	100.827
77.8658	7.07801	99.5626
79.3145	6.85297	100.297
80.7631	5.62734	99.6515
82.2118	5.19528	99.6548
83.6604	8.42884	100.019
85.1091	8.01588	99.5927
86.5577	6.33437	101.183
88.0064	6.96433	99.6629
89.455	7.02721	101.215
90.9037	8.52042	100.308
92.3523	8.05664	100.689
93.801	5.89063	100.275
95.2496	7.70506	100.72
96.6983	6.35956	100.519
98.1469	7.16554	100.51
99.5956	7.50714	99.479
101.044	7.25946	100.091
102.493	6.63998	99.7846
103.942	8.09174	101.04
105.39	6.81049	101.223
106.839	6.05471	101.447
108.287	5.70283	98.8145
109.736	6.80881	100.036
111.185	7.58018	99.2178
112.633	5.37922	99.4747
114.082	6.89986	100.188
115.531	6.92768	99.3336
116.979	6.97262	100.68
118.428	6.11427	100.789
119.877	8.03599	100.973
121.325	5.08891	99.549
122.774	7.59516	99.663
124.223	7.50676	99.8627
125.671	4.65256	98.9394
127.12	8.2226	101.108
128.569	5.35964	100.385
130.017	7.06346	101.656
131.466	7.91296	101.304
132.915	7.87542	100.027
134.363	5.97386	100.27
135.812	5.59244	100.149
137.26	6.74427	99.8791
138.709	7.23006	100.108
140.158	6.5108	100.268
141.606	7.01886	100.343
143.055	9.94831	101.875
144.504	7.61861	100.094
145.952	7.63005	100.364
147.401	7.5053	99.6886
148.85	5.98195	98.0951
150.298	6.57552	98.7191
151.747	5.9552	97.7397
153.196	6.73544	101.929
154.644	6.46554	101.125
156.093	5.81039	99.276
157.542	5.3607	100.43
158.99	7.38772	99.7007
160.439	7.67095	100.128
161.888	7.26528	100.034
163.336	6.86032	99.717
164.785	6.05602	100.114
166.233	7.76496	99.5944
167.682	8.23173	100.996
169.131	6.41516	99.7824
170.579	7.05173	99.7149
172.028	6.11153	99.5318
173.477	7.00545	101.403
174.925	6.65786	99.5043
176.374	8.33885	100.403
177.823	6.62518	99.131
179.271	5.76046	100.098
180.72	7.4515	99.631
182.169	7.07753	98.7836
183.617	5.75838	99.9021
185.066	7.30586	100.891
186.515	6.53003	100.412
187.963	6.7226	100.698
189.412	7.41596	100.29
190.861	5.07647	101.36
192.309	6.52841	101.255
193.758	7.69507	99.6844
195.206	5.26926	100.429
196.655	8.85903	101.343
198.104	6.91842	98.4239
199.552	7.58261	99.8967
201.001	6.53335	99.6685
202.45	6.44159	99.2956
203.898	7.27914	98.7135
205.347	6.36493	100.606
206.796	7.293	100.605
208.244	6.31611	99.7024
209.693	6.40282	100.564
211.142	8.53994	101.271
212.59	8.24188	99.2268
214.039	8.36032	99.974
215.488	6.4928	99.4085
216.936	6.25705	99.91
218.385	6.83669	99.9977
219.834	8.93892	99.9103
221.282	6.75194	99.2987
222.731	6.98266	100.698
224.179	6.55307	101.147
225.628	6.13443	100.554
227.077	7.66755	99.5873
228.525	6.94125	100.044
229.974	7.20311	100.139
231.423	8.73205	102.209
232.871	8.08733	99.6642
234.32	7.21386	99.9188
235.769	6.91843	99.7436
237.217	6.7957	100.149
238.666	6.93617	100.257
240.115	5.90692	100.272
241.563	7.70498	99.9505
243.012	7.99269	100.523
244.461	7.7737	100.951
245.909	6.2288	99.781
247.358	6.87712	99.8128
248.807	7.73795	101.341
250.255	6.77174	99.4301
251.704	6.70651	100.067
253.152	5.75026	99.5051
254.601	6.98226	100.668
256.05	7.62547	100.766
257.498	6.89668	100.903
258.947	6.12485	100.876
260.396	8.50532	99.6769
261.844	7.94782	102.66
263.293	6.97235	99.7029
264.742	8.44744	100.277
266.19	6.25829	100.301
267.639	7.33039	98.0396
269.088	6.9231	99.4898
270.536	7.69926	100.368
271.985	7.58197	99.8692
273.434	6.41608	99.6173
274.882	6.82422	98.6133
276.331	6.79226	99.9302
277.78	7.54878	100.401
279.228	7.59877	99.3204
280.677	8.35217	99.6799
282.125	5.95937	98.1832
283.574	6.61325	100.371
285.023	8.14963	101.351
286.471	7.35704	98.9086
287.92	6.16686	99.965
289.369	6.89162	100.535
290.817	9.51246	100.622
292.266	6.81193	100.721
293.715	6.20045	99.0852
295.163	7.39878	100.822
296.612	8.37354	100.591
298.061	8.52512	101.372
299.509	7.04048	100.011
300.958	5.65031	100.293
302.407	6.47244	100.143
303.855	6.78731	100.123
305.304	8.04736	99.4204
306.753	7.50357	100.221
308.201	6.11893	99.8424
309.65	6.82395	100.694
311.098	5.81364	99.5255
312.547	7.57351	100.851
313.996	6.41085	99.424
315.444	5.97971	101.17
316.893	6.51707	99.2888
318.342	6.84285	100.521
319.79	7.59314	100.753
321.239	8.2061	99.2649
322.688	6.49836	99.6628
324.136	5.87113	99.2992
325.585	6.96939	100.484
327.034	7.02561	101.043
328.482	7.60196	99.6386
329.931	7.25406	99.3493
331.38	7.94888	100.382
332.828	5.87032	100.754
334.277	8.47403	98.9965
335.726	7.36494	99.1992
337.174	6.32472	99.965
338.623	6.64045	99.3874
340.071	7.11224	101.018
341.52	8.12228	99.8199
342.969	7.5424	99.0954
344.417	5.77327	100.046
345.866	7.92035	99.0276
347.315	8.45722	99.8128
348.763	6.33864	99.647
350.212	6.37265	100.507
351.661	6.10984	100.124
353.109	7.17015	98.6384
354.558	5.91701	98.9971
356.007	6.7057	98.9976
357.455	6.81175	98.568
358.904	5.80377	99.0752
360.353	6.07399	98.6302
361.801	6.11996	100.242
363.25	7.36327	98.3827
364.699	7.89001	100.387
366.147	7.31803	100.145
367.596	6.59437	100.473
369.044	6.98575	100.187
370.493	6.46982	98.9049
371.942	6.83847	99.356
373.39	7.55816	100.332
374.839	6.98987	100.029
376.288	7.55116	99.1496
377.736	6.37995	99.5186
379.185	7.15883	99.9233
380.634	8.45753	99.171
382.082	7.05741	99.518
383.531	7.84552	99.7124
384.98	6.14556	100.143
386.428	7.12754	99.7025
387.877	7.28416	99.6492
389.326	7.72994	98.9032
390.774	7.29826	100.289
392.223	7.04492	100.376
393.672	6.06466	99.4205
395.12	7.04063	100.078
396.569	6.91582	101.817
398.017	6.77216	100.489
399.466	6.84032	99.7393
400.915	6.74767	99.475
402.363	8.92719	101.235
403.812	7.49589	99.9899
405.261	7.58687	99.1939
406.709	7.49143	100.274
408.158	7.89809	99.8803
409.607	5.05669	98.0513
411.055	8.51571	100.605
412.504	8.03014	100.778
413.953	5.77816	99.0785
415.401	7.00266	100.54
416.85	7.05289	99.5885
418.299	6.69539	99.6591
419.747	8.4232	99.396
421.196	8.35799	98.7118
422.645	7.14298	98.8688
424.093	7.57158	98.6771
425.542	8.46804	99.1655
426.99	7.36505	99.3732
428.439	8.94944	99.0338
429.888	7.31537	99.1505
431.336	7.27309	100.001
432.785	7.77935	99.0417
434.234	6.14777	100.101
435.682	7.85932	99.1663
437.131	7.3312	100.043
438.58	6.97064	100.126
440.028	9.3907	99.2391
441.477	6.94463	99.4213
442.926	8.96256	100.173
444.374	6.42268	98.7452
445.823	7.8491	99.2371
447.272	7.18609	100.114
448.72	7.62078	101.119
450.169	8.49182	98.8146
451.618	8.46245	100.219
453.066	6.54553	98.8307
454.515	7.44482	100.277
455.963	6.89089	98.3211
457.412	7.85922	99.1076
458.861	6.1426	100.522
460.309	8.23635	99.4608
461.758	6.8664	98.5859
463.207	7.18937	99.6849
464.655	9.21726	100.193
466.104	8.02437	100.32
467.553	7.00188	98.6944
469.001	7.3814	98.5125
470.45	6.56665	99.5679
471.899	6.22831	99.1433
473.347	6.72571	100.252
474.796	6.74865	99.6391
476.245	7.58379	98.3342
477.693	7.3459	100.37
479.142	9.29738	99.3193
480.591	7.20555	97.7885
482.039	7.30787	100.693
483.488	6.72985	98.8745
484.936	8.10255	98.93
486.385	7.85046	98.2425
487.834	6.41377	98.87
489.282	7.22332	99.9994
490.731	7.97135	99.7208
492.18	6.37207	99.5676
493.628	8.07186	100.692
495.077	7.3088	99.0079
496.526	6.55981	98.687
497.974	7.46546	98.8034
499.423	7.24782	99.8085
500.872	6.4962	98.7141
502.32	7.46579	100.146
503.769	6.19836	99.5611
505.218	6.66955	99.893
506.666	7.02905	100.463
508.115	8.22395	100.614
509.564	6.89411	98.2448
511.012	7.77767	99.9974
512.461	6.77287	100.018
513.909	7.63824	98.7673
515.358	7.51591	100.222
516.807	7.15804	99.1166
518.255	7.47742	100.012
519.704	7.33675	98.8811
521.153	7.70224	99.4997
522.601	7.57561	98.8514
524.05	7.73291	99.7786
525.499	8.35792	98.8728
526.947	7.16418	98.7442
528.396	7.85266	99.573
529.845	6.61104	99.5097
531.293	7.55563	98.379
532.742	6.6373	99.7148
534.191	7.31993	100.892
535.639	6.14791	99.1095
537.088	7.29758	100.365
538.537	7.54225	101.025
539.985	6.9309	98.7951
541.434	6.82084	99.8573
542.882	6.42373	98.2973
544.331	7.24576	99.6985
545.78	7.9021	99.6225
547.228	7.57508	99.2629
548.677	6.36646	98.5247
550.126	7.02045	99.5914
551.574	6.31202	99.624
553.023	6.5734	99.5151
554.472	7.35831	99.0463
555.92	7.99708	100.13
557.369	8.34329	98.5718
558.818	7.0773	99.6648
560.266	7.75585	99.5449
561.715	5.44998	99.3878
563.164	6.44901	99.9939
564.612	6.46307	99.4729
566.061	8.02142	100.093
567.51	6.27946	97.8065
568.958	7.72362	100.123
570.407	5.68063	100.327
571.855	6.16998	101.3
573.304	6.55751	99.2696
574.753	7.86387	98.7937
576.201	5.33945	99.1331
577.65	7.16056	98.2291
579.099	9.05234	99.536
580.547	7.20681	99.5285
581.996	6.76509	99.9318
583.445	8.5362	99.347
584.893	7.73418	99.692
586.342	8.64196	99.2942
587.791	8.06538	98.6397
589.239	7.82728	98.9302
590.688	7.40697	98.1294
592.137	7.93656	99.1194
593.585	6.97767	99.9013
595.034	7.07008	99.2269
596.483	6.28649	99.8689
597.931	7.80486	99.6176
599.38	7.34466	99.4897
600.828	6.76761	97.9519
602.277	7.02695	99.7504
603.726	6.50886	99.5527
605.174	5.86349	98.7999
606.623	8.37731	100.022
608.072	6.92328	99.745
609.52	7.21483	99.7048
610.969	7.82012	98.9227
612.418	7.8105	98.424
613.866	6.49226	99.3679
615.315	7.27202	99.5415
616.764	6.37757	99.6854
618.212	7.30209	98.1604
619.661	8.02501	99.297
621.11	7.00971	100.522
622.558	7.71575	99.1174
624.007	7.29201	99.2298
625.456	6.64742	99.2172
626.904	7.46292	98.9846
628.353	7.5678	99.4318
629.801	7.0922	97.8109
631.25	6.06607	97.9323
632.699	7.32176	100.226
634.147	8.67838	99.4053
635.596	6.52713	100.15
637.045	7.45231	101.395
638.493	7.48726	99.3504
639.942	7.13361	98.6502
641.391	6.50301	99.0249
642.839	7.96663	98.697
644.288	7.00107	99.1229
645.737	6.57068	98.0849
647.185	6.36239	97.8273
648.634	7.8269	98.8744
650.083	6.62808	98.5979
651.531	8.57895	99.3337
652.98	7.15394	99.5295
654.429	8.96023	98.9697
655.877	8.04228	99.4878
657.326	6.80278	98.1275
658.774	7.49667	99.0363
660.223	8.93293	98.656
661.672	6.8025	99.8358
663.12	7.92948	98.7308
664.569	6.44247	99.258
666.018	6.70061	98.6286
667.466	8.42613	98.6441
668.915	7.4405	98.7963
670.364	7.22792	99.3646
671.812	7.29682	99.1591
673.261	7.12522	100.019
674.71	6.46782	99.6237
676.158	8.10916	99.2755
677.607	7.03957	98.6889
679.056	8.19559	98.7954
680.504	8.15805	98.9492
681.953	6.76818	97.7412
683.402	7.76973	98.3553
684.85	7.01025	98.6636
686.299	5.80567	98.6404
687.747	6.39621	98.2872
689.196	8.7546	99.6632
690.645	7.8529	100.246
692.093	6.76312	99.0181
693.542	6.03488	98.5064
694.991	7.59782	100.641
696.439	8.1447	100.087
697.888	7.01138	98.1094
699.337	6.46616	99.2496
700.785
702.234
703.683
705.131
706.58
708.029
709.477
710.926
712.375
713.823
715.272
716.72
718.169
719.618
721.066
722.515
723.964
725.412
726.861
728.31
729.758
731.207
732.656
734.104
735.553
737.002
738.45
739.899
741.348
742.796
744.245
745.693
747.142
748.591
750.039
751.488
752.937
754.385
755.834
757.283
758.731
760.18
761.629
763.077
764.526
765.975
767.423
768.872
770.321
771.769
773.218
774.666
776.115
777.564
779.012
780.461
781.91
783.358
784.807
786.256
787.704
789.153
790.602
792.05
793.499
794.948
796.396
797.845
799.294
800.742
802.191
803.639
805.088
806.537
807.985
809.434
810.883
812.331
813.78
815.229
816.677
818.126
819.575
821.023
822.472
823.921
825.369
826.818
828.267
829.715
831.164
832.612
834.061
835.51
836.958
838.407
839.856
841.304
842.753
844.202
845.65
847.099
848.548
849.996
851.445
852.894
854.342
855.791
857.24
858.688
860.137
861.585
863.034
864.483
865.931
867.38
868.829
870.277
871.726
873.175
874.623
876.072
877.521
878.969
880.418
881.867
883.315
884.764
886.213
887.661
889.11
890.558
892.007
893.456
894.904
896.353
897.802
899.25
900.699
902.148
903.596
905.045
906.494
907.942
909.391
910.84
912.288
913.737
915.186
916.634
918.083
919.531
920.98
922.429
923.877
925.326
926.775
928.223
929.672
931.121
