# Supplementary material for: Inositol pyrophosphate catabolism by three families of phosphatases regulates plant growth and development
Source: PLoS Genet. 2024 Nov 12;20(11):e1011468. doi: 10.1371/journal.pgen.1011468 (PMC11611267; doi:10.1371/journal.pgen.1011468)
Supplement: S1 Data — Raw data in.xlsx format for Figs 1A, 1B, 1E, 1F, 2B, 2C, 2D, 2E, 3A, 3B, 3D, 3E, 3F, 3G, 4A, 4B, 4C, 4E, 5A, 5B, 6B, 6C, 6D, 6E, 6F, S2B, S2C, S5A, S6B, S8A, S8B, S10A, S10B, and S10C. (ZIP) [file pgen.1011468.s012.zip › all-raw-data/Laurent_S6B_NMR_MpNUDT1_E72A_raw.xlsx]

## Sheet: Sheet1
Time (min)	InsP6	1-InsP7
5.63198	5.68805	100
5.63198	2.05081	96.6957
7.08063	6.77085	96.0972
8.52928	8.4016	96.192
9.97793	7.08031	99.9551
11.4266	3.65854	98.0929
12.8752	3.38688	97.118
14.3239	6.09617	94.1992
15.7725	4.82776	95.2065
17.2212	6.12127	93.5555
18.6698	3.72143	96.868
20.1185	8.53299	92.9514
21.5671	6.45244	94.0345
23.0158	4.10975	94.0355
24.4644	8.43616	94.7707
25.9131	7.82884	94.3468
27.3617	4.83713	94.8022
28.8104	5.50348	94.0684
30.259	4.27637	96.4005
31.7077	7.45318	96.0941
33.1563	6.20715	96.8167
34.605	3.92145	94.4893
36.0536	5.43817	94.9229
37.5023	6.38893	93.8003
38.9509	6.35171	98.8153
40.3996	6.72404	94.5268
41.8482	4.64912	97.4419
43.2969	4.19439	94.3396
44.7455	3.90574	93.1663
46.1942	1.2786	95.0264
47.6428	7.2819	94.0554
49.0915	5.16	95.7787
50.5401	4.21156	96.5515
51.9888	5.87444	94.2053
53.4374	5.38899	92.5985
54.8861	2.92064	92.8232
56.3347	4.44316	92.9184
57.7834	6.67544	91.8284
59.232	4.24179	91.1744
60.6807	5.54505	94.5049
62.1293	5.56619	93.2053
63.578	3.57322	90.8835
65.0266	6.20629	93.6148
66.4753	5.1614	88.3978
67.9239	4.18941	94.5695
69.3726	3.5577	86.7767
70.8212	3.81118	92.3266
72.2699	4.12469	91.1697
73.7185	3.55743	87.4877
75.1672	3.82776	89.7067
76.6158	4.59161	90.3735
78.0645	4.14624	89.8256
79.5131	3.92885	90.7323
80.9618	4.20348	88.886
82.4104	4.8463	90.3379
83.8591	4.807	89.1813
85.3077	4.44619	91.5094
86.7564	4.59546	90.4865
88.205	3.46881	92.7865
89.6537	8.11403	89.5735
91.1023	4.01573	91.4008
92.551	4.55779	91.6944
93.9996	7.24398	90.8457
95.4483	4.84648	92.0169
96.8969	2.73659	88.0056
98.3456	6.39739	89.8957
99.7942	5.26229	90.5878
101.243	5.96102	93.04
102.692	4.85821	91.7318
104.14	4.15159	89.1866
105.589	8.19162	87.508
107.037	3.43704	92.0161
108.486	4.4778	90.9219
109.935	5.92861	90.1213
111.383	4.41029	93.5197
112.832	7.73481	89.4997
114.281	5.57451	92.564
115.729	7.18543	88.9872
117.178	5.18298	88.7165
118.627	6.0106	91.4416
120.075	4.63288	89.9653
121.524	5.28426	89.0246
122.973	5.84813	91.5602
124.421	6.25982	90.6731
125.87	3.64573	89.0062
127.319	7.0035	87.6718
128.767	6.54658	93.7469
130.216	5.92321	89.5874
131.665	3.17036	90.1718
133.113	4.59214	89.6557
134.562	6.17229	89.6785
136.01	5.97033	91.168
137.459	5.3648	93.5967
138.908	3.67801	88.3802
140.356	5.82894	90.4616
141.805	8.89685	89.158
143.254	4.89098	90.8526
144.702	5.45649	90.2089
146.151	2.48975	90.024
147.6	5.9791	89.7603
149.048	4.60923	86.3172
150.497	5.88337	92.4071
151.946	6.92995	88.7313
153.394	4.66044	89.7705
154.843	8.48042	90.3241
156.292	5.98733	87.132
157.74	6.01026	92.2453
159.189	6.57259	87.945
160.638	5.38354	88.5973
162.086	4.38648	90.7686
163.535	5.50066	90.031
164.983	4.08407	87.3548
166.432	6.50104	90.4682
167.881	4.9699	88.839
169.329	6.55287	87.861
170.778	6.45239	88.399
172.227	6.025	91.5916
173.675	6.33909	90.743
175.124	5.51281	87.6112
176.573	5.71362	86.9931
178.021	5.11593	89.9537
179.47	6.10889	87.2399
180.919	6.67558	88.1314
182.367	5.05198	89.9642
183.816	7.28714	87.6354
185.265	6.13368	89.4976
186.713	6.24063	89.6274
188.162	5.57302	88.3997
189.611	2.96318	86.6055
191.059	5.52909	88.9526
192.508	8.5789	89.4487
193.956	7.58052	89.6577
195.405	6.48297	87.5056
196.854	6.69695	87.9098
198.302	7.29569	87.2171
199.751	4.78512	87.3414
201.2	3.41445	89.166
202.648	1.70191	89.4233
204.097	4.71233	88.5514
205.546	6.43496	89.1666
206.994	5.035	85.4274
208.443	3.96475	84.9547
209.892	3.51107	87.2679
211.34	4.30382	89.0726
212.789	6.35369	88.4885
214.238	5.18983	87.2706
215.686	6.43411	84.1761
217.135	3.42801	87.907
218.584	5.54158	88.0904
220.032	3.35577	91.2695
221.481	3.24456	85.7981
222.929	5.22714	87.4264
224.378	6.18829	91.4197
225.827	6.91521	87.5949
227.275	5.10813	87.863
228.724	4.13095	86.3636
230.173	7.07257	86.157
231.621	5.02047	89.1314
233.07	2.3695	89.8615
234.519	4.96695	87.9148
235.967	3.48617	85.8448
237.416	6.4306	88.0131
238.865	3.75796	86.4087
240.313	4.8518	88.2456
241.762	7.04193	89.2362
243.211	2.88596	89.2465
244.659	6.40921	88.6585
246.108	3.1823	88.0453
247.557	5.9126	85.6589
249.005	2.5157	88.4917
250.454	4.85436	88.7336
251.902	3.95902	85.9598
253.351	4.31041	87.8753
254.8	4.2024	87.3577
256.248	9.54297	85.1858
257.697	4.62067	86.1712
259.146	5.17464	91.1467
260.594	3.22918	85.9577
262.043	5.73892	88.9635
263.492	3.11475	87.4695
264.94	6.84154	87.4509
266.389	6.58924	87.0926
267.838	3.72703	92.2943
269.286	3.30624	91.7566
270.735	6.03246	91.3421
272.184	4.85749	91.0741
273.632	4.94659	91.3171
275.081	8.06143	88.0382
276.53	4.99581	93.1806
277.978	4.00473	90.7096
279.427	4.3824	90.7746
280.875	4.55419	89.8711
282.324	7.39752	91.356
283.773	4.52611	89.7474
285.221	1.90588	90.5925
286.67	7.77068	92.1234
288.119	4.01735	89.8296
289.567	4.56125	91.24
291.016	3.11013	87.375
292.465	3.15645	89.6296
293.913	4.57884	90.7439
295.362	5.24105	91.8426
296.811	5.29003	88.9034
298.259	1.29438	88.3326
299.708	4.54509	89.1845
301.157	5.2423	88.5784
302.605	4.89553	90.4752
304.054	5.16831	89.0393
305.503	6.09072	91.1034
306.951	6.66847	90.4718
308.4	5.06014	87.9645
309.848	11.0362	89.6026
311.297	6.55126	89.7808
312.746	7.84481	91.2285
314.194	3.58269	91.5083
315.643	6.40128	88.8005
317.092	5.74187	89.43
318.54	4.88851	90.2921
319.989	4.95769	90.423
321.438	3.61935	91.9384
322.886	5.47118	89.6854
324.335	4.42516	91.6276
325.784	5.565	89.7308
327.232	5.21757	91.2361
328.681	3.45429	89.5106
330.13	6.8271	93.1025
331.578	2.5326	90.7315
333.027	3.24779	90.537
334.476	4.64637	90.8465
335.924	6.06079	89.8296
337.373	4.34472	89.6496
338.821	3.93221	89.3563
340.27	7.98167	89.4586
341.719	0.828486	89.252
343.167	3.87801	90.2578
344.616	4.91503	86.5881
346.065	2.66751	90.3568
347.513	3.61	91.0403
348.962	3.405	92.3482
350.411	7.2728	89.6995
351.859	6.43839	90.7316
353.308	4.15111	89.6887
354.757	6.5338	89.0675
356.205	4.50637	89.7717
357.654	5.059	88.4469
359.103	2.17318	90.3211
360.551	4.14342	90.1002
362	8.59715	91.5967
363.449	6.69008	88.7761
364.897	5.06306	90.9292
366.346	6.541	89.5447
367.794	5.15516	91.258
369.243	4.28472	91.1789
370.692	4.76858	90.5652
372.14	3.00863	88.2213
373.589	9.76783	89.8109
375.038	4.66505	89.7065
376.486	1.29963	87.0935
377.935	4.61459	90.4477
379.384	5.08206	87.5548
380.832	7.01383	90.5432
382.281	5.46774	91.4279
383.73	7.55085	90.0556
385.178	5.1527	90.5089
386.627	6.48046	89.7818
388.076	4.2886	88.6835
389.524	3.29349	90.0689
390.973	6.98015	90.1124
392.422	5.58799	88.0755
393.87	6.01977	90.1918
395.319	5.54558	93.683
396.767	3.65193	87.9579
398.216	6.14673	89.5716
399.665	7.20162	90.0792
401.113	4.56637	91.3229
402.562	5.07973	88.3802
404.011	5.05769	89.4695
405.459	4.23706	91.6991
406.908	4.15171	91.4596
408.357	7.8625	91.8093
409.805	5.85773	90.8286
411.254	6.63653	90.7452
412.703	1.80614	86.2635
414.151	8.41681	87.5599
415.6	5.55316	91.116
417.049	3.50115	89.8788
418.497	5.31254	89.0549
419.946	4.21631	87.7548
421.395	6.05033	89.6967
422.843	2.71324	90.0081
424.292	4.3899	86.6132
425.74	7.58165	88.9024
427.189	1.85841	89.0917
428.638	6.7464	89.6575
430.086	5.0488	89.3885
431.535	6.07811	87.1915
432.984	2.26818	91.0717
434.432	4.76084	89.8098
435.881	3.09639	92.8235
437.33	5.51397	89.1598
438.778	6.25927	90.7707
440.227	5.65371	91.3315
441.676	2.90764	89.4435
443.124	5.11639	89.9957
444.573	5.87894	89.4758
446.022	5.1656	88.2933
447.47	4.46608	90.3032
448.919	3.19089	88.0516
450.368	6.01206	88.209
451.816	0.843338	92.5818
453.265	1.65644	92.2591
454.713	6.19956	88.8231
456.162	7.26924	89.4588
457.611	7.61446	86.7631
459.059	6.92111	90.1056
460.508	5.30723	90.8483
461.957	6.0978	89.4286
463.405	2.34512	88.1798
464.854	4.02391	90.1274
466.303	7.65357	88.7784
467.751	1.42216	89.9887
469.2	8.14905	94.0494
470.649	3.61469	88.5528
472.097	4.82705	90.3891
473.546	4.8995	92.1019
474.995	3.97798	89.0184
476.443	7.65675	90.2626
477.892	5.74062	89.2626
479.341	6.26949	89.4269
480.789	6.19046	91.451
482.238	5.67282	89.5938
483.686	6.17242	90.4063
485.135	5.22891	88.2952
486.584	5.86682	91.7546
488.032	5.21693	88.2023
489.481	4.32744	89.309
490.93	5.95584	88.7967
492.378	5.72786	88.9356
493.827	7.23432	87.8498
495.276	5.19127	87.8985
496.724	5.61592	87.7993
498.173	7.87781	89.3517
499.622	2.45063	91.1954
501.07	4.77211	87.3307
502.519	3.95726	92.1088
503.968	4.33414	88.4455
505.416	4.00364	91.2065
506.865	3.56186	89.1383
508.314	4.31655	85.8528
509.762	8.34593	88.1833
511.211	3.99503	88.5243
512.659	4.6804	89.4095
514.108	6.82318	88.0618
515.557	4.42834	89.6255
517.005	5.95496	89.3318
518.454	1.87007	92.1219
519.903	3.52396	89.1247
521.351	7.50633	88.0609
522.8	4.73757	87.7987
524.249	5.84513	88.4707
525.697	5.50159	85.4052
527.146	7.67773	90.7895
528.595	3.04291	86.0741
530.043	8.04855	87.6194
531.492	5.2208	87.4365
532.941	5.79274	89.1925
534.389	5.19419	89.2148
535.838	6.63177	89.4458
537.287	5.71089	86.2561
538.735	5.03546	92.5578
540.184	4.7962	89.2693
541.632	4.83011	90.7996
543.081	6.48655	90.0903
544.53	6.76937	87.8459
545.978	7.04815	89.2047
547.427	4.32647	89.3367
548.876	4.94623	89.0478
550.324	3.91297	89.3471
551.773	1.61926	88.2438
553.222	4.32849	88.2782
554.67	4.49403	88.8171
556.119	5.67222	89.1575
557.568	6.20737	86.1502
559.016	7.06089	87.382
560.465	4.65711	90.5885
561.914	4.57558	88.4834
563.362	5.35314	86.98
564.811	1.93992	89.1997
566.26	7.03724	84.6402
567.708	3.35083	88.4119
569.157	5.87327	88.105
570.605	4.58588	86.544
572.054	7.79767	88.1828
573.503	2.78759	88.9503
574.951	4.90624	91.7503
576.4	7.08091	89.7905
577.849	7.04992	89.9342
579.297	6.96387	88.0551
580.746	6.5545	87.4793
582.195	2.89272	85.9926
