# Supplementary material for: Inositol pyrophosphate catabolism by three families of phosphatases regulates plant growth and development
Source: PLoS Genet. 2024 Nov 12;20(11):e1011468. doi: 10.1371/journal.pgen.1011468 (PMC11611267; doi:10.1371/journal.pgen.1011468)
Supplement: S1 Data — Raw data in.xlsx format for Figs 1A, 1B, 1E, 1F, 2B, 2C, 2D, 2E, 3A, 3B, 3D, 3E, 3F, 3G, 4A, 4B, 4C, 4E, 5A, 5B, 6B, 6C, 6D, 6E, 6F, S2B, S2C, S5A, S6B, S8A, S8B, S10A, S10B, and S10C. (ZIP) [file pgen.1011468.s012.zip › all-raw-data/Laurent_S6B_NMR_MpNUDT1_raw.xlsx]

## Sheet: MpNUDT1 5-InsP7
Time (min)	InsP6	5-InsP7
7.16532	3.45319	100
7.16532	7.65517	101.945
8.61397	5.0488	100.65
10.0626	1.90381	102.713
11.5113	2.81855	99.8822
12.9599	5.71159	104.234
14.4086	0.81723	105.456
15.8572	8.03458	102.008
17.3059	4.85377	105.152
18.7545	3.6204	102.508
20.2032	6.12365	103.116
21.6518	5.26602	104.485
23.1005	6.4983	104.065
24.5491	7.13743	96.6917
25.9978	3.93179	100.979
27.4464	4.09852	101.021
28.8951	7.77953	99.1322
30.3437	8.43634	100.93
31.7924	6.57831	99.2479
33.241	4.66254	99.3056
34.6897	6.09928	100.556
36.1383	9.02724	104.261
37.587	2.36404	104.025
39.0356	2.84076	99.7293
40.4843	4.6618	100.47
41.9329	5.01109	102.422
43.3816	8.44583	101.789
44.8302	6.76232	103.348
46.2789	4.69079	106.56
47.7275	6.23749	102.576
49.1762	5.99614	105.135
50.6248	5.84808	107.722
52.0735	4.19649	105.444
53.5221	4.98813	105.004
54.9708	8.65635	99.803
56.4194	0.843145	108.897
57.8681	4.74031	105.106
59.3167	4.20155	107.485
60.7654	5.0846	105.57
62.214	10.1639	109.273
63.6627	7.23974	107.512
65.1113	0.850858	106.361
66.56	4.52556	107.868
68.0086	2.04602	104.293
69.4573	5.87114	106.275
70.9059	4.1161	109.867
72.3546	7.9697	108.793
73.8032	3.32694	105.056
75.2519	5.26863	102.478
76.7005	6.23439	108.55
78.1492	8.08919	103.343
79.5978	5.01694	104.127
81.0465	4.36458	104.16
82.4951	2.84792	107.039
83.9438	9.00054	110.966
85.3924	1.28521	110.001
86.8411	5.05591	104.125
88.2897	1.8448	106.391
89.7384	7.29851	103.693
91.187	1.61293	104.358
92.6357	8.67992	106.541
94.0843	5.55571	106.291
95.533	5.1516	104.023
96.9816	5.75366	104.791
98.4303	6.92114	106.805
99.8789	4.5756	105.067
101.328	7.69818	105.511
102.776	7.08626	104.789
104.225	7.69875	110.518
105.674	11.9931	101.134
107.122	7.30865	103.705
108.571	7.77196	106.073
110.019	7.21862	107.684
111.468	8.77247	103.072
112.917	6.73687	105.27
114.365	10.4731	105.62
115.814	8.39466	109.624
117.263	4.08364	105.676
118.711	6.28414	107.352
120.16	5.45414	103.905
121.609	5.23701	105.666
123.057	9.04459	107.62
124.506	7.50793	102.545
125.955	6.90252	105.326
127.403	4.14508	105.64
128.852	9.95637	104.216
130.301	6.71561	104.142
131.749	5.70749	102.973
133.198	11.453	108.252
134.647	8.1479	106.573
136.095	9.30174	106.631
137.544	11.5405	105.807
138.992	10.3873	106.241
140.441	7.51964	107.22
141.89	11.2724	103.038
143.338	6.18952	104.88
144.787	6.61391	108.788
146.236	6.75368	101.584
147.684	3.47752	103.031
149.133	8.58037	107.57
150.582	12.8907	106.164
152.03	7.73988	104.936
153.479	9.75267	103.483
154.928	9.69241	108.747
156.376	8.12141	104.16
157.825	3.45386	104.049
159.274	2.61037	99.0665
160.722	12.9482	107.723
162.171	10.2588	105.254
163.62	7.69455	107.825
165.068	8.99295	104.361
166.517	10.1749	105.348
167.965	8.29364	103.026
169.414	8.16799	108.411
170.863	8.69954	104.198
172.311	8.86153	103.558
173.76	9.586	103.025
175.209	8.14041	105.841
176.657	8.26144	104.386
178.106	8.23537	106.704
179.555	13.2612	102.805
181.003	6.424	103.757
182.452	4.67696	105.356
183.901	7.57383	104.415
185.349	7.82835	106.729
186.798	8.57378	105.293
188.247	3.90791	102.729
189.695	2.28241	103.313
191.144	12.0074	105.015
192.593	11.4317	97.9367
194.041	11.8328	105.262
195.49	9.55845	101.435
196.938	5.37058	100.648
198.387	4.47105	100.968
199.836	8.12193	103.73
201.284	4.19207	100.452
202.733	9.0698	101.408
204.182	12.4708	97.4666
205.63	7.50199	105.219
207.079	8.20426	104.594
208.528	4.87382	105.925
209.976	5.20363	104.312
211.425	8.68603	103.228
212.874	10.164	107.602
214.322	8.09005	102.381
215.771	12.5513	103.56
217.22	11.1216	102.971
218.668	13.4887	99.4451
220.117	11.5595	102.769
221.566	8.57394	98.8968
223.014	13.2083	104.708
224.463	8.91872	104.122
225.911	9.97904	99.0743
227.36	9.34146	100.961
228.809	10.2258	102.11
230.257	8.00676	105.752
231.706	7.86171	96.3985
233.155	6.74474	102.761
234.603	9.7054	106.771
236.052	14.697	104.163
237.501	11.2788	99.6331
238.949	12.4345	98.5034
240.398	14.4966	105.741
241.847	12.2421	99.3988
243.295	6.98895	98.5016
244.744	7.48966	101.218
246.193	12.1115	102.578
247.641	8.14481	107.742
249.09	10.6782	102.008
250.539	9.32882	106.174
251.987	7.69124	98.1262
253.436	10.3343	106.281
254.884	11.3443	104.534
256.333	14.1073	102.431
257.782	9.75732	104.725
259.23	10.7521	104.665
260.679	8.59653	100.058
262.128	9.46388	101.556
263.576	10.3197	100.087
265.025	5.87042	98.5561
266.474	9.65947	100.685
267.922	12.6926	100.046
269.371	11.707	95.2745
270.82	10.2429	101.363
272.268	11.7838	102.233
273.717	15.6034	104.632
275.166	16.7017	104.823
276.614	9.51532	108.65
278.063	6.0004	99.1316
279.512	12.8061	96.7914
280.96	11.4575	98.8956
282.409	6.66533	99.4178
283.857	10.6818	102.288
285.306	14.7696	99.4568
286.755	10.806	103.25
288.203	16.1907	98.3962
289.652	12.4597	101.277
291.101	7.86093	101.446
292.549	7.01544	102.174
293.998	8.51744	103.963
295.447	11.0939	97.3338
296.895	7.88424	95.4998
298.344	7.9604	99.5226
299.793	14.4408	96.5021
301.241	12.9581	98.5386
302.69	18.7235	101.678
304.139	8.02906	96.7547
305.587	14.689	99.0943
307.036	12.4781	103.267
308.485	14.6577	97.9013
309.933	16.5344	103.929
311.382	11.009	104.733
312.83	9.92629	97.3746
314.279	14.0608	98.4656
315.728	8.8681	101.963
317.176	8.77917	100.954
318.625	13.0453	104.443
320.074	13.9337	99.0918
321.522	13.5782	93.787
322.971	13.5457	99.4664
324.42	10.6882	102.954
325.868	12.8775	98.7732
327.317	14.0223	99.593
328.766	12.8329	97.1183
330.214	12.1759	99.1444
331.663	11.955	96.6775
333.112	11.7913	104.18
334.56	13.2395	98.6619
336.009	12.7965	99.2558
337.458	3.78434	98.1056
338.906	15.183	98.8064
340.355	7.94516	98.6597
341.803	7.13843	101.203
343.252	9.81211	99.885
344.701	13.0713	101.335
346.149	12.7898	98.867
347.598	9.56931	94.4846
349.047	11.3842	95.3097
350.495	10.0951	98.5379
351.944	15.9612	104.025
353.393	9.82214	102.846
354.841	9.54943	96.9508
356.29	10.7746	99.7261
357.739	11.3193	92.9955
359.187	16.3	97.7491
360.636	11.9736	96.8587
362.085	14.4126	96.0921
363.533	14.8294	100.336
364.982	15.197	100.121
366.431	14.1057	93.8066
367.879	12.4806	100.773
369.328	5.1573	96.6252
370.776	14.8779	91.0598
372.225	12.9013	93.3742
373.674	8.89066	96.271
375.122	15.0939	99.5489
376.571	15.15	91.8771
378.02	8.35041	93.2789
379.468	11.3602	96.2769
380.917	12.5056	102.112
382.366	14.646	97.8933
383.814	16.9366	100.113
385.263	7.72018	98.3927
386.712	13.3652	95.9038
388.16	15.8605	96.3813
389.609	9.25596	101.453
391.058	10.8453	98.3803
392.506	12.3217	97.6691
393.955	11.0763	96.9798
395.404	14.2755	103.432
396.852	10.1989	98.1647
398.301	13.8889	94.7059
399.749	16.1238	96.5458
401.198	11.2178	94.0277
402.647	14.5265	98.0969
404.095	13.5852	97.878
405.544	12.7003	99.3171
406.993	11.0461	100.454
408.441	11.4945	98.1774
409.89	14.002	102.271
411.339	12.789	100.284
412.787	16.7708	95.7963
414.236	13.554	97.6417
415.685	14.7967	96.8249
417.133	12.8323	96.623
418.582	19.4367	93.2616
420.031	12.9555	94.6139
421.479	10.1207	96.5505
422.928	16.9536	98.1265
424.377	12.5928	96.9576
425.825	18.7697	98.3515
427.274	13.4416	99.8564
428.722	12.6858	98.882
430.171	11.2504	99.4669
431.62	14.1119	99.0666
433.068	14.6536	97.7866
434.517	12.5286	94.3206
435.966	16.4349	95.4385
437.414	12.3746	94.5343
438.863	10.253	94.9128
440.312	15.854	97.3068
441.76	13.8758	93.648
443.209	12.7178	92.6881
444.658	9.37469	96.8417
446.106	11.9236	94.1017
447.555	15.349	95.8246
449.004	15.6544	98.8693
450.452	14.9814	100.909
451.901	14.2082	95.6952
453.35	16.1096	89.2989
454.798	16.9058	98.4972
456.247	16.7656	100.961
457.695	16.0753	97.9695
459.144	14.2172	89.3242
460.593	18.1425	101.92
462.041	13.2695	91.3673
463.49	11.7118	94.3089
464.939	17.2146	96.9611
466.387	16.424	101.253
467.836	14.2696	98.5431
469.285	16.0115	94.4868
470.733	12.4749	99.441
472.182	15.4015	98.7858
473.631	21.1762	92.7034
475.079	16.1503	95.6029
476.528	14.1694	94.5857
477.977	11.9623	94.0457
479.425	16.1337	92.9424
480.874	17.7205	92.9752
482.323	16.4955	96.5351
483.771	16.5702	99.3478
485.22	13.8439	95.7307
486.668	17.8797	92.1055
488.117	18.6911	96.0791
489.566	16.8738	95.3258
491.014	14.7686	91.0101
492.463	11.5782	93.8128
493.912	17.9773	97.4345
495.36	16.318	97.7647
496.809	17.467	91.2369
498.258	15.3751	93.8354
499.706	15.0101	99.8457
501.155	20.3915	97.8791
502.604	20.244	97.5931
504.052	17.8738	98.0353
505.501	23.2795	99.179
506.95	15.3329	94.388
508.398	18.0911	93.5323
509.847	20.5195	95.19
511.296	9.57516	94.9112
512.744	12.9787	96.3784
514.193	15.3518	90.7031
515.641	15.733	90.8143
517.09	10.8521	94.7594
518.539	18.4104	92.9531
519.987	16.9402	95.0664
521.436	9.01491	99.0438
522.885	16.6231	96.1763
524.333	14.0018	93.7959
525.782	14.2015	94.0961
527.231	16.6902	91.4641
528.679	25.0091	94.6629
530.128	18.4508	94.5243
531.577	16.4932	98.0635
533.025	16.523	96.2383
534.474	11.2369	97.8715
535.923	18.3694	92.8068
537.371	16.7737	94.2642
538.82	13.2869	93.9271
540.269	19.8023	93.5047
541.717	15.3518	99.4653
543.166	20.1204	99.244
544.614	13.9276	93.9273
546.063	18.5569	96.5359
547.512	18.2323	94.1685
548.96	23.2274	97.2128
550.409	11.1456	97.0836
551.858	19.4428	94.7749
553.306	18.8132	92.9078
554.755	15.6045	93.962
556.204	21.0128	92.6878
557.652	19.3456	98.3166
559.101	18.486	90.2361
560.55	15.9696	96.6774
561.998	17.0089	85.3185
563.447	18.4027	88.8333
564.896	19.4722	94.3479
566.344	19.1249	96.9061
567.793	15.0748	87.8849
569.242	15.7277	91.5972
570.69	16.5457	94.5067
572.139	17.1746	95.7086
573.587	16.1552	91.439
575.036	15.1087	90.0967
576.485	18.2927	95.1488
577.933	15.1394	92.1158
579.382	17.2746	94.9988
580.831	18.8425	92.7504
582.279	19.8769	94.0117
583.728	17.3583	87.9048
585.177	21.6144	92.5533
586.625	21.8287	95.4684
588.074	14.2077	98.1509
589.523	16.9952	95.346
590.971	14.7377	95.9496
592.42	18.6137	88.4694
593.869	17.0261	93.296
595.317	21.6741	90.502
596.766	18.6412	93.327
598.215	17.4323	90.4741
599.663	16.9889	91.4783
601.112	13.8927	97.2138
602.56	19.8637	90.8148
604.009	17.4126	95.1269
605.458	18.5817	91.9546
606.906	17.2175	93.9848
608.355	18.2426	92.0299
609.804	20.1715	91.6735
611.252	15.4109	91.5744
612.701	19.5492	91.9603
614.15	18.9619	91.2534
615.598	17.33	93.2992
617.047	16.9073	93.3605
618.496	21.093	94.1572
619.944	18.6496	91.7825
621.393	18.755	93.3931
622.842	11.3819	95.7806
624.29	19.6894	92.3211
625.739	20.2226	93.906
627.188	13.1544	93.955
628.636	16.7485	93.2134
630.085	18.8229	89.2199
631.533	20.9303	89.5519
632.982	13.5601	92.6698
634.431	16.0043	87.2297
635.879	19.298	93.213
637.328	14.3809	90.0104
638.777	20.8726	86.439
640.225	15.4461	87.3041
641.674	22.3828	92.1987
643.123	21.6191	89.628
644.571	15.8556	90.492
646.02	17.5452	87.5506
647.469	24.2389	91.4408
648.917	22.7647	87.7861
650.366	18.044	88.1818
651.815	24.6976	88.3012
653.263	19.8114	91.144
654.712	18.2121	91.5681
656.161	19.059	89.9946
657.609	24.2496	83.927
659.058	20.2266	93.8995
660.506	17.9009	89.7857
661.955	19.2912	89.4504
663.404	15.0061	90.3328
664.852	22.6733	91.6743
666.301	21.8251	96.6956
667.75	21.5746	92.3169
669.198	18.7207	92.3741
670.647	21.837	92.76
672.096	21.2616	87.9561
673.544	23.4235	95.3143
674.993	15.3545	90.9953
676.442	19.9623	89.7855
677.89	18.792	90.0953
679.339	19.0537	94.1798
680.788	14.6875	87.4658
682.236	20.0673	85.0076
683.685	17.9385	93.3067
685.134	20.705	95.9038
686.582	22.0661	87.6522
688.031	19.5638	93.0227
689.479	18.2615	89.31
690.928	22.357	96.342
692.377	20.9965	87.8689
693.825	20.1004	92.3558
695.274	14.4328	91.9213
696.723	19.3189	90.8258
698.171	22.6363	90.895
699.62	19.2089	88.5795
701.069	19.9827	88.932
702.517	16.8644	89.5003
703.966	23.323	88.3955
705.415	17.9641	90.4726
706.863	18.4214	86.7593
708.312	17.3701	91.9649
709.761	22.9222	88.6566
711.209	15.98	88.0145
712.658	21.9961	90.2208
714.107	18.8904	87.558
715.555	18.5694	88.1529
717.004	17.9402	86.5523
718.452	23.3633	88.9077
719.901	17.3478	89.5204
721.35	20.5337	86.3482
722.798	24.6224	89.1532
724.247	18.2041	89.4454
725.696	23.0595	90.519
727.144	15.6156	90.2153
728.593	23.7677	86.6785
730.042	19.3089	86.9516
731.49	19.1552	86.4536
732.939	20.3865	89.3406
734.388	19.946	86.8307
735.836	22.5871	86.9681
737.285	17.2467	87.3079
738.734	25.4047	89.8348
740.182	20.8031	93.4839
741.631	21.6514	86.4598
743.08	23.0224	92.3888
744.528	24.8046	90.5669
745.977	22.8246	89.4324
747.425	19.7818	85.5508
748.874	20.7811	87.7263
750.323	26.3307	91.1998
751.771	21.4492	91.501
753.22	22.1479	87.2
754.669	22.9058	84.8534
756.117	24.1679	88.4766
757.566	22.9166	89.0698
759.015	24.0826	88.6182
760.463	21.1816	86.6611
761.912	24.8987	82.8652
763.361	23.3818	93.6717
764.809	20.8504	88.1766
766.258	24.0127	90.4144
767.707	23.766	90.6521
769.155	20.2098	85.2886
770.604	23.78	91.0593
772.053	19.0514	91.1515
773.501	22.8442	92.075
774.95	22.6993	89.196
776.398	21.4432	92.2446
777.847	23.9893	85.4738
779.296	22.3569	88.717
780.744	24.0825	88.177
782.193	21.5992	85.9553
783.642	19.232	87.217
785.09	20.6807	88.7022
786.539	24.4145	91.2258
787.988	19.5085	87.8123
789.436	31.7377	88.1247
790.885	28.4965	82.1733
792.334	24.7776	86.4094
793.782	24.9675	89.4358
795.231	27.2951	86.0907
796.68	22.0051	87.2022
798.128	23.7054	86.9112
799.577	21.9732	84.5616
801.026	22.0958	88.8725
802.474	22.2156	89.9618
803.923	17.1501	87.7346
805.371	21.2388	85.6367
806.82	17.5034	88.4605
808.269	27.7799	87.8173
809.717	20.925	86.0351
811.166	18.2781	87.5386
812.615	23.6587	87.845
814.063	24.3697	86.9419
815.512	20.8743	86.8342
816.961	19.3167	88.0397
818.409	21.6331	85.8597
819.858	23.7333	88.9994
821.307	20.5946	86.1304
822.755	21.0475	82.9598
824.204	22.5152	83.3306
825.653	22.5936	86.0495
827.101	18.815	84.6048
828.55	18.876	86.0089
829.999	28.0101	84.7291
831.447	23.1604	84.9266
832.896	22.4266	87.3275
834.344	24.9456	84.1539
835.793	22.1993	87.8883
837.242	18.4438	89.0675
838.69	24.2637	85.6015
840.139	23.1611	90.5467
841.588	27.0652	90.3267
843.036	21.0161	85.1679
844.485	27.089	83.5407
845.934	28.5011	86.9442
847.382	28.7995	84.0803
848.831	22.295	86.8102
850.28	21.3695	87.53
851.728	24.6484	80.0635
853.177	22.1616	86.0486
854.626	23.3377	81.4336
856.074	23.0438	88.1275
857.523	25.4302	86.7356
858.972	24.3541	81.7195
860.42	23.4198	86.6227
861.869	27.2538	87.4441
863.317	22.9745	86.2157
864.766	24.9236	87.5003
866.215	24.5614	84.1318
867.663	26.6846	87.689
869.112	25.4177	84.2729
870.561	25.3073	84.8083
872.009	25.1934	85.466
873.458	27.3685	89.6086
874.907	23.0409	85.2627
876.355	23.9153	84.0612
877.804	23.1816	85.9777
879.253	22.0669	84.5276
880.701	23.7289	88.6192
882.15	22.0362	88.3575
883.599	26.7102	87.2019
885.047	22.4641	87.7734
886.496	22.5861	87.5113
887.945	23.2134	84.9194
889.393	24.1298	84.0632
890.842	21.8816	83.5906
892.29	28.9135	86.7373
893.739	21.2424	83.5989
895.188	26.0662	82.7484
896.636	22.5762	79.6403
898.085	24.444	87.0444
899.534	20.3635	86.904
900.982	26.9978	88.157
902.431	26.078	80.5988
903.88	23.8463	81.7998
905.328	22.8783	84.656
906.777	24.5772	85.4581
908.226	29.436	83.9778
909.674	24.5006	86.9793
911.123	25.4559	83.5414
912.572	28.0196	83.1189
914.02	23.7338	83.1407
915.469	23.645	85.3539
916.918	24.887	86.7897
918.366	22.6402	88.6629
919.815	21.4374	81.7858
921.263	24.655	87.6292
922.712	27.1474	83.8144
924.161	25.1387	85.5683
925.609	27.5816	82.0516
927.058	26.4672	83.0452
928.507	30.0012	83.372
929.955	25.6422	84.5631
931.404	29.6252	86.2772
	23.156	79.0898
	21.8265	80.8912
	25.8053	85.0022
	20.3758	87.8118
	21.5339	88.4388
	22.9887	88.9495
	27.3245	83.4094
	25.3498	84.3374
	24.9196	85.959
	25.6186	83.5735
	27.8025	90.4335
	27.2959	83.7096
	25.2559	77.0967
	23.0216	85.6269
	29.1725	82.3626
	28.1915	87.2002
	25.8768	79.9273
	27.0996	77.9775
	25.2745	85.4923
	22.6458	83.5864
	30.034	84.5219
	31.1048	77.1833
	27.7881	80.6114
	21.6665	84.5111
	27.3115	87.2832
	27.2842	85.2888
	23.0712	82.6732
	26.9922	86.9888
	25.9588	85.9343
	25.7951	81.0237
	27.0346	84.5315
	30.9051	81.7328
	30.0333	87.8325
	24.3712	81.7185
	29.8531	86.9119
	29.4776	80.5931
	31.9827	81.5074
	19.5156	83.049
	28.0511	83.2187
	26.4678	80.6896
	31.4308	82.5673
	25.5194	84.7784
	28.4423	79.2352
	19.2647	84.423
	26.2042	86.6091
	25.7543	83.0821
	28.4741	84.4908
	17.0047	81.5891
	26.3488	79.5899
	24.1099	84.7372
	28.7034	79.4042
	31.3395	83.3389
	31.4696	84.2333
	29.015	79.9324
	30.1355	81.5554
	26.1164	82.4489
	27.5094	87.1602
	29.1433	84.902
	29.3218	80.5818
	28.5582	79.2483
	27.244	82.1455
	25.4919	83.5032
	29.3287	81.546
	30.6299	78.7599
	27.2015	82.0666
	24.9776	78.8677
	31.4126	83.0745
	32.2243	81.9884
	30.2329	77.8794
	28.2718	85.5544
	25.7642	85.0364
	27.4946	82.0118
	26.0107	85.8659
	30.8014	83.962
	30.8295	85.7309
	26.7265	82.4765
	27.8104	83.3054
	28.5018	83.0399
	26.6256	82.9368
	30.5911	85.602
	26.9769	82.8213
	31.7258	80.0376
	24.3459	80.9539
	30.2406	78.7698
	25.3104	78.4522
	29.0489	83.7047
	29.1202	78.5343
	30.0607	80.3233
	31.0114	79.6075
	27.7996	78.8966
	27.5975	81.2023
	26.6759	77.6969
	29.1712	79.7179
	28.5548	78.6512
	30.753	79.5718
	30.8513	80.1639
	28.369	77.1839
	32.2559	83.5135
	28.1899	84.9221
	29.4058	81.909
	28.595	81.0664
	26.6104	79.8694
	25.7171	83.3087
	31.451	82.99
	26.1153	86.2761
	25.7947	81.3642
	28.0472	83.4413
	25.5906	80.3873
	28.2348	81.6283
	30.9315	84.9791
	29.5559	76.366
	33.5384	79.3297
	32.9701	78.5017
	30.8554	81.7166
	27.2695	80.275
	32.2716	78.2239
	29.3667	85.7321
	33.649	81.1862
	28.0265	76.7577
	32.7206	82.3695
	32.1035	82.7589
	34.2685	78.7698
	32.416	83.9837
	33.2648	75.3447
	28.4509	78.7646
	33.1641	77.1991
	32.1345	78.1286
	28.4784	80.2093
	29.1127	80.8639
	30.6956	83.7383
	30.5301	75.4603
	32.4589	80.5585
	27.7949	82.3014
	34.9117	80.3395
	34.6962	80.5985
	28.5442	79.2886
	33.5246	76.2077
	29.1903	80.4613
	29.0961	82.5931
	30.3177	76.2997
	31.1128	77.0715
	27.8783	81.9155
	31.8113	83.0967
	25.6976	83.2298
	32.9414	76.187
	32.5688	79.643
	30.923	81.8423
	36.1396	79.5876
	34.5139	80.164
	31.561	79.6387
	31.7684	78.762
	37.2526	74.0391
	30.4849	80.1825
	30.2584	84.5075
	28.8111	79.8156
	30.8956	76.2818
	27.5381	79.9927
	31.1112	75.6171
	34.3679	79.5885
	30.4579	79.4272

## Sheet: MpNUDT1 InsP8
Time (min)	5-InsP7	InsP8
6.81532	5.6532	100
6.81532	6.64815	100.591
8.26397	7.10603	100.576
9.71262	6.263	98.9215
11.1613	7.00458	100.212
12.6099	8.21054	99.0063
14.0586	7.099	99.7239
15.5072	4.99478	101.055
16.9559	5.90504	99.4141
18.4045	6.37366	101.885
19.8532	7.3423	100.383
21.3018	6.95802	99.8382
22.7505	5.64477	100.013
24.1991	7.22401	98.6083
25.6478	5.19474	99.2744
27.0964	4.47431	99.6758
28.5451	7.43646	98.9528
29.9937	5.46486	99.6122
31.4424	7.26669	98.7111
32.891	4.62535	98.8836
34.3397	5.42812	98.7741
35.7883	6.98811	98.3681
37.237	5.68427	100.239
38.6856	6.33553	97.9355
40.1343	5.73276	100.298
41.5829	7.4965	99.6773
43.0316	8.54581	99.638
44.4802	6.27569	98.8186
45.9289	5.71778	99.7532
47.3775	7.36664	98.0191
48.8262	7.1737	99.4348
50.2748	6.3917	98.2197
51.7235	6.41176	98.9442
53.1721	5.7941	98.2526
54.6208	7.57873	98.215
56.0694	6.14924	98.833
57.5181	5.1942	98.2517
58.9667	6.22481	98.336
60.4154	8.53945	97.8265
61.864	8.22086	97.9959
63.3127	7.39804	96.6545
64.7613	5.60999	97.0403
66.21	6.12442	96.9785
67.6586	5.27131	97.5639
69.1073	6.42226	97.673
70.5559	7.0226	97.5041
72.0046	5.19577	97.3878
73.4532	6.59709	97.2573
74.9019	5.68395	95.1296
76.3505	6.39845	97.5285
77.7992	6.60051	96.1571
79.2478	5.77777	95.93
80.6965	6.91469	97.0708
82.1451	6.49628	96.1517
83.5938	6.36678	96.3836
85.0424	5.82563	96.1931
86.4911	6.91968	97.0316
87.9397	7.2558	95.4052
89.3884	5.70864	97.4076
90.837	6.96261	97.1783
92.2857	5.97597	97.9477
93.7343	6.335	98.299
95.183	4.74665	96.7241
96.6316	6.88251	97.9504
98.0803	6.5854	98.7339
99.5289	7.90323	97.421
100.978	6.3154	98.5416
102.426	6.45941	100.961
103.875	7.23526	99.8996
105.324	7.29199	99.6312
106.772	7.12802	99.5457
108.221	5.05013	98.9433
109.669	6.28242	99.3286
111.118	6.57403	100.094
112.567	8.193	99.0143
114.015	6.75291	99.9482
115.464	6.5651	99.8698
116.913	7.42429	99.6383
118.361	5.48222	99.7376
119.81	5.14515	101.247
121.259	6.45415	99.4571
122.707	5.01572	100.27
124.156	7.54231	100.618
125.605	6.969	100.779
127.053	4.86914	99.7646
128.502	7.24007	98.7319
129.951	8.5243	100.614
131.399	6.62595	100.884
132.848	6.74726	100.978
134.297	5.15349	100.632
135.745	6.41831	99.3373
137.194	7.78591	100.251
138.642	6.48678	98.518
140.091	8.08276	101.005
141.54	7.47856	100.513
142.988	5.96443	98.2351
144.437	6.8929	100.805
145.886	7.24804	100.559
147.334	8.27355	101.577
148.783	5.91967	99.545
150.232	7.22133	99.6789
151.68	6.73951	101.529
153.129	8.34043	100.585
154.578	8.67098	99.2072
156.026	7.5492	100.56
157.475	6.25415	98.6861
158.924	6.59273	99.5644
160.372	5.99167	99.9157
161.821	7.91748	100.258
163.27	7.01589	100.078
164.718	7.57957	100.057
166.167	7.61159	98.936
167.615	6.00337	100.483
169.064	6.90502	99.6316
170.513	6.68949	100.954
171.961	5.32403	99.2889
173.41	6.65485	99.6488
174.859	7.76293	101.415
176.307	6.80266	100.712
177.756	5.87252	99.3584
179.205	7.71219	99.5704
180.653	7.67316	98.7416
182.102	6.18973	97.8092
183.551	8.20451	99.286
184.999	6.56168	100.904
186.448	7.44578	98.2306
187.897	7.34625	98.6396
189.345	7.51161	100.265
190.794	8.5115	98.7961
192.243	8.5841	100.482
193.691	8.46005	99.611
195.14	6.12108	99.8085
196.588	4.79562	100.027
198.037	6.13129	100.407
199.486	5.94241	99.934
200.934	8.09257	101.023
202.383	7.10907	100.357
203.832	7.98983	99.4543
205.28	9.10397	100.358
206.729	7.53567	101.169
208.178	6.69352	97.9468
209.626	7.48546	99.1484
211.075	8.94358	99.9285
212.524	7.03683	98.9201
213.972	7.01826	98.9825
215.421	8.32506	99.6912
216.87	6.62037	99.1324
218.318	7.94666	100.598
219.767	6.6469	99.1899
221.216	6.48697	99.1097
222.664	5.78503	100.796
224.113	8.49591	99.1098
225.561	6.2962	97.905
227.01	7.77724	100.126
228.459	7.77747	100.192
229.907	6.97393	99.1728
231.356	8.04268	101.194
232.805	7.75927	100.264
234.253	7.63357	97.8603
235.702	5.94934	99.0571
237.151	6.36291	97.915
238.599	6.28027	98.8791
240.048	8.57436	100.718
241.497	6.98683	99.7584
242.945	7.11918	99.2741
244.394	7.13993	98.4842
245.843	4.55259	100.059
247.291	6.77501	100.265
248.74	6.14538	98.6894
250.189	7.17852	100.329
251.637	7.77929	101.214
253.086	6.8499	98.7816
254.534	6.65219	99.7364
255.983	6.48146	100.004
257.432	7.35636	100.472
258.88	8.51489	99.0623
260.329	8.33756	98.0671
261.778	6.57103	100.029
263.226	7.32394	99.6672
264.675	8.74376	98.9654
266.124	7.56321	100.358
267.572	7.48936	100.088
269.021	7.35566	99.0303
270.47	7.33007	98.5986
271.918	5.64926	99.9094
273.367	8.09263	99.5277
274.816	6.6527	100.239
276.264	6.73264	99.9559
277.713	6.79855	98.8407
279.162	6.10749	98.6964
280.61	5.96925	97.2814
282.059	5.84462	99.5483
283.507	7.66317	101.093
284.956	7.34101	99.6936
286.405	6.74746	98.9191
287.853	6.52513	98.7831
289.302	7.32832	99.288
290.751	6.60709	99.5419
292.199	7.43474	99.0321
293.648	6.34348	99.7575
295.097	8.35557	100.957
296.545	8.11235	100.873
297.994	7.70482	99.6693
299.443	5.9046	98.6202
300.891	6.35987	99.8824
302.34	7.65546	98.3036
303.789	7.62753	98.734
305.237	6.36771	99.0375
306.686	5.18146	97.2094
308.135	8.97529	98.8342
309.583	7.34306	99.6572
311.032	7.63427	98.8774
312.48	7.15182	100.821
313.929	8.13275	99.7187
315.378	6.88761	98.9492
316.826	8.02252	98.1004
318.275	8.46179	100.994
319.724	7.08437	99.4497
321.172	8.92835	96.7166
322.621	7.40294	98.6464
324.07	6.83716	98.9052
325.518	7.16644	97.8936
326.967	6.87929	99.3175
328.416	6.98133	98.0798
329.864	5.81972	100.959
331.313	8.03049	100.144
332.762	8.8353	98.9163
334.21	6.8728	98.7513
335.659	8.78897	99.4938
337.108	6.62401	100.225
338.556	5.54941	100.309
340.005	7.27479	97.9489
341.453	8.51798	97.5548
342.902	8.42702	99.1358
344.351	7.47714	99.556
345.799	8.71824	99.771
347.248	6.64275	98.1644
348.697	7.67989	99.6877
350.145	5.66613	99.7745
351.594	8.92841	100.303
353.043	7.88913	98.4927
354.491	7.50017	99.6412
355.94	6.84491	99.7394
357.389	7.63296	99.3678
358.837	8.48707	98.3203
360.286	8.31003	98.5122
361.735	7.07274	98.668
363.183	7.59	100.395
364.632	7.33408	99.8251
366.081	8.78657	101.12
367.529	8.31176	98.4818
368.978	7.17421	99.5832
370.426	8.25938	99.5347
371.875	7.53734	98.9184
373.324	7.1514	99.2048
374.772	9.22232	99.2146
376.221	7.2014	98.4614
377.67	7.0266	99.3736
379.118	7.20534	98.488
380.567	6.19156	97.9877
382.016	7.07613	100.569
383.464	6.30175	99.4567
384.913	7.46582	98.3483
386.362	6.79543	100.161
387.81	8.64402	97.2003
389.259	7.73583	99.1381
390.708	8.11202	98.4954
392.156	9.00105	98.13
393.605	6.09016	99.0087
395.054	7.07215	99.0697
396.502	9.13365	99.0404
397.951	8.7226	98.7983
399.399	7.40031	98.194
400.848	6.18143	98.8286
402.297	7.67933	99.1676
403.745	7.0774	98.4779
405.194	6.20406	97.9711
406.643	6.42242	98.7639
408.091	9.79025	99.619
409.54	8.02554	99.8339
410.989	8.21122	98.7007
412.437	7.38441	99.9633
413.886	4.90631	100.917
415.335	8.53082	98.4164
416.783	8.98189	97.9377
418.232	8.13558	98.5274
419.681	7.08696	99.3276
421.129	8.3523	99.3983
422.578	6.4431	98.6197
424.027	6.63305	98.7267
425.475	8.44988	99.0943
426.924	8.68601	99.7298
428.372	7.02269	99.8439
429.821	7.66648	97.6566
431.27	7.22338	99.0941
432.718	6.80326	98.1364
434.167	7.55933	100.092
435.616	6.07838	98.2388
437.064	6.67731	97.9069
438.513	7.94862	98.5341
439.962	7.88095	98.873
441.41	7.87078	97.9318
442.859	7.78849	98.3706
444.308	7.71787	99.1107
445.756	8.23863	98.3589
447.205	7.56733	97.5873
448.654	6.58684	97.9052
450.102	6.48291	98.9198
451.551	7.75628	97.695
453	7.89823	98.7663
454.448	6.26318	98.4189
455.897	8.45023	98.8286
457.345	5.903	100.225
458.794	7.01816	100.013
460.243	8.80762	97.4816
461.691	6.30438	99.3824
463.14	7.11778	99.7894
464.589	7.14594	99.63
466.037	7.64216	98.4714
467.486	7.93705	99.3111
468.935	8.65063	98.5735
470.383	7.6225	101.178
471.832	8.57188	99.9946
473.281	5.53949	101.448
474.729	8.82678	97.8236
476.178	6.86883	98.5042
477.627	6.94475	100.913
479.075	7.39926	98.4346
480.524	8.18199	98.9766
481.973	7.19529	100.177
483.421	8.31313	98.3433
484.87	7.66767	98.4061
486.318	6.69621	99.3923
487.767	7.86861	98.9976
489.216	7.05575	98.9774
490.664	8.07903	99.3023
492.113	7.51127	97.03
493.562	7.37174	99.1654
495.01	5.87864	99.4647
496.459	7.49105	99.8549
497.908	8.11548	98.0321
499.356	7.62678	101.154
500.805	8.77358	98.5149
502.254	8.62521	99.4655
503.702	7.86825	97.9875
505.151	6.60312	99.0159
506.6	7.93881	98.2556
508.048	7.25263	99.1002
509.497	6.72146	99.2088
510.946	6.65698	99.0515
512.394	7.28717	98.1185
513.843	8.37237	99.4965
515.291	8.1472	98.7692
516.74	5.87833	98.6379
518.189	5.89791	99.4402
519.637	8.27308	99.997
521.086	7.13944	100.352
522.535	6.27212	99.5934
523.983	8.30022	97.9842
525.432	8.54454	97.5979
526.881	6.9811	100.085
528.329	5.88951	100.77
529.778	7.02269	97.419
531.227	9.16315	98.8738
532.675	7.27269	98.7655
534.124	7.74553	98.8796
535.573	7.86121	98.8527
537.021	7.443	97.5893
538.47	7.25978	99.0243
539.919	7.95162	100.635
541.367	7.49972	98.4808
542.816	7.36944	100.823
544.264	8.45753	97.6601
545.713	8.27609	98.6902
547.162	7.10618	98.9494
548.61	8.99201	100.269
550.059	9.47927	97.7195
551.508	6.29419	96.2462
552.956	8.42899	98.8945
554.405	5.60076	98.7268
555.854	7.98792	99.7716
557.302	8.83559	98.8302
558.751	7.38564	99.2447
560.2	8.63494	97.7965
561.648	6.97331	99.1696
563.097	8.63262	97.7796
564.546	7.04731	98.623
565.994	7.65613	99.0845
567.443	6.70251	100.336
568.892	8.13384	99.0613
570.34	7.72167	98.5379
571.789	7.76557	100.51
573.237	8.87437	99.8755
574.686	8.03502	98.9695
576.135	7.28361	98.0653
577.583	7.56169	99.1713
579.032	7.95922	100.848
580.481	8.10734	97.7974
581.929	7.9801	98.2954
583.378	7.86154	100.256
584.827	6.60099	99.1642
586.275	7.45075	97.0889
587.724	7.1532	98.9382
589.173	8.68131	97.449
590.621	7.76505	98.8164
592.07	7.15446	98.0411
593.519	7.02987	97.7941
594.967	9.09608	97.7954
596.416	7.75127	98.6806
597.865	7.20732	98.5747
599.313	8.53514	98.72
600.762	7.31238	98.9537
602.21	6.32397	99.3486
603.659	8.76134	98.9586
605.108	6.95947	95.8827
606.556	6.57013	100.163
608.005	8.00844	99.5648
609.454	9.13312	98.4239
610.902	7.32803	98.4422
612.351	7.69816	96.2438
613.8	6.82676	99.6011
615.248	5.74178	99.0553
616.697	7.53145	97.1716
618.146	6.61115	99.4071
619.594	8.95504	99.2842
621.043	7.12039	98.175
622.492	7.20261	97.8075
623.94	6.88769	98.5284
625.389	7.1599	98.8603
626.838	6.92972	98.2846
628.286	7.28787	98.0385
629.735	6.3976	98.6898
631.183	8.52298	98.5608
632.632	9.67284	97.5842
634.081	6.10226	97.7026
635.529	8.97983	97.8211
636.978	7.0408	97.523
638.427	9.34528	98.6836
639.875	7.76604	99.1784
641.324	7.1194	99.7737
642.773	6.67766	98.7987
644.221	9.61452	98.2053
645.67	7.58421	98.9142
647.119	7.50971	96.6332
648.567	8.04425	99.2069
650.016	7.52679	97.4911
651.465	5.27927	97.0184
652.913	7.89467	96.9546
654.362	8.57128	97.553
655.811	7.77934	98.7039
657.259	6.85735	98.9623
658.708	9.2279	97.4655
660.156	7.85744	97.6967
661.605	7.16618	98.7595
663.054	7.47285	98.4803
664.502	6.2531	97.6875
665.951	9.04843	99.4621
667.4	7.37747	99.8235
668.848	9.37872	97.5568
670.297	6.46422	96.9718
671.746	7.72347	97.8608
673.194	7.62545	98.6345
674.643	7.14261	98.6395
676.092	7.84131	97.9146
677.54	7.23142	97.5626
678.989	7.40303	98.1182
680.438	9.49278	97.5985
681.886	7.39158	99.9372
683.335	6.68276	98.5637
684.784	8.83802	97.8104
686.232	7.48821	98.6564
687.681	8.42666	98.1956
689.129	6.96867	98.3132
690.578	8.26031	97.8164
692.027	6.96893	98.2824
693.475	8.32567	97.1768
694.924	7.25796	97.1884
696.373	7.49477	98.4289
697.821	7.95902	96.4481
699.27	8.77884	98.7818
