# Supplementary material for: Inositol pyrophosphate catabolism by three families of phosphatases regulates plant growth and development
Source: PLoS Genet. 2024 Nov 12;20(11):e1011468. doi: 10.1371/journal.pgen.1011468 (PMC11611267; doi:10.1371/journal.pgen.1011468)
Supplement: S1 Data — Raw data in.xlsx format for Figs 1A, 1B, 1E, 1F, 2B, 2C, 2D, 2E, 3A, 3B, 3D, 3E, 3F, 3G, 4A, 4B, 4C, 4E, 5A, 5B, 6B, 6C, 6D, 6E, 6F, S2B, S2C, S5A, S6B, S8A, S8B, S10A, S10B, and S10C. (ZIP) [file pgen.1011468.s012.zip › all-raw-data/Laurent_S6B_NMR_MpPFA-DSP1_No-Mg_raw.xlsx]

## Sheet: MpPFA-DSP1 1-InsP7 NoMg
Time (min)	InsP6	1-InsP7
8.09865	21.356	100
8.09865	20.7067	104.096
9.5473	22.5926	102.492
10.996	20.2209	98.0585
12.4446	27.0358	95.8651
13.8933	19.5121	97.5064
15.3419	26.9463	108.985
16.7905	30.4275	96.7546
18.2392	16.9168	95.5097
19.6879	23.9199	96.3964
21.1365	26.0812	95.0259
22.5851	24.7319	96.3913
24.0338	22.8164	90.6258
25.4825	33.427	90.5552
26.9311	29.8239	94.7729
28.3798	28.4372	98.7566
29.8284	32.0169	92.3846
31.277	36.8658	93.9997
32.7257	31.0338	97.8006
34.1743	28.9674	97.7362
35.623	24.252	95.316
37.0716	33.1393	91.9803
38.5203	28.7703	97.9382
39.9689	36.2191	92.4061
41.4176	30.313	88.1208
42.8663	35.7282	92.0279
44.3149	30.2499	96.9321
45.7636	38.3965	96.0351
47.2122	36.329	93.644
48.6609	39.0922	89.2388
50.1095	34.3425	94.278
51.5581	38.693	82.0858
53.0068	36.8267	87.3866
54.4554	35.7683	84.4679
55.9041	30.7509	90.6085
57.3528	40.4062	96.3842
58.8014	34.4766	80.3855
60.2501	38.8753	95.5189
61.6987	37.6558	89.1091
63.1474	43.2434	86.713
64.596	40.8882	92.1021
66.0447	37.3488	84.5418
67.4933	44.391	86.0334
68.942	39.078	91.1486
70.3906	34.4425	80.4246
71.8393	47.4282	89.1665
73.2879	46.6613	90.9432
74.7365	45.6423	86.4807
76.1852	36.5722	90.8139
77.6338	40.2755	90.1374
79.0825	42.0588	88.0096
80.5311	39.4621	83.0433
81.9798	42.2121	89.2031
83.4284	50.9634	90.4717
84.8771	41.4305	88.8802
86.3257	43.0464	89.6448
87.7744	45.6195	89.4686
89.2231	36.0628	90.3451
90.6717	49.7785	80.6831
92.1204	42.5758	88.5378
93.569	41.8434	87.4305
95.0177	48.4608	85.3898
96.4663	46.1483	84.6014
97.915	43.8618	81.5073
99.3636	46.7581	86.6855
100.812	38.2931	82.386
102.261	50.8735	87.5976
103.71	47.6273	82.629
105.158	48.6069	81.9341
106.607	52.7795	77.6521
108.055	56.9644	78.7834
109.504	46.0025	83.6558
110.953	51.2029	84.0292
112.401	49.042	80.8202
113.85	49.0786	85.8622
115.299	57.4132	77.5454
116.747	50.4918	77.9462
118.196	51.9565	80.0295
119.645	52.7505	85.1825
121.093	53.7828	78.0726
122.542	48.8974	80.4781
123.991	50.6828	77.7414
125.439	57.2234	73.7818
126.888	50.8917	83.5491
128.337	51.0915	83.5542
129.785	51.0339	81.1361
131.234	49.8668	81.3788
132.683	50.539	89.4611
134.131	49.6668	78.317
135.58	51.0142	83.7847
137.029	55.9956	78.5752
138.477	52.8173	77.4849
139.926	52.2541	78.7064
141.374	59.9184	78.672
142.823	46.1037	71.5299
144.272	55.9634	75.483
145.72	49.6499	74.035
147.169	51.2482	83.1229
148.618	52.42	78.9966
150.066	60.3053	77.0951
151.515	56.3843	73.866
152.964	55.3054	75.5636
154.412	50.4566	82.5888
155.861	63.8811	78.4547
157.31	57.0167	73.9291
158.758	50.9624	70.7711
160.207	63.7435	77.6391
161.656	60.1946	78.4921
163.104	57.4523	73.1247
164.553	53.8924	77.6281
166.001	52.537	69.8486
167.45	56.8356	73.0425
168.899	59.4132	78.8266
170.347	58.1093	76.8747
171.796	58.033	76.3684
173.245	53.0524	68.5791
174.693	62.6014	75.1577
176.142	60.0634	74.2608
177.591	63.5989	71.7224
179.039	59.827	68.8563
180.488	61.2623	77.0359
181.937	56.9058	73.6091
183.385	54.7668	69.4266
184.834	66.1569	68.3332
186.283	60.9922	71.9081
187.731	59.0558	68.88
189.18	56.5131	70.1288
190.629	62.7854	68.9677
192.077	63.7486	68.8264
193.526	63.8121	75.633
194.975	63.5439	65.151
196.423	60.3069	70.0706
197.872	61.6937	70.1774
199.32	68.887	69.4485
200.769	65.3748	67.0332
202.218	58.9606	75.7235
203.666	63.7652	68.471
205.115	61.6	73.2204
206.564	59.7147	74.3614
208.012	63.5356	73.1476
209.461	63.2056	72.7264
210.91	67.3899	68.9272
212.358	63.8758	75.1968
213.807	63.0431	64.5549
215.256	63.9529	75.3812
216.704	63.5139	63.8905
218.153	59.4653	75.3934
219.602	57.9512	73.0963
221.05	67.0248	73.0231
222.499	62.8328	72.3598
223.947	66.814	70.4179
225.396	63.1654	70.4953
226.845	63.8928	60.2267
228.293	62.8042	59.9595
229.742	59.8878	69.0635
231.191	58.861	65.3839
232.639	64.0264	77.5641
234.088	68.4549	65.7172
235.537	64.1874	63.5436
236.985	62.9986	70.1778
238.434	69.4317	70.8113
239.883	64.0903	69.5363
241.331	58.8689	69.0069
242.78	72.0087	62.1828
244.229	65.138	69.019
245.677	64.0835	65.3161
247.126	69.123	67.1349
248.575	61.6411	65.0255
250.023	66.8717	62.4921
251.472	63.0119	75.4841
252.921	72.3088	70.333
254.369	69.374	60.4109
255.818	67.017	58.086
257.266	72.7297	62.6977
258.715	70.2466	66.6074
260.164	70.3548	64.785
261.612	67.9669	67.8092
263.061	75.9677	62.9567
264.51	67.2951	65.6977
265.958	66.1961	62.3145
267.407	64.0171	62.616
268.856	71.9366	68.3178
270.304	66.4985	62.6904
271.753	63.2102	59.4218
273.202	68.583	58.3681
274.65	67.4226	60.9801
276.099	74.2697	64.3496
277.548	67.7763	71.1962
278.996	68.2457	70.9164
280.445	71.2972	67.1413
281.894	69.1511	56.4999
283.342	72.9106	68.4679
284.791	73.1694	62.9341
286.239	68.3568	62.2264
287.688	66.4118	52.0994
289.137	70.6768	66.7429
290.585	66.5759	62.7433
292.034	72.3179	61.74
293.483	64.4216	60.1075
294.931	67.112	63.2873
296.38	77.6852	66.3451
297.829	65.6198	66.7454
299.277	72.0443	55.2968
300.726	74.1459	61.4857
302.175	73.188	57.1876
303.623	62.8093	55.7471
305.072	68.5196	56.1548
306.521	68.3324	67.2419
307.969	70.2419	56.0697
309.418	62.8084	68.861
310.866	65.9381	68.0144
312.315	72.8526	57.4945
313.764	66.699	67.7669
315.212	75.7344	59.8124
316.661	77.1924	56.5157
318.11	78.2666	61.1471
319.558	76.0569	58.1733
321.007	71.9776	64.4109
322.456	65.877	62.639
323.904	71.1492	60.1324
325.353	72.0493	59.8889
326.802	71.1107	51.4756
328.25	72.4915	56.6146
329.699	70.9427	56.9735
331.148	69.5036	52.2946
332.596	70.6556	60.2047
334.045	80.1396	56.5475
335.494	72.5951	51.0491
336.942	73.219	58.8891
338.391	73.6957	66.1978
339.839	68.1585	64.0338
341.288	75.3759	57.444
342.737	68.8388	62.8736
344.185	71.4814	56.3308
345.634	78.5082	53.2188
347.083	73.4355	59.1943
348.531	75.637	60.2653
349.98	75.5991	55.6409
351.429	73.2842	59.3839
352.877	77.8039	54.967
354.326	74.854	51.5637
355.775	77.1561	61.4675
357.223	69.9592	59.1998
358.672	69.9189	57.6876
360.121	72.1674	54.7391
361.569	75.8178	50.8752
363.018	70.8009	56.223
364.467	67.8054	53.9472
365.915	70.709	52.5441
367.364	75.2436	58.5527
368.812	72.9179	59.6444
370.261	77.1094	59.6537
371.71	66.9179	64.9871
373.158	79.3705	55.5492
374.607	79.9912	63.0036
376.056	82.5235	52.8819
377.504	81.9763	55.9949
378.953	74.1018	59.112
380.402	79.7164	59.2507
381.85	75.5598	54.1229
383.299	71.7138	57.9584
384.748	82.6851	53.3545
386.196	77.1525	56.4591
387.645	79.822	55.141
389.094	79.6588	55.8214
390.542	79.1922	56.434
391.991	72.2551	49.4996
393.44	74.6355	53.6617
394.888	80.2066	51.1663
396.337	78.8054	54.8623
397.786	76.6993	54.0106
399.234	78.7128	47.1368
400.683	75.902	55.7039
402.131	81.3605	59.7511
403.58	81.8854	52.2124
405.029	75.3851	53.0925
406.477	79.8217	54.3916
407.926	83.6519	56.4805
409.375	80.1553	54.0467
410.823	76.5602	53.3959
412.272	83.6207	63.4344
413.721	80.9327	52.7691
415.169	77.6774	55.163
416.618	75.1954	53.3817
418.067	76.1724	49.5438
419.515	75.7293	56.3309
420.964	75.4082	51.7596
422.413	76.8845	50.9288
423.861	79.5201	55.9014
425.31	83.0932	52.5704
426.759	82.0536	49.6592
428.207	88.1595	58.3281
429.656	81.6719	54.4136
431.104	74.3104	56.0942
432.553	80.5696	47.5164
434.002	84.4385	51.6503
435.45	85.8084	57.2971
436.899	79.3625	54.2288
438.348	78.7598	50.9861
439.796	77.0361	45.0727
441.245	77.53	45.5741
442.694	83.4019	48.5677
444.142	73.9557	45.2622
445.591	76.2552	54.1105
447.04	74.5081	50.6534
448.488	76.1356	46.9563
449.937	83.5317	44.9133
451.386	80.0639	56.6043
452.834	72.0938	51.4571
454.283	83.9807	56.4741
455.731	83.1628	49.0465
457.18	81.896	50.9978
458.629	85.3727	49.7341
460.077	82.9202	47.3918
461.526	77.6513	51.0175
462.975	74.9869	42.5584
464.423	85.7326	48.5529
465.872	84.6294	46.7321
467.321	76.9976	53.5851
468.769	76.8091	51.3589
470.218	83.2522	47.0505
471.667	84.8577	49.9343
473.115	81.5885	48.0874
474.564	79.413	52.4614
476.013	76.9674	43.5512
477.461	76.0373	51.2793
478.91	81.4324	50.9037
480.359	84.0027	41.8448
481.807	83.8469	50.6523
483.256	76.2512	51.0245
484.704	89.2167	44.7588
486.153	87.611	48.6611
487.602	80.4378	45.1172
489.05	81.0576	46.3515
490.499	76.6421	51.8541
491.948	87.8776	50.8982
493.396	84.2077	51.7025
494.845	79.997	41.0673
496.294	80.2363	46.7608
497.742	84.1788	47.1524
499.191	82.7293	45.3308
500.64	86.729	47.4336
502.088	89.5145	51.0207
503.537	85.2872	48.2392
504.986	85.0237	42.0299
506.434	84.2104	44.3682
507.883	85.0103	48.925
509.332	81.1924	44.3383
510.78	86.2954	50.8967
512.229	84.1896	45.6057
513.678	84.4343	45.3906
515.126	84.5956	47.6638
516.575	86.8856	45.4233
518.023	85.6278	42.7082
519.472	79.6712	48.5868
520.921	79.2655	47.9596
522.369	82.9268	55.9574
523.818	84.4083	45.3878
525.267	84.2082	43.6273
526.715	88.3221	47.9438
528.164	85.8109	44.4705
529.613	88.8281	46.6274
531.061	83.6204	46.4128
532.51	93.6028	47.4645
533.959	92.7781	45.4348
535.407	84.9822	46.6749
536.856	82.4391	47.321
538.305	86.7624	44.0794
539.753	86.7842	49.707
541.202	89.6976	46.1295
542.65	85.5675	40.9402
544.099	88.0438	40.5641
545.548	89.8143	39.9239
546.996	85.0479	46.545
548.445	86.9494	48.3867
549.894	85.9078	49.4808
551.342	87.6144	42.8102
552.791	86.3782	44.4566
554.24	89.9967	44.7502
555.688	86.4301	47.6299
557.137	89.3178	42.5635
558.586	91.1467	49.8865
560.034	91.1671	37.0395
561.483	85.9109	38.4522
562.932	95.2632	47.9217
564.38	91.0308	43.3201
565.829	87.5349	47.6048
567.278	87.0004	47.9582
568.726	86.8406	39.2342
570.175	84.8614	42.1751
571.624	91.4676	51.9806
573.072	93.0132	50.9404
574.521	93.7387	40.1081
575.969	87.6759	41.591
577.418	88.0141	51.5951
578.867	87.1279	47.7607
580.315	90.9404	38.6223
581.764	84.365	40.8784
583.213	88.1329	46.504
584.661	86.8637	40.9618
586.11	90.7618	38.7729
587.559	85.5332	43.5542
589.007	87.7144	48.9079
590.456	86.2433	40.9751
591.905	86.1284	43.3324
593.353	90.1241	52.5493
594.802	89.0268	45.325
596.251	94.6006	40.6998
597.699	92.6932	46.2521
599.148	97.0457	42.5345
600.596	85.59	41.9148
602.045	87.1656	37.5683
603.494	94.5452	42.7901
604.942	86.2841	40.2987
606.391	89.4204	44.7226
607.84	93.1316	42.8523
609.288	95.0758	52.7002
610.737	88.0326	40.4368
612.186	89.657	40.026
613.634	92.3858	36.8755
615.083	85.1958	38.1343
616.532	94.5975	42.0134
617.98	100.524	40.0908
619.429	91.2927	40.9482
620.878	83.5625	41.3907
622.326	88.5907	36.0011
623.775	88.8034	45.0702
625.224	89.6656	43.94
626.672	86.1841	46.1739
628.121	93.8025	43.1816
629.569	86.8029	40.885
631.018	85.4988	37.4528
632.467	86.6567	44.6897
633.915	90.0583	40.8722
635.364	82.6106	41.5723
636.813	89.0771	41.0252
638.261	90.1954	36.0509
639.71	87.78	37.5121
641.159	88.3523	39.1808
642.607	92.5106	50.3583
644.056	86.2522	38.0072
645.505	89.5299	38.9543
646.953	88.2153	38.3399
648.402	90.5024	40.5014
649.851	91.8303	44.2151
651.299	88.2379	40.2443
652.748	95.2647	39.2294
654.197	87.1701	40.6671
655.645	91.2921	44.0486
657.094	92.3346	42.7521
658.543	86.5811	44.8392
659.991	87.9766	37.8181
661.44	98.8843	38.001
662.888	93.5007	36.0976
664.337	91.4165	46.5065
665.786	83.8842	34.8829
667.234	87.5983	36.9108
668.683	87.5454	40.7465
670.132	87.7028	38.4069
671.58	91.9031	43.0882
673.029	92.2537	45.5313
674.478	92.9093	40.5252
675.926	87.8225	45.4582
677.375	94.7209	42.2986
678.824	82.2477	43.244
680.272	86.1413	39.7902
681.721	86.4688	41.0146
683.17	99.5553	35.7032
684.618	86.3085	37.4535
686.067	85.2401	41.1084
687.515	96.1087	43.0987
688.964	90.303	38.3878
690.413	90.2167	38.2225
691.861	88.5726	43.9326
693.31	91.9448	40.5889
694.759	94.6764	37.8208
696.207	89.9199	42.6436
697.656	96.5985	42.3923
699.105	91.9381	42.8521
700.553	102.32	41.14
702.002	97.2537	39.8537
703.451	92.221	44.9112
704.899	93.3831	41.6067
706.348	95.2909	40.2163
707.797	93.9157	37.3864
709.245	88.0365	39.0515
710.694	96.1687	40.3608
712.143	90.5482	36.5737
713.591	90.9927	37.8997
715.04	95.2456	37.9786
716.489	96.5867	33.2321
717.937	90.0589	41.4156
719.386	97.5032	40.6936
720.834	94.8923	36.6488
722.283	91.2712	33.3102
723.732	91.6312	30.5005
725.18	95.8257	28.8755
726.629	86.9043	32.7749
728.078	99.8023	41.71
729.526	93.1694	42.461
730.975	97.7514	37.7763
732.424	100.689	38.3987
733.872	96.9674	40.3319
735.321	87.8736	38.1979
736.77	96.8104	39.4342
738.218	90.2877	38.0402
739.667	95.0769	41.6346
741.116	96.0544	36.0533
742.564	88.1945	31.7546
744.013	90.466	38.0922
745.462	98.5972	42.797
746.91	93.1912	37.2388
748.359	92.859	36.5641
749.807	93.1914	38.0004
751.256	100.398	33.9798
752.705	95.8678	38.9316
754.153	99.7978	35.8341
755.602	93.4938	30.7982
757.051	90.8163	35.5029
758.499	96.9249	36.8422
759.948	89.9042	36.9935
761.397	93.2162	35.9158
762.845	97.8281	32.9976
764.294	89.9783	40.4962
765.743	103.129	36.8874
767.191	96.9915	43.0214
768.64	89.8468	38.404
770.089	95.2316	40.5668
771.537	96.1527	42.048
772.986	95.45	45.4865
774.434	99.3659	34.6596
775.883	96.3967	47.6972
777.332	102.559	36.7832
778.78	93.4235	32.126
780.229	94.7424	36.3496
781.678	90.2474	40.5028
783.126	91.0551	35.5687
784.575	102.81	40.1539
786.024	93.2491	43.4023
787.472	95.0289	37.1666
788.921	97.3541	31.4675
790.37	95.3216	31.8761
791.818	100.39	36.1711
793.267	99.2356	38.6749
794.716	98.722	37.1732
796.164	104.458	33.6026
797.613	94.5819	34.374
799.062	93.8735	37.7493
800.51	93.5786	36.186
801.959	86.6372	38.5145
803.408	91.9354	35.6688
804.856	89.3686	40.7945
806.305	95.3863	35.3654
807.753	93.2781	38.1104
809.202	100.526	38.8176
810.651	88.1562	34.4127
812.099	97.2284	26.7985
813.548	95.8412	38.5745
814.997	96.577	43.365
816.445	98.2075	38.2601

## Sheet: MpPFA-DSP1 InsP8 NoMg
Time (min)	1-InsP7	InsP8	InsP6
6.91532	5.51395	100	16.6306
6.91532	7.57791	86.253	11.5062
8.36397	4.43643	86.8442	10.346
9.81262	4.95848	84.282	13.9548
11.2613	4.83622	83.3589	11.9385
12.7099	8.85937	81.1573	10.0378
14.1586	7.57064	79.1106	11.8586
15.6072	7.05037	79.3958	11.15
17.0559	8.00312	78.2402	10.7456
18.5045	8.44425	76.2495	10.7066
19.9532	9.91528	73.4694	10.5055
21.4018	8.80088	71.5647	11.2913
22.8505	9.47873	70.8731	11.8144
24.2991	9.73893	68.7444	10.9446
25.7478	12.8973	67.0058	10.823
27.1964	12.5828	66.3057	13.6005
28.6451	13.5493	66.8131	11.7242
30.0937	12.3296	64.7803	12.6787
31.5424	11.6087	63.1919	11.962
32.991	13.8442	59.6175	12.3744
34.4397	15.284	59.8428	12.2933
35.8883	14.16	58.1555	11.6647
37.337	16.5321	57.2047	12.8549
38.7856	15.1275	54.7792	12.9713
40.2343	18.8198	54.5348	12.3579
41.6829	19.0469	55.1078	11.4241
43.1316	17.1884	51.4693	13.0479
44.5802	20.3907	51.7578	12.6737
46.0289	19.3677	49.6038	11.8771
47.4775	20.8926	48.6177	12.1852
48.9262	22.5026	46.751	11.6362
50.3748	21.7299	46.9554	12.6666
51.8235	23.1626	47.0105	12.3039
53.2721	22.2651	46.4603	11.514
54.7208	24.523	43.9214	11.7666
56.1694	25.9809	41.5949	15.032
57.6181	24.6381	43.025	11.3526
59.0667	26.6783	41.9104	11.2295
60.5154	28.0952	38.343	12.265
61.964	27.5435	39.3687	11.7762
63.4127	28.4424	40.973	11.7635
64.8613	29.1967	38.4642	12.0264
66.31	29.8774	37.5102	11.6974
67.7586	33.7771	37.4168	13.2957
69.2073	31.2614	35.7585	12.1338
70.6559	33.9849	35.4262	12.906
72.1046	33.3254	33.6	11.2799
73.5532	33.0131	34.4533	12.3977
75.0019	35.2696	32.6364	13.7619
76.4505	34.6777	32.4808	12.1706
77.8992	37.4574	32.565	13.5093
79.3478	38.7009	31.739	12.2488
80.7965	39.8977	29.8662	12.9682
82.2451	39.1659	29.3015	12.1176
83.6938	39.4624	29.0723	12.4164
85.1424	41.5955	28.3332	12.9564
86.5911	42.136	30.3007	12.6186
88.0397	41.2933	28.243	13.1337
89.4884	43.8011	28.7209	11.5334
90.937	45.0564	25.3325	14.3906
92.3857	43.7758	24.6215	12.6303
93.8343	45.7015	25.7617	12.2597
95.283	45.1649	26.3289	13.0649
96.7316	47.0319	26.0942	14.5094
98.1803	46.4673	26.2739	15.773
99.6289	46.4829	24.2002	13.2942
101.078	49.1162	25.2748	11.7327
102.526	49.971	25.4196	13.9864
103.975	53.1664	23.5341	13.0627
105.424	52.635	23.3376	11.6295
106.872	52.4259	22.9653	12.8323
108.321	52.7598	21.9385	14.131
109.769	52.7834	22.5296	13.1047
111.218	55.333	20.8683	13.5992
112.667	55.6879	22.1754	14.8719
114.115	55.5506	20.8881	15.3483
115.564	57.0409	20.1171	12.6193
117.013	57.2605	21.0721	11.3386
118.461	58.1094	19.8227	16.0833
119.91	59.1127	19.2174	16.086
121.359	59.5318	20.6967	15.4475
122.807	57.8184	18.5419	11.7857
124.256	60.9859	20.5892	14.1957
125.705	62.8866	18.5892	11.8555
127.153	63.2132	19.4394	15.9458
128.602	65.9927	17.9798	14.3411
130.051	68.1098	16.7937	17.1078
131.499	69.3575	16.2423	14.4971
132.948	69.4415	15.9355	14.9253
134.397	69.9965	16.3685	15.1123
135.845	71.5552	14.9073	16.0014
137.294	70.8376	15.6162	14.2728
138.742	72.0439	16.7881	13.7887
140.191	71.8734	16.1455	15.1958
141.64	71.8983	13.9136	14.5522
143.088	73.8592	15.6348	15.7924
144.537	76.1186	15.4484	13.1849
145.986	75.0876	15.3033	14.2533
147.434	76.5937	13.9253	15.162
148.883	78.3805	16.7771	16.4168
150.332	76.9961	15.6102	16.9344
151.78	77.8176	11.1851	14.591
153.229	78.9489	11.2438	15.5065
154.678	80.3939	12.2207	15.8463
156.126	78.1617	15.1601	15.0348
157.575	80.7139	12.7772	14.5286
159.024	79.6516	12.0423	15.3362
160.472	82.269	12.1816	17.7536
161.921	81.275	13.2106	15.1327
163.37	82.0206	13.0137	17.0313
164.818	84.1697	11.5224	17.2077
166.267	86.2949	12.6433	16.1022
167.715	85.3641	12.3825	16.1186
169.164	85.609	11.2981	14.891
170.613	87.8302	9.69502	15.7897
172.061	85.3766	12.492	16.5111
173.51	86.9771	11.6195	16.043
174.959	87.8515	9.69241	17.1388
176.407	86.4948	10.7403	16.708
177.856	87.4581	11.7028	17.2437
179.305	86.0333	9.99367	17.2727
180.753	89.6041	8.56548	15.5207
182.202	87.4806	10.7012	14.5268
183.651	89.0398	8.86924	15.4144
185.099	88.3952	10.2236	14.3579
186.548	90.7215	9.84773	15.2351
187.997	88.7557	10.1688	15.2188
189.445	92.5224	10.5933	13.0399
190.894	91.3339	11.0676	15.1361
192.343	92.9404	8.57175	14.8481
193.791	94.0529	10.9063	17.2832
195.24	92.8846	9.95925	15.9397
196.688	92.0951	9.40506	19.0571
198.137	93.6161	11.5397	18.9063
199.586	94.6485	7.66437	17.5696
201.034	92.5692	9.77679	16.8586
202.483	93.3528	9.72325	16.6477
203.932	94.7917	9.1521	18.0977
205.38	93.621	9.5473	17.4094
206.829	95.5792	9.98082	15.6206
208.278	96.6257	8.71994	17.3551
209.726	93.9301	9.75482	16.3824
211.175	95.246	10.8529	17.7895
212.624	98.0897	9.62701	14.3495
214.072	98.7247	9.61166	18.0127
215.521	96.1575	8.26898	15.0435
216.97	95.524	8.41506	18.1238
218.418	96.9466	8.63893	16.3702
219.867	97.6348	9.88919	18.6909
221.316	98.4956	7.66644	19.1774
222.764	95.7682	8.01592	16.3593
224.213	94.3866	8.53536	16.845
225.661	97.4889	10.4219	17.029
227.11	97.126	6.34126	18.8748
228.559	98.276	8.84366	17.4017
230.007	97.5133	6.08278	15.4202
231.456	98.6514	6.2083	17.1407
232.905	97.8143	7.51337	18.6733
234.353	97.7035	7.50732	17.5521
235.802	98.9463	5.74229	15.6218
237.251	100.821	5.93807	18.0715
238.699	99.2333	8.57693	18.7355
240.148	97.9767	5.64833	16.6517
241.597	99.66	9.70628	16.8329
243.045	101.939	7.5116	17.5709
244.494	99.0854	7.0479	16.2917
245.943	99.0219	5.94872	18.2944
247.391	100.164	7.95887	19.4327
248.84	101.168	9.40013	17.6248
250.289	100.117	7.88983	16.3226
251.737	99.6445	6.67142	17.1704
253.186	101.699	7.96452	18.4488
254.634	100.345	7.66407	18.4698
256.083	101.288	6.82429	15.9132
257.532	100.931	7.53656	19.0832
258.98	102.831	4.90959	17.1588
260.429	101.879	5.80729	18.6796
261.878	102.034	7.9266	19.0347
263.326	101.315	7.76775	18.7415
264.775	101.806	7.63951	19.7108
266.224	102.138	8.85914	19.1557
267.672	101.994	5.81354	19.7932
269.121	103.538	6.25641	20.6864
270.57	102.175	7.63545	18.9371
272.018	103.222	7.86006	21.61
273.467	102.691	6.83576	17.879
274.916	102.133	6.05559	19.0593
276.364	104.094	8.2193	19.2995
277.813	104.32	8.59004	20.3228
279.262	101.394	5.78175	17.9509
280.71	100.853	5.99182	16.5833
282.159	105.781	5.93916	16.8012
283.607	105.746	6.66515	17.6715
285.056	102.561	6.63384	20.0254
286.505	104.5	5.74926	19.8134
287.953	103.541	6.54922	20.6936
289.402	104.471	6.738	19.5408
290.851	101.403	6.98471	17.7868
292.299	103.144	8.69019	19.6187
293.748	103.991	7.31556	19.9065
295.197	104.723	4.90471	18.5109
296.645	103.025	6.07888	21.0649
298.094	103.258	5.858	18.8165
299.543	105.397	5.19483	19.2543
300.991	103.866	4.91199	18.9157
302.44	103.977	5.41136	18.6723
303.889	104.022	5.30805	19.6177
305.337	104.019	6.66804	19.61
306.786	104.255	6.26033	21.0251
308.235	106.158	6.87447	20.1932
309.683	104.271	5.61494	19.7242
311.132	103.772	5.50008	20.4078
312.58	104.879	7.14678	21.4208
314.029	104.442	6.74877	21.0963
315.478	104.077	7.10305	19.8466
316.926	105.215	6.68473	19.907
318.375	104	6.36891	20.6616
319.824	106.552	7.57573	20.5893
321.272	105.702	5.78763	21.22
322.721	103.835	4.48616	20.3793
324.17	104.389	7.01356	18.449
325.618	105.933	4.75919	20.0772
327.067	104.567	4.03633	20.3914
328.516	106.114	4.23842	20.4372
329.964	107.039	6.79776	20.1651
331.413	104.948	6.00354	20.1889
332.862	104.911	5.9334	18.9461
334.31	106.779	6.62357	19.4196
335.759	102.545	5.04969	20.5573
337.208	104.885	8.25122	23.1116
338.656	104.917	4.20295	19.447
340.105	105.643	4.42463	18.6357
341.553	106.778	4.96646	20.3579
343.002	106.811	4.52151	20.6122
344.451	106.212	7.14286	20.6086
345.899	103.903	5.21016	19.4984
347.348	106.869	5.15874	21.1894
348.797	105.623	5.81083	20.8845
350.245	105.354	5.45008	21.5695
351.694	107.398	4.80502	19.7476
353.143	106.151	3.75805	21.1264
354.591	106.677	4.80863	19.5859
356.04	106.29	5.88729	20.219
357.489	105.654	6.13978	19.5329
358.937	104.941	4.83812	22.7201
360.386	105.758	6.13481	20.6558
361.835	105.811	4.209	21.0231
363.283	106.387	4.93479	20.429
364.732	108.311	5.6861	19.0623
366.181	106.864	5.51216	23.1198
367.629	107.072	4.62648	20.6748
369.078	107.815	7.09164	20.0433
370.526	108.922	4.5904	21.8535
371.975	107.899	4.40327	20.7935
373.424	108.679	6.43619	19.091
374.872	105.198	3.56429	20.4823
376.321	106.316	3.13243	20.8289
377.77	108.694	6.95481	21.9336
379.218	106.95	5.31546	23.0022
380.667	105.135	6.11489	19.549

## Sheet: MpPFA-DSP1 5-InsP7 noMg
Time (min)	InsP6	5-InsP7
9.01532	14.7058	100
9.01532	13.3483	88.7583
10.464	12.2002	82.7866
11.9126	17.0423	81.3927
13.3613	7.73432	86.5024
14.8099	4.41128	79.0167
16.2586	15.9445	83.4918
17.7072	8.34041	78.8281
19.1559	13.2035	79.0717
20.6045	13.6622	78.3668
22.0532	5.68484	76.1634
23.5018	16.9114	77.4964
24.9505	10.8856	79.9053
26.3991	10.0242	73.8064
27.8478	12.8193	80.6042
29.2964	20.7719	80.5285
30.7451	15.6752	80.8602
32.1937	12.966	80.0822
33.6424	10.2441	73.0909
35.091	10.5157	76.3031
36.5397	13.9095	75.6886
37.9883	9.13971	81.3461
39.437	19.7283	71.9565
40.8856	9.84324	73.6766
42.3343	15.5855	71.1398
43.7829	16.3502	78.4825
45.2316	15.7961	74.9644
46.6802	19.4955	67.0851
48.1289	9.46489	67.9199
49.5775	16.4081	72.1386
51.0262	10.7852	62.6291
52.4748	15.5322	70.5073
53.9235	15.9968	74.2263
55.3721	19.0496	66.8579
56.8208	15.0733	69.7542
58.2694	11.8623	73.6935
59.7181	16.8206	65.4675
61.1667	16.3098	77.4296
62.6154	14.3361	71.2826
64.064	17.4673	67.0684
65.5127	20.6084	71.4208
66.9613	19.3453	70.7067
68.41	11.0901	72.3578
69.8586	16.787	68.7949
71.3073	13.7923	71.9311
72.7559	16.5054	70.0884
74.2046	20.2353	71.6652
75.6532	18.9927	77.2416
77.1019	18.0585	70.0999
78.5505	19.7519	71.1587
79.9992	14.9324	70.5354
81.4478	19.4494	69.0773
82.8965	25.6531	62.2774
84.3451	21.5238	65.8647
85.7938	23.6645	70.0289
87.2424	23.0244	70.4562
88.6911	18.696	69.2295
90.1397	19.7942	68.8052
91.5884	18.4587	71.654
93.037	23.4902	68.5544
94.4857	24.6787	69.6551
95.9343	19.7524	72.6303
97.383	18.0449	63.2392
98.8316	24.9553	67.2115
100.28	20.1418	71.4318
101.729	19.8121	69.3777
103.178	24.7011	64.8509
104.626	27.8331	66.1981
106.075	15.8054	68.1828
107.524	15.8503	68.2568
108.972	16.7024	67.3324
110.421	24.9869	70.3931
111.869	22.2716	66.1665
113.318	24.133	66.6994
114.767	21.5506	67.2393
116.215	20.9267	69.7764
117.664	18.3328	72.5658
119.113	20.8513	66.0917
120.561	25.9106	70.6173
122.01	24.3038	66.6698
123.459	21.3114	60.2064
124.907	20.1761	65.4187
126.356	26.2464	64.8117
127.805	22.2802	66.1583
129.253	19.6568	64.7954
130.702	23.1527	62.3918
132.151	24.6802	65.8782
133.599	27.9871	63.2297
135.048	24.5619	68.3823
136.497	26.5139	63.9019
137.945	25.9874	64.9904
139.394	26.8983	67.7375
140.842	25.0305	69.1674
142.291	22.243	65.0448
143.74	24.2627	66.7073
145.188	31.0156	60.6611
146.637	22.4637	62.9021
148.086	23.6994	66.0844
149.534	26.3036	67.3182
150.983	22.9555	69.0149
152.432	28.8112	66.6689
153.88	29.5769	55.8529
155.329	26.4089	64.668
156.778	27.4213	64.4085
158.226	21.6211	67.6922
159.675	29.3089	59.3378
161.124	26.7289	60.9915
162.572	27.3336	60.2966
164.021	24.3648	64.817
165.47	30.4403	66.8292
166.918	30.1576	64.1851
168.367	27.3354	63.8419
169.815	24.1724	62.6417
171.264	29.7704	64.1708
172.713	26.2133	53.9842
174.161	26.4435	60.5479
175.61	21.7988	60.3567
177.059	29.6064	62.3755
178.507	31.3563	61.739
179.956	24.3628	61.7279
181.405	28.2158	58.2208
182.853	26.8343	61.5167
184.302	36.4212	58.4755
185.751	23.7596	57.2857
187.199	22.8866	60.0387
188.648	28.4854	58.9976
190.097	29.7193	61.2903
191.545	30.1511	63.3072
192.994	28.977	58.5714
194.443	35.1722	63.4553
195.891	33.2726	58.6858
197.34	34.7798	58.4983
198.788	27.1002	58.5343
200.237	28.097	61.6963
201.686	26.5907	54.9549
203.134	24.1305	58.712
204.583	29.3568	60.4163
206.032	33.5471	59.6836
207.48	34.2647	65.2196
208.929	36.2723	63.3942
210.378	27.9563	57.1282
211.826	29.2876	63.6799
213.275	30.6484	60.4176
214.724	32.4737	62.9421
216.172	31.4561	57.9799
217.621	34.0165	62.9811
219.07	29.6058	54.2121
220.518	31.9971	58.2819
221.967	31.0634	58.3694
223.416	31.3479	56.6411
224.864	34.8871	53.798
226.313	31.2887	53.0468
227.761	33.5081	54.5138
229.21	27.7263	51.4293
230.659	36.4563	57.2862
232.107	31.987	53.475
233.556	32.7252	58.7902
235.005	37.3301	54.2394
236.453	35.0026	53.746
237.902	34.2813	57.7834
239.351	36.4941	61.5967
240.799	36.0101	58.6042
242.248	37.8239	57.9591
243.697	31.663	59.9552
245.145	34.6505	55.1448
246.594	33.448	53.8089
248.043	29.9107	57.6123
249.491	31.2902	54.4437
250.94	30.2766	54.0402
252.389	36.2545	56.708
253.837	32.6012	53.6498
255.286	31.2782	58.159
256.734	30.3035	55.377
258.183	33.2597	55.0784
259.632	34.9135	55.1526
261.08	30.5028	50.8908
262.529	29.046	58.8828
263.978	33.7203	55.9581
265.426	30.0836	58.7094
266.875	32.971	58.9823
268.324	33.447	54.6516
269.772	37.7294	50.7501
271.221	34.9065	55.5501
272.67	35.2036	55.422
274.118	39.9753	53.6265
275.567	31.906	51.2442
277.016	40.0957	50.1083
278.464	40.0897	55.7862
279.913	33.0683	50.9699
281.362	35.7666	51.4061
282.81	37.5151	55.3492
284.259	36.3578	50.8379
285.707	33.2024	56.1626
287.156	34.893	48.9661
288.605	39.2807	58.4163
290.053	32.7654	49.307
291.502	37.3125	57.0919
292.951	39.695	46.8811
294.399	34.7338	48.9397
295.848	39.6524	50.1606
297.297	38.8464	44.8441
298.745	34.5055	48.7103
300.194	39.0592	60.5044
301.643	40.9762	47.3875
303.091	39.0738	50.405
304.54	38.4508	45.6147
305.989	40.8152	51.8625
307.437	33.2481	46.7863
308.886	34.4042	46.9422
310.335	31.8369	51.2285
311.783	36.8948	48.9682
313.232	34.0076	50.9349
314.68	38.5922	51.528
316.129	37.428	48.575
317.578	38.2961	49.1857
319.026	38.8981	44.2336
320.475	39.1069	49.7467
321.924	40.4127	49.9081
323.372	40.895	49.0648
324.821	42.145	48.2466
326.27	31.4272	51.4512
327.718	40.0204	55.6072
329.167	38.9781	53.4538
330.616	34.0671	47.7294
332.064	37.1426	51.2795
333.513	43.1309	50.9612
334.962	34.1973	52.6705
336.41	39.7569	47.2059
337.859	38.3018	47.8521
339.308	41.5844	47.235
340.756	38.6654	54.7186
342.205	41.5473	52.8035
343.653	34.7021	44.8041
345.102	37.7362	50.0926
346.551	38.8803	45.3011
347.999	37.9119	46.2493
349.448	40.9364	46.885
350.897	43.3541	46.6413
352.345	36.2827	49.6752
353.794	46.6871	50.8089
355.243	38.8455	51.62
356.691	33.0751	45.4783
358.14	45.8481	48.2111
359.589	41.5582	49.6683
361.037	39.6363	48.2877
362.486	37.6626	50.1536
363.935	43.2589	42.2239
365.383	32.4796	50.6356
366.832	39.5054	52.8912
368.281	41.477	46.4792
369.729	43.8306	47.8217
371.178	35.5705	42.9208
372.626	40.3289	46.085
374.075	38.241	49.2846
375.524	36.6695	43.5218
376.972	43.2859	51.2424
378.421	52.2921	44.3072
379.87	39.6341	49.6314
381.318	38.5351	42.7136
382.767	41.0753	42.7889
384.216	41.7353	46.9419
385.664	37.4225	47.7571
387.113	38.8848	44.6662
388.562	45.9606	45.8949
390.01	40.1385	39.85
391.459	39.1508	42.4429
392.908	38.5393	47.7028
394.356	49.4463	44.2209
395.805	44.619	47.072
397.254	41.7792	44.8135
398.702	40.8444	50.4463
400.151	43.0886	45.2643
401.599	42.9843	45.8001
403.048	47.7727	47.6975
404.497	44.8189	38.1161
405.945	47.8528	48.1015
407.394	44.7561	43.4559
408.843	46.2908	42.1274
410.291	40.7023	42.3635
411.74	40.8334	38.4293
413.189	48.6194	50.0312
414.637	48.5284	52.9611
416.086	49.3269	45.7797
417.535	44.5198	45.6531
418.983	40.32	45.103
420.432	42.8872	41.7726
421.881	42.3484	46.4225
423.329	41.9356	44.5396
424.778	44.7265	41.3423
426.227	45.1157	42.4994
427.675	42.1695	40.6304
429.124	52.1262	39.9139
430.572	47.7554	41.6164
432.021	43.849	40.6542
433.47	42.7363	39.7367
434.918	43.3841	46.4288
436.367	44.3968	47.8943
437.816	44.4101	47.291
439.264	48.4806	47.031
440.713	45.1154	39.0714
442.162	49.8432	48.7707
443.61	45.0336	44.4201
445.059	41.1578	37.9036
446.508	44.6685	40.9666
447.956	51.4287	43.3673
449.405	55.4662	43.4091
450.854	43.7856	38.3539
452.302	48.9176	40.1807
453.751	50.7929	52.3925
455.2	43.5277	50.8504
456.648	44.898	38.665
458.097	48.8738	44.0302
459.545	49.9662	44.8383
460.994	46.3379	42.0015
462.443	50.4559	39.0487
463.891	47.1107	43.9173
465.34	41.5899	44.1917
466.789	45.6263	44.0449
468.237	51.4116	42.4512
469.686	45.1353	45.0789
471.135	40.4815	44.4417
472.583	45.9222	41.5613
474.032	44.5636	42.7365
475.481	48.3195	40.7869
476.929	42.6738	40.8981
478.378	55.7957	40.9792
479.827	47.8239	41.1673
481.275	43.8899	49.3559
482.724	44.0024	45.0768
484.173	47.9843	38.8863
485.621	54.0373	40.3784
487.07	44.55	40.1789
488.518	47.3035	39.6532
489.967	51.721	43.1492
491.416	49.7221	41.2086
492.864	50.7777	38.8344
494.313	47.7399	41.6571
495.762	48.3456	35.3027
497.21	47.2237	38.0125
498.659	50.985	41.2036
500.108	50.2667	36.764
501.556	48.3592	41.2654
503.005	44.5004	39.0853
504.454	43.6531	39.2331
505.902	47.375	42.0838
507.351	46.5233	40.9164
508.8	49.5121	41.2341
510.248	45.0936	43.6101
511.697	51.942	42.7445
513.146	47.1005	42.521
514.594	42.4545	39.3047
516.043	49.5405	41.0978
517.491	49.0418	40.3285
518.94	46.9046	41.8567
520.389	47.0607	33.5696
521.837	46.4571	33.5593
523.286	54.7495	35.3295
524.735	52.2407	36.3738
526.183	51.5723	41.6735
527.632	50.905	36.2159
529.081	50.3342	37.2038
530.529	41.6729	41.1969
531.978	51.1638	38.7249
533.427	44.5009	37.6937
534.875	48.5691	30.7528
536.324	49.4963	42.1842
537.773	45.0251	44.8408
539.221	45.4613	39.431
540.67	52.2325	43.5448
542.119	49.8091	38.7041
543.567	52.5648	42.9844
545.016	44.2296	33.6738
546.464	46.2328	36.9449
547.913	48.8128	33.1884
549.362	46.8384	34.1815
550.81	49.4026	32.9159
552.259	49.325	36.3103
553.708	48.6279	36.8441
555.156	48.6923	36.1351
556.605	44.4248	37.6435
558.054	53.705	38.758
559.502	48.492	38.9942
560.951	44.3606	39.1255
562.4	49.1034	41.0726
563.848	53.7273	33.3804
565.297	49.1978	41.9739
566.746	58.8334	36.2651
568.194	45.6819	40.1967
569.643	47.2872	37.2487
571.092	49.0881	36.3399
572.54	51.4078	36.3816
573.989	48.0532	35.2417
575.437	48.9216	43.0141
576.886	50.3507	35.1483
578.335	48.6322	38.738
579.783	54.6544	39.829
581.232	54.5015	30.3356
582.681	47.6996	33.8505
584.129	43.8967	34.2552
585.578	50.6267	37.5382
587.027	52.9942	31.8238
588.475	47.4414	36.4549
589.924	57.5392	33.996
591.373	52.5527	35.1271
592.821	53.1009	39.5241
594.27	55.835	36.0447
595.719	56.0665	34.824
597.167	46.3265	35.707
598.616	53.2813	37.372
600.065	48.5769	39.122
601.513	52.1399	39.513
602.962	56.0825	37.303
604.41	52.8925	40.24
605.859	58.7329	38.7906
607.308	52.9486	38.4218
608.756	52.4156	37.0357
610.205	54.7622	36.3296
611.654	46.3106	41.0695
613.102	54.12	38.9931
614.551	59.8689	40.9494
616	56.4553	33.2521
617.448	52.2086	34.6044
618.897	52.8962	35.0685
620.346	48.9945	41.5621
621.794	53.9478	34.6245
623.243	51.7053	36.5502
624.692	51.3038	37.4564
626.14	54.2214	32.635
627.589	55.8267	33.0733
629.038	53.1212	37.7569
630.486	51.0493	30.9039
631.935	57.6842	36.3259
633.383	54.5886	35.3169
634.832	53.0205	37.1376
636.281	50.6458	32.487
637.729	51.5923	33.1034
639.178	52.363	34.1769
640.627	50.4043	27.6668
642.075	53.7481	35.6379
643.524	55.1216	33.6508
644.973	56.3532	33.359
646.421	54.1586	33.4782
647.87	63.0907	36.7222
649.319	58.5366	34.8094
650.767	55.5988	33.6955
652.216	51.9989	36.6949
653.665	51.2561	29.0683
655.113	52.0476	35.351
656.562	56.2585	34.9631
658.011	56.2133	33.4323
659.459	54.4283	37.3077
660.908	54.9789	40.1417
662.356	51.2046	36.5499
663.805	58.4678	36.0705
665.254	48.8465	36.9585
666.702	55.7876	35.0819
668.151	57.7151	31.3399
669.6	51.3071	36.7154
671.048	58.2286	38.1503
672.497	47.5386	32.1201
673.946	51.5405	35.9648
675.394	50.775	31.5903
676.843	56.2361	35.648
678.292	47.8934	34.1458
679.74	58.1932	36.2806
681.189	58.4073	27.7513
682.638	54.9404	35.9677
684.086	55.2357	31.3789
685.535	54.3834	36.8772
686.984	56.8366	32.869
688.432	56.4583	30.6697
689.881	53.3255	32.7952
691.329	51.9125	36.772
692.778	55.8852	36.2512
694.227	54.8109	35.8657
695.675	56.8447	35.5408
697.124	56.4414	34.9779
698.573	48.7124	34.9018
700.021	57.1494	29.0533
701.47	55.0282	37.6779
