# Supplementary material for: Inositol pyrophosphate catabolism by three families of phosphatases regulates plant growth and development
Source: PLoS Genet. 2024 Nov 12;20(11):e1011468. doi: 10.1371/journal.pgen.1011468 (PMC11611267; doi:10.1371/journal.pgen.1011468)
Supplement: S1 Data — Raw data in.xlsx format for Figs 1A, 1B, 1E, 1F, 2B, 2C, 2D, 2E, 3A, 3B, 3D, 3E, 3F, 3G, 4A, 4B, 4C, 4E, 5A, 5B, 6B, 6C, 6D, 6E, 6F, S2B, S2C, S5A, S6B, S8A, S8B, S10A, S10B, and S10C. (ZIP) [file pgen.1011468.s012.zip › all-raw-data/Laurent_S8A_low-PP-InsPs-quantification.xlsx]

## Sheet: Sheet1
	Tak-1									Mppfa-dsp1ge									1									2									Mpvip1ge
InsP3	23.993	23.993	27.573	23.1705	29.2977	26.6028	28.289	25.0836	24.8766	18.4284	20.9213	22.5759	19.5678	18.1377	18.9094	19.8949	20.9764		18.1826	23.0531	25.8291	21.7225	24.5078	18.9992	31.6116	25.8091		26.427	19.6554	24.1689	21.6386	22.7325	19.7242	23.19	21.7109		25.0239	23.6166	26.7115	25.4561	25.4329	21.9005	21.2274	27.9098
InsP4	16.4276	12.467	17.4066	17.7441	19.4146	12.9355	14.3212	13.8631	13.3097	13.4825	14.4481	16.9548	15.881	11.7312	12.3452	13.3148	12.3972		11.4158	14.7641	13.4351	17.7577	16.0822	18.5455	19.1156	18.8265		15.6299	13.3905	13.8865	14.5559	17.6711	14.02	17.013	13.1791		14.5013	12.3159	13.8865	13.7367	14.2612	11.3606	12.0615	16.3205
InsP5	11.9176	10.3234	12.8617	11.174	12.8898	9.6708	11.1496	9.67968	9.50717	8.41008	10.1115	10.4791	8.76685	10.6606	9.36689	11.1623	9.36609		8.31949	8.36959	10.8401	9.80692	10.1397	8.85477	12.6918	11.8146		10.7047	7.96321	10.183	8.89471	11.8785	9.86541	7.44897	9.58388		9.59368	9.99018	8.23113	8.00645	9.66883	9.11355	6.86244
