# Supplementary material for: Inositol pyrophosphate catabolism by three families of phosphatases regulates plant growth and development
Source: PLoS Genet. 2024 Nov 12;20(11):e1011468. doi: 10.1371/journal.pgen.1011468 (PMC11611267; doi:10.1371/journal.pgen.1011468)
Supplement: S1 Data — Raw data in.xlsx format for Figs 1A, 1B, 1E, 1F, 2B, 2C, 2D, 2E, 3A, 3B, 3D, 3E, 3F, 3G, 4A, 4B, 4C, 4E, 5A, 5B, 6B, 6C, 6D, 6E, 6F, S2B, S2C, S5A, S6B, S8A, S8B, S10A, S10B, and S10C. (ZIP) [file pgen.1011468.s012.zip › all-raw-data/Laurent_S8B_TPM-RNAseq_raw.xlsx]

## Sheet: Feuil1
Genes	Tak-1			Mppfa-dsp1ge			Mpnudt1ge			Mpvip1ge
MpDSP	31.2744	32.572	32.3637	16.2475	16.5536	17.1959	25.1205	28.6671	28.1772	24.8252	22.8276	24.271
MpNUDT	53.2437	54.8189	57.52	43.2484	47.1514	46.5931	34.2967	32.5966	33.6969	48.0949	37.6833	40.905
MpVIP	5.22069	5.66243	4.30531	5.57241	5.24519	5.37847	6.54713	6.74414	6.72631	4.5808	5.04677	4.35877
MpITPK	29.3131	30.1384	28.9604	29.8883	27.6615	30.5733	29.625	28.8179	29.6047	30.9815	32.3178	31.6428
MpIPMK	11.4337	12.6677	11.5196	15.97	14.5124	17.211	13.4756	14.8639	14.8878	13.4144	18.6876	16.658
